# Supplementary material for: Butyrate Induces Modifications of the CTCF-Binding Landscape in Cattle Cells
Source: Biomolecules. 2022 Aug 25;12(9):1177. doi: 10.3390/biom12091177 (PMC9496099; doi:10.3390/biom12091177)
Supplement: Supplementary file 1 [file biomolecules-12-01177-s001.zip]

Archive with 11 entries (11 files):
- Table S1.xlsx
- Table S10.xlsx
- Table S2.xlsx
- Table S3.xlsx
- Table S4.xlsx
- Table S5.xlsx
- Table S6.xlsx
- Table S7.xlsx
- Table S8.xlsx
- Table S9.xlsx
- TableSupp_all.xlsx
