# Supplementary material for: Butyrate Induces Modifications of the CTCF-Binding Landscape in Cattle Cells
Source: Biomolecules. 2022 Aug 25;12(9):1177. doi: 10.3390/biom12091177 (PMC9496099; doi:10.3390/biom12091177)
Supplement: Supplementary file 1 [file biomolecules-12-01177-s001.zip › Table S1.xlsx]

## Sheet: Sheet1
Table S1. Merged peaks information from the butyrate and control conditions, and butyrate differentially CTCF-binding sites that overlapped with the merged peaks (p-value < 0.05 and |log2FC| >1).
CTCF peaks					Differentially CTCF-binding sites
chr	start	end	BT	CT	chr	start	end	diffrep ID	LFC	P-value
7	39314903	39315996	Butyrate	Control
6	45900104	45901035	Butyrate	Control
5	56228048	56229788	Butyrate	Control
10	86467667	86468076	Butyrate	Control
29	40441657	40441995	Butyrate
26	43144971	43145210	Butyrate
7	108414055	108414460	Butyrate
6	108094572	108095348	Butyrate	Control
5	44588516	44588843	Butyrate	Control
28	19402752	19403409	Butyrate	Control	28	19402801	19403300	diffreps_chr28_19402801_19403300	-1.02	1.02195e-06
2	53480904	53481259	Butyrate	Control	2	53480981	53481220	diffreps_chr2_53480981_53481220	1.3	0.00111253
22	49912979	49913467	Butyrate	Control	22	49913001	49913460	diffreps_chr22_49913001_49913460	1.07	1.8146e-05
26	41009419	41009689		Control
20	25114407	25115316	Butyrate	Control
23	11669408	11669709		Control
27	6219562	6220453	Butyrate	Control
23	43153	43449	Butyrate
15	74224761	74225261	Butyrate	Control
11	68614989	68615539	Butyrate	Control
2	16767064	16767780	Butyrate	Control
28	43140467	43141500	Butyrate
5	108357001	108358252	Butyrate	Control
22	16634780	16635175	Butyrate	Control
8	9843984	9844316	Butyrate	Control
4	68905906	68906816	Butyrate	Control
19	17691267	17691997	Butyrate	Control
1	57228409	57228840	Butyrate
3	94803203	94803497	Butyrate
23	25448377	25448676		Control
15	30887433	30888142	Butyrate	Control
9	76527241	76527936	Butyrate	Control
20	70573423	70573988	Butyrate	Control
10	8757011	8757970	Butyrate	Control	10	8757121	8757500	diffreps_chr10_8757121_8757500	1.18	0.000154598
19	24450115	24450312	Butyrate
5	57608482	57609706	Butyrate	Control	5	57608541	57608760	diffreps_chr5_57608541_57608760	1.02	0.00930257
20	24855297	24856030	Butyrate	Control
23	47794659	47794933		Control
12	36473784	36474291	Butyrate
2	106524226	106524459		Control
16	75816704	75817647	Butyrate	Control
4	96274002	96275101	Butyrate	Control
24	54798445	54799048	Butyrate	Control
4	101132207	101132866	Butyrate	Control
23	42837280	42837476		Control
24	24578021	24578994	Butyrate	Control
8	46123679	46123880		Control
6	77337420	77337780	Butyrate	Control
25	25959384	25959574	Butyrate
16	41036171	41036407	Butyrate
28	42923837	42924492	Butyrate	Control
24	38730979	38731471	Butyrate	Control
11	64842848	64843207	Butyrate
5	99831249	99831822	Butyrate	Control
17	70037898	70038965	Butyrate	Control
14	18091593	18092204	Butyrate	Control
13	81863369	81863659	Butyrate
14	78028659	78029124	Butyrate
4	39610511	39610913	Butyrate
18	6717696	6718655	Butyrate	Control
22	37639756	37640451	Butyrate	Control
1	65237493	65237813	Butyrate	Control
26	42118066	42119046	Butyrate	Control
2	126974891	126975081	Butyrate
14	24871588	24871896	Butyrate	Control
23	33266727	33267214	Butyrate	Control
26	46676812	46677289	Butyrate		26	46676841	46677100	diffreps_chr26_46676841_46677100	2.52	1.97686e-07
26	12542847	12543052	Butyrate
9	63862245	63862675	Butyrate	Control
28	16318421	16319279	Butyrate	Control
14	43090211	43090487	Butyrate
20	70417527	70418124	Butyrate	Control
9	103172611	103173795	Butyrate	Control
11	10587337	10587812	Butyrate	Control
4	112258970	112259407	Butyrate	Control	4	112258961	112259160	diffreps_chr4_112258961_112259160	1.07	0.00776853
2	124739283	124740251	Butyrate	Control
13	17948271	17948996	Butyrate	Control
29	47280664	47281670	Butyrate	Control
8	9901473	9902205	Butyrate	Control
10	21389090	21389624	Butyrate	Control
13	52333069	52333889	Butyrate	Control
21	673608	673958	Butyrate	Control
9	12528322	12528604	Butyrate	Control
1	128125240	128125834	Butyrate	Control
13	72761432	72761707	Butyrate	Control
9	23439225	23440204	Butyrate	Control
8	1377959	1378438	Butyrate	Control
7	31399240	31399706	Butyrate	Control
29	28383298	28383603	Butyrate
1	66716544	66717083	Butyrate
25	17100421	17100756		Control
19	43871551	43871746	Butyrate
17	60388938	60389242	Butyrate	Control
1	148616672	148617041	Butyrate	Control
25	36332300	36332630	Butyrate
3	79728079	79728422	Butyrate
27	29375535	29375729	Butyrate
2	129317279	129317610	Butyrate	Control
13	38470553	38470934	Butyrate
8	103712453	103713040	Butyrate	Control
21	22266934	22267689	Butyrate	Control
3	60193146	60193631	Butyrate	Control
11	6155614	6156588	Butyrate	Control
21	1203380	1203926	Butyrate	Control
22	11606209	11606570	Butyrate
21	62879796	62880007	Butyrate
12	48435915	48436163		Control
9	53168632	53169443	Butyrate	Control
3	67430494	67430678		Control
11	86843338	86843784	Butyrate	Control
11	55179104	55179595	Butyrate	Control
13	79847047	79847703	Butyrate	Control
4	94373274	94373918	Butyrate	Control
17	58731901	58732598	Butyrate	Control
3	109665618	109665980	Butyrate	Control
25	2102444	2102715		Control
15	65067783	65068716	Butyrate	Control
1	25084380	25085212	Butyrate
3	90908731	90908947		Control
10	55013629	55014525	Butyrate	Control
3	7512550	7513000	Butyrate	Control
25	38661387	38661752	Butyrate	Control
6	30715763	30716435	Butyrate	Control
9	31453162	31453540	Butyrate	Control
3	92955924	92956255	Butyrate
3	24776880	24777549	Butyrate	Control
9	94878514	94878698		Control
9	60803089	60803456	Butyrate
2	83227893	83228340	Butyrate	Control
5	89167163	89167468	Butyrate
15	33241382	33241629	Butyrate
22	31948626	31949439	Butyrate	Control
24	21037994	21038591	Butyrate	Control
5	114494202	114495438	Butyrate	Control
3	52525173	52525728	Butyrate
21	15459333	15459950	Butyrate	Control	21	15459441	15459680	diffreps_chr21_15459441_15459680	1.16	0.00251763
27	33909586	33910196	Butyrate	Control
2	53269815	53270285	Butyrate	Control
11	84048801	84049074	Butyrate
11	86943257	86943441		Control
7	12378990	12379685	Butyrate	Control
11	46845557	46845805		Control
21	33133512	33134963	Butyrate	Control
20	2698109	2698534	Butyrate
25	31751062	31751264		Control
14	182803	183009		Control
5	60018578	60019433	Butyrate	Control
3	78326004	78327197	Butyrate	Control
8	39996116	39996402	Butyrate	Control
18	10238872	10240090	Butyrate	Control
11	94095832	94096314	Butyrate	Control
21	55042939	55043287	Butyrate	Control
7	2985783	2985980	Butyrate
20	70196952	70197385	Butyrate	Control
26	18578458	18578648	Butyrate
5	104403606	104403796	Butyrate
9	53153231	53153617	Butyrate
11	46898240	46898849	Butyrate	Control
15	63970646	63971507	Butyrate	Control
1	99790960	99791803	Butyrate	Control
8	60527293	60527623	Butyrate	Control
21	49213191	49213404		Control
21	27396765	27397180	Butyrate	Control
20	7973518	7973830		Control
13	3997406	3997647	Butyrate
10	40971977	40972530	Butyrate
2	43590075	43590651		Control
18	62311989	62312206		Control
7	4875298	4876157	Butyrate	Control
28	30324452	30324721		Control
27	25576728	25577032		Control
28	509456	509794	Butyrate	Control
11	20476546	20477346	Butyrate	Control
20	27829348	27829598	Butyrate
21	42333251	42334149	Butyrate	Control
21	26662758	26663211	Butyrate	Control
5	62640528	62641139	Butyrate	Control
6	43568886	43569110	Butyrate
1	5933485	5934274	Butyrate	Control	1	5933861	5934060	diffreps_chr1_5933861_5934060	1.02	0.00808187
17	70444019	70444234	Butyrate
22	1864768	1865042	Butyrate	Control
11	102485096	102485375	Butyrate		11	102485141	102485380	diffreps_chr11_102485141_102485380	1.24	0.00142307
5	27703541	27704503	Butyrate	Control
14	46834138	46834525	Butyrate	Control
27	20347356	20348175	Butyrate	Control
18	1660471	1660666		Control
16	24270009	24270307	Butyrate	Control
28	44014314	44015184	Butyrate	Control
10	10531045	10531372	Butyrate	Control
8	23214414	23214604	Butyrate
8	99342146	99342448	Butyrate
5	57846807	57847021	Butyrate
25	554911	555678	Butyrate	Control
1	158071357	158071906	Butyrate	Control
13	35114575	35114765	Butyrate
13	41466129	41466347	Butyrate
11	28879450	28879634		Control
21	65056210	65057858	Butyrate	Control
8	95481954	95482791	Butyrate	Control
16	76135947	76136137	Butyrate
23	14992548	14993625	Butyrate	Control
23	10331158	10331921	Butyrate	Control
8	52501334	52502370	Butyrate	Control
22	21317741	21318389	Butyrate
19	34239400	34239637	Butyrate
18	57664621	57664950	Butyrate
4	75067557	75068101	Butyrate	Control
3	22424028	22424357	Butyrate	Control
13	44097817	44098007	Butyrate
14	1040989	1041179	Butyrate
13	4742950	4743644	Butyrate	Control
1	146121408	146121720		Control
3	101030896	101031206	Butyrate	Control
4	76427574	76428155	Butyrate	Control
23	45291784	45292975	Butyrate	Control	23	45292381	45292600	diffreps_chr23_45292381_45292600	1.13	0.00352187
7	101510760	101511298	Butyrate
18	54527297	54527882	Butyrate	Control
15	27400588	27401392	Butyrate	Control
3	59658719	59659410	Butyrate	Control
11	100112817	100113504	Butyrate	Control
5	116878302	116878933	Butyrate	Control
28	26868995	26869373	Butyrate	Control
8	11679692	11680704	Butyrate	Control
22	26484935	26485369	Butyrate	Control
22	41585628	41586184	Butyrate	Control
24	29870933	29871123	Butyrate
23	19849456	19850081	Butyrate	Control
1	20962828	20963381	Butyrate	Control
11	78208810	78209162	Butyrate
19	8163384	8163782	Butyrate	Control
6	44766224	44766575		Control
3	102034132	102034522	Butyrate
10	43008303	43008533		Control
11	45691785	45692928	Butyrate	Control
6	46141014	46141220		Control
25	8006277	8006531	Butyrate
24	54767981	54769409	Butyrate	Control
13	47436144	47436655	Butyrate	Control
10	103159367	103159880	Butyrate	Control
19	6027634	6028689	Butyrate	Control
18	56755838	56756429	Butyrate	Control
7	51921577	51921971	Butyrate	Control
22	51006334	51007023	Butyrate	Control
23	51196286	51196837	Butyrate	Control
26	50627662	50627852	Butyrate
27	15502012	15502866	Butyrate	Control
16	76319553	76320276	Butyrate	Control
21	24487029	24487315	Butyrate
4	112001893	112002291	Butyrate	Control
5	29683941	29684359		Control
26	49336329	49336871	Butyrate	Control
2	134554030	134554773	Butyrate	Control	2	134554061	134554740	diffreps_chr2_134554061_134554740	1.93	0
9	40515346	40515936	Butyrate	Control
1	98599555	98600043	Butyrate	Control
4	23464333	23464843		Control
7	98009128	98009528	Butyrate	Control
2	78617275	78617465	Butyrate
17	28894172	28894711	Butyrate	Control
2	121391047	121391588	Butyrate	Control
27	33254747	33255089		Control
5	82897391	82897696		Control
15	39735082	39735548	Butyrate	Control
11	13246159	13246434		Control
11	86370604	86371767	Butyrate	Control
17	28998436	28998756	Butyrate	Control
4	78596551	78597097	Butyrate	Control
4	112215076	112215647	Butyrate	Control
20	65368131	65368315		Control
8	73631310	73631601		Control
22	56379597	56379980	Butyrate
2	90677715	90678271	Butyrate
18	23481977	23482343	Butyrate
2	25040496	25041032	Butyrate	Control
21	20576106	20576905	Butyrate	Control
21	34236732	34237026	Butyrate
5	74665569	74665900	Butyrate	Control
26	25596062	25596558	Butyrate	Control
14	1814098	1815186	Butyrate	Control	14	1814041	1815180	diffreps_chr14_1814041_1815180	1.12	2.55351e-15
7	90170915	90171253	Butyrate
5	111078856	111079139		Control
29	37277365	37277734	Butyrate	Control
19	52104711	52106142	Butyrate	Control
10	26666918	26667155		Control
7	43626925	43627140	Butyrate
27	38308322	38308596	Butyrate
11	49129289	49130231	Butyrate	Control
9	101772128	101772887	Butyrate	Control
1	148983483	148983667		Control
12	74632635	74633172	Butyrate	Control
10	51508419	51508903	Butyrate	Control
2	121070082	121070445	Butyrate	Control
26	6365244	6365610	Butyrate	Control
7	71875409	71876060	Butyrate	Control
7	68409068	68409569	Butyrate	Control
3	43235553	43235987	Butyrate	Control
29	29005184	29005487	Butyrate	Control
16	59494075	59494621	Butyrate	Control
3	18761170	18761497		Control
19	44615595	44616587	Butyrate	Control
5	51128630	51128920	Butyrate	Control
11	55706752	55707527	Butyrate	Control
18	7574676	7575385	Butyrate	Control
14	73811097	73811286		Control
3	108493947	108494390	Butyrate	Control
18	48931175	48931502	Butyrate
16	38622658	38622969	Butyrate
11	100114111	100114589	Butyrate	Control
20	31359793	31359994	Butyrate
4	14397838	14398180	Butyrate
18	47561603	47562021	Butyrate	Control
4	71171881	71172112	Butyrate	Control
22	24279522	24279800	Butyrate
21	45132747	45133015		Control
9	81543534	81543831	Butyrate	Control
25	16651605	16651901	Butyrate
4	19989843	19990386	Butyrate	Control
5	6238534	6238922	Butyrate	Control
29	1944464	1945285	Butyrate	Control
10	79296696	79296886	Butyrate
1	80874032	80874926	Butyrate
28	19812980	19813430	Butyrate	Control
17	62638845	62639067	Butyrate
15	66859468	66859750		Control
6	90478280	90478722	Butyrate	Control
6	57953703	57954228	Butyrate	Control
11	10093520	10094074	Butyrate	Control
4	60116735	60117814	Butyrate	Control
6	61788505	61788950	Butyrate	Control
26	14421334	14422444	Butyrate	Control
15	40813205	40813763	Butyrate	Control
4	67334747	67334952		Control
3	106975896	106976418	Butyrate	Control
29	45404197	45404439	Butyrate
16	73994049	73994703	Butyrate	Control
5	63364702	63365549	Butyrate	Control
18	51965429	51966824	Butyrate	Control
7	15134852	15135066	Butyrate
5	93520403	93520597	Butyrate
2	135465190	135465382	Butyrate
16	22434705	22434965	Butyrate
18	1191594	1191850	Butyrate
1	7113844	7114076		Control
28	25111861	25112503	Butyrate	Control	28	25111821	25112440	diffreps_chr28_25111821_25112440	1.18	4.7801e-09
6	59926104	59926288		Control
29	25632903	25633226	Butyrate	Control
8	69890472	69891471	Butyrate	Control
5	32521907	32522653	Butyrate	Control
15	34481971	34482517	Butyrate	Control
15	30112294	30112489	Butyrate
6	72484599	72485415	Butyrate	Control
19	7114822	7115206	Butyrate	Control
18	49710016	49710588	Butyrate	Control
3	105783526	105784986	Butyrate	Control
20	5756829	5757153		Control
17	44548749	44549893	Butyrate	Control
16	25698904	25699431	Butyrate
17	17981895	17982099	Butyrate
6	15222702	15222924	Butyrate
15	58245834	58246230	Butyrate
10	9369569	9370430	Butyrate	Control
29	37010588	37011067	Butyrate	Control
6	44108697	44109351	Butyrate	Control
4	70802156	70802844	Butyrate	Control
5	116636246	116636580	Butyrate	Control
14	21040926	21041785	Butyrate	Control
8	83256257	83257385	Butyrate	Control
6	69638241	69638448	Butyrate
11	66309320	66310027	Butyrate	Control
22	17727661	17727860		Control
2	86060803	86061125	Butyrate
3	87513093	87514150	Butyrate	Control
19	48523071	48524025	Butyrate	Control
1	81401754	81402025	Butyrate	Control
28	29841292	29842686	Butyrate	Control
18	12337219	12337473	Butyrate	Control
3	9644247	9644631	Butyrate	Control
17	34835232	34835801	Butyrate	Control
29	46672394	46672967	Butyrate	Control
16	51576898	51577800	Butyrate	Control
19	55648820	55650146	Butyrate	Control
10	8296930	8297707	Butyrate	Control	10	8296961	8297200	diffreps_chr10_8296961_8297200	1.6	0.000138467
25	11135309	11135601	Butyrate	Control
8	72444181	72444468	Butyrate
19	39207694	39208775	Butyrate	Control
8	73772553	73772773	Butyrate
22	8628729	8629081	Butyrate	Control
3	7894436	7894667	Butyrate
25	32665766	32667497	Butyrate	Control
17	28804397	28805276	Butyrate	Control
4	21087701	21087911	Butyrate
1	108225573	108226040	Butyrate	Control
26	47429349	47430347	Butyrate	Control
10	77892907	77893203	Butyrate
18	8990562	8990746		Control
24	60601056	60601259	Butyrate
17	67296907	67297439	Butyrate	Control
11	77899180	77899378	Butyrate
5	114532171	114532559	Butyrate
22	53390409	53391472	Butyrate	Control
16	27113946	27114349		Control
10	54531842	54532032	Butyrate
21	57601139	57602748	Butyrate	Control
3	117353920	117354198	Butyrate	Control
23	50734602	50734807	Butyrate
23	27265429	27265833	Butyrate	Control
24	7154700	7154885		Control
2	34320546	34321451	Butyrate	Control
19	31144712	31145036	Butyrate
2	128641731	128642095	Butyrate	Control
5	55645922	55646829	Butyrate	Control
26	23079497	23079862	Butyrate	Control
19	35127414	35127604		Control
6	11555037	11555221		Control
8	66056868	66057752	Butyrate	Control
15	74624803	74626923	Butyrate	Control
15	61145424	61145674	Butyrate	Control
10	79758416	79759409	Butyrate	Control
14	3612097	3613001	Butyrate	Control
20	23830532	23830722	Butyrate
10	6390421	6390693		Control
17	45118751	45119237	Butyrate	Control
18	25963372	25963608	Butyrate
29	40647618	40648454	Butyrate	Control
18	55056656	55057906	Butyrate	Control
10	87289389	87289601		Control
26	32645844	32646976	Butyrate	Control
6	72530292	72530685	Butyrate
21	56820685	56821065	Butyrate	Control
19	58528614	58529130	Butyrate
26	12492239	12493525	Butyrate	Control
6	117640279	117640483	Butyrate
26	50914053	50914323	Butyrate
21	37864283	37864533	Butyrate
17	45199799	45200194	Butyrate	Control
8	65417621	65417811	Butyrate
29	24716371	24716634	Butyrate
7	11434916	11435176	Butyrate
9	60895607	60895791		Control
15	45641823	45642275	Butyrate	Control	15	45641901	45642180	diffreps_chr15_45641901_45642180	1.32	0.000433448
10	86122220	86122765	Butyrate	Control
6	62509707	62509926	Butyrate	Control
8	45177345	45177750	Butyrate	Control
24	56375843	56376237	Butyrate
14	29981267	29981670	Butyrate	Control
13	81565769	81566948	Butyrate	Control	13	81565721	81566420	diffreps_chr13_81565721_81566420	1.39	3.89333e-12
19	34818829	34819770	Butyrate	Control
7	110659384	110660062	Butyrate	Control
9	29543369	29543676	Butyrate
11	94532687	94533532	Butyrate	Control
10	88298104	88298335	Butyrate
28	27527702	27528605	Butyrate	Control
27	36007161	36007351	Butyrate
9	73472204	73472673	Butyrate	Control
8	103446038	103446222		Control
18	34450765	34451139	Butyrate	Control
24	21710330	21710647	Butyrate
7	26946834	26947706	Butyrate	Control
2	134843783	134844337	Butyrate
26	37646478	37646806	Butyrate	Control
27	24027863	24028115	Butyrate	Control
17	5018165	5018374		Control
12	36234898	36235321	Butyrate	Control
11	9965706	9965993		Control
6	96051900	96052460	Butyrate	Control
22	22067482	22067968	Butyrate
26	46790928	46791177	Butyrate
16	58102689	58104195	Butyrate	Control
22	13591162	13591352	Butyrate
18	49687124	49688010	Butyrate	Control
13	80931892	80932639	Butyrate	Control
5	90784843	90785199	Butyrate	Control
28	26606298	26606488	Butyrate
23	31868234	31868503	Butyrate	Control
24	22061690	22062221	Butyrate
10	9814312	9814906	Butyrate	Control
21	46506714	46507402	Butyrate	Control
7	21970549	21970912	Butyrate	Control
13	70304675	70305518	Butyrate	Control
19	42395654	42396756	Butyrate	Control
2	123134872	123135310	Butyrate	Control	2	123134841	123135280	diffreps_chr2_123134841_123135280	1.14	4.71949e-05
26	23053776	23053973	Butyrate
10	102092768	102092958	Butyrate
17	45392622	45393950	Butyrate	Control
19	48219774	48220721	Butyrate	Control
14	66561181	66561837	Butyrate	Control
4	78069622	78069812	Butyrate
3	71273445	71274087	Butyrate	Control
23	43880507	43880885	Butyrate	Control
21	27057759	27057943		Control
2	118275333	118275539		Control
13	62297702	62298287	Butyrate	Control
4	44413007	44414399	Butyrate	Control
5	39589025	39589272	Butyrate	Control
7	15189027	15189229		Control
18	62222501	62223945	Butyrate	Control
24	56054530	56054904	Butyrate	Control
11	63058294	63058559	Butyrate	Control
11	9989392	9989583	Butyrate
1	60341142	60341560	Butyrate	Control
6	102896241	102896546	Butyrate	Control
5	109315122	109315360	Butyrate
18	36121257	36121809	Butyrate	Control
23	30974870	30975119		Control
9	80276860	80277602	Butyrate	Control
10	49449724	49450022	Butyrate	Control
8	85106340	85106841	Butyrate
24	5348651	5348844	Butyrate
20	31866349	31866987	Butyrate
5	85668192	85668530	Butyrate	Control
18	35055260	35056603	Butyrate	Control
15	39674604	39675055	Butyrate	Control
3	63147614	63147898	Butyrate	Control
24	56850002	56850412	Butyrate	Control
3	104855298	104855488	Butyrate
21	45772725	45773376	Butyrate	Control
18	61727089	61727618	Butyrate	Control
3	42036303	42037494	Butyrate	Control
5	17846474	17846826	Butyrate	Control
13	38799580	38800152	Butyrate	Control
2	117962412	117962626	Butyrate
8	52012732	52013420	Butyrate	Control
3	58494467	58495024	Butyrate	Control
20	37375559	37375864	Butyrate	Control
5	102040451	102041090	Butyrate
11	13271907	13272776	Butyrate	Control
5	72368413	72368632		Control
2	130566811	130567058	Butyrate
22	56021760	56022116	Butyrate
13	3708070	3708359	Butyrate
9	27943822	27944588	Butyrate	Control
2	129977358	129977556	Butyrate
5	105949886	105950122	Butyrate
22	59337951	59338540	Butyrate	Control	22	59338081	59338560	diffreps_chr22_59338081_59338560	1.14	6.71085e-06
9	97057717	97058348	Butyrate
21	67278174	67278440	Butyrate
24	34678756	34678947	Butyrate
16	52728564	52728754	Butyrate
16	42714492	42715145	Butyrate	Control	16	42714701	42715140	diffreps_chr16_42714701_42715140	1.43	8.84261e-08
2	71955753	71956155	Butyrate
19	26787444	26788298	Butyrate	Control
22	44392059	44392484	Butyrate	Control
7	53717912	53718097		Control
20	35602009	35602383	Butyrate
1	44906157	44906485	Butyrate	Control
18	50712408	50712892	Butyrate	Control
11	49066119	49066988	Butyrate	Control
1	2924124	2924510	Butyrate
4	119508153	119508464	Butyrate	Control
16	49274188	49274397	Butyrate
4	104982846	104983524	Butyrate	Control
4	54264394	54265471	Butyrate	Control
17	40346127	40346575	Butyrate	Control
7	38116768	38117022		Control
1	88816577	88817212	Butyrate	Control
5	96790747	96790941	Butyrate
25	9476833	9477263	Butyrate	Control
18	14571150	14571540	Butyrate	Control
1	83003392	83004538	Butyrate	Control
27	21535465	21535649		Control
5	74418458	74419130	Butyrate	Control
24	58226755	58227222	Butyrate	Control
2	1533066	1533706	Butyrate
22	27008140	27008330	Butyrate
3	8995278	8995468	Butyrate
4	54684146	54684581	Butyrate	Control
18	43821967	43822455	Butyrate	Control
3	70260961	70261176	Butyrate
8	28792311	28792925	Butyrate	Control
3	50688020	50688527	Butyrate	Control
9	30476956	30477329	Butyrate	Control
29	31178139	31178338	Butyrate
10	48035134	48035473	Butyrate	Control
29	46702253	46702461	Butyrate
24	57264343	57264529		Control
20	70986676	70986866	Butyrate
12	44304557	44305012	Butyrate
8	25858870	25859476	Butyrate	Control
1	82084184	82085056	Butyrate	Control
11	6366623	6366967		Control
10	80716892	80717076		Control
25	19865293	19865558		Control
8	90367277	90368429	Butyrate	Control
2	79118331	79119239	Butyrate	Control
17	63021175	63021374		Control
7	6699751	6700080		Control
12	76069345	76069560	Butyrate
3	119554804	119555040	Butyrate
8	8724768	8725149	Butyrate
16	74685905	74686211	Butyrate
7	66144829	66145127	Butyrate	Control
17	65938605	65938999	Butyrate	Control
1	128123532	128124243	Butyrate
16	79902885	79903278		Control
7	20799811	20800481	Butyrate	Control
2	94313435	94314170	Butyrate	Control
28	34827928	34828529	Butyrate	Control
18	44390332	44391104	Butyrate	Control
17	69303100	69304035	Butyrate	Control
3	197693	198019	Butyrate
10	92333393	92333971	Butyrate	Control
21	44401120	44401400	Butyrate
6	66351695	66352534	Butyrate	Control
24	20969919	20970859	Butyrate	Control
2	2027960	2028850	Butyrate	Control
11	87165000	87165190	Butyrate
13	81458362	81458668	Butyrate
10	52677870	52678758	Butyrate	Control
9	12647056	12647467	Butyrate
17	69599431	69600170	Butyrate	Control
9	95337955	95338737	Butyrate	Control
11	68469455	68469851	Butyrate	Control
2	135358740	135359658	Butyrate	Control
27	36905878	36906769	Butyrate	Control
19	23119068	23119379		Control
29	4558801	4559693	Butyrate	Control
11	72838018	72838583	Butyrate	Control	11	72838261	72838600	diffreps_chr11_72838261_72838600	1.01	0.000961104
12	86890895	86891951	Butyrate	Control
7	46012944	46013156	Butyrate	Control
7	45930702	45931193	Butyrate	Control
28	33616520	33616905		Control
21	272580	273108	Butyrate	Control
1	149565823	149566464	Butyrate	Control
15	54051268	54052206	Butyrate	Control
3	92364307	92364728	Butyrate	Control
10	88150841	88151508	Butyrate	Control
9	97140173	97140363	Butyrate
12	32440089	32440449	Butyrate	Control
10	59141901	59142301	Butyrate
11	49055372	49056430	Butyrate	Control
5	70577616	70578449	Butyrate	Control
15	81248228	81248457	Butyrate
19	19822095	19822291		Control
8	59794925	59795657	Butyrate	Control
23	9283728	9284343	Butyrate	Control
2	19718298	19718680	Butyrate
4	39324849	39325534	Butyrate	Control
17	48089090	48089562	Butyrate	Control
23	24969129	24969571	Butyrate	Control
2	121187900	121188090	Butyrate
5	69549236	69550047	Butyrate	Control
2	71749602	71750291	Butyrate	Control
12	19339573	19339890	Butyrate	Control
8	101694222	101694540		Control
24	45322638	45323318	Butyrate
4	65767122	65767525	Butyrate	Control
6	91734840	91735077		Control
13	54891358	54891715	Butyrate
21	20265572	20266186	Butyrate	Control
19	36239666	36240589	Butyrate	Control
21	36810148	36810436		Control
10	88229093	88229401		Control
18	39654789	39655133	Butyrate	Control
13	78849336	78849993	Butyrate	Control
17	20177356	20177591	Butyrate
11	85458420	85458890		Control
8	103520328	103521355	Butyrate	Control
20	56196687	56197118	Butyrate	Control
11	56579307	56579735	Butyrate	Control	11	56579401	56579740	diffreps_chr11_56579401_56579740	1.46	4.14979e-05
10	7688127	7688853	Butyrate
2	104681166	104681356	Butyrate
10	18607776	18608309	Butyrate	Control
22	52879034	52879302	Butyrate
12	54449086	54449419	Butyrate	Control
2	19107768	19107989	Butyrate
17	64871037	64871842	Butyrate	Control
9	52064949	52065622	Butyrate	Control
23	31136541	31136796	Butyrate
22	53571607	53572150	Butyrate	Control
9	22805040	22805249		Control
14	12558358	12558629		Control
16	36160408	36161005	Butyrate	Control
10	35938958	35939280	Butyrate
13	56769964	56770890	Butyrate	Control
5	112692061	112692995	Butyrate	Control
12	32051032	32051369		Control
13	1174966	1175335	Butyrate
4	98817178	98818030	Butyrate	Control
2	129029856	129030603	Butyrate	Control
13	22558553	22559293	Butyrate	Control
8	22081751	22083041	Butyrate	Control
15	44001021	44001205		Control
2	43990162	43990857	Butyrate	Control
27	40405980	40406189		Control
11	12971673	12971874	Butyrate
23	15365332	15365834	Butyrate	Control
15	30296461	30297538	Butyrate	Control
19	33936299	33936803	Butyrate	Control
15	46637046	46637314	Butyrate	Control
25	2368531	2369002	Butyrate	Control
15	54873330	54874304	Butyrate	Control
22	55631443	55631766		Control
13	31631802	31631986		Control
1	79731020	79731453	Butyrate	Control
27	39298533	39298920	Butyrate
8	62447289	62448037	Butyrate	Control
5	49115664	49115910	Butyrate	Control
3	18458635	18459251	Butyrate	Control	3	18458801	18459160	diffreps_chr3_18458801_18459160	1.48	7.01052e-06
17	61093091	61093310		Control
10	100298301	100298753	Butyrate	Control
11	98695378	98695974		Control
14	30994358	30994827	Butyrate	Control
26	17746641	17747129	Butyrate	Control
3	1937045	1937915	Butyrate	Control
2	94675796	94676275	Butyrate	Control
6	55640619	55641513	Butyrate	Control
3	116313585	116313903	Butyrate	Control
22	53975094	53975327		Control
15	19994275	19995402	Butyrate	Control
11	99092493	99092940	Butyrate	Control
9	27544292	27544864	Butyrate	Control
21	21403414	21403652		Control
14	61704352	61704951	Butyrate	Control
2	25730943	25731217	Butyrate
15	83026424	83027403	Butyrate	Control
22	38465602	38466128	Butyrate
10	36494163	36494353	Butyrate
4	30839974	30840164	Butyrate
13	35064780	35064968		Control
12	53298626	53298907	Butyrate	Control
11	45058574	45059449	Butyrate	Control
15	46692102	46692434	Butyrate	Control
5	106706443	106707159	Butyrate	Control
3	103880547	103880880	Butyrate	Control
1	110476653	110477113	Butyrate	Control
24	38329886	38330083	Butyrate
10	101891461	101891695		Control
19	24373407	24374005	Butyrate	Control
16	68090922	68091456	Butyrate	Control
12	55866839	55867301	Butyrate	Control
7	92887057	92887548	Butyrate
4	98987282	98987977	Butyrate	Control
7	12679768	12680823	Butyrate	Control
10	67357932	67358141	Butyrate
21	2379955	2380225	Butyrate	Control
2	79139857	79140104	Butyrate
4	63883592	63884136	Butyrate	Control
2	989941	990369	Butyrate	Control
14	61653079	61653957	Butyrate	Control
15	19877355	19877634		Control
29	8632840	8633616	Butyrate	Control
5	105917269	105917625	Butyrate
18	51902961	51903151	Butyrate
3	19009547	19010061	Butyrate	Control
25	42099899	42100132		Control
21	58452450	58452876	Butyrate
11	96315686	96315905	Butyrate
11	12696084	12696785	Butyrate	Control
3	117645052	117645242	Butyrate
8	110772164	110772625	Butyrate
7	12512008	12513175	Butyrate	Control
18	13010504	13010828	Butyrate	Control
11	65926687	65926961	Butyrate
4	74343032	74343726	Butyrate	Control
18	52425577	52426157	Butyrate	Control	18	52425881	52426200	diffreps_chr18_52425881_52426200	-1.5	1.18333e-05
14	24830357	24830695	Butyrate
7	38989138	38990682	Butyrate	Control
29	39954275	39954878	Butyrate	Control
16	18722880	18723369	Butyrate	Control
4	76459690	76459874		Control
6	115585635	115585834		Control
4	55887757	55888182	Butyrate	Control
1	45066751	45067210	Butyrate	Control
15	55790462	55790902		Control
3	116526933	116527156	Butyrate
11	22050814	22051076	Butyrate
8	385031	385271	Butyrate	Control
21	55979366	55979607	Butyrate
7	39779546	39779895	Butyrate	Control
13	19039562	19039976	Butyrate	Control
29	50928664	50928863	Butyrate
8	60474471	60474945	Butyrate	Control
7	53729839	53730759	Butyrate	Control
14	33474841	33475250	Butyrate	Control
13	3364352	3365086	Butyrate	Control
23	45155272	45155564	Butyrate
24	49613212	49614313	Butyrate	Control
16	49405963	49406533	Butyrate	Control
8	11236126	11236355		Control
5	100936543	100936755		Control
6	50617535	50617733	Butyrate
17	69601551	69601747	Butyrate
7	11240630	11241153	Butyrate	Control
16	36540853	36541121		Control
2	5418263	5419200	Butyrate	Control
16	64831302	64831894	Butyrate	Control
5	9012353	9013233	Butyrate	Control
6	83155838	83156246	Butyrate
12	28016483	28016687	Butyrate
16	4270637	4270868	Butyrate
22	16731752	16732511	Butyrate	Control
16	1519261	1520108	Butyrate	Control
12	32376123	32376424	Butyrate	Control
13	52765583	52766429	Butyrate	Control
10	36160910	36161152		Control
3	43975642	43976444	Butyrate	Control
10	10546673	10546975		Control
15	46383100	46383886	Butyrate	Control
7	14278117	14278842	Butyrate	Control
16	59353579	59354070	Butyrate	Control
2	130193340	130193530	Butyrate
1	125998240	125998744	Butyrate	Control
25	10681875	10682074		Control
15	29135479	29135689		Control
27	7180969	7181208		Control
11	85927535	85927943	Butyrate
18	12451715	12451905	Butyrate
18	16774995	16775273	Butyrate	Control
18	2146807	2147215	Butyrate	Control
19	48249279	48250278	Butyrate	Control
26	18864206	18864700	Butyrate	Control
15	77653343	77653911	Butyrate	Control
5	113438884	113439253	Butyrate
23	20525245	20525545	Butyrate
10	45380333	45380622	Butyrate	Control
2	25081106	25081699	Butyrate	Control
18	62055442	62055793		Control
12	65937829	65938070	Butyrate
9	102029356	102030076	Butyrate	Control
20	37042399	37042664	Butyrate
19	12940023	12940213	Butyrate
16	39916844	39917586	Butyrate	Control
9	71751817	71752238	Butyrate	Control
27	26513896	26514101		Control
28	4820671	4821220	Butyrate
26	30516299	30517066	Butyrate	Control
16	30526152	30526914	Butyrate	Control
28	18491662	18492090	Butyrate	Control
22	17246333	17247239	Butyrate	Control
7	52654732	52655000	Butyrate	Control
11	100500682	100501046	Butyrate	Control
21	35489478	35490344	Butyrate	Control
14	67943479	67943666		Control
5	110879835	110880019		Control
14	15321628	15321895	Butyrate	Control
17	54388675	54389297	Butyrate	Control
6	15905558	15906213	Butyrate	Control	6	15905681	15906140	diffreps_chr6_15905681_15906140	1.37	1.54638e-07
26	40677785	40677975	Butyrate
10	30201263	30201768	Butyrate	Control
13	29566231	29566472	Butyrate
9	96091429	96092628	Butyrate	Control
27	1428443	1428644		Control
22	58411784	58412222	Butyrate	Control
4	66447542	66447852	Butyrate
5	114986655	114986894		Control
3	50107093	50107527	Butyrate	Control
28	26334286	26335341	Butyrate	Control
4	114851264	114851683	Butyrate	Control
11	94259733	94260088	Butyrate
25	10211465	10212395	Butyrate	Control
6	16009997	16010680	Butyrate	Control
17	53490686	53491928	Butyrate	Control
23	24783327	24783554	Butyrate
2	129193462	129194275	Butyrate	Control
16	12061868	12062649	Butyrate	Control
18	1330985	1331977	Butyrate	Control
21	68022938	68023363	Butyrate
15	65199328	65200097	Butyrate	Control
3	48932037	48932364		Control
6	102689752	102690293	Butyrate
23	46919866	46920125		Control
15	54733420	54733696		Control
3	23065235	23065874	Butyrate	Control
16	51226072	51226982	Butyrate	Control
24	47302619	47302954	Butyrate	Control
11	106321095	106321403	Butyrate
19	39218804	39219434	Butyrate	Control
5	5750624	5751114	Butyrate	Control
2	86849066	86849705	Butyrate	Control
10	30118882	30119264	Butyrate	Control
21	44809751	44810106	Butyrate	Control
5	45217606	45217790		Control
1	143811910	143812214	Butyrate	Control
26	42287207	42287532		Control
19	33048415	33049006	Butyrate	Control
7	19424317	19424747	Butyrate	Control
14	13774469	13774828	Butyrate	Control
7	68296848	68297778	Butyrate	Control
9	28243233	28244226	Butyrate	Control	9	28243321	28243660	diffreps_chr9_28243321_28243660	1.14	0.000533343
12	15518	15702		Control
14	5162240	5162587	Butyrate	Control
8	69908047	69908293	Butyrate
6	59587092	59587276		Control
23	4026374	4026711	Butyrate
24	46741399	46742437	Butyrate	Control
4	98340765	98341065	Butyrate	Control
18	46469904	46470088		Control
19	14943345	14943782	Butyrate
12	27488674	27489072	Butyrate	Control
29	49504825	49505560	Butyrate	Control
19	41986736	41987887	Butyrate	Control
11	43812470	43813350	Butyrate	Control
5	70367663	70368068	Butyrate	Control
12	16676511	16677253	Butyrate	Control
13	14781781	14782144	Butyrate	Control
7	38992934	38993277	Butyrate	Control
1	113566887	113567303	Butyrate
26	14225562	14225793		Control
7	51422922	51423176	Butyrate	Control
5	28427970	28428320	Butyrate
2	95757863	95758478	Butyrate	Control
8	44675720	44677190	Butyrate	Control
3	24948856	24949174	Butyrate	Control
10	47903885	47904170	Butyrate
14	1161446	1161894	Butyrate	Control
28	478512	479315	Butyrate	Control
11	100756713	100757274	Butyrate	Control	11	100756721	100757180	diffreps_chr11_100756721_100757180	1.49	7.66842e-08
5	48982754	48982938		Control
12	18130243	18130623	Butyrate	Control
19	23063411	23064540	Butyrate	Control
5	34061673	34061863	Butyrate
25	9301870	9302114		Control
6	106540065	106541004	Butyrate	Control
9	34193591	34194122	Butyrate	Control
11	97316538	97316952	Butyrate
5	91957073	91957292	Butyrate
20	21440399	21440703	Butyrate	Control
3	10573781	10574603	Butyrate	Control
23	43288531	43288968	Butyrate	Control
10	58758771	58759326	Butyrate
3	10516323	10516883	Butyrate
4	82513834	82514353	Butyrate	Control
4	19561162	19561659	Butyrate	Control
21	64699107	64700118	Butyrate	Control
1	77129712	77130577	Butyrate	Control
10	72700278	72701313	Butyrate	Control	10	72700561	72701060	diffreps_chr10_72700561_72701060	1.21	1.32e-06
20	26033047	26033336		Control
26	41976386	41976662	Butyrate
5	97699781	97700061		Control
16	78340534	78341612	Butyrate	Control
20	10375247	10376112	Butyrate	Control
25	35422059	35423021	Butyrate	Control
14	67708025	67708234		Control
25	14182937	14183581	Butyrate	Control
6	47053329	47053643	Butyrate
3	19868419	19868624	Butyrate
24	3531111	3531407	Butyrate	Control
21	55095807	55096611	Butyrate	Control
8	16156902	16157518	Butyrate
21	16917872	16918056		Control
3	26900401	26900727	Butyrate
16	28825633	28826384	Butyrate	Control
24	19669592	19669782	Butyrate
18	61878646	61878955	Butyrate	Control
19	58166376	58167753	Butyrate	Control
5	119406387	119407628	Butyrate	Control
5	103227503	103228713	Butyrate	Control
8	95302892	95303191		Control
13	35646193	35647196	Butyrate	Control
14	63600457	63600644		Control
24	60580135	60581064	Butyrate	Control
6	57478157	57478347	Butyrate
3	21372466	21372791	Butyrate
28	29679120	29679459	Butyrate	Control
16	38087022	38088165	Butyrate	Control
16	79035288	79035852	Butyrate	Control
5	108821425	108822168	Butyrate	Control	5	108821681	108821920	diffreps_chr5_108821681_108821920	1.07	0.00374191
11	5457111	5457749	Butyrate	Control
13	65347331	65347564	Butyrate
2	89844966	89845569	Butyrate	Control
23	30085601	30085943		Control
29	17781049	17781239	Butyrate
15	62584347	62584680	Butyrate	Control
5	107754791	107755009		Control
5	50725314	50725504	Butyrate
5	93733660	93733878	Butyrate
18	37724403	37724719	Butyrate
1	73363051	73363406	Butyrate	Control
11	47362518	47362709		Control
9	64262501	64262960	Butyrate	Control
3	18750103	18750616	Butyrate	Control
22	38131400	38132228	Butyrate	Control
15	43926069	43926461	Butyrate	Control
13	5664191	5664403	Butyrate
19	44464719	44465149	Butyrate
28	24564178	24564442	Butyrate
1	131171211	131171996	Butyrate	Control
17	50833861	50834175	Butyrate	Control
21	177130	177320	Butyrate
1	94655436	94655922	Butyrate
3	77738567	77738887	Butyrate
11	92890845	92891631	Butyrate	Control
19	57735969	57736267	Butyrate
17	70662755	70663463	Butyrate		17	70663141	70663460	diffreps_chr17_70663141_70663460	1.62	9.57663e-06
22	48411829	48412770	Butyrate	Control
5	26479242	26479555	Butyrate
15	45062526	45063252	Butyrate	Control
21	58411581	58411955	Butyrate
3	33508281	33508724	Butyrate	Control
5	28571242	28571432	Butyrate
15	81834905	81835580	Butyrate	Control
8	7796731	7797357	Butyrate	Control
6	23744378	23744568	Butyrate
2	63771720	63772248	Butyrate	Control
1	68070332	68070552	Butyrate	Control
8	42426673	42427128	Butyrate	Control
14	72580311	72580623	Butyrate	Control
6	57062338	57062528	Butyrate
6	44575530	44576340	Butyrate	Control
22	53509954	53510490	Butyrate
16	38068011	38068216	Butyrate
17	44768774	44770234	Butyrate	Control
13	29674238	29674705	Butyrate	Control
21	41527575	41527774	Butyrate
10	62046194	62046443	Butyrate	Control
10	20126963	20127282	Butyrate
16	78582064	78582714	Butyrate	Control
19	27151669	27151871		Control
19	5020416	5021007	Butyrate	Control
18	18310151	18310341	Butyrate
9	88537142	88537586	Butyrate
11	49401765	49402118	Butyrate
18	48603375	48604733	Butyrate	Control
26	10941112	10941903	Butyrate	Control
22	57665841	57666339	Butyrate	Control	22	57665821	57666200	diffreps_chr22_57665821_57666200	1.64	2.87266e-07
19	26929712	26930030	Butyrate	Control
22	59707617	59708363	Butyrate	Control
13	16032423	16032613	Butyrate
15	75809904	75810161	Butyrate
11	66728884	66729600	Butyrate	Control	11	66729141	66729500	diffreps_chr11_66729141_66729500	1.08	0.000438061
10	64372322	64372830	Butyrate	Control
1	64317896	64318086	Butyrate
3	14385320	14385764	Butyrate	Control
20	35058819	35060143	Butyrate	Control
16	51109727	51111033	Butyrate	Control
11	104386306	104386578	Butyrate	Control
7	20718140	20718419	Butyrate	Control
10	61282063	61282247		Control
5	60827402	60827776	Butyrate	Control
4	115086902	115087940	Butyrate	Control
3	115705231	115705619		Control
19	54696931	54697219	Butyrate	Control
8	16229652	16230030	Butyrate
22	13025642	13026090	Butyrate
7	4669129	4669424	Butyrate	Control
10	79263387	79263639		Control
8	7035721	7036201	Butyrate	Control
3	8272555	8272767	Butyrate
5	47717300	47717484		Control
17	11134876	11135727	Butyrate	Control
13	34862703	34862932	Butyrate
1	142653080	142654042	Butyrate	Control
1	65522801	65523216	Butyrate
13	56546911	56547167	Butyrate
14	36342030	36342884	Butyrate	Control
9	27543881	27544229	Butyrate	Control
22	48594251	48594561	Butyrate	Control
23	4363850	4364095		Control
29	12354873	12355527	Butyrate	Control
1	69503004	69503520	Butyrate	Control
5	108406402	108406799	Butyrate	Control
25	10589629	10589819	Butyrate
13	35470649	35470839	Butyrate
11	60401244	60401823	Butyrate	Control
22	32186419	32187273	Butyrate	Control
15	80037558	80038131	Butyrate
5	27605757	27606711	Butyrate	Control
11	10780017	10780207	Butyrate
17	52556522	52557226	Butyrate	Control
2	27161731	27162407	Butyrate	Control
22	52605691	52606791	Butyrate	Control
26	18549743	18550200	Butyrate	Control
10	9828021	9828279		Control
12	86452856	86453900	Butyrate	Control
10	21029671	21030047	Butyrate
2	5150293	5150684	Butyrate
2	88851419	88852039	Butyrate
18	6961063	6961649	Butyrate	Control
23	51230020	51230220	Butyrate
10	80717164	80717550	Butyrate
17	71055229	71056105	Butyrate	Control
19	50032399	50032815	Butyrate	Control
3	39705855	39706075	Butyrate
19	50565066	50565346	Butyrate	Control
14	12660363	12660741	Butyrate	Control
13	44597366	44597593		Control
28	5953770	5954002		Control
2	115923959	115924688	Butyrate	Control
15	77140124	77140573	Butyrate
13	24775504	24775694	Butyrate
8	5547304	5547494	Butyrate
6	13196322	13196889	Butyrate	Control
10	100856116	100856386	Butyrate
21	66937946	66938224	Butyrate
3	33503016	33503862	Butyrate	Control
15	57007923	57008428	Butyrate	Control
12	8045376	8045729	Butyrate	Control
13	38495530	38496186	Butyrate	Control
4	105601826	105602855	Butyrate	Control	4	105601821	105602600	diffreps_chr4_105601821_105602600	1.42	2.05191e-12
21	21006422	21006958	Butyrate	Control
10	46699409	46699599	Butyrate
25	26488098	26489216	Butyrate	Control
14	65892899	65893191		Control
22	29962937	29963377	Butyrate	Control
7	7450967	7451239	Butyrate	Control
23	10128732	10129450	Butyrate
23	37566696	37567268	Butyrate	Control
12	14966370	14966560	Butyrate
24	36371965	36372155	Butyrate
1	38463757	38464311	Butyrate	Control
1	881731	881965	Butyrate	Control
1	64251863	64252151	Butyrate
15	52167961	52168202		Control
1	109772023	109772406	Butyrate
20	9358405	9359169	Butyrate	Control
16	42477269	42477646	Butyrate	Control
23	48946517	48947550	Butyrate	Control
14	62247329	62247539	Butyrate
27	14136136	14137095	Butyrate	Control
10	8034755	8035046		Control
7	39029362	39029546		Control
7	5460361	5460685	Butyrate
13	82193487	82193818	Butyrate
7	21928737	21929836	Butyrate	Control
26	34674672	34674856		Control
16	71773303	71773828	Butyrate	Control
7	15177419	15177903	Butyrate	Control
3	25544441	25545593	Butyrate	Control
22	32106080	32106697	Butyrate	Control
3	49653006	49654271	Butyrate	Control
13	73055058	73055441	Butyrate
15	40654557	40654907	Butyrate	Control
8	22096882	22097094	Butyrate
9	10069125	10070108	Butyrate	Control	9	10069281	10069940	diffreps_chr9_10069281_10069940	1.23	4.01901e-14
14	22639093	22640038	Butyrate	Control	14	22639121	22639560	diffreps_chr14_22639121_22639560	2.28	2.64344e-12
22	47065937	47066471	Butyrate	Control
21	60431975	60432476	Butyrate	Control
11	20906120	20906395		Control
2	1283127	1283617	Butyrate	Control
17	53389079	53389346	Butyrate
10	22341753	22342043	Butyrate
8	95568835	95569633	Butyrate	Control
5	110956722	110957596	Butyrate	Control
24	2375086	2375316	Butyrate
13	15573363	15573708	Butyrate	Control
12	47802410	47802988	Butyrate	Control
24	43576162	43576970	Butyrate	Control
21	65152440	65152680		Control
8	110250187	110251727	Butyrate	Control
23	44835367	44835594	Butyrate
20	40804869	40805495	Butyrate	Control
15	52315884	52316139	Butyrate
14	3378380	3379669	Butyrate	Control
15	15447406	15447962	Butyrate	Control
3	112894316	112894517	Butyrate
29	50528822	50529102	Butyrate	Control
12	32000646	32001106	Butyrate	Control
29	32941618	32942265	Butyrate	Control
28	508111	508850	Butyrate	Control
2	20802021	20802436	Butyrate	Control
25	2338971	2339161	Butyrate
20	70848882	70850027	Butyrate	Control
13	66221053	66222110	Butyrate	Control
25	32828881	32829209	Butyrate	Control
6	29399103	29399597	Butyrate	Control
4	99958104	99958337	Butyrate
21	58537433	58538323	Butyrate	Control
18	1643338	1643634	Butyrate
11	16763855	16764224	Butyrate
20	10564284	10564958	Butyrate	Control
10	66916972	66917659	Butyrate	Control
4	86593880	86594078	Butyrate
7	38876442	38877384	Butyrate	Control
28	27920512	27921354	Butyrate	Control
18	11181172	11181495	Butyrate	Control
21	46128090	46128717	Butyrate	Control
19	13987239	13988595	Butyrate	Control
5	22813895	22814286	Butyrate	Control
25	21506441	21506665	Butyrate
13	2433056	2433246	Butyrate
7	52412977	52413286	Butyrate	Control
17	10603987	10604315	Butyrate
6	86236697	86237246	Butyrate	Control
19	18922081	18922469	Butyrate	Control
17	65271618	65272900	Butyrate	Control	17	65271861	65272060	diffreps_chr17_65271861_65272060	1.02	0.00930257
7	52598113	52598736	Butyrate	Control
29	39985250	39986541	Butyrate	Control
29	48574620	48575440	Butyrate	Control
27	13778210	13779273	Butyrate	Control	27	13778461	13778680	diffreps_chr27_13778461_13778680	1.32	0.00123843
12	21284059	21284410	Butyrate
1	19640278	19641022	Butyrate	Control
8	74677195	74677571	Butyrate
19	24374715	24375786	Butyrate	Control
7	19572932	19574355	Butyrate	Control
17	59498702	59498935		Control
10	61807836	61808216	Butyrate	Control
19	33424307	33424503	Butyrate
5	40812546	40812917	Butyrate
14	36373578	36373809	Butyrate	Control
3	104923297	104924408	Butyrate	Control
1	135700557	135700916	Butyrate
5	119423014	119424598	Butyrate	Control	5	119422961	119423200	diffreps_chr5_119422961_119423200	1.08	0.00428209
15	52330180	52330453	Butyrate	Control
1	143229296	143229488		Control
11	106412290	106412959	Butyrate	Control
26	40820584	40820944	Butyrate
13	80568944	80569416	Butyrate	Control
23	15108169	15108427	Butyrate
4	106971254	106971880	Butyrate	Control
19	41874572	41874997	Butyrate	Control
8	94980689	94981577	Butyrate	Control
27	16749841	16750263	Butyrate	Control
2	125932056	125932250	Butyrate
10	20147913	20148487	Butyrate	Control	10	20147881	20148460	diffreps_chr10_20147881_20148460	1.23	4.11459e-08
8	40704171	40704692	Butyrate	Control
22	30274077	30274432	Butyrate	Control
18	33798703	33798950		Control
13	46276814	46277201	Butyrate	Control
20	70830447	70831730	Butyrate	Control
3	20897986	20898964	Butyrate	Control
23	16624935	16625454		Control
3	112606831	112607024	Butyrate
11	9234833	9235444	Butyrate	Control
1	3500561	3500811	Butyrate
20	31619292	31619848	Butyrate	Control	20	31619401	31619820	diffreps_chr20_31619401_31619820	1.37	2.64206e-06
10	37553328	37553603	Butyrate
5	108121361	108121884	Butyrate	Control
25	4278847	4280219	Butyrate	Control
2	72235419	72235706		Control
15	64021309	64022261	Butyrate	Control	15	64021901	64022100	diffreps_chr15_64021901_64022100	1.08	0.00890968
11	66615932	66616621	Butyrate	Control
5	69672648	69672832		Control
24	18636771	18636984	Butyrate
7	26472756	26473135	Butyrate	Control
3	73698934	73699425	Butyrate	Control
9	11145236	11145426	Butyrate
6	113395911	113396310	Butyrate	Control
13	40555635	40555825	Butyrate
7	5907207	5907673		Control
14	45020432	45020849	Butyrate
19	31818874	31819164	Butyrate	Control
12	36776857	36777523	Butyrate	Control
11	69930490	69931068	Butyrate	Control
17	56448455	56449187	Butyrate
14	4259334	4260123	Butyrate	Control
4	106822311	106822634		Control
4	7938317	7938855	Butyrate	Control
27	6754388	6754622	Butyrate
9	38053072	38053298	Butyrate
23	41714659	41714996	Butyrate
2	35325863	35326806	Butyrate	Control
1	36018048	36018517	Butyrate	Control
22	17936989	17937222	Butyrate
26	47753638	47754039	Butyrate
1	113678975	113679531	Butyrate	Control
26	9056936	9057148		Control
22	56532685	56533089	Butyrate	Control
17	18072098	18072626	Butyrate	Control
18	1722853	1723207	Butyrate
13	61391854	61392619	Butyrate	Control
25	26948236	26948922	Butyrate	Control
29	43679738	43680234	Butyrate	Control	29	43679921	43680280	diffreps_chr29_43679921_43680280	-1.01	0.000303781
2	96751316	96751607	Butyrate
19	63284863	63285549	Butyrate	Control
28	8056552	8056933	Butyrate	Control
5	119156400	119156602	Butyrate
6	111356001	111356451	Butyrate
21	28835375	28836460	Butyrate	Control
27	8081460	8081647		Control
24	50602641	50603680	Butyrate	Control	24	50602761	50603640	diffreps_chr24_50602761_50603640	1.57	9.21485e-15
2	65070906	65071731	Butyrate	Control
10	22193914	22194368	Butyrate
25	34345095	34345352	Butyrate
18	54069815	54070470	Butyrate	Control
29	17136048	17137112	Butyrate	Control
26	13581963	13582230	Butyrate
19	58665082	58665266		Control
4	61016310	61016873	Butyrate	Control
7	18724318	18724693	Butyrate	Control
6	108697666	108698342	Butyrate	Control
16	46911814	46912132	Butyrate	Control
19	31376484	31376972	Butyrate	Control
8	17568346	17568838	Butyrate
4	44353771	44354016	Butyrate
7	81483216	81483655	Butyrate	Control
18	49049202	49049439	Butyrate
11	26830284	26830701	Butyrate	Control
4	64014652	64015330	Butyrate	Control
26	21782068	21782471	Butyrate	Control
3	15063611	15064002	Butyrate
17	73099636	73099969		Control
5	30465886	30466246	Butyrate	Control
18	41720803	41721065	Butyrate
8	10849735	10849925	Butyrate
7	21383035	21384104	Butyrate	Control	7	21383781	21383980	diffreps_chr7_21383781_21383980	1.08	0.00890968
22	59116088	59116998	Butyrate	Control	22	59116681	59116900	diffreps_chr22_59116681_59116900	-1.1	0.00230797
5	83490927	83491877	Butyrate	Control
1	52135072	52135299	Butyrate
20	8100814	8102147	Butyrate	Control
13	46345791	46346627	Butyrate	Control
18	1390772	1391106	Butyrate	Control
8	7196710	7196951	Butyrate	Control
13	38298978	38299210	Butyrate
24	1785684	1786435	Butyrate	Control
19	55741361	55741551	Butyrate
17	72189385	72189844		Control
2	39347169	39347835	Butyrate	Control
17	72768695	72769026	Butyrate
3	109648779	109649038	Butyrate	Control
11	25533081	25533815	Butyrate	Control
23	39636450	39636771	Butyrate	Control
22	20831676	20831873		Control
18	47766271	47766835	Butyrate	Control
6	23304173	23304729	Butyrate	Control
15	20459932	20460525	Butyrate	Control
4	25373916	25374135	Butyrate
1	28509378	28509678	Butyrate
11	49680086	49680303	Butyrate
11	5456522	5456938	Butyrate	Control
9	42051800	42052045	Butyrate
9	13499540	13499739	Butyrate
4	85891628	85891812		Control
11	48931211	48931452		Control
16	24175901	24176773	Butyrate	Control
1	126320778	126321520	Butyrate	Control
15	56469674	56469963	Butyrate
4	56496668	56496983		Control
17	68759891	68760230	Butyrate	Control
18	6142009	6142193		Control
19	34647609	34649123	Butyrate	Control
11	41556173	41556435	Butyrate
6	113293451	113293721		Control
5	27114698	27115226	Butyrate	Control
7	30715721	30716024	Butyrate
28	27842934	27843622	Butyrate	Control
3	83072738	83073144	Butyrate	Control
23	44689918	44690682	Butyrate	Control
8	16946181	16946394	Butyrate
20	7978440	7978660	Butyrate
9	11145535	11145725	Butyrate
16	203314	203572		Control
16	25173153	25173343	Butyrate
5	74760837	74761131	Butyrate	Control
14	70277866	70278143	Butyrate
1	23305785	23306381	Butyrate	Control
16	24280112	24280660	Butyrate	Control
6	57144427	57145501	Butyrate	Control
16	32456574	32457292	Butyrate	Control
23	45554855	45555606	Butyrate	Control
11	29594025	29594766	Butyrate	Control
4	44648223	44648820	Butyrate	Control
26	47603914	47604950	Butyrate	Control
16	71934197	71934928	Butyrate	Control
16	25227612	25228793	Butyrate	Control
1	135572249	135572641	Butyrate	Control
21	33876229	33877557	Butyrate	Control
16	1164285	1164495		Control
8	38430003	38431163	Butyrate	Control
14	30125376	30125950	Butyrate	Control
25	33465657	33465952	Butyrate
20	18732251	18732790	Butyrate	Control
3	120262166	120262533	Butyrate
3	77663984	77664371		Control
27	37704165	37704374	Butyrate
18	53628670	53629827	Butyrate	Control
10	794731	795033	Butyrate	Control
2	129624168	129624358	Butyrate
2	24123297	24123481		Control
11	65887650	65888251	Butyrate	Control
1	153748211	153748420	Butyrate
19	52483748	52484273	Butyrate	Control
10	84619698	84620109	Butyrate	Control
15	80591252	80591524	Butyrate
24	21873881	21874510	Butyrate	Control
14	23027963	23028286	Butyrate	Control
11	73450254	73450438		Control
1	76293991	76294521	Butyrate
22	21223443	21223707		Control
8	23618747	23618975	Butyrate
5	78555961	78556443	Butyrate	Control
21	16251916	16252111		Control
10	45824643	45825014	Butyrate	Control
25	41480578	41482557	Butyrate	Control
10	70551263	70551453	Butyrate
10	46284626	46284844		Control
2	96531491	96531866	Butyrate	Control
19	56680234	56681099	Butyrate	Control
11	56640747	56641014	Butyrate
7	19321256	19321653	Butyrate	Control
7	107799445	107799638		Control
1	150950820	150951086	Butyrate	Control
12	21615776	21616162	Butyrate		12	21615741	21616160	diffreps_chr12_21615741_21616160	1.54	1.48239e-07
29	12617113	12617303	Butyrate
8	77188191	77188896	Butyrate	Control
5	73612497	73612690		Control
4	92826117	92826309		Control
13	28315465	28315655	Butyrate
7	24742247	24743206	Butyrate	Control
19	48847072	48847291	Butyrate
14	54741591	54742182	Butyrate
16	70862092	70862282	Butyrate
2	26789556	26789824	Butyrate	Control
7	37959368	37959618		Control
26	31481181	31481416	Butyrate
10	76648772	76649442	Butyrate	Control
4	93309327	93310026	Butyrate	Control
5	92450816	92451056	Butyrate
2	14945099	14945313	Butyrate
3	27563126	27563364		Control
3	107938876	107939434	Butyrate	Control
13	74741874	74742112		Control
5	55903292	55904504	Butyrate	Control
17	72402586	72403207	Butyrate	Control
3	15089923	15090385	Butyrate	Control
18	35516996	35517221		Control
22	57745833	57746023		Control
7	19212861	19213125	Butyrate	Control
5	26641200	26641502	Butyrate
23	48425975	48426222		Control
13	33420376	33420642	Butyrate	Control
9	33393126	33393690	Butyrate	Control
1	35427609	35427811	Butyrate
21	69228598	69229914	Butyrate	Control
16	17586818	17587054	Butyrate	Control
22	13300954	13301150	Butyrate
2	107126243	107126637	Butyrate
24	61530998	61531202	Butyrate
10	102579811	102580006		Control
7	65268929	65270056	Butyrate	Control
6	46185296	46185492		Control
1	108039927	108040378	Butyrate
12	74899186	74899572	Butyrate
11	8993673	8994466	Butyrate	Control
6	30296215	30296656	Butyrate	Control
11	97556941	97557712	Butyrate	Control	11	97557381	97557800	diffreps_chr11_97557381_97557800	1.01	2.02207e-05
15	74536177	74537851	Butyrate	Control
7	32337828	32338243	Butyrate
14	18423015	18423253	Butyrate	Control
2	132773404	132773675		Control
10	15949583	15949975	Butyrate
6	103410340	103410818	Butyrate	Control
1	109954109	109954884	Butyrate	Control
4	76593139	76593330		Control
24	43500539	43500771	Butyrate
5	104277535	104278630	Butyrate	Control
12	75028743	75029116		Control
3	102056298	102056861	Butyrate	Control
9	31885098	31885533		Control
6	46977864	46978071	Butyrate
2	110197959	110198569	Butyrate	Control
4	119370627	119370817	Butyrate
26	30996956	30997290	Butyrate
20	22331610	22332185	Butyrate	Control
7	58419596	58420204	Butyrate	Control
18	55832313	55832700	Butyrate
13	31659305	31659639	Butyrate	Control
15	27918093	27919020	Butyrate	Control
8	111158153	111158408		Control
20	68810419	68810799	Butyrate
5	105272904	105273156	Butyrate
6	103174271	103175076	Butyrate	Control	6	103174381	103174920	diffreps_chr6_103174381_103174920	1.05	9.4977e-06
15	29332773	29333076	Butyrate	Control
10	82455191	82455527	Butyrate	Control
19	6867877	6868149	Butyrate
18	63290161	63290499	Butyrate	Control
3	56800484	56800739		Control
8	47952708	47953024	Butyrate	Control
3	22466510	22466965	Butyrate	Control
8	76925635	76925873		Control
8	6595389	6595579	Butyrate
5	120005074	120005467	Butyrate	Control
18	35611739	35612809	Butyrate	Control
1	54281355	54281760	Butyrate	Control
1	145341328	145341839	Butyrate	Control
24	46644508	46644794	Butyrate
15	8151094	8151462	Butyrate	Control
6	93677138	93677670	Butyrate	Control
29	11021758	11022132	Butyrate	Control
17	52554894	52555371	Butyrate	Control
7	17757732	17758342	Butyrate	Control
16	53658207	53658790	Butyrate	Control
13	64183285	64183639	Butyrate	Control
23	9284482	9285135	Butyrate	Control
16	69602709	69603059	Butyrate
10	100911093	100911330	Butyrate
3	84539778	84540003	Butyrate
13	36335313	36335592	Butyrate	Control
2	5114501	5115478	Butyrate	Control
25	7703954	7704666	Butyrate	Control
5	115515260	115515887	Butyrate	Control
22	58377138	58377328	Butyrate
18	50068935	50069457	Butyrate	Control
12	78948066	78948485	Butyrate
22	13409159	13409407		Control
11	10109404	10109621		Control
11	66978463	66979039	Butyrate	Control
9	67673587	67674729	Butyrate	Control
13	72096422	72097031	Butyrate	Control
19	18570069	18571007	Butyrate	Control
16	44942082	44942319		Control
23	46068743	46069269	Butyrate
3	101593305	101593510	Butyrate
17	43000995	43001547	Butyrate	Control
10	37587223	37587428	Butyrate
10	25098728	25099313	Butyrate	Control
25	5589950	5591239	Butyrate	Control	25	5590421	5590800	diffreps_chr25_5590421_5590800	1.4	5.03017e-06
10	15093112	15093441	Butyrate	Control
16	27592762	27593063	Butyrate	Control
2	105517826	105518274	Butyrate	Control
24	19543168	19543573	Butyrate	Control	24	19543181	19543520	diffreps_chr24_19543181_19543520	-1.15	0.000176571
6	30039517	30039710		Control
12	16446401	16447077	Butyrate	Control
14	61450862	61451091	Butyrate	Control
9	40036658	40037101	Butyrate	Control
18	63449215	63449675	Butyrate		18	63449141	63449760	diffreps_chr18_63449141_63449760	1.02	2.57746e-06
14	30899111	30899607	Butyrate	Control
22	51476892	51477572	Butyrate	Control
21	69732833	69733966	Butyrate	Control
7	11306344	11306950	Butyrate	Control
3	98528161	98528372	Butyrate
19	56982189	56982448	Butyrate	Control
15	32182133	32183204	Butyrate	Control
20	38530269	38530459	Butyrate
21	68645521	68645711	Butyrate
17	54659329	54659540	Butyrate
11	92821033	92821235		Control
2	126457634	126457909	Butyrate	Control
13	58809632	58810079	Butyrate	Control
4	112737559	112737931	Butyrate	Control
23	20006703	20007112	Butyrate	Control
14	61426248	61426904	Butyrate
5	7276248	7276452	Butyrate
19	7303539	7303947	Butyrate	Control
18	23786316	23786731	Butyrate	Control
5	116308916	116309990	Butyrate	Control
11	75236575	75236782		Control
21	2856038	2856493	Butyrate	Control
18	16352746	16353179	Butyrate
13	77479362	77479766	Butyrate
13	34485615	34485819		Control
24	32155471	32155676		Control
3	8207551	8207835	Butyrate
24	46956575	46957342	Butyrate	Control	24	46956521	46957360	diffreps_chr24_46956521_46957360	1.38	3.21965e-15
11	83750064	83750320	Butyrate
19	41832380	41832604		Control
11	104863163	104863355		Control
8	63074753	63075177	Butyrate	Control
19	22656253	22656715	Butyrate	Control
11	73770664	73770867	Butyrate
2	136177304	136177802	Butyrate	Control
1	67626018	67626381		Control
2	106937440	106937719	Butyrate	Control
1	117390250	117390814	Butyrate	Control
12	18314716	18314906	Butyrate
26	42806164	42806348		Control
13	38963879	38964069	Butyrate
12	65546148	65546532	Butyrate
29	12472609	12472860	Butyrate
2	63039435	63040467	Butyrate	Control
17	52092641	52093312	Butyrate	Control
2	134563329	134564656	Butyrate	Control
7	96053989	96054173		Control
17	72375473	72375736	Butyrate
6	110399213	110399413	Butyrate
19	6783050	6783234		Control
18	57290024	57290415	Butyrate	Control
18	11603020	11604449	Butyrate	Control
7	21437033	21437657	Butyrate	Control
2	114641163	114641466		Control
11	2282396	2283042	Butyrate		11	2282441	2282800	diffreps_chr11_2282441_2282800	1.85	3.16475e-07
15	15649075	15649296	Butyrate
5	97479956	97480408	Butyrate	Control
5	24881749	24882247	Butyrate	Control
11	26203882	26204093		Control
29	11952737	11953151	Butyrate	Control
15	81989967	81990606	Butyrate	Control
12	18911095	18912016	Butyrate	Control
3	86162573	86163187	Butyrate
14	36481620	36482292	Butyrate	Control
6	45046527	45047629	Butyrate	Control
23	8264907	8265988	Butyrate	Control	23	8265401	8265780	diffreps_chr23_8265401_8265780	1.16	0.000107118
5	4299677	4300411	Butyrate
12	34509723	34509997	Butyrate	Control
18	64316407	64317248	Butyrate	Control
4	31086886	31087070		Control
29	45656340	45656650	Butyrate
11	101261969	101262865	Butyrate	Control
26	40478423	40479200	Butyrate	Control
29	12384521	12385664	Butyrate	Control
6	3215299	3216038	Butyrate	Control
3	77196551	77197140	Butyrate	Control
27	1193721	1194670	Butyrate	Control
12	10444282	10444489	Butyrate
9	43434504	43435017	Butyrate
14	27673017	27673293	Butyrate	Control
8	14077546	14077942	Butyrate
10	13938934	13939323		Control
20	32633204	32633388		Control
5	95559232	95559615	Butyrate	Control
10	100711989	100712238		Control
2	6776597	6777005	Butyrate
19	48464238	48464494		Control
6	44040475	44041073	Butyrate	Control
8	86439163	86439480	Butyrate	Control
2	43784944	43785369	Butyrate
2	46787170	46787430	Butyrate
15	74420376	74420560		Control
7	88252616	88252840	Butyrate
11	67059527	67060564	Butyrate	Control
4	118866212	118866442	Butyrate
6	999380	999762	Butyrate	Control
17	51652010	51652290	Butyrate
13	64576685	64576927		Control	13	64576581	64576980	diffreps_chr13_64576581_64576980	-1.19	3.94759e-06
5	108759371	108760070	Butyrate		5	108759821	108760040	diffreps_chr5_108759821_108760040	1.61	0.000220669
22	35189715	35189905	Butyrate
7	4192205	4192426	Butyrate
7	30813513	30814068	Butyrate	Control
10	13162785	13163023	Butyrate
23	11647289	11647501	Butyrate
21	67864421	67865271	Butyrate	Control
16	71479785	71479969		Control
19	8707396	8708286	Butyrate	Control
13	933590	933982	Butyrate	Control
5	75753897	75754081		Control
4	97860684	97862446	Butyrate	Control
23	36236601	36237262	Butyrate	Control
7	20091223	20091429	Butyrate
11	82907110	82907300	Butyrate
20	9005701	9006351	Butyrate	Control
13	79354545	79354742		Control
29	37251963	37252569	Butyrate	Control
18	23754027	23754244		Control
14	7788509	7788858	Butyrate	Control
14	46413779	46414496	Butyrate	Control
3	6194636	6194826	Butyrate
23	4457931	4458309	Butyrate	Control
11	78796122	78797014	Butyrate	Control
18	26255947	26256283	Butyrate
1	63662859	63663049	Butyrate
21	23999436	24000099	Butyrate	Control
21	34168826	34169672	Butyrate	Control
19	37659958	37660412	Butyrate	Control
28	22331261	22331718	Butyrate	Control
24	11405751	11406374	Butyrate	Control
16	77592401	77592726	Butyrate	Control
8	44097296	44098068	Butyrate	Control
8	81538910	81539253		Control
7	12496118	12496307		Control
10	5714141	5715166	Butyrate	Control	10	5714341	5715120	diffreps_chr10_5714341_5715120	1.58	0
19	28657943	28658182	Butyrate
23	14998780	14999912	Butyrate	Control
1	146459147	146460066	Butyrate	Control
4	93508592	93508897	Butyrate
24	4269954	4271104	Butyrate	Control
6	114995622	114995818	Butyrate
4	112676383	112676804	Butyrate
8	8216155	8216345	Butyrate
17	17335502	17336433	Butyrate	Control
9	24028585	24028999	Butyrate	Control
8	43120429	43120619	Butyrate
8	25118380	25118570	Butyrate
28	38615350	38615597	Butyrate
2	122031936	122032773	Butyrate	Control
17	32581196	32581577	Butyrate
14	45504582	45505266	Butyrate	Control
24	45912042	45913579	Butyrate	Control
5	57378941	57379164	Butyrate
23	35331788	35332435	Butyrate
21	1606009	1606331	Butyrate
8	84419225	84419826	Butyrate
23	4927171	4927376		Control
9	73512004	73512317	Butyrate
5	94914293	94914995	Butyrate	Control
2	126951776	126952632	Butyrate	Control
18	45474043	45474919	Butyrate	Control
14	54704269	54705064	Butyrate	Control
15	51663187	51664362	Butyrate	Control
1	4589161	4589644	Butyrate
18	48447032	48447551	Butyrate	Control
8	96871418	96871869	Butyrate	Control
17	51029649	51030593	Butyrate	Control
26	17156039	17156706	Butyrate	Control
2	117805560	117805991	Butyrate	Control
1	152114212	152114469	Butyrate
28	18219634	18220073	Butyrate	Control
7	46069461	46070181	Butyrate	Control
3	14660571	14661130	Butyrate
15	80941087	80941807	Butyrate	Control
13	63279281	63280205	Butyrate	Control
6	38244875	38245993	Butyrate	Control
25	34563317	34564888	Butyrate	Control
26	11044092	11044282	Butyrate
11	38296065	38297013	Butyrate	Control
4	8666562	8666896	Butyrate
23	8550187	8550488	Butyrate	Control
17	69723192	69724067	Butyrate	Control
22	267619	267890	Butyrate	Control
19	52114724	52115428	Butyrate	Control
16	41580512	41580748	Butyrate
24	41079947	41080208	Butyrate
12	25498721	25499561	Butyrate	Control
19	50185612	50186659	Butyrate	Control
20	17513203	17513393	Butyrate
25	39721122	39721481	Butyrate	Control
27	42725222	42726054	Butyrate	Control
8	34066350	34067141	Butyrate
23	15471411	15472226	Butyrate	Control
4	82490904	82491863	Butyrate	Control
19	13356135	13356341		Control
18	56787192	56787496	Butyrate
7	34966515	34967117	Butyrate	Control
2	135210600	135211314	Butyrate	Control
9	15397939	15398213	Butyrate
17	71269578	71270280	Butyrate	Control
16	77070478	77070700		Control
28	42879448	42880379	Butyrate	Control	28	42879461	42880340	diffreps_chr28_42879461_42880340	1.27	2.04281e-14
5	29828208	29829037	Butyrate	Control
10	86159172	86159408		Control
6	5520705	5520895	Butyrate
21	29344874	29345450	Butyrate	Control
19	35328700	35329204	Butyrate
28	26814443	26814846	Butyrate	Control
4	92574800	92576036	Butyrate	Control	4	92575841	92576060	diffreps_chr4_92575841_92576060	1.1	0.00270843
17	68414352	68415105	Butyrate	Control
17	52925030	52925349	Butyrate	Control
3	80950394	80950757		Control
5	56732443	56733150	Butyrate	Control
3	105491040	105491250		Control
7	107463419	107463652	Butyrate	Control
1	59735080	59735483	Butyrate	Control
7	44631896	44632508	Butyrate	Control
3	28837245	28837640	Butyrate	Control
18	25510923	25511177	Butyrate	Control
12	18664268	18664509	Butyrate
10	16886482	16886672	Butyrate
23	15383712	15383924	Butyrate
24	41491272	41491457		Control
7	81290735	81291042	Butyrate
15	42231795	42232195	Butyrate	Control
1	112030447	112030802	Butyrate
21	5780493	5780718	Butyrate
29	49990419	49990631	Butyrate	Control
3	31744095	31744553	Butyrate	Control
5	15098157	15099015	Butyrate	Control
6	103188835	103189094	Butyrate
16	71089878	71090080	Butyrate
9	65352750	65353576	Butyrate	Control
5	48270800	48271076		Control
11	104180498	104180771	Butyrate	Control
26	15836078	15837151	Butyrate	Control
12	30478660	30479120	Butyrate	Control
20	41043770	41044607	Butyrate	Control
4	60982903	60983099		Control
1	151348293	151348665		Control
16	79451173	79452125	Butyrate	Control
20	40992848	40993203	Butyrate	Control
19	50254889	50255498	Butyrate	Control
19	27387218	27387774	Butyrate	Control
15	28301722	28302123	Butyrate
10	88856379	88856590		Control
23	9767280	9767470	Butyrate
7	38781623	38782909	Butyrate	Control
11	19856554	19857518	Butyrate	Control
8	89730563	89731396	Butyrate	Control
7	88220088	88220808	Butyrate	Control
1	146319589	146319897		Control
1	134598277	134598760	Butyrate
8	74569093	74569952	Butyrate	Control
8	96798369	96798605		Control
7	42340856	42341040		Control
29	11027361	11027583	Butyrate
10	60215439	60216078	Butyrate	Control
1	84225908	84226738	Butyrate	Control
12	86454388	86454643		Control
21	60393120	60393636	Butyrate	Control
10	36955270	36955607	Butyrate	Control
24	42887881	42888147	Butyrate
13	83402045	83403016	Butyrate	Control	13	83402381	83402880	diffreps_chr13_83402381_83402880	1.1	4.91846e-06
9	62012641	62013204	Butyrate	Control
29	45713259	45713654	Butyrate
5	106833719	106834209	Butyrate
15	30338967	30339157	Butyrate
9	61742921	61743127	Butyrate
23	17600578	17601306	Butyrate	Control
3	21425019	21425209	Butyrate
29	43707943	43709469	Butyrate	Control
25	696460	697538	Butyrate	Control
10	95921272	95921462	Butyrate
21	28351957	28353275	Butyrate	Control	21	28352521	28352820	diffreps_chr21_28352521_28352820	1.14	0.0010843
8	100842652	100843593	Butyrate	Control
7	16696256	16696455		Control
3	114069961	114070612	Butyrate	Control
22	50354611	50355220	Butyrate	Control
2	110891123	110891321	Butyrate
15	23865532	23866343	Butyrate	Control
10	88784292	88784630	Butyrate
23	3356235	3357282	Butyrate	Control
15	84102635	84103312	Butyrate	Control	15	84102761	84103240	diffreps_chr15_84102761_84103240	2.43	4.44089e-16
5	82303306	82303516		Control
4	49061307	49061586	Butyrate
16	49187694	49188247	Butyrate		16	49187821	49188200	diffreps_chr16_49187821_49188200	2.23	6.1834e-10
22	31901344	31901686		Control
5	101461079	101461319	Butyrate
10	84052278	84052572	Butyrate
29	33037663	33038524	Butyrate	Control
6	88418844	88419382	Butyrate	Control
5	79589593	79589820		Control
15	30254897	30255203	Butyrate	Control
12	79999552	79999973	Butyrate	Control
29	38344513	38344797	Butyrate
17	10290327	10291189	Butyrate	Control
11	44761872	44762406	Butyrate	Control
10	67063285	67064009	Butyrate	Control
25	28684944	28685341	Butyrate		25	28684961	28685280	diffreps_chr25_28684961_28685280	3.12	3.4128e-11
21	66127793	66128409	Butyrate	Control	21	66127781	66128200	diffreps_chr21_66127781_66128200	1.04	0.00015242
13	60714620	60715165	Butyrate	Control
14	756584	756972	Butyrate	Control
11	93009690	93010400	Butyrate	Control
10	11459634	11460245	Butyrate	Control
6	116110564	116110953	Butyrate	Control
5	110929407	110929889	Butyrate	Control
15	11712620	11712831	Butyrate
7	25194674	25194947	Butyrate
23	10489127	10489324	Butyrate
2	85877084	85877452	Butyrate	Control
17	51829399	51830279	Butyrate	Control
21	47829976	47830166	Butyrate
11	20883901	20884125	Butyrate
21	67050717	67051752	Butyrate	Control
29	23198418	23198625	Butyrate
16	54529925	54530294	Butyrate
9	50477098	50477341	Butyrate
12	54184769	54185133	Butyrate
10	60564846	60565296	Butyrate	Control
11	32909707	32910362	Butyrate	Control
26	47321133	47321635	Butyrate
15	62868358	62868641	Butyrate	Control
27	40526124	40526874	Butyrate	Control
2	129323619	129324173	Butyrate	Control
9	31107549	31108005	Butyrate	Control
16	45308926	45309198	Butyrate	Control
9	89118138	89118536	Butyrate	Control
24	19603554	19603818	Butyrate
9	33131392	33132235	Butyrate	Control
18	54096511	54096752	Butyrate
13	6786653	6786843	Butyrate
3	20825225	20825599	Butyrate
22	6261252	6261610	Butyrate	Control
8	55261704	55262212	Butyrate	Control
19	52748626	52748950	Butyrate	Control
12	46831623	46831834		Control
6	57943787	57944052		Control
27	16241429	16241810	Butyrate
24	57565124	57565314	Butyrate
18	57836302	57837614	Butyrate	Control
11	46704791	46704975		Control
10	26124682	26125417	Butyrate	Control
18	2438046	2438256	Butyrate
6	113366913	113367832	Butyrate	Control
5	20797563	20798409	Butyrate	Control
13	24804397	24805004	Butyrate	Control
12	32606312	32606828	Butyrate	Control
15	74203464	74203940	Butyrate	Control
9	44256989	44257173		Control
10	58398159	58398386	Butyrate
6	40214712	40215669	Butyrate	Control
20	23733362	23733690		Control
2	43865988	43866249		Control
2	31534075	31534496	Butyrate	Control
25	41994625	41994824		Control
16	59934070	59934423		Control
27	11294693	11294963	Butyrate
13	51893919	51894234	Butyrate	Control
29	33332060	33332770	Butyrate	Control
22	10561120	10561412	Butyrate	Control
29	43097567	43097939	Butyrate
19	33880108	33880318	Butyrate
6	30991343	30991566	Butyrate
13	29527699	29528511	Butyrate	Control
1	146940485	146940669		Control
2	38753465	38753737	Butyrate
4	69428215	69428738	Butyrate
2	109679619	109680031	Butyrate	Control
19	56855272	56855487	Butyrate
2	47626956	47627207	Butyrate
12	21954965	21955516		Control
8	66663208	66663598	Butyrate	Control
4	101113378	101113698		Control
2	125166357	125166876	Butyrate	Control
17	72514345	72514579	Butyrate
18	1535867	1536057	Butyrate
24	53833524	53833822	Butyrate
10	37043755	37043939		Control
29	45472629	45472840		Control
5	44059241	44059666	Butyrate	Control
24	50483602	50484411	Butyrate	Control
3	80915737	80915982		Control
9	14454536	14455405	Butyrate	Control
22	29946825	29947239	Butyrate	Control
24	51653681	51654495	Butyrate	Control
7	5991279	5991870	Butyrate	Control
5	30881714	30882330	Butyrate	Control
19	24477116	24477940	Butyrate	Control
26	45010005	45010371	Butyrate	Control
19	31163456	31164487	Butyrate	Control
4	11818238	11818717	Butyrate	Control
10	1437309	1437664	Butyrate
29	29997371	29998133	Butyrate	Control	29	29997561	29997840	diffreps_chr29_29997561_29997840	1.51	4.82245e-05
27	7185094	7185360	Butyrate
6	38509272	38509462	Butyrate
22	28118849	28119183	Butyrate	Control
18	6572627	6572833	Butyrate
20	37570859	37571282	Butyrate	Control
28	878955	879428	Butyrate
17	12681571	12681897	Butyrate	Control
1	158323307	158323954	Butyrate	Control
4	74600502	74601559	Butyrate	Control
21	530411	531113	Butyrate	Control
2	44869411	44869945	Butyrate	Control
16	57829508	57829766	Butyrate
1	96402739	96403162	Butyrate	Control
22	5910011	5910201	Butyrate
22	13661595	13661971	Butyrate
1	2445713	2446175	Butyrate
3	103073099	103073311	Butyrate
18	15533392	15533585		Control
5	111675550	111675962	Butyrate	Control
19	17659393	17659583	Butyrate
12	2759357	2759705	Butyrate
13	77375228	77375412		Control
1	145394908	145395334	Butyrate	Control
5	94599979	94600321	Butyrate
10	13382204	13382408	Butyrate
14	6943287	6944293	Butyrate	Control
4	64009820	64010228	Butyrate
15	47730587	47731026	Butyrate	Control
26	42154961	42155215		Control
4	46916150	46916427	Butyrate
2	7273382	7273574	Butyrate
3	27317937	27318697	Butyrate	Control
29	35225926	35226566	Butyrate		29	35225801	35226560	diffreps_chr29_35225801_35226560	2.08	0
19	56551295	56551644	Butyrate	Control
3	71274307	71274508	Butyrate
7	11458513	11459218	Butyrate	Control
6	11701127	11701327		Control
7	29478409	29478634	Butyrate
16	80314944	80315785	Butyrate	Control
21	21578702	21579374	Butyrate	Control
14	47357600	47358840	Butyrate	Control
23	30427109	30427493	Butyrate	Control
22	48763729	48764092	Butyrate
3	94437404	94437860	Butyrate	Control
1	118718319	118718567	Butyrate
7	29977162	29977705		Control
15	56551207	56551587	Butyrate
14	19354517	19355055	Butyrate	Control
7	15320029	15320324	Butyrate
17	39611415	39611786	Butyrate
1	82508062	82508372	Butyrate	Control
14	76348427	76349074	Butyrate	Control
13	24691305	24691495	Butyrate
8	56558122	56558519	Butyrate	Control
27	35233467	35233797	Butyrate
9	19161449	19161678	Butyrate
17	61225880	61226459	Butyrate	Control
5	116622010	116623150	Butyrate	Control
18	5348556	5349437	Butyrate	Control
3	66975501	66975685		Control
4	70637868	70638069		Control
15	82243168	82243480		Control
10	8204410	8205116	Butyrate	Control
1	132257444	132257674		Control
17	10574538	10574728	Butyrate
7	103977498	103977727	Butyrate
14	7012360	7012642	Butyrate	Control
3	23708903	23709230	Butyrate	Control
7	18824296	18825112	Butyrate	Control
11	50686729	50686943	Butyrate
7	3829663	3830279	Butyrate	Control
11	92537840	92538869	Butyrate	Control
1	119246858	119247415	Butyrate	Control
21	21508392	21508835	Butyrate
5	62755017	62755420	Butyrate	Control
18	24290153	24291257	Butyrate	Control
5	46354844	46355422	Butyrate
24	1002702	1002892	Butyrate
22	18150510	18151220	Butyrate	Control
17	53284661	53285080	Butyrate	Control
3	86837456	86837840	Butyrate	Control	3	86837481	86837800	diffreps_chr3_86837481_86837800	1.48	4.48551e-05
24	33116238	33117029	Butyrate	Control
5	42715269	42715470	Butyrate
20	1517036	1517474	Butyrate	Control
26	24154509	24154745	Butyrate
12	85486736	85488035	Butyrate	Control
22	49255564	49255915	Butyrate	Control
9	12927665	12927954		Control
10	55151329	55151988	Butyrate	Control
11	68411529	68412009	Butyrate	Control
4	65567024	65567338	Butyrate
8	21911401	21911690	Butyrate	Control
13	37722426	37722780	Butyrate	Control
9	93398408	93398899	Butyrate	Control
9	66303459	66303674		Control
1	78937477	78937747		Control
1	2827256	2827880	Butyrate	Control
1	142099874	142100089	Butyrate
14	51096425	51097184	Butyrate	Control
4	19537069	19537671	Butyrate	Control
24	58241637	58241908	Butyrate
[truncated: 68,628 more rows]
