# Supplementary material for: Butyrate Induces Modifications of the CTCF-Binding Landscape in Cattle Cells
Source: Biomolecules. 2022 Aug 25;12(9):1177. doi: 10.3390/biom12091177 (PMC9496099; doi:10.3390/biom12091177)
Supplement: Supplementary file 1 [file biomolecules-12-01177-s001.zip › Table S10.xlsx]

## Sheet: Sheet1
Table S10. Down-regulated genes targeted by butyrate differentially CTCF-binding sites.
Chr	Start	End	Rank product or p-value	Strand	Gene ID	Gene
chr3	9783460	9813631	0.006307	+	ENSBTAG00000018487	CFAP45
chr18	24029352	24032186	0.008491	-	ENSBTAG00000038706	Novel gene
chr8	7642403	7695092	0.01037	-	ENSBTAG00000005425	GATA4
chr8	10335582	10384049	0.01075	+	ENSBTAG00000000536	ZNF395
chr7	16969536	16980780	0.01171	-	ENSBTAG00000002469	KANK3
chr13	10941571	10945554	0.01245	-	ENSBTAG00000036222	Novel gene
chr19	34819717	34821443	0.01594	+	ENSBTAG00000020520	RASD1
