# Supplementary material for: Butyrate Induces Modifications of the CTCF-Binding Landscape in Cattle Cells
Source: Biomolecules. 2022 Aug 25;12(9):1177. doi: 10.3390/biom12091177 (PMC9496099; doi:10.3390/biom12091177)
Supplement: Supplementary file 1 [file biomolecules-12-01177-s001.zip › Table S2.xlsx]

## Sheet: Sheet1
Table S2. Butyrate induced and repressed differentially CTCF-binding sites (DCBS) with annotation information.
chr	start	end	CTCF region ID	log2FC	P-value	annotation	gene chr	gene start	gene end	gene length	gene strand	distance To TSS	ENSEMBL Id	Symbol	Gene Name
INDUCED DCBS
chr1	5933861	5934060	diffreps_chr1_5933861_5934060	1.02	0.00808187	Distal Intergenic	1	5770225	5772220	1996	1	163637	ENSBTAG00000039820	CLDN8	claudin 8
chr1	68259501	68259980	diffreps_chr1_68259501_68259980	1.06	7.03e-06	Distal Intergenic	1	68302106	68332336	30231	2	72356	ENSBTAG00000000566	CCDC14	coiled-coil domain containing 14
chr1	141341821	141342320	diffreps_chr1_141341821_141342320	1.47	1.15e-08	Distal Intergenic	1	141381597	141487145	105549	1	-39277	ENSBTAG00000000394	BACE2	beta-secretase 2
chr1	37117641	37118040	diffreps_chr1_37117641_37118040	1.4	3.17e-06	Intron (NM_001206113/537951, intron 1 of 16)	1	37110684	37519280	408597	1	6958	ENSBTAG00000006811	EPHA3	EPH receptor A3
chr1	149011501	149011720	diffreps_chr1_149011501_149011720	2.02	1.5e-05	Distal Intergenic	1	149305062	149317771	12710	2	306051	ENSBTAG00000055107	PIGP	phosphatidylinositol glycan anchor biosynthesis class P
chr1	144807281	144807880	diffreps_chr1_144807281_144807880	1.13	2.18e-07	Promoter (1-2kb)	1	144809574	144833724	24151	1	-1694	ENSBTAG00000017010	FAM207A	family with sequence similarity 207 member A
chr1	153337701	153337900	diffreps_chr1_153337701_153337900	2.31	4.44e-06	Distal Intergenic	1	153274504	153318616	44113	1	63198	ENSBTAG00000004891	OXNAD1	oxidoreductase NAD binding domain containing 1
chr1	142745681	142745940	diffreps_chr1_142745681_142745940	1.43	0.000155363	Distal Intergenic	1	142759181	142772362	13182	2	26422	ENSBTAG00000021284	RSPH1	radial spoke head component 1
chr1	145669821	145670260	diffreps_chr1_145669821_145670260	1.19	3.23e-06	Promoter (1-2kb)	1	145668730	145687976	19247	1	1092	ENSBTAG00000011802	COL6A1	collagen type VI alpha 1 chain
chr1	132095781	132096080	diffreps_chr1_132095781_132096080	1.26	0.000312446	Distal Intergenic	1	132167383	132207262	39880	2	111182	ENSBTAG00000008299	IL20RB	interleukin 20 receptor subunit beta
chr1	153018221	153018640	diffreps_chr1_153018221_153018640	1.03	5.83e-05	Distal Intergenic	1	152962179	152962240	62	1	56043	NA	MIR2285AO-2	microRNA mir-2285ao-2
chr1	120578221	120578700	diffreps_chr1_120578221_120578700	1.21	2.74e-07	Distal Intergenic	1	119465679	119521250	55572	2	-1056972	ENSBTAG00000045633	AGTR1	angiotensin II receptor type 1
chr1	107236841	107237300	diffreps_chr1_107236841_107237300	1.32	2.61e-07	Distal Intergenic	1	107087310	107210811	123502	1	149532	ENSBTAG00000031572	IFT80	intraflagellar transport 80
chr1	88333841	88334180	diffreps_chr1_88333841_88334180	1.8	7.65e-07	Intron (NM_001080300/534568, intron 1 of 4)	1	88340911	88350182	9272	1	-6731	ENSBTAG00000035144	PLCXD1	phosphatidylinositol-specific phospholipase C, X domain containing 1
chr1	61822101	61822400	diffreps_chr1_61822101_61822400	2.52	3.12e-08	Distal Intergenic	1	62430103	62430159	57	1	-607703	NA	MIR2285DE	microRNA mir-2285de
chr1	68122281	68122660	diffreps_chr1_68122281_68122660	1.77	3.18e-07	Distal Intergenic	1	67982271	68068472	86202	2	-53810	ENSBTAG00000014567	MYLK	myosin light chain kinase
chr1	148884081	148884700	diffreps_chr1_148884081_148884700	1.25	1.21e-08	Distal Intergenic	1	148658317	148683915	25599	1	225765	ENSBTAG00000011880	CHAF1B	chromatin assembly factor 1 subunit B
chr1	144851281	144851700	diffreps_chr1_144851281_144851700	1.26	2.24e-05	Distal Intergenic	1	144809574	144833724	24151	1	41708	ENSBTAG00000017010	FAM207A	family with sequence similarity 207 member A
chr1	157457061	157457280	diffreps_chr1_157457061_157457280	1.15	0.00221669	Distal Intergenic	1	157392690	157410804	18115	2	-46258	ENSBTAG00000000752	SGO1	shugoshin 1
chr1	32361721	32361960	diffreps_chr1_32361721_32361960	1.43	0.000248678	Distal Intergenic	1	34476824	34476884	61	2	2114924	NA	MIR2285CM	microRNA mir-2285cm
chr1	129813701	129814300	diffreps_chr1_129813701_129814300	1.01	8.28e-09	Distal Intergenic	1	129741106	129754516	13411	2	-59186	ENSBTAG00000047608	MRPS22	mitochondrial ribosomal protein S22
chr1	148382981	148383360	diffreps_chr1_148382981_148383360	1.04	0.000401164	Distal Intergenic	1	148405188	148407258	2071	1	-21828	ENSBTAG00000030629	MGC127133	20-beta-hydroxysteroid dehydrogenase-like
chr1	127917401	127918560	diffreps_chr1_127917401_127918560	1.39	0	Distal Intergenic	1	127831477	127902068	70592	2	-15334	ENSBTAG00000009115	SPSB4	splA/ryanodine receptor domain and SOCS box containing 4
chr1	37043281	37043500	diffreps_chr1_37043281_37043500	2.84	1.77e-07	Distal Intergenic	1	37110684	37519280	408597	1	-67184	ENSBTAG00000006811	EPHA3	EPH receptor A3
chr1	109879401	109879680	diffreps_chr1_109879401_109879680	1.58	5.47e-05	Distal Intergenic	1	110158197	110164262	6066	2	284582	ENSBTAG00000009012	PTX3	pentraxin 3
chr1	127773441	127773740	diffreps_chr1_127773441_127773740	1.01	0.000838668	Distal Intergenic	1	127831477	127902068	70592	2	128328	ENSBTAG00000009115	SPSB4	splA/ryanodine receptor domain and SOCS box containing 4
chr1	20156441	20156720	diffreps_chr1_20156441_20156720	1.55	8.21e-05	Distal Intergenic	1	20385501	20385585	85	2	228865	ENSBTAG00000029827	MIR125B-2	microRNA mir-125b-2
chr1	137661721	137662180	diffreps_chr1_137661721_137662180	1.58	1.28e-09	Distal Intergenic	1	137823482	137823558	77	2	161378	ENSBTAG00000053823	MIR2288	microRNA mir-2288
chr1	130195341	130195900	diffreps_chr1_130195341_130195900	1.2	4.56e-08	Distal Intergenic	1	130185388	130186521	1134	1	9954	ENSBTAG00000031277	FOXL2	forkhead box L2
chr1	99419341	99419540	diffreps_chr1_99419341_99419540	1.08	0.00890968	Exon (NM_001205553/538532, exon 7 of 16)	1	99362165	99445684	83520	1	57177	ENSBTAG00000018727	GOLIM4	golgi integral membrane protein 4
chr1	141742941	141743440	diffreps_chr1_141742941_141743440	1.32	2.61e-07	Exon (NM_001081585/511037, exon 2 of 13)	1	141713169	141747814	34646	2	4374	ENSBTAG00000009132	TMPRSS2	transmembrane serine protease 2
chr1	3635921	3636580	diffreps_chr1_3635921_3636580	1.25	1.22e-12	Distal Intergenic	1	3824612	3833280	8669	2	196700	ENSBTAG00000018854	SOD1	superoxide dismutase 1
chr1	140998141	140999080	diffreps_chr1_140998141_140999080	1.69	0	Distal Intergenic	1	141381597	141487145	105549	1	-382517	ENSBTAG00000000394	BACE2	beta-secretase 2
chr1	67689501	67689700	diffreps_chr1_67689501_67689700	1.02	0.00930257	Intron (NM_001192069/505740, intron 12 of 20)	1	67572965	67637454	64490	1	116537	ENSBTAG00000014797	SEC22A	SEC22 homolog A, vesicle trafficking protein
chr1	80703821	80704200	diffreps_chr1_80703821_80704200	1.18	8.7e-05	Distal Intergenic	1	80690735	80696502	5768	1	13087	ENSBTAG00000003140	CRYGS	crystallin gamma S
chr1	105944221	105944500	diffreps_chr1_105944221_105944500	1.62	5.75e-05	Distal Intergenic	1	105877308	105908063	30756	2	-36159	ENSBTAG00000018489	OTOL1	otolin 1
chr1	67265801	67266120	diffreps_chr1_67265801_67266120	1.1	0.00132059	Distal Intergenic	1	67121600	67210226	88627	1	144202	ENSBTAG00000005071	SLC49A4	solute carrier family 49 member 4
chr1	125619221	125619440	diffreps_chr1_125619221_125619440	1.77	6.27e-05	Intron (NM_001076068/535743, intron 14 of 16)	1	125870583	125874332	3750	2	254892	ENSBTAG00000011584	CHST2	carbohydrate sulfotransferase 2
chr1	144489981	144490540	diffreps_chr1_144489981_144490540	1.42	8.12e-08	Promoter (<=1kb)	1	144489700	144490775	1076	2	235	NA	KRTAP10-2	keratin associated protein 10-2
chr1	147072581	147072860	diffreps_chr1_147072581_147072860	1.23	0.00126524	Intron (NM_001256578/529631, intron 3 of 8)	1	147203769	147203840	72	2	130980	ENSBTAG00000044270	MIR2285A	microRNA mir-2285a
chr1	82648981	82649260	diffreps_chr1_82648981_82649260	1.17	0.00139619	Distal Intergenic	1	82610937	82631511	20575	2	-17471	ENSBTAG00000005313	EPHB3	EPH receptor B3
chr1	43104761	43105000	diffreps_chr1_43104761_43105000	1.23	0.00227955	Intron (NM_001002883/444860, intron 9 of 10)	1	43047976	43111608	63633	1	56786	ENSBTAG00000004471	ST3GAL6	ST3 beta-galactoside alpha-2,3-sialyltransferase 6
chr1	9441861	9442920	diffreps_chr1_9441861_9442920	1.06	2.56e-11	Promoter (<=1kb)	1	9441708	9491324	49617	1	154	ENSBTAG00000000648	ADAMTS5	ADAM metallopeptidase with thrombospondin type 1 motif 5
chr1	152655661	152655860	diffreps_chr1_152655661_152655860	1.19	0.00323501	Intron (NM_001102206/537669, intron 1 of 3)	1	152599802	152638556	38755	2	-17106	ENSBTAG00000003718	HACL1	2-hydroxyacyl-CoA lyase 1
chr1	149823441	149823660	diffreps_chr1_149823441_149823660	1.39	0.000584817	Distal Intergenic	1	149617410	149711585	94176	1	206032	ENSBTAG00000001771	DYRK1A	dual specificity tyrosine phosphorylation regulated kinase 1A
chr1	82837521	82837720	diffreps_chr1_82837521_82837720	1.07	0.00776853	Exon (NM_001102487/505569, exon 16 of 24)	1	82830348	82844403	14056	1	7174	ENSBTAG00000012284	CLCN2	chloride voltage-gated channel 2
chr1	154170541	154170860	diffreps_chr1_154170541_154170860	1.01	0.00257828	Intron (NM_001205489/614554, intron 15 of 21)	1	153882096	154095595	213500	1	288446	ENSBTAG00000009942	PLCL2	phospholipase C like 2
chr1	117045041	117045520	diffreps_chr1_117045041_117045520	1.62	2.21e-09	Distal Intergenic	1	116654940	117015878	360939	2	-29164	ENSBTAG00000021703	MED12L	mediator complex subunit 12L
chr1	145373021	145373400	diffreps_chr1_145373021_145373400	1.54	2.17e-06	Distal Intergenic	1	145395888	145625230	229343	1	-22488	ENSBTAG00000030775	PCBP3	poly(rC) binding protein 3
chr1	134749341	134749560	diffreps_chr1_134749341_134749560	1.99	2.41e-05	Distal Intergenic	1	134839356	134845005	5650	1	-89796	ENSBTAG00000014461	ANAPC13	anaphase promoting complex subunit 13
chr1	40973521	40973980	diffreps_chr1_40973521_40973980	1.11	5.05e-05	Distal Intergenic	1	42010599	42049951	39353	1	-1036619	ENSBTAG00000010091	ARL6	ADP ribosylation factor like GTPase 6
chr1	59763241	59763520	diffreps_chr1_59763241_59763520	1.25	0.000497456	Distal Intergenic	1	60306675	60407777	101103	1	-543155	ENSBTAG00000006451	GAP43	growth associated protein 43
chr1	68017281	68017480	diffreps_chr1_68017281_68017480	1.08	0.00890968	Intron (NM_176636/338037, intron 7 of 16)	1	67982271	68068472	86202	2	50992	ENSBTAG00000014567	MYLK	myosin light chain kinase
chr1	66690781	66691740	diffreps_chr1_66690781_66691740	1.48	2.73e-14	Intron (NM_174002/281038, intron 1 of 6)	1	66655604	66744722	89119	1	35178	ENSBTAG00000003865	CASR	calcium sensing receptor
chr1	102189341	102189620	diffreps_chr1_102189341_102189620	1.14	0.00194974	Distal Intergenic	1	102272282	102388043	115762	1	-82662	ENSBTAG00000006975	SI	sucrase-isomaltase
chr1	63957001	63957200	diffreps_chr1_63957001_63957200	2.12	1.38e-05	Distal Intergenic	1	63981645	64010644	29000	1	-24445	ENSBTAG00000009014	UPK1B	uroplakin 1B
chr1	130701941	130702400	diffreps_chr1_130701941_130702400	1.07	7.28e-05	Distal Intergenic	1	130707101	130773010	65910	2	70610	ENSBTAG00000001497	MRAS	muscle RAS oncogene homolog
chr1	158292141	158292860	diffreps_chr1_158292141_158292860	1.03	8.8e-08	Promoter (<=1kb)	1	158238278	158293060	54783	2	200	ENSBTAG00000002896	KPNA6	karyopherin subunit alpha 6
chr1	141300801	141301000	diffreps_chr1_141300801_141301000	1.08	0.00890968	Distal Intergenic	1	141381597	141487145	105549	1	-80597	ENSBTAG00000000394	BACE2	beta-secretase 2
chr1	3628541	3629220	diffreps_chr1_3628541_3629220	1.48	6.37e-13	Distal Intergenic	1	3824612	3833280	8669	2	204060	ENSBTAG00000018854	SOD1	superoxide dismutase 1
chr1	3908181	3908480	diffreps_chr1_3908181_3908480	1.26	0.000889793	Distal Intergenic	1	3824612	3833280	8669	2	-74902	ENSBTAG00000018854	SOD1	superoxide dismutase 1
chr1	116492781	116493220	diffreps_chr1_116492781_116493220	1.35	8.73e-07	Distal Intergenic	1	116623017	116652023	29007	1	-129797	ENSBTAG00000001728	IGSF10	immunoglobulin superfamily member 10
chr1	134675501	134675760	diffreps_chr1_134675501_134675760	2.07	2.41e-06	Distal Intergenic	1	134087021	134553122	466102	2	-122380	ENSBTAG00000015377	EPHB1	EPH receptor B1
chr1	98927421	98927620	diffreps_chr1_98927421_98927620	1.62	0.000352009	Distal Intergenic	1	98873841	98873935	95	2	-53487	ENSBTAG00000030029	MIR551B	microRNA mir-551b
chr1	1396941	1397260	diffreps_chr1_1396941_1397260	1.19	0.000554996	Intron (NM_001040584/615431, intron 2 of 2)	1	1430375	1432531	2157	2	35271	NA	SLC5A3	solute carrier family 5 member 3
chr1	67362721	67363140	diffreps_chr1_67362721_67363140	1.2	1.99e-05	Distal Intergenic	1	67411466	67504230	92765	1	-48326	ENSBTAG00000018877	PDIA5	protein disulfide isomerase family A member 5
chr1	129429141	129429780	diffreps_chr1_129429141_129429780	1.29	1.47e-08	Distal Intergenic	1	129556754	129583703	26950	1	-126974	NA	RBP1	retinol binding protein 1
chr1	329761	330000	diffreps_chr1_329761_330000	1.87	1.64e-05	Distal Intergenic	1	991023	1002224	11202	1	-661023	ENSBTAG00000020035	RCAN1	regulator of calcineurin 1
chr1	128186701	128186980	diffreps_chr1_128186701_128186980	1.03	0.00165739	Distal Intergenic	1	128010259	128042610	32352	2	-144092	ENSBTAG00000015310	SLC25A36	solute carrier family 25 member 36
chr1	144549621	144550040	diffreps_chr1_144549621_144550040	1.57	3.91e-07	Intron (NM_001206810/100335468, intron 1 of 11)	1	144560582	144561642	1061	1	-10542	ENSBTAG00000040291	KRTAP10-8	keratin associated protein 10-8
chr1	142409581	142410340	diffreps_chr1_142409581_142410340	1.4	2.58e-11	Distal Intergenic	1	142488705	142551750	63046	1	-78365	ENSBTAG00000021272	ABCG1	ATP binding cassette subfamily G member 1
chr1	128114781	128115180	diffreps_chr1_128114781_128115180	1.04	0.000174026	Distal Intergenic	1	128010259	128042610	32352	2	-72172	ENSBTAG00000015310	SLC25A36	solute carrier family 25 member 36
chr1	72231941	72232200	diffreps_chr1_72231941_72232200	1.02	0.00144639	Intron (NM_001105337/506187, intron 4 of 6)	1	72150277	72264229	113953	1	81665	ENSBTAG00000003378	ACAP2	ArfGAP with coiled-coil, ankyrin repeat and PH domains 2
chr1	145437261	145437900	diffreps_chr1_145437261_145437900	1.01	1.34e-06	Intron (NM_001076284/613725, intron 1 of 14)	1	145395888	145625230	229343	1	41374	ENSBTAG00000030775	PCBP3	poly(rC) binding protein 3
chr1	10231361	10232080	diffreps_chr1_10231361_10232080	1.05	7.63e-11	Promoter (<=1kb)	1	10231785	10543975	312191	1	0	ENSBTAG00000017753	APP	amyloid beta precursor protein
chr1	124887081	124887820	diffreps_chr1_124887081_124887820	1.03	1.75e-08	Promoter (<=1kb)	1	124866092	124888751	22660	2	931	ENSBTAG00000007933	DIPK2A	divergent protein kinase domain 2A
chr1	67668281	67668480	diffreps_chr1_67668281_67668480	1.27	0.00287775	Intron (NM_001192069/505740, intron 20 of 20)	1	67572965	67637454	64490	1	95317	ENSBTAG00000014797	SEC22A	SEC22 homolog A, vesicle trafficking protein
chr1	140245161	140245400	diffreps_chr1_140245161_140245400	1.06	0.00326871	Distal Intergenic	1	139937242	140005764	68523	1	307920	ENSBTAG00000051421	PCP4	Purkinje cell protein 4
chr1	148881561	148881860	diffreps_chr1_148881561_148881860	1.67	1.58e-05	Distal Intergenic	1	148658317	148683915	25599	1	223245	ENSBTAG00000011880	CHAF1B	chromatin assembly factor 1 subunit B
chr1	107237741	107238000	diffreps_chr1_107237741_107238000	1.1	0.00270843	Distal Intergenic	1	107087310	107210811	123502	1	150432	ENSBTAG00000031572	IFT80	intraflagellar transport 80
chr1	130199901	130200240	diffreps_chr1_130199901_130200240	1.46	4.15e-05	Distal Intergenic	1	130185388	130186521	1134	1	14514	ENSBTAG00000031277	FOXL2	forkhead box L2
chr1	42070441	42070720	diffreps_chr1_42070441_42070720	1.65	3.79e-05	Distal Intergenic	1	42010599	42049951	39353	1	59843	ENSBTAG00000010091	ARL6	ADP ribosylation factor like GTPase 6
chr1	18983661	18984020	diffreps_chr1_18983661_18984020	1.43	2.4e-05	Distal Intergenic	1	19227894	19256713	28820	1	-243874	ENSBTAG00000001395	C1H21orf91	chromosome 1 C21orf91 homolog
chr10	8757121	8757500	diffreps_chr10_8757121_8757500	1.18	0.000154598	Exon (NM_001103312/100125232, exon 3 of 3)	10	8755489	8765137	9649	2	7637	ENSBTAG00000009249	OTP	orthopedia homeobox
chr10	8296961	8297200	diffreps_chr10_8296961_8297200	1.6	0.000138467	Distal Intergenic	10	8176687	8223030	46344	1	120275	ENSBTAG00000034823	AGGF1	angiogenic factor with G-patch and FHA domains 1
chr10	72700561	72701060	diffreps_chr10_72700561_72701060	1.21	1.32e-06	Distal Intergenic	10	72694498	72697071	2574	1	6064	ENSBTAG00000013035	SIX6	SIX homeobox 6
chr10	20147881	20148460	diffreps_chr10_20147881_20148460	1.23	4.11e-08	Distal Intergenic	10	20373345	20437689	64345	2	289229	ENSBTAG00000008218	NPTN	neuroplastin
chr10	5714341	5715120	diffreps_chr10_5714341_5715120	1.58	0	Promoter (<=1kb)	10	5715882	5718113	2232	1	-762	ENSBTAG00000047719	DRD1	dopamine receptor D1
chr10	7524061	7524360	diffreps_chr10_7524061_7524360	1.18	0.000491388	Intron (NM_001192019/538430, intron 3 of 11)	10	7411312	7574347	163036	1	112750	ENSBTAG00000017507	SV2C	synaptic vesicle glycoprotein 2C
chr10	10532801	10533000	diffreps_chr10_10532801_10533000	1.08	0.00890968	Intron (NM_001076052/535311, intron 1 of 8)	10	10413730	10546778	133049	2	13778	ENSBTAG00000025853	HOMER1	homer scaffold protein 1
chr10	100718401	100718920	diffreps_chr10_100718401_100718920	1.11	1.03e-06	Distal Intergenic	10	100301923	100460004	158082	2	-258398	ENSBTAG00000009994	EML5	EMAP like 5
chr10	58952461	58952860	diffreps_chr10_58952461_58952860	1.07	0.000166822	Distal Intergenic	10	59102240	59156607	54368	1	-149380	ENSBTAG00000014890	CYP19A1	cytochrome P450, family 19, subfamily A, polypeptide 1
chr10	75520501	75520900	diffreps_chr10_75520501_75520900	1.22	2.51e-05	Intron (NM_001083498/540619, intron 1 of 4)	10	75471164	75564631	93468	1	49338	ENSBTAG00000017200	RHOJ	ras homolog family member J
chr10	102373081	102373640	diffreps_chr10_102373081_102373640	1.36	7.64e-09	Distal Intergenic	10	102478630	102673838	195209	2	300198	ENSBTAG00000010906	RPS6KA5	ribosomal protein S6 kinase A5
chr10	73390681	73391480	diffreps_chr10_73390681_73391480	1.26	1.73e-11	Distal Intergenic	10	73436691	73667844	231154	1	-45211	ENSBTAG00000003276	PRKCH	protein kinase C eta
chr10	82262481	82262680	diffreps_chr10_82262481_82262680	1.08	0.00890968	Distal Intergenic	10	82206265	82226962	20698	2	-35520	ENSBTAG00000006786	MED6	mediator complex subunit 6
chr10	23562581	23562900	diffreps_chr10_23562581_23562900	1.43	9.72e-05	Distal Intergenic	10	22229577	22251343	21767	1	1333005	ENSBTAG00000019077	DAD1	defender against cell death 1
chr10	49665101	49665420	diffreps_chr10_49665101_49665420	1.04	0.000930537	Intron (NM_001192861/535597, intron 3 of 10)	10	49707745	49770691	62947	1	-42325	ENSBTAG00000005328	ICE2	interactor of little elongation complex ELL subunit 2
chr10	25443341	25443540	diffreps_chr10_25443341_25443540	1.03	0.0107081	Distal Intergenic	10	25662315	25677144	14830	1	-218775	ENSBTAG00000015148	METTL3	methyltransferase like 3
chr10	23374841	23375480	diffreps_chr10_23374841_23375480	1.13	1.25e-07	Distal Intergenic	10	22229577	22251343	21767	1	1145265	ENSBTAG00000019077	DAD1	defender against cell death 1
chr10	53010201	53010400	diffreps_chr10_53010201_53010400	1.54	0.000503383	Distal Intergenic	10	53023355	53416681	393327	2	406281	ENSBTAG00000002586	TCF12	transcription factor 12
chr10	50225841	50226220	diffreps_chr10_50225841_50226220	1.61	1.02e-06	Distal Intergenic	10	50557234	50578063	20830	1	-331014	ENSBTAG00000013493	BNIP2	BCL2 interacting protein 2
chr10	15418541	15418800	diffreps_chr10_15418541_15418800	1.63	9.13e-05	Distal Intergenic	10	15613398	15652308	38911	2	233508	ENSBTAG00000012365	ANP32A	acidic nuclear phosphoprotein 32 family member A
chr10	30204321	30204580	diffreps_chr10_30204321_30204580	1.15	0.00221669	Distal Intergenic	10	30255323	30257275	1953	2	52695	ENSBTAG00000021730	GJD2	gap junction protein delta 2
chr10	65981541	65981840	diffreps_chr10_65981541_65981840	1.01	0.00257828	Distal Intergenic	10	65674984	65741132	66149	2	-240410	ENSBTAG00000019924	DDHD1	DDHD domain containing 1
chr10	17312121	17312460	diffreps_chr10_17312121_17312460	1.34	6.69e-05	Distal Intergenic	10	17381552	17381611	60	2	69151	NA	MIR2285AR	microRNA mir-2285ar
chr10	69124961	69125260	diffreps_chr10_69124961_69125260	1.09	0.00207782	Distal Intergenic	10	69215622	69219670	4049	2	94410	ENSBTAG00000014741	OTX2	orthodenticle homeobox 2
chr10	65308961	65309220	diffreps_chr10_65308961_65309220	1.12	0.00171347	Distal Intergenic	10	65297977	65308811	10835	1	10985	ENSBTAG00000016242	DUOXA1	dual oxidase maturation factor 1
chr10	19105701	19105920	diffreps_chr10_19105701_19105920	1.07	0.00776853	Distal Intergenic	10	19137913	19164576	26664	2	58656	ENSBTAG00000001601	PKM	pyruvate kinase M1/2
chr10	102269821	102270380	diffreps_chr10_102269821_102270380	1.29	1.1e-07	Distal Intergenic	10	102005688	102013427	7740	1	264134	ENSBTAG00000025644	CALM1	calmodulin 1
chr10	102673061	102673620	diffreps_chr10_102673061_102673620	1.01	2.65e-06	Promoter (<=1kb)	10	102478630	102673838	195209	2	218	ENSBTAG00000010906	RPS6KA5	ribosomal protein S6 kinase A5
chr10	71273861	71274240	diffreps_chr10_71273861_71274240	1.09	0.000246626	Distal Intergenic	10	71479374	71670967	191594	1	-205134	ENSBTAG00000005984	DAAM1	dishevelled associated activator of morphogenesis 1
chr10	52936421	52937060	diffreps_chr10_52936421_52937060	1.45	1.1e-11	Distal Intergenic	10	52583384	52590587	7204	2	-345835	ENSBTAG00000040384	POLR2M	RNA polymerase II subunit M
chr10	11337581	11337780	diffreps_chr10_11337581_11337780	1.17	0.00518494	Distal Intergenic	10	11392707	11404463	11757	1	-54927	ENSBTAG00000005344	GNPNAT1	glucosamine-phosphate N-acetyltransferase 1
chr10	22153481	22153680	diffreps_chr10_22153481_22153680	1.5	0.000754255	Distal Intergenic	10	22200351	22212614	12264	2	58934	ENSBTAG00000016658	ABHD4	abhydrolase domain containing 4, N-acyl phospholipase B
chr10	6355541	6356020	diffreps_chr10_6355541_6356020	1.59	5.47e-10	Distal Intergenic	10	6764011	6784641	20631	1	-407991	ENSBTAG00000007840	HMGCR	3-hydroxy-3-methylglutaryl-CoA reductase
chr10	35900921	35901260	diffreps_chr10_35900921_35901260	1.34	6.69e-05	Distal Intergenic	10	35906038	35926928	20891	2	25668	ENSBTAG00000019079	PLCB2	phospholipase C beta 2
chr10	88992001	88992380	diffreps_chr10_88992001_88992380	1.11	8.93e-05	Intron (NM_001076895/533372, intron 4 of 11)	10	88931675	89062790	131116	1	60327	ENSBTAG00000012106	ADCK1	aarF domain containing kinase 1
chr10	56091601	56091860	diffreps_chr10_56091601_56091860	1.37	0.000207133	Intron (NM_001206460/100337128, intron 5 of 32)	10	55635538	56320695	685158	2	228835	ENSBTAG00000025522	UNC13C	unc-13 homolog C
chr10	72734841	72735100	diffreps_chr10_72734841_72735100	1.06	0.00326871	Distal Intergenic	10	72694498	72697071	2574	1	40344	ENSBTAG00000013035	SIX6	SIX homeobox 6
chr10	7625461	7625660	diffreps_chr10_7625461_7625660	1.46	0.00069752	Distal Intergenic	10	7411312	7574347	163036	1	214150	ENSBTAG00000017507	SV2C	synaptic vesicle glycoprotein 2C
chr10	15211741	15211940	diffreps_chr10_15211741_15211940	1.12	0.00639709	Distal Intergenic	10	15106163	15118280	12118	1	105579	ENSBTAG00000008378	FEM1B	fem-1 homolog B
chr10	57162141	57162480	diffreps_chr10_57162141_57162480	1.85	3.16e-07	Distal Intergenic	10	57606475	57639205	32731	1	-443995	ENSBTAG00000046470	ONECUT1	one cut homeobox 1
chr10	25453481	25453780	diffreps_chr10_25453481_25453780	1.07	0.00374191	Distal Intergenic	10	25662315	25677144	14830	1	-208535	ENSBTAG00000015148	METTL3	methyltransferase like 3
chr10	85579941	85580780	diffreps_chr10_85579941_85580780	1.16	0	Distal Intergenic	10	85599605	85618776	19172	1	-18825	ENSBTAG00000014632	VSX2	visual system homeobox 2
chr10	77926401	77927100	diffreps_chr10_77926401_77927100	1.43	1.04e-13	Distal Intergenic	10	77662808	77838153	175346	1	263594	ENSBTAG00000019819	FUT8	fucosyltransferase 8
chr10	26445441	26445860	diffreps_chr10_26445441_26445860	1.34	3.45e-06	Distal Intergenic	10	26401173	26413011	11839	2	-32431	ENSBTAG00000046668	ANG2	angiogenin 2
chr10	100733501	100733800	diffreps_chr10_100733501_100733800	1.07	0.000384203	Distal Intergenic	10	100301923	100460004	158082	2	-273498	ENSBTAG00000009994	EML5	EMAP like 5
chr10	51940181	51940400	diffreps_chr10_51940181_51940400	1.46	0.00069752	Distal Intergenic	10	51696929	51859042	162114	2	-81140	ENSBTAG00000005479	LIPC	lipase C, hepatic type
chr10	48018561	48018900	diffreps_chr10_48018561_48018900	1.72	1.79e-06	Distal Intergenic	10	47902649	47904128	1480	1	115913	ENSBTAG00000020814	C2CD4B	C2 calcium dependent domain containing 4B
chr10	91506701	91506940	diffreps_chr10_91506701_91506940	1.19	0.00178964	Distal Intergenic	10	91490127	91504569	14443	2	-2133	ENSBTAG00000001605	DIO2	iodothyronine deiodinase 2
chr10	15299761	15300220	diffreps_chr10_15299761_15300220	1.39	6.81e-08	Distal Intergenic	10	15106163	15118280	12118	1	193599	ENSBTAG00000008378	FEM1B	fem-1 homolog B
chr10	11059681	11060020	diffreps_chr10_11059681_11060020	1.05	0.00106443	3' UTR	10	11006321	11060133	53813	1	53361	ENSBTAG00000012866	THBS4	thrombospondin 4
chr10	83543241	83543640	diffreps_chr10_83543241_83543640	1.12	6.5e-05	Distal Intergenic	10	83129251	83129851	601	2	-413391	ENSBTAG00000006963	RPL12	ribosomal protein L12
chr10	15045041	15045260	diffreps_chr10_15045041_15045260	1.18	0.00285594	Promoter (<=1kb)	10	15035519	15044830	9312	2	-212	ENSBTAG00000025822	CALML4	calmodulin like 4
chr10	17975961	17976320	diffreps_chr10_17975961_17976320	1.57	2.3e-06	Distal Intergenic	10	17737442	17895041	157600	1	238520	ENSBTAG00000010944	LRRC49	leucine rich repeat containing 49
chr10	25114161	25114460	diffreps_chr10_25114161_25114460	1.01	0.000316445	Distal Intergenic	10	25662315	25677144	14830	1	-547855	ENSBTAG00000015148	METTL3	methyltransferase like 3
chr10	90014381	90014580	diffreps_chr10_90014381_90014580	1.17	0.00518494	Distal Intergenic	10	90494831	91100200	605370	1	-480251	ENSBTAG00000025324	NRXN3	neurexin 3
chr10	88498861	88499600	diffreps_chr10_88498861_88499600	1.09	2.39e-09	Exon (NM_001192896/537054, exon 6 of 21)	10	88476797	88521476	44680	2	21876	ENSBTAG00000002704	POMT2	protein O-mannosyltransferase 2
chr10	87955321	87955620	diffreps_chr10_87955321_87955620	2.22	2.12e-07	Distal Intergenic	10	88017741	88039635	21895	1	-62121	ENSBTAG00000008735	VASH1	vasohibin 1
chr10	26202421	26202920	diffreps_chr10_26202421_26202920	1.73	3e-10	Distal Intergenic	10	26223844	26225388	1545	1	-20924	ENSBTAG00000025663	RNASE1	ribonuclease, RNase A family, 1 (pancreatic)
chr10	92281761	92282100	diffreps_chr10_92281761_92282100	1.92	1.97e-07	Promoter (<=1kb)	10	92282270	92430339	148070	1	-170	ENSBTAG00000017489	TSHR	thyroid stimulating hormone receptor
chr10	21372841	21373680	diffreps_chr10_21372841_21373680	1.54	4.88e-15	Promoter (<=1kb)	10	21371905	21380016	8112	1	937	ENSBTAG00000007104	JPH4	junctophilin 4
chr10	65394241	65394620	diffreps_chr10_65394241_65394620	1.16	0.000121152	Distal Intergenic	10	65347830	65382007	34178	2	-12235	ENSBTAG00000025496	SORD	sorbitol dehydrogenase
chr10	5715461	5715700	diffreps_chr10_5715461_5715700	1.98	9.97e-06	Promoter (<=1kb)	10	5715882	5718113	2232	1	-182	ENSBTAG00000047719	DRD1	dopamine receptor D1
chr10	70304241	70304500	diffreps_chr10_70304241_70304500	1.39	0.000584817	Distal Intergenic	10	70333000	70474703	141704	2	170203	ENSBTAG00000020880	ARMH4	armadillo like helical domain containing 4
chr10	5285121	5285420	diffreps_chr10_5285121_5285420	1.46	6.62e-05	Distal Intergenic	10	5277379	5279398	2020	2	-5724	ENSBTAG00000054924	CPLX2	complexin 2
chr10	47902361	47902640	diffreps_chr10_47902361_47902640	1.35	0.000300333	Promoter (<=1kb)	10	47902649	47904128	1480	1	-9	ENSBTAG00000020814	C2CD4B	C2 calcium dependent domain containing 4B
chr10	20988461	20988740	diffreps_chr10_20988461_20988740	1.05	0.00121738	Exon (NM_001024506/509855, exon 6 of 8)	10	20986949	20991549	4601	2	2809	ENSBTAG00000005816	IRF9	interferon regulatory factor 9
chr10	25435461	25435780	diffreps_chr10_25435461_25435780	2.36	1.73e-08	Distal Intergenic	10	25662315	25677144	14830	1	-226535	ENSBTAG00000015148	METTL3	methyltransferase like 3
chr10	37395661	37395900	diffreps_chr10_37395661_37395900	1.03	0.00447842	Distal Intergenic	10	37295621	37379520	83900	2	-16142	ENSBTAG00000006792	EHD4	EH domain containing 4
chr10	14682301	14682500	diffreps_chr10_14682301_14682500	1.07	0.00776853	Distal Intergenic	10	14905244	15029730	124487	1	-222744	ENSBTAG00000005564	PIAS1	protein inhibitor of activated STAT 1
chr10	71740961	71741760	diffreps_chr10_71740961_71741760	1.48	7.11e-15	Distal Intergenic	10	71747238	71759825	12588	2	18065	ENSBTAG00000030824	L3HYPDH	trans-L-3-hydroxyproline dehydratase
chr10	321801	322700	diffreps_chr10_321801_322700	1.66	0	Distal Intergenic	10	663554	985178	321625	1	-340854	ENSBTAG00000035858	MCC	MCC regulator of WNT signaling pathway
chr11	102485141	102485380	diffreps_chr11_102485141_102485380	1.24	0.00142307	Distal Intergenic	11	102457145	102480273	23129	2	-4869	ENSBTAG00000018710	TTF1	transcription termination factor 1
chr11	72838261	72838600	diffreps_chr11_72838261_72838600	1.01	0.000961104	Distal Intergenic	11	72804691	72820755	16065	2	-17507	ENSBTAG00000018761	SLC35F6	solute carrier family 35 member F6
chr11	56579401	56579740	diffreps_chr11_56579401_56579740	1.46	4.15e-05	Distal Intergenic	11	56606755	56609713	2959	1	-27015	ENSBTAG00000007135	REG3G	regenerating islet-derived 3 gamma
chr11	100756721	100757180	diffreps_chr11_100756721_100757180	1.49	7.67e-08	Distal Intergenic	11	100770227	100822223	51997	1	-13047	ENSBTAG00000020747	ASS1	argininosuccinate synthase 1
chr11	66729141	66729500	diffreps_chr11_66729141_66729500	1.08	0.000438061	Promoter (<=1kb)	11	66705244	66729498	24255	2	0	ENSBTAG00000001408	CNRIP1	cannabinoid receptor interacting protein 1
chr11	97557381	97557800	diffreps_chr11_97557381_97557800	1.01	2.02e-05	Distal Intergenic	11	97584412	97610512	26101	1	-26612	ENSBTAG00000003438	ZBTB43	zinc finger and BTB domain containing 43
chr11	2282441	2282800	diffreps_chr11_2282441_2282800	1.85	3.16e-07	Promoter (1-2kb)	11	2282601	2284634	2034	2	1834	ENSBTAG00000020350	DUSP2	dual specificity phosphatase 2
chr11	106263341	106263600	diffreps_chr11_106263341_106263600	1.16	0.00251763	Distal Intergenic	11	106254814	106257255	2442	1	8528	ENSBTAG00000052518	TUBB4B	tubulin beta 4B class IVb
chr11	5400221	5400460	diffreps_chr11_5400221_5400460	1.06	0.00285456	Distal Intergenic	11	5501106	5520350	19245	2	119890	ENSBTAG00000004328	CHST10	carbohydrate sulfotransferase 10
chr11	72233881	72234540	diffreps_chr11_72233881_72234540	1.17	1.93e-13	Promoter (<=1kb)	11	72232725	72234375	1651	2	0	ENSBTAG00000018156	KRTCAP3	keratinocyte associated protein 3
chr11	70627581	70627780	diffreps_chr11_70627581_70627780	2.76	5.35e-07	Distal Intergenic	11	70674218	70747621	73404	2	119841	ENSBTAG00000007378	CLIP4	CAP-Gly domain containing linker protein family member 4
chr11	103823601	103824660	diffreps_chr11_103823601_103824660	1.12	0	3' UTR	11	103824069	103831134	7066	2	6474	ENSBTAG00000006572	CARD9	caspase recruitment domain family member 9
chr11	32763521	32764120	diffreps_chr11_32763521_32764120	1.18	1.53e-07	Intron (NM_001109805/281950, intron 1 of 5)	11	32277289	32766620	489332	2	2500	ENSBTAG00000046199	NRXN1	neurexin 1
chr11	55613821	55614120	diffreps_chr11_55613821_55614120	1.16	0.000686348	Intron (NM_001102110/NM_001102110, intron 7 of 7)	11	55211496	55214134	2639	1	402326	ENSBTAG00000054157	LRRTM1	leucine rich repeat transmembrane neuronal 1
chr11	106723401	106723660	diffreps_chr11_106723401_106723660	1.1	0.00270843	Promoter (1-2kb)	11	106722392	106933168	210777	1	1010	ENSBTAG00000007882	CACNA1B	calcium voltage-gated channel subunit alpha1 B
chr11	106254721	106255060	diffreps_chr11_106254721_106255060	1.41	5.58e-05	Promoter (<=1kb)	11	106254814	106257255	2442	1	0	ENSBTAG00000052518	TUBB4B	tubulin beta 4B class IVb
chr11	27375101	27376340	diffreps_chr11_27375101_27376340	1.75	0	Distal Intergenic	11	27366407	27370463	4057	1	8695	ENSBTAG00000027017	SIX3	SIX homeobox 3
chr11	13455041	13455460	diffreps_chr11_13455041_13455460	1.34	3.45e-06	3' UTR	11	13454346	13480401	26056	2	24941	ENSBTAG00000010620	ATP6V1B1	ATPase H+ transporting V1 subunit B1
chr11	9016801	9017000	diffreps_chr11_9016801_9017000	3.12	6.25e-08	Distal Intergenic	11	9114010	9150063	36054	1	-97010	ENSBTAG00000006150	MRPS9	mitochondrial ribosomal protein S9
chr11	2763241	2763640	diffreps_chr11_2763241_2763640	1.09	0.00012229	Distal Intergenic	11	2722665	2760308	37644	1	40577	ENSBTAG00000019213	CNNM4	cyclin and CBS domain divalent metal cation transport mediator 4
chr11	7612601	7612940	diffreps_chr11_7612601_7612940	1.75	1.83e-06	Distal Intergenic	11	7459624	7502939	43316	1	152978	ENSBTAG00000038462	TMEM182	transmembrane protein 182
chr11	1530761	1531120	diffreps_chr11_1530761_1531120	1.12	0.000204402	Distal Intergenic	11	1585412	1618579	33168	1	-54292	ENSBTAG00000021181	BUB1	BUB1 mitotic checkpoint serine/threonine kinase
chr11	47534401	47534940	diffreps_chr11_47534401_47534940	1.31	1.35e-07	Distal Intergenic	11	47540444	47545141	4698	2	10201	ENSBTAG00000009033	TEX37	testis expressed 37
chr11	5705421	5705720	diffreps_chr11_5705421_5705720	1.27	0.000557145	Distal Intergenic	11	5771926	5970823	198898	1	-66206	ENSBTAG00000019697	NPAS2	neuronal PAS domain protein 2
chr11	75315821	75316320	diffreps_chr11_75315821_75316320	1.06	6.18e-06	Intron (NM_001164494/537141, intron 3 of 13)	11	75356019	75356075	57	2	39755	NA	MIR12049	microRNA mir-12049
chr11	105932461	105933000	diffreps_chr11_105932461_105933000	1.03	3.35e-06	Distal Intergenic	11	105936889	105938333	1445	1	-3889	ENSBTAG00000050722	PHPT1	phosphohistidine phosphatase 1
chr11	98583001	98583280	diffreps_chr11_98583001_98583280	1.32	0.000433448	Promoter (<=1kb)	11	98573703	98582227	8525	2	-775	ENSBTAG00000046548	ST6GALNAC4	ST6 N-acetylgalactosaminide alpha-2,6-sialyltransferase 4
chr11	2255441	2255920	diffreps_chr11_2255441_2255920	1.09	6.7e-06	Promoter (<=1kb)	11	2253295	2254638	1344	2	-804	ENSBTAG00000009510	ADRA2B	adrenoceptor alpha 2B
chr11	10504781	10505280	diffreps_chr11_10504781_10505280	1.21	7.52e-07	Promoter (<=1kb)	11	10505199	10513150	7952	1	0	ENSBTAG00000050675	BOLA3	bolA family member 3
chr11	47868221	47868620	diffreps_chr11_47868221_47868620	1.23	2.82e-05	Intron (NM_001192844/541205, intron 7 of 8)	11	47866196	47884150	17955	2	15530	ENSBTAG00000004364	THNSL2	threonine synthase like 2
chr11	12770741	12771120	diffreps_chr11_12770741_12771120	1.05	4.32e-05	Distal Intergenic	11	12899569	13123869	224301	2	352749	ENSBTAG00000013290	DYSF	dysferlin
chr11	106191461	106192200	diffreps_chr11_106191461_106192200	1.33	2.63e-12	Distal Intergenic	11	106207731	106207786	56	1	-15531	NA	MIR12014	microRNA mir-12014
chr11	27433721	27434520	diffreps_chr11_27433721_27434520	1.17	5.96e-12	Distal Intergenic	11	27425619	27429295	3677	2	-4427	ENSBTAG00000004159	SIX2	SIX homeobox 2
chr11	72685921	72686640	diffreps_chr11_72685921_72686640	1.09	1.25e-10	Intron (NM_001109964/100126171, intron 12 of 12)	11	72609654	72665036	55383	2	-20886	ENSBTAG00000008884	MAPRE3	microtubule associated protein RP/EB family member 3
chr11	14316541	14316920	diffreps_chr11_14316541_14316920	1.34	1.51e-05	Distal Intergenic	11	14324110	14370453	46344	2	53533	ENSBTAG00000003108	SRD5A2	steroid 5 alpha-reductase 2
chr11	1448801	1449240	diffreps_chr11_1448801_1449240	1.09	6.92e-05	Distal Intergenic	11	1585412	1618579	33168	1	-136172	ENSBTAG00000021181	BUB1	BUB1 mitotic checkpoint serine/threonine kinase
chr11	27390361	27390560	diffreps_chr11_27390361_27390560	1.07	0.00776853	Distal Intergenic	11	27366407	27370463	4057	1	23955	ENSBTAG00000027017	SIX3	SIX homeobox 3
chr11	26008801	26009040	diffreps_chr11_26008801_26009040	1.66	5.99e-05	Intron (NM_001038051/507311, intron 2 of 12)	11	26000330	26038435	38106	1	8472	ENSBTAG00000013676	DYNC2LI1	dynein cytoplasmic 2 light intermediate chain 1
chr11	97317121	97317440	diffreps_chr11_97317121_97317440	1.62	9.58e-06	Distal Intergenic	11	97584412	97610512	26101	1	-266972	ENSBTAG00000003438	ZBTB43	zinc finger and BTB domain containing 43
chr11	103025681	103026060	diffreps_chr11_103025681_103026060	1.07	0.000336872	Distal Intergenic	11	103037536	103056301	18766	1	-11476	ENSBTAG00000021373	GTF3C5	general transcription factor IIIC subunit 5
chr11	104065881	104066340	diffreps_chr11_104065881_104066340	1.01	0.000120345	Distal Intergenic	11	104078014	104087184	9171	1	-11674	ENSBTAG00000030278	EGFL7	EGF like domain multiple 7
chr11	36955461	36956020	diffreps_chr11_36955461_36956020	1.04	1.12e-05	Intron (NM_001113230/767889, intron 3 of 3)	11	37035251	37061600	26350	1	-79231	ENSBTAG00000006861	C11H2orf73	chromosome 11 C2orf73 homolog
chr11	98643361	98643680	diffreps_chr11_98643361_98643680	1.56	1.36e-05	Promoter (<=1kb)	11	98609415	98642865	33451	2	-497	ENSBTAG00000023851	FAM102A	family with sequence similarity 102 member A
chr11	104131701	104132140	diffreps_chr11_104131701_104132140	1.16	4.84e-08	Distal Intergenic	11	104087838	104100209	12372	2	-31493	ENSBTAG00000025161	AGPAT2	1-acylglycerol-3-phosphate O-acyltransferase 2
chr11	77532721	77533100	diffreps_chr11_77532721_77533100	1.73	8.45e-08	Distal Intergenic	11	77398097	77398184	88	1	134625	ENSBTAG00000052545	MIR2285AF-1	microRNA mir-2285af-1
chr11	102734061	102734320	diffreps_chr11_102734061_102734320	1.87	6.78e-06	Promoter (<=1kb)	11	102733925	102751664	17740	1	137	ENSBTAG00000004091	GTF3C4	general transcription factor IIIC subunit 4
chr11	14028461	14028980	diffreps_chr11_14028461_14028980	1.17	1.29e-06	Distal Intergenic	11	14150184	14154628	4445	1	-121204	ENSBTAG00000008674	FAM136A	family with sequence similarity 136 member A
chr11	26530481	26530980	diffreps_chr11_26530481_26530980	1.15	2.77e-06	Intron (NM_174430/281995, intron 1 of 5)	11	26441298	26469310	28013	2	-61172	NA	SLC10A6	solute carrier family 10 (sodium/bile acid cotransporter), member 6
chr11	11355781	11356040	diffreps_chr11_11355781_11356040	1.84	1.06e-05	Intron (NM_001192869/535992, intron 3 of 4)	11	11371651	11498288	126638	1	-15611	ENSBTAG00000050078	SFXN5	sideroflexin 5
chr11	47691201	47691620	diffreps_chr11_47691201_47691620	1.36	1.52e-06	Distal Intergenic	11	47540444	47545141	4698	2	-146061	ENSBTAG00000009033	TEX37	testis expressed 37
chr11	20739281	20739720	diffreps_chr11_20739281_20739720	1.14	4.17e-05	Promoter (<=1kb)	11	20672452	20740102	67651	2	382	ENSBTAG00000016167	ATL2	atlastin GTPase 2
chr11	67252061	67252360	diffreps_chr11_67252061_67252360	1.14	0.000298974	Distal Intergenic	11	67212386	67219103	6718	2	-32959	ENSBTAG00000000992	BMP10	bone morphogenetic protein 10
chr11	104377821	104378020	diffreps_chr11_104377821_104378020	1.12	0.00639709	Distal Intergenic	11	104361570	104368819	7250	2	-9003	ENSBTAG00000001824	SLC2A6	solute carrier family 2 member 6
chr11	103885981	103886280	diffreps_chr11_103885981_103886280	1.29	0.000219251	Promoter (1-2kb)	11	103877002	103884957	7956	2	-1025	ENSBTAG00000001354	INPP5E	inositol polyphosphate-5-phosphatase E
chr11	103131261	103131480	diffreps_chr11_103131261_103131480	1.11	0.00559959	Promoter (<=1kb)	11	103082833	103132073	49241	2	593	ENSBTAG00000004194	RALGDS	ral guanine nucleotide dissociation stimulator
chr11	15125621	15125820	diffreps_chr11_15125621_15125820	1.31	0.00199399	Intron (NM_001206582/534211, intron 65 of 73)	11	15188503	15362381	173879	1	-62683	ENSBTAG00000033010	TTC27	tetratricopeptide repeat domain 27
chr11	28736221	28736640	diffreps_chr11_28736221_28736640	1.37	2.64e-06	Promoter (<=1kb)	11	28735330	28825665	90336	1	892	ENSBTAG00000003711	EPAS1	endothelial PAS domain protein 1
chr11	44555041	44555460	diffreps_chr11_44555041_44555460	1.01	0.000316445	Distal Intergenic	11	44646694	44708488	61795	2	153028	ENSBTAG00000000152	RANBP2	RAN binding protein 2
chr11	90095161	90095540	diffreps_chr11_90095161_90095540	1.34	1.51e-05	Distal Intergenic	11	90038987	90056291	17305	2	-38871	ENSBTAG00000016061	RSAD2	radical S-adenosyl methionine domain containing 2
chr11	12377721	12378340	diffreps_chr11_12377721_12378340	1.11	5.22e-07	Promoter (<=1kb)	11	12377631	12393491	15861	1	91	ENSBTAG00000012212	CYP26B1	cytochrome P450, family 26, subfamily B, polypeptide 1
chr11	98161001	98161240	diffreps_chr11_98161001_98161240	1.12	0.0030896	Distal Intergenic	11	98149418	98158448	9031	1	11584	ENSBTAG00000006957	SLC2A8	solute carrier family 2 member 8
chr11	13548661	13549040	diffreps_chr11_13548661_13549040	1.06	0.000128385	Distal Intergenic	11	13482524	13508824	26301	2	-39838	ENSBTAG00000010605	VAX2	ventral anterior homeobox 2
chr11	34180321	34180620	diffreps_chr11_34180321_34180620	1.84	1.06e-05	Distal Intergenic	11	32278042	33528044	1250003	2	-652278	ENSBTAG00000046199	NRXN1	neurexin 1
chr11	14149801	14150580	diffreps_chr11_14149801_14150580	1.2	4.33e-15	Promoter (<=1kb)	11	14150184	14154628	4445	1	0	ENSBTAG00000008674	FAM136A	family with sequence similarity 136 member A
chr11	47334441	47334960	diffreps_chr11_47334441_47334960	1.77	8.7e-14	Distal Intergenic	11	47351601	47386164	34564	2	51204	ENSBTAG00000002866	RPIA	ribose 5-phosphate isomerase A
chr11	4926421	4926880	diffreps_chr11_4926421_4926880	1.13	1.7e-06	Distal Intergenic	11	4553412	4553471	60	2	-372951	ENSBTAG00000047160	MIR2285AC	microRNA mir-2285ac
chr11	95513121	95513680	diffreps_chr11_95513121_95513680	1.13	1.7e-06	Downstream (1-2kb)	11	95514870	95538616	23747	2	24936	ENSBTAG00000009017	NR5A1	nuclear receptor subfamily 5 group A member 1
chr11	98822481	98822940	diffreps_chr11_98822481_98822940	1.41	8e-07	Promoter (<=1kb)	11	98822624	98866068	43445	1	0	ENSBTAG00000011307	DNM1	dynamin 1
chr11	97507261	97507460	diffreps_chr11_97507261_97507460	1.66	0.000230389	Distal Intergenic	11	97584412	97610512	26101	1	-76952	ENSBTAG00000003438	ZBTB43	zinc finger and BTB domain containing 43
chr11	78220821	78221300	diffreps_chr11_78220821_78221300	1.6	3.67e-10	Promoter (<=1kb)	11	78220809	78257448	36640	1	13	ENSBTAG00000015490	HS1BP3	HCLS1 binding protein 3
chr11	55654341	55654680	diffreps_chr11_55654341_55654680	1.05	0.00022677	Intron (NM_001102110/NM_001102110, intron 6 of 7)	11	55211496	55214134	2639	1	442846	ENSBTAG00000054157	LRRTM1	leucine rich repeat transmembrane neuronal 1
chr11	100755501	100755720	diffreps_chr11_100755501_100755720	1.53	0.000313941	Distal Intergenic	11	100770227	100822223	51997	1	-14507	ENSBTAG00000020747	ASS1	argininosuccinate synthase 1
chr11	77820701	77820980	diffreps_chr11_77820701_77820980	1.19	0.000994688	Distal Intergenic	11	78103116	78123670	20555	1	-282136	ENSBTAG00000031014	LDAH	lipid droplet associated hydrolase
chr11	49331061	49331700	diffreps_chr11_49331061_49331700	1.1	4.09e-08	Promoter (1-2kb)	11	49329796	49340737	10942	1	1266	ENSBTAG00000021230	SFTPB	surfactant protein B
chr11	104579181	104580100	diffreps_chr11_104579181_104580100	1.05	5.92e-11	Promoter (1-2kb)	11	104522793	104581977	59185	2	1877	ENSBTAG00000004510	SARDH	sarcosine dehydrogenase
chr11	100947161	100947420	diffreps_chr11_100947161_100947420	1.9	1.04e-05	Distal Intergenic	11	100951292	100966190	14899	1	-3872	ENSBTAG00000023797	PRDM12	PR/SET domain 12
chr11	105985621	105985880	diffreps_chr11_105985621_105985880	1.07	0.00374191	Promoter (<=1kb)	11	105981080	105985321	4242	2	-301	ENSBTAG00000010515	FBXW5	F-box and WD repeat domain containing 5
chr11	29404221	29404620	diffreps_chr11_29404221_29404620	1.17	6.83e-05	Promoter (<=1kb)	11	29405121	29525964	120844	1	-501	ENSBTAG00000032558	TTC7A	tetratricopeptide repeat domain 7A
chr11	12863601	12864160	diffreps_chr11_12863601_12864160	1.19	5.96e-07	Distal Intergenic	11	12899569	13123869	224301	2	259709	ENSBTAG00000013290	DYSF	dysferlin
chr11	49877061	49877260	diffreps_chr11_49877061_49877260	1.62	0.000352009	Distal Intergenic	11	49941278	50018731	77454	2	141471	ENSBTAG00000020630	KCMF1	potassium channel modulatory factor 1
chr11	49688561	49688800	diffreps_chr11_49688561_49688800	1.3	0.00111253	Distal Intergenic	11	49642200	49656929	14730	1	46362	ENSBTAG00000021934	RETSAT	retinol saturase
chr11	95509421	95510280	diffreps_chr11_95509421_95510280	1.14	3.08e-13	Distal Intergenic	11	95514870	95538616	23747	2	28336	ENSBTAG00000009017	NR5A1	nuclear receptor subfamily 5 group A member 1
chr11	103619161	103619420	diffreps_chr11_103619161_103619420	1.28	0.000996282	Distal Intergenic	11	103518768	103553637	34870	2	-65525	ENSBTAG00000020490	NACC2	NACC family member 2
chr11	68629541	68629880	diffreps_chr11_68629541_68629880	1.04	0.000930537	Distal Intergenic	11	68602486	68611488	9003	2	-18054	ENSBTAG00000053210	SNRPG	small nuclear ribonucleoprotein polypeptide G
chr11	104107821	104108040	diffreps_chr11_104107821_104108040	1.32	0.00123843	Distal Intergenic	11	104087838	104100209	12372	2	-7613	ENSBTAG00000025161	AGPAT2	1-acylglycerol-3-phosphate O-acyltransferase 2
chr11	69644281	69644520	diffreps_chr11_69644281_69644520	1.31	0.000693833	Promoter (<=1kb)	11	69617500	69643907	26408	2	-375	ENSBTAG00000026111	LBH	LBH regulator of WNT signaling pathway
chr11	44502701	44503540	diffreps_chr11_44502701_44503540	1.35	0	Distal Intergenic	11	44646694	44708488	61795	2	204948	ENSBTAG00000000152	RANBP2	RAN binding protein 2
chr11	97296541	97296740	diffreps_chr11_97296541_97296740	1.06	0.00677122	Distal Intergenic	11	97584412	97610512	26101	1	-287672	ENSBTAG00000003438	ZBTB43	zinc finger and BTB domain containing 43
chr11	105952021	105952540	diffreps_chr11_105952021_105952540	1.36	1.14e-09	Promoter (<=1kb)	11	105948291	105952197	3907	2	0	ENSBTAG00000030302	EDF1	endothelial differentiation related factor 1
chr11	98946421	98946700	diffreps_chr11_98946421_98946700	1.17	0.00139619	Promoter (<=1kb)	11	98945593	98959910	14318	1	829	ENSBTAG00000015436	SLC27A4	solute carrier family 27 member 4
chr11	28513081	28513660	diffreps_chr11_28513081_28513660	1.07	3.97e-07	Intron (NM_001111120/507041, intron 10 of 14)	11	28735330	28825665	90336	1	-221670	ENSBTAG00000003711	EPAS1	endothelial PAS domain protein 1
chr11	101679601	101679800	diffreps_chr11_101679601_101679800	2.08	2.24e-05	Distal Intergenic	11	101639652	101645059	5408	2	-34543	ENSBTAG00000010810	UCK1	uridine-cytidine kinase 1
chr11	71983041	71983800	diffreps_chr11_71983041_71983800	1.14	5.81e-10	Distal Intergenic	11	71932404	71940793	8390	2	-42249	ENSBTAG00000055077	MRPL33	mitochondrial ribosomal protein L33
chr11	103629021	103629720	diffreps_chr11_103629021_103629720	1.03	8.52e-07	Distal Intergenic	11	103681199	103687920	6722	2	58200	ENSBTAG00000011124	LHX3	LIM homeobox 3
chr11	44943861	44944280	diffreps_chr11_44943861_44944280	1.14	4.72e-05	Distal Intergenic	11	44906839	44921512	14674	2	-22350	ENSBTAG00000002803	SULT1C3	sulfotransferase family, cytosolic, 1C, member 3
chr11	103711221	103711640	diffreps_chr11_103711221_103711640	1.37	2.64e-06	Distal Intergenic	11	103681199	103687920	6722	2	-23302	ENSBTAG00000011124	LHX3	LIM homeobox 3
chr12	21615741	21616160	diffreps_chr12_21615741_21616160	1.54	1.48e-07	Promoter (<=1kb)	12	21615450	21646982	31533	1	292	ENSBTAG00000004307	VPS36	vacuolar protein sorting 36 homolog
chr12	50205021	50205520	diffreps_chr12_50205021_50205520	1.17	3.71e-07	Distal Intergenic	12	50330163	50540017	209855	2	334497	ENSBTAG00000005760	TBC1D4	TBC1 domain family member 4
chr12	14801881	14802380	diffreps_chr12_14801881_14802380	1.44	2.4e-07	Distal Intergenic	12	14678163	14681581	3419	2	-120301	ENSBTAG00000046664	TSC22D1	TSC22 domain family member 1
chr12	16250821	16251160	diffreps_chr12_16250821_16251160	1.22	0.000124347	Intron (NM_001034720/540990, intron 1 of 15)	12	16209181	16273628	64448	2	22468	ENSBTAG00000007079	LCP1	lymphocyte cytosolic protein 1
chr12	17654901	17655220	diffreps_chr12_17654901_17655220	1.28	0.000123616	Distal Intergenic	12	17809327	17853938	44612	2	198718	ENSBTAG00000006759	SUCLA2	succinate-CoA ligase ADP-forming subunit beta
chr12	70253741	70254260	diffreps_chr12_70253741_70254260	1.24	7.57e-07	Distal Intergenic	12	69099238	69124784	25547	1	1154504	ENSBTAG00000005310	GPR180	G protein-coupled receptor 180
chr12	55348641	55349500	diffreps_chr12_55348641_55349500	1.03	6.66e-15	Distal Intergenic	12	55341980	55343875	1896	2	-4767	ENSBTAG00000001774	SPRY2	sprouty RTK signaling antagonist 2
chr12	66472501	66472800	diffreps_chr12_66472501_66472800	3.19	3.43e-10	Intron (NM_001102070/522828, intron 6 of 7)	12	66702801	66702857	57	1	-230001	NA	MIR2285CW-1	microRNA mir-2285cw-1
chr12	85250421	85250620	diffreps_chr12_85250421_85250620	1.03	0.0107081	Intron (NM_001045944/506598, intron 3 of 14)	12	85239191	85258316	19126	2	7696	ENSBTAG00000011471	CARS2	cysteinyl-tRNA synthetase 2, mitochondrial
chr12	63614001	63614320	diffreps_chr12_63614001_63614320	1.04	0.000930537	Distal Intergenic	12	65689417	65689500	84	1	-2075097	ENSBTAG00000029951	MIR17	microRNA mir-17
chr12	10472781	10473920	diffreps_chr12_10472781_10473920	1.82	0	Distal Intergenic	12	10909872	10914329	4458	1	-435952	ENSBTAG00000018179	PCDH8	protocadherin 8
chr12	78292741	78293180	diffreps_chr12_78292741_78293180	1.4	4.63e-07	Intron (NM_001206832/615488, intron 1 of 4)	12	77891049	78126514	235466	1	401693	ENSBTAG00000044027	ITGBL1	integrin subunit beta like 1
chr12	10265361	10265620	diffreps_chr12_10265361_10265620	1.09	0.00237285	Distal Intergenic	12	10909872	10914329	4458	1	-644252	ENSBTAG00000018179	PCDH8	protocadherin 8
chr12	69049181	69049740	diffreps_chr12_69049181_69049740	1.07	2.59e-07	Distal Intergenic	12	68966206	69006171	39966	2	-43011	ENSBTAG00000002300	DCT	dopachrome tautomerase
chr12	71377041	71377520	diffreps_chr12_71377041_71377520	1.28	2.71e-07	Distal Intergenic	12	72904648	73009452	104805	1	-1527128	ENSBTAG00000003568	CLDN10	claudin 10
chr12	10907441	10907960	diffreps_chr12_10907441_10907960	1.14	2.17e-06	Promoter (1-2kb)	12	10909872	10914329	4458	1	-1912	ENSBTAG00000018179	PCDH8	protocadherin 8
chr12	33808901	33809100	diffreps_chr12_33808901_33809100	1.17	0.00518494	Intron (NM_001163802/508723, intron 1 of 36)	12	33380874	33831448	450575	2	22348	ENSBTAG00000019529	ATP8A2	ATPase, aminophospholipid transporter, class I, type 8A, member 2
chr12	16409561	16410260	diffreps_chr12_16409561_16410260	1.58	1.01e-11	Promoter (<=1kb)	12	16369974	16408879	38906	2	-683	ENSBTAG00000013371	RUBCNL	rubicon like autophagy enhancer
chr12	20426521	20426760	diffreps_chr12_20426521_20426760	1.01	0.0070219	Distal Intergenic	12	20346942	20409875	62934	1	79580	ENSBTAG00000020149	RNASEH2B	ribonuclease H2 subunit B
chr12	83860961	83861360	diffreps_chr12_83860961_83861360	1.14	4.72e-05	Distal Intergenic	12	83641708	83671195	29488	1	219254	ENSBTAG00000011563	LOC107131142	tumor necrosis factor ligand superfamily member 13B-like
chr12	49369761	49370160	diffreps_chr12_49369761_49370160	1.11	5.05e-05	Distal Intergenic	12	48526365	48878890	352526	2	-490872	ENSBTAG00000044007	KLF12	Kruppel like factor 12
chr12	79102501	79102700	diffreps_chr12_79102501_79102700	1.62	0.000352009	Intron (NM_001035276/509602, intron 12 of 14)	12	79112916	79128997	16082	1	-10216	ENSBTAG00000001344	METTL21E	RIKEN cDNA 4832428D23-like
chr12	12199261	12199460	diffreps_chr12_12199261_12199460	1.21	0.00365798	Distal Intergenic	12	12701131	12742354	41224	1	-501671	ENSBTAG00000008924	TNFSF11	TNF superfamily member 11
chr12	33044061	33044260	diffreps_chr12_33044061_33044260	1.17	0.00518494	Distal Intergenic	12	32915852	32945502	29651	2	-98560	ENSBTAG00000014619	WASF3	WASP family member 3
chr12	77340301	77340520	diffreps_chr12_77340301_77340520	1.14	0.00401108	Distal Intergenic	12	77297744	77297848	105	2	-42454	NA	MIR2892	microRNA mir-2892
chr12	28495241	28495540	diffreps_chr12_28495241_28495540	1.19	0.000554996	Distal Intergenic	12	28591661	28614271	22611	1	-96121	ENSBTAG00000000993	N4BP2L1	NEDD4 binding protein 2 like 1
chr12	32096021	32096580	diffreps_chr12_32096021_32096580	1.35	2.98e-08	Distal Intergenic	12	32083603	32089291	5689	1	12419	ENSBTAG00000001819	CDX2	caudal type homeobox 2
chr12	10445421	10445680	diffreps_chr12_10445421_10445680	1.97	4.14e-06	Distal Intergenic	12	10909872	10914329	4458	1	-464192	ENSBTAG00000018179	PCDH8	protocadherin 8
chr12	42100321	42100660	diffreps_chr12_42100321_42100660	1.21	0.000196507	Distal Intergenic	12	43998992	44525321	526330	2	2424661	ENSBTAG00000008647	KLHL1	kelch like family member 1
chr12	66027381	66027700	diffreps_chr12_66027381_66027700	1.02	0.00144639	Intron (NM_001102070/522828, intron 2 of 7)	12	65755006	66788959	1033954	1	272376	ENSBTAG00000008708	GPC5	glypican 5
chr12	32176861	32177140	diffreps_chr12_32176861_32177140	1.06	0.00326871	Distal Intergenic	12	32210613	32212766	2154	2	35626	ENSBTAG00000009166	GSX1	GS homeobox 1
chr12	62291561	62292080	diffreps_chr12_62291561_62292080	1.05	7.22e-07	Distal Intergenic	12	65689417	65689500	84	1	-3397337	ENSBTAG00000029951	MIR17	microRNA mir-17
chr12	85621801	85622420	diffreps_chr12_85621801_85622420	1.25	1.21e-08	Distal Intergenic	12	85542292	85552388	10097	1	79510	ENSBTAG00000007298	TEX29	testis expressed 29
chr12	84653161	84653680	diffreps_chr12_84653161_84653680	1.05	3.68e-06	Distal Intergenic	12	84863917	84995777	131861	2	342097	ENSBTAG00000012849	COL4A1	collagen type IV alpha 1 chain
chr12	2053041	2053540	diffreps_chr12_2053041_2053540	1.83	1.14e-12	Distal Intergenic	12	2180834	2744447	563614	1	-127294	ENSBTAG00000012443	DIAPH3	diaphanous related formin 3
chr12	9397941	9398340	diffreps_chr12_9397941_9398340	1.08	9.44e-05	Distal Intergenic	12	10909872	10914329	4458	1	-1511532	ENSBTAG00000018179	PCDH8	protocadherin 8
chr12	16359721	16360420	diffreps_chr12_16359721_16360420	1.07	5.2e-09	Distal Intergenic	12	16369974	16408879	38906	2	48459	ENSBTAG00000013371	RUBCNL	rubicon like autophagy enhancer
chr12	32096801	32097080	diffreps_chr12_32096801_32097080	1.9	4.31e-06	Distal Intergenic	12	32083603	32089291	5689	1	13199	ENSBTAG00000001819	CDX2	caudal type homeobox 2
chr12	29677821	29678200	diffreps_chr12_29677821_29678200	1.27	2.5e-05	Distal Intergenic	12	29635268	29635346	79	2	-42476	ENSBTAG00000044236	MIR2299	microRNA mir-2299
chr12	85872061	85872740	diffreps_chr12_85872061_85872740	1.32	2.84e-10	Distal Intergenic	12	86167315	86183236	15922	1	-294575	ENSBTAG00000054563	SPACA7	sperm acrosome associated 7
chr12	20713241	20713900	diffreps_chr12_20713241_20713900	1.03	1.78e-09	Distal Intergenic	12	20784861	20816359	31499	1	-70961	ENSBTAG00000005284	SERPINE3	serpin family E member 3
chr12	30627001	30627200	diffreps_chr12_30627001_30627200	1.17	0.00518494	Distal Intergenic	12	30494916	30533274	38359	1	132086	ENSBTAG00000009340	KATNAL1	katanin catalytic subunit A1 like 1
chr12	52008201	52008400	diffreps_chr12_52008201_52008400	1.62	0.000352009	Distal Intergenic	12	52105328	52113148	7821	1	-96928	ENSBTAG00000018846	CLN5	CLN5 intracellular trafficking protein
chr12	2606721	2606920	diffreps_chr12_2606721_2606920	2.12	1.38e-05	Intron (NM_001192614/525628, intron 28 of 28)	12	2180834	2744447	563614	1	425888	ENSBTAG00000012443	DIAPH3	diaphanous related formin 3
chr12	32091341	32091900	diffreps_chr12_32091341_32091900	1.53	1.96e-11	Distal Intergenic	12	32083603	32089291	5689	1	7739	ENSBTAG00000001819	CDX2	caudal type homeobox 2
chr12	53729981	53730420	diffreps_chr12_53729981_53730420	1.8	1.74e-09	Distal Intergenic	12	53756336	53801246	44911	2	70826	ENSBTAG00000000869	OBI1	ORC ubiquitin ligase 1
chr13	81565721	81566420	diffreps_chr13_81565721_81566420	1.39	3.89e-12	Distal Intergenic	13	81592182	81610449	18268	2	44029	ENSBTAG00000002765	CYP24A1	cytochrome P450, family 24, subfamily A, polypeptide 1
chr13	83402381	83402880	diffreps_chr13_83402381_83402880	1.1	4.92e-06	Distal Intergenic	13	83250879	83257947	7069	2	-144435	ENSBTAG00000017524	CBLN4	cerebellin 4 precursor
chr13	68615801	68616180	diffreps_chr13_68615801_68616180	1.21	7.01e-05	Distal Intergenic	13	67739235	67808169	68935	1	876567	ENSBTAG00000004039	DHX35	DEAH-box helicase 35
chr13	16301501	16301980	diffreps_chr13_16301501_16301980	1.16	5.5e-06	Distal Intergenic	13	16200829	16281661	80833	1	100673	ENSBTAG00000013004	ITIH5	inter-alpha-trypsin inhibitor heavy chain 5
chr13	61395801	61396080	diffreps_chr13_61395801_61396080	1.49	7.15e-05	Distal Intergenic	13	61378625	61379933	1309	2	-15869	ENSBTAG00000009206	FOXS1	forkhead box S1
chr13	54221541	54221740	diffreps_chr13_54221541_54221740	1.18	0.00285594	Distal Intergenic	13	54243157	54256031	12875	1	-21417	ENSBTAG00000017198	CHRNA4	cholinergic receptor nicotinic alpha 4 subunit
chr13	65433581	65434060	diffreps_chr13_65433581_65434060	2.1	3.06e-13	Distal Intergenic	13	65359908	65380067	20160	1	73674	ENSBTAG00000001645	AAR2	AAR2 splicing factor
chr13	61531681	61532000	diffreps_chr13_61531681_61532000	1.28	0.000349303	Distal Intergenic	13	61563147	61608503	45357	1	-31147	ENSBTAG00000007932	HCK	HCK proto-oncogene, Src family tyrosine kinase
chr13	63552421	63552860	diffreps_chr13_63552421_63552860	1.43	2.21e-07	Distal Intergenic	13	63471971	63490553	18583	2	-61869	ENSBTAG00000005969	EIF2S2	eukaryotic translation initiation factor 2 subunit beta
chr13	62456881	62457320	diffreps_chr13_62456881_62457320	1.15	4.87e-06	Distal Intergenic	13	62503682	62514221	10540	1	-46362	ENSBTAG00000009144	BPIFA2A	BPI fold containing family A, member 2A
chr13	54772421	54772860	diffreps_chr13_54772421_54772860	1.94	1.84e-10	Distal Intergenic	13	54799159	54809123	9965	1	-26299	ENSBTAG00000047944	GATA5	GATA binding protein 5
chr13	78035881	78036240	diffreps_chr13_78035881_78036240	1.03	0.000307153	Promoter (<=1kb)	13	78036445	78042572	6128	1	-205	ENSBTAG00000014554	SNAI1	snail family transcriptional repressor 1
chr13	14564961	14565500	diffreps_chr13_14564961_14565500	1.06	1.06e-06	Distal Intergenic	13	15906896	15925326	18431	2	1359826	ENSBTAG00000017243	GATA3	GATA binding protein 3
chr13	17371881	17372180	diffreps_chr13_17371881_17372180	1.15	0.001231	Distal Intergenic	13	17295082	17320935	25854	2	-50947	ENSBTAG00000008401	PFKFB3	6-phosphofructo-2-kinase/fructose-2,6-biphosphatase 3
chr13	81016161	81016360	diffreps_chr13_81016161_81016360	1.54	0.000503383	Distal Intergenic	13	81425069	81490883	65815	2	474523	NA	BCAS1	brain enriched myelin associated protein 1
chr13	56786321	56786620	diffreps_chr13_56786321_56786620	1.03	0.00165739	Distal Intergenic	13	56850176	56850235	60	2	63615	NA	MIR2285BZ	microRNA mir-2285bz
chr13	72037421	72038220	diffreps_chr13_72037421_72038220	1.06	4.37e-12	Distal Intergenic	13	72096726	72102391	5666	1	-58506	ENSBTAG00000008527	SRSF6	serine and arginine rich splicing factor 6
chr13	79457521	79457720	diffreps_chr13_79457521_79457720	1.27	0.00287775	Distal Intergenic	13	79567582	79583485	15904	2	125765	ENSBTAG00000003101	SALL4	spalt like transcription factor 4
chr13	79581081	79581720	diffreps_chr13_79581081_79581720	1.6	1.6e-14	Promoter (1-2kb)	13	79567582	79583485	15904	2	1765	ENSBTAG00000003101	SALL4	spalt like transcription factor 4
chr13	74824721	74825020	diffreps_chr13_74824721_74825020	1.28	0.000349303	Promoter (<=1kb)	13	74797673	74824936	27264	2	0	ENSBTAG00000014186	NCOA5	nuclear receptor coactivator 5
chr13	54479261	54479760	diffreps_chr13_54479261_54479760	1.08	7.51e-07	Distal Intergenic	13	54464733	54470909	6177	2	-8353	ENSBTAG00000001827	GID8	GID complex subunit 8 homolog
chr13	60305761	60306320	diffreps_chr13_60305761_60306320	1.76	1.11e-15	3' UTR	13	60290968	60306866	15899	1	14794	ENSBTAG00000003977	SLC52A3	solute carrier family 52 member 3
chr13	60403001	60403300	diffreps_chr13_60403001_60403300	2.02	6.78e-07	Promoter (<=1kb)	13	60403292	60410158	6867	1	0	ENSBTAG00000010913	SRXN1	sulfiredoxin 1
chr13	32373281	32373640	diffreps_chr13_32373281_32373640	1.59	2.43e-06	Promoter (1-2kb)	13	32374994	32459129	84136	1	-1354	ENSBTAG00000015525	SLC39A12	solute carrier family 39 member 12
chr13	59948961	59949780	diffreps_chr13_59948961_59949780	1.13	1.56e-09	Distal Intergenic	13	59967956	60007443	39488	2	57663	ENSBTAG00000018417	PSMF1	proteasome inhibitor subunit 1
chr13	73149721	73150300	diffreps_chr13_73149721_73150300	1.04	4.9e-07	Exon (NM_001206546/539593, exon 2 of 2)	13	73145045	73150464	5420	1	4677	ENSBTAG00000003380	KCNK15	potassium two pore domain channel subfamily K member 15
chr13	62454501	62454780	diffreps_chr13_62454501_62454780	1.27	0.000557145	Distal Intergenic	13	62503682	62514221	10540	1	-48902	ENSBTAG00000009144	BPIFA2A	BPI fold containing family A, member 2A
chr13	56917961	56918340	diffreps_chr13_56917961_56918340	1.11	0.000179878	Distal Intergenic	13	56850176	56850235	60	2	-67727	NA	MIR2285BZ	microRNA mir-2285bz
chr13	32667281	32667480	diffreps_chr13_32667281_32667480	1.08	0.00890968	Distal Intergenic	13	32712262	32993785	281524	1	-44782	ENSBTAG00000022000	CACNB2	calcium voltage-gated channel auxiliary subunit beta 2
chr13	33160101	33160620	diffreps_chr13_33160101_33160620	1.24	4.32e-07	Promoter (<=1kb)	13	33160117	33226260	66144	1	0	ENSBTAG00000001552	EPC1	enhancer of polycomb homolog 1
chr13	38031121	38031720	diffreps_chr13_38031121_38031720	1.07	1.82e-11	Distal Intergenic	13	38054188	38080188	26001	1	-22468	ENSBTAG00000004474	BANF2	BANF family member 2
chr13	52930221	52930460	diffreps_chr13_52930221_52930460	1.39	0.000584817	Distal Intergenic	13	53011451	53024262	12812	2	93802	ENSBTAG00000003561	STK35	serine/threonine kinase 35
chr13	54293501	54293860	diffreps_chr13_54293501_54293860	1.01	0.000961104	Exon (NM_001075264/506471, exon 5 of 13)	13	54287348	54297677	10330	2	3817	ENSBTAG00000004916	ARFGAP1	ADP ribosylation factor GTPase activating protein 1
chr13	73566561	73566820	diffreps_chr13_73566561_73566820	1.06	0.00285456	Distal Intergenic	13	73573032	73575723	2692	1	-6212	ENSBTAG00000051666	WFDC15B	WAP four-disulfide core domain protein 15B
chr13	11479221	11479760	diffreps_chr13_11479221_11479760	1.25	4.83e-07	Promoter (<=1kb)	13	11479616	11570660	91045	1	0	ENSBTAG00000040490	CCDC3	coiled-coil domain containing 3
chr13	22206521	22206940	diffreps_chr13_22206521_22206940	1.08	9.44e-05	Intron (NM_001191413/517987, intron 2 of 27)	13	22094459	22214013	119555	2	7073	ENSBTAG00000013339	NEBL	nebulette
chr13	39887581	39888320	diffreps_chr13_39887581_39888320	1.39	9.55e-15	Distal Intergenic	13	39882711	39885003	2293	1	4871	ENSBTAG00000045526	INSM1	INSM transcriptional repressor 1
chr13	6910861	6911060	diffreps_chr13_6910861_6911060	1.8	9.81e-05	Distal Intergenic	13	6817233	6909116	91884	1	93629	ENSBTAG00000017188	ISM1	isthmin 1
chr13	56478981	56479680	diffreps_chr13_56478981_56479680	1.55	2.64e-13	Distal Intergenic	13	56695760	56705843	10084	2	226163	ENSBTAG00000015080	PHACTR3	phosphatase and actin regulator 3
chr13	78720741	78720940	diffreps_chr13_78720741_78720940	1.12	0.00639709	Exon (NM_001098104/539687, exon 3 of 3)	13	78707002	78721680	14679	1	13740	ENSBTAG00000021601	PARD6B	par-6 family cell polarity regulator beta
chr13	57683001	57683380	diffreps_chr13_57683001_57683380	1.25	5.59e-05	Promoter (<=1kb)	13	57666165	57682867	16703	2	-135	ENSBTAG00000016724	NPEPL1	aminopeptidase like 1
chr13	81703961	81704460	diffreps_chr13_81703961_81704460	1.56	6.96e-09	Distal Intergenic	13	81632576	81644895	12320	1	71386	ENSBTAG00000008812	PFDN4	prefoldin subunit 4
chr13	18407541	18407900	diffreps_chr13_18407541_18407900	1.01	0.000838668	Distal Intergenic	13	18322136	18393467	71332	1	85406	ENSBTAG00000007133	CUL2	cullin 2
chr13	78204821	78205320	diffreps_chr13_78204821_78205320	1.08	1.31e-06	Promoter (<=1kb)	13	78205757	78206803	1047	1	-437	ENSBTAG00000051972	CEBPB	CCAAT enhancer binding protein beta
chr13	44995741	44996020	diffreps_chr13_44995741_44996020	1.31	0.00015319	Distal Intergenic	13	45107875	45160801	52927	2	164781	ENSBTAG00000002683	PFKP	phosphofructokinase, platelet
chr13	71902621	71902940	diffreps_chr13_71902621_71902940	1.21	0.000350242	Distal Intergenic	13	72096726	72102391	5666	1	-193786	ENSBTAG00000008527	SRSF6	serine and arginine rich splicing factor 6
chr13	43077701	43077920	diffreps_chr13_43077701_43077920	1.39	0.000940538	Distal Intergenic	13	43031397	43046767	15371	1	46305	ENSBTAG00000018805	ASB13	ankyrin repeat and SOCS box containing 13
chr13	41548201	41548680	diffreps_chr13_41548201_41548680	1.35	1.28e-07	Distal Intergenic	13	41851481	41855114	3634	2	306434	NA	THBD	thrombomodulin
chr13	19971301	19971700	diffreps_chr13_19971301_19971700	1.76	9.76e-09	Promoter (<=1kb)	13	19971378	20013364	41987	1	0	ENSBTAG00000015910	ITGB1	integrin subunit beta 1
chr13	60219501	60219780	diffreps_chr13_60219501_60219780	1.79	4.42e-06	Exon (NM_001076483/617915, exon 4 of 9)	13	60191143	60234886	43744	1	28359	ENSBTAG00000021811	ANGPT4	angiopoietin 4
chr13	56528121	56528600	diffreps_chr13_56528121_56528600	1.54	1.03e-08	Distal Intergenic	13	56695760	56705843	10084	2	177243	ENSBTAG00000015080	PHACTR3	phosphatase and actin regulator 3
chr13	10983941	10984220	diffreps_chr13_10983941_10984220	1.11	0.00559959	Distal Intergenic	13	10697338	10705523	8186	1	286604	ENSBTAG00000000686	NANP	N-acetylneuraminic acid phosphatase
chr13	56929881	56930180	diffreps_chr13_56929881_56930180	1.65	9.99e-06	Distal Intergenic	13	56850176	56850235	60	2	-79647	NA	MIR2285BZ	microRNA mir-2285bz
chr13	77434021	77434260	diffreps_chr13_77434021_77434260	1.39	0.000584817	Distal Intergenic	13	77375502	77378265	2764	1	58520	NA	LOC100847759	uncharacterized LOC100847759
chr13	36890501	36890920	diffreps_chr13_36890501_36890920	1.57	4.26e-08	Intron (NM_001192534/521239, intron 5 of 6)	13	36823229	36892827	69599	1	67273	ENSBTAG00000007678	MKX	mohawk homeobox
chr13	75235281	75235560	diffreps_chr13_75235281_75235560	1.09	0.00115838	Distal Intergenic	13	75242561	75249138	6578	2	13578	ENSBTAG00000027327	OCSTAMP	osteoclast stimulatory transmembrane protein
chr13	37768161	37768560	diffreps_chr13_37768161_37768560	1.03	0.000307153	Intron (NM_001102032/515755, intron 7 of 16)	13	37756663	37789222	32560	2	20662	ENSBTAG00000006043	LOC515755	solute carrier family 6 (neurotransmitter transporter, glycine), member 9-like
chr13	8568901	8569180	diffreps_chr13_8568901_8569180	2.49	5.27e-08	Intron (NM_001105029/100125389, intron 5 of 18)	13	8491616	8491696	81	1	77286	ENSBTAG00000049060	MIR2285N-2	microRNA mir-2285n-2
chr13	62403281	62403760	diffreps_chr13_62403281_62403760	1.36	2.22e-07	Distal Intergenic	13	62356043	62372303	16261	1	47239	ENSBTAG00000038687	BPIFB3	BPI fold containing family B member 3
chr13	16259641	16260020	diffreps_chr13_16259641_16260020	1.07	0.000384203	Intron (NM_001102516/534787, intron 7 of 13)	13	16200829	16281661	80833	1	58813	ENSBTAG00000013004	ITIH5	inter-alpha-trypsin inhibitor heavy chain 5
chr13	75038941	75039360	diffreps_chr13_75038941_75039360	2.16	2.12e-11	Distal Intergenic	13	75079071	75089118	10048	2	49758	ENSBTAG00000003635	SLC35C2	solute carrier family 35 member C2
chr13	73145121	73145320	diffreps_chr13_73145121_73145320	1.5	0.000754255	Promoter (<=1kb)	13	73145045	73150464	5420	1	77	ENSBTAG00000003380	KCNK15	potassium two pore domain channel subfamily K member 15
chr13	75037581	75038280	diffreps_chr13_75037581_75038280	1.59	3.3e-13	Distal Intergenic	13	75079071	75089118	10048	2	50838	ENSBTAG00000003635	SLC35C2	solute carrier family 35 member C2
chr13	43031321	43031520	diffreps_chr13_43031321_43031520	1.08	0.00890968	Promoter (<=1kb)	13	43031397	43046767	15371	1	0	ENSBTAG00000018805	ASB13	ankyrin repeat and SOCS box containing 13
chr13	53570601	53571000	diffreps_chr13_53570601_53571000	1.19	5.53e-05	Distal Intergenic	13	53590599	53606655	16057	1	-19599	ENSBTAG00000019984	GINS1	GINS complex subunit 1
chr13	56945861	56947080	diffreps_chr13_56945861_56947080	1.24	0	Distal Intergenic	13	56850176	56850235	60	2	-95627	NA	MIR2285BZ	microRNA mir-2285bz
chr13	30242021	30243080	diffreps_chr13_30242021_30243080	1.68	0	Distal Intergenic	13	30319507	30399769	80263	2	156689	ENSBTAG00000010387	MINDY3	MINDY lysine 48 deubiquitinase 3
chr13	67240401	67240780	diffreps_chr13_67240401_67240780	1.23	7.87e-05	Exon (NM_001038674/512242, exon 11 of 15)	13	67214930	67247271	32342	1	25472	ENSBTAG00000016864	LBP	lipopolysaccharide binding protein
chr13	66484841	66485440	diffreps_chr13_66484841_66485440	1.08	1.11e-08	Distal Intergenic	13	66461376	66471861	10486	2	-12981	ENSBTAG00000003209	BLCAP	BLCAP apoptosis inducing factor
chr13	54125181	54125380	diffreps_chr13_54125181_54125380	1.08	0.00890968	Exon (NM_001192544/521816, exon 8 of 8)	13	54128175	54134496	6322	1	-2795	ENSBTAG00000044091	PTK6	protein tyrosine kinase 6
chr13	54778341	54778720	diffreps_chr13_54778341_54778720	1.06	0.000295299	Distal Intergenic	13	54799159	54809123	9965	1	-20439	ENSBTAG00000047944	GATA5	GATA binding protein 5
chr13	62160081	62160340	diffreps_chr13_62160081_62160340	1.43	0.000248678	Exon (NM_181813/353354, exon 6 of 21)	13	62154536	62175437	20902	1	5546	ENSBTAG00000003901	DNMT3B	DNA methyltransferase 3 beta
chr13	78612601	78613140	diffreps_chr13_78612601_78613140	1.05	8.34e-06	Distal Intergenic	13	78534187	78594858	60672	1	78415	ENSBTAG00000006616	PTPN1	protein tyrosine phosphatase non-receptor type 1
chr13	63572941	63573140	diffreps_chr13_63572941_63573140	1.5	0.000754255	Distal Intergenic	13	63639821	63668125	28305	1	-66681	ENSBTAG00000034077	ASIP	agouti signaling protein
chr13	34629201	34629440	diffreps_chr13_34629201_34629440	1.02	0.00808187	Intron (NM_174190/281509, intron 11 of 32)	13	34569531	34679863	110333	2	50423	ENSBTAG00000027444	SVIL	supervillin
chr13	52427401	52427800	diffreps_chr13_52427401_52427800	1.03	5.83e-05	Distal Intergenic	13	52382863	52389209	6347	1	44539	ENSBTAG00000011458	CPXM1	carboxypeptidase X, M14 family member 1
chr13	49833741	49834180	diffreps_chr13_49833741_49834180	1.09	3.45e-05	Distal Intergenic	13	49152163	49163417	11255	1	681579	ENSBTAG00000005111	BMP2	bone morphogenetic protein 2
chr13	23807681	23808320	diffreps_chr13_23807681_23808320	1.51	1.64e-10	Promoter (<=1kb)	13	23623143	23808162	185020	2	0	ENSBTAG00000018033	PIP4K2A	phosphatidylinositol-5-phosphate 4-kinase type 2 alpha
chr13	71747561	71747760	diffreps_chr13_71747561_71747760	1.16	0.00456338	Distal Intergenic	13	72096726	72102391	5666	1	-348966	ENSBTAG00000008527	SRSF6	serine and arginine rich splicing factor 6
chr13	35247281	35247480	diffreps_chr13_35247281_35247480	1.21	0.00365798	Distal Intergenic	13	35295509	35321792	26284	1	-48029	ENSBTAG00000011600	MAP3K8	mitogen-activated protein kinase kinase kinase 8
chr13	67173041	67173520	diffreps_chr13_67173041_67173520	1.53	1.52e-08	Promoter (<=1kb)	13	67172523	67201885	29363	1	519	ENSBTAG00000014046	BPI	bactericidal permeability increasing protein
chr13	61052121	61052500	diffreps_chr13_61052121_61052500	1.42	5.49e-06	Distal Intergenic	13	61041375	61051806	10432	1	10747	ENSBTAG00000020555	DEFB123	defensin beta 123
chr13	71848941	71849320	diffreps_chr13_71848941_71849320	1.27	2.5e-05	Distal Intergenic	13	72096726	72102391	5666	1	-247406	ENSBTAG00000008527	SRSF6	serine and arginine rich splicing factor 6
chr13	75088661	75089200	diffreps_chr13_75088661_75089200	1.02	1.98e-06	Promoter (<=1kb)	13	75079071	75089118	10048	2	0	ENSBTAG00000003635	SLC35C2	solute carrier family 35 member C2
chr13	15936641	15937020	diffreps_chr13_15936641_15937020	1.13	0.000130712	Distal Intergenic	13	15906896	15925326	18431	2	-11316	ENSBTAG00000017243	GATA3	GATA binding protein 3
chr13	48918641	48918960	diffreps_chr13_48918641_48918960	1.54	2.04e-05	Distal Intergenic	13	49152163	49163417	11255	1	-233203	ENSBTAG00000005111	BMP2	bone morphogenetic protein 2
chr13	72353661	72354200	diffreps_chr13_72353661_72354200	1.46	1.1e-09	Promoter (<=1kb)	13	72353098	72353175	78	2	-487	NA	MIR2284Y-2	microRNA mir-2284y-2
chr13	16799081	16799280	diffreps_chr13_16799081_16799280	1.66	0.000230389	Distal Intergenic	13	17008653	17100097	91445	1	-209373	ENSBTAG00000010664	PRKCQ	protein kinase C theta
chr13	52031881	52032400	diffreps_chr13_52031881_52032400	1.09	3.82e-06	Promoter (1-2kb)	13	52033559	52039191	5633	1	-1159	ENSBTAG00000020454	LZTS3	leucine zipper tumor suppressor family member 3
chr13	71875341	71875620	diffreps_chr13_71875341_71875620	1.02	0.00126219	Distal Intergenic	13	72096726	72102391	5666	1	-221106	ENSBTAG00000008527	SRSF6	serine and arginine rich splicing factor 6
chr13	62701261	62701520	diffreps_chr13_62701261_62701520	1.06	0.00139204	Distal Intergenic	13	62707631	62719178	11548	1	-6111	ENSBTAG00000006802	BPIFA3	BPI fold containing family A member 3
chr13	46165921	46166460	diffreps_chr13_46165921_46166460	1.5	1.33e-08	Intron (NM_001192588/524061, intron 1 of 9)	13	46039693	46272683	232991	1	126229	ENSBTAG00000014194	ADARB2	adenosine deaminase RNA specific B2 (inactive)
chr13	73636201	73637180	diffreps_chr13_73636201_73637180	1.17	0	Exon (NM_001191311/100139180, exon 9 of 10)	13	73649289	73659384	10096	1	-12109	ENSBTAG00000011283	RBPJL	recombination signal binding protein for immunoglobulin kappa J region like
chr14	1814041	1815180	diffreps_chr14_1814041_1815180	1.12	2.55e-15	Exon (NM_001191541/524070, exon 22 of 30)	14	1797345	1862330	64986	2	47150	ENSBTAG00000006385	ADGRB1	adhesion G protein-coupled receptor B1
chr14	22639121	22639560	diffreps_chr14_22639121_22639560	2.28	2.64e-12	Distal Intergenic	14	22335447	22344612	9166	1	303675	ENSBTAG00000011203	RP1	RP1 axonemal microtubule associated
chr14	28744421	28744800	diffreps_chr14_28744421_28744800	1.46	6.49e-06	Distal Intergenic	14	29124356	29124466	111	1	-379556	ENSBTAG00000036421	MIR124A-2	microRNA mir-124a-2
chr14	42878961	42879280	diffreps_chr14_42878961_42879280	1.23	0.000248558	Distal Intergenic	14	42811857	42870107	58251	1	67105	ENSBTAG00000020099	STMN2	stathmin 2
chr14	2509581	2509940	diffreps_chr14_2509581_2509940	1.13	0.000263536	Distal Intergenic	14	2553480	2561149	7670	2	51209	ENSBTAG00000046467	PTP4A3	protein tyrosine phosphatase 4A3
chr14	2368661	2369000	diffreps_chr14_2368661_2369000	1.53	1.28e-05	Distal Intergenic	14	2553480	2561149	7670	2	192149	ENSBTAG00000046467	PTP4A3	protein tyrosine phosphatase 4A3
chr14	1394481	1394760	diffreps_chr14_1394481_1394760	1.19	0.000994688	Distal Intergenic	14	1422652	1426356	3705	2	31596	ENSBTAG00000017040	LY6E	lymphocyte antigen 6 family member E
chr14	70588141	70588440	diffreps_chr14_70588141_70588440	1.85	1.82e-06	Promoter (<=1kb)	14	70563221	70588594	25374	2	154	ENSBTAG00000013405	CIBAR1	CBY1 interacting BAR domain containing 1
chr14	5885421	5885800	diffreps_chr14_5885421_5885800	1.33	1.37e-05	Distal Intergenic	14	6400718	6544685	143968	2	658885	ENSBTAG00000002181	KHDRBS3	KH RNA binding domain containing, signal transduction associated 3
chr14	62316801	62317360	diffreps_chr14_62316801_62317360	1.21	8.95e-08	Distal Intergenic	14	62384855	62715291	330437	1	-67495	ENSBTAG00000026963	NCALD	neurocalcin delta
chr14	73206921	73207440	diffreps_chr14_73206921_73207440	1.27	2.92e-08	Intron (NM_001193146/617196, intron 1 of 17)	14	73063026	73212030	149005	2	4590	ENSBTAG00000032301	SLC26A7	solute carrier family 26 member 7
chr14	6383821	6384560	diffreps_chr14_6383821_6384560	1.33	4.72e-11	Distal Intergenic	14	6400718	6544685	143968	2	160125	ENSBTAG00000002181	KHDRBS3	KH RNA binding domain containing, signal transduction associated 3
chr14	7187281	7187620	diffreps_chr14_7187281_7187620	1.07	0.000779869	Distal Intergenic	14	7045567	7045654	88	1	141715	ENSBTAG00000029972	MIR30B	microRNA mir-30b
chr14	16627361	16627600	diffreps_chr14_16627361_16627600	1.01	0.0070219	Distal Intergenic	14	16566090	16581277	15188	1	61272	ENSBTAG00000015319	C14H8orf76	chromosome 14 C8orf76 homolog
chr14	37337801	37338060	diffreps_chr14_37337801_37338060	2.3	1.15e-06	Distal Intergenic	14	37241063	37273887	32825	1	96739	ENSBTAG00000008864	LY96	lymphocyte antigen 96
chr14	6545381	6545600	diffreps_chr14_6545381_6545600	1.06	0.00677122	Promoter (<=1kb)	14	6400718	6544685	143968	2	-697	ENSBTAG00000002181	KHDRBS3	KH RNA binding domain containing, signal transduction associated 3
chr14	44488721	44489740	diffreps_chr14_44488721_44489740	1.44	0	Promoter (<=1kb)	14	44488912	44494877	5966	1	0	ENSBTAG00000047330	FABP5	fatty acid binding protein 5
chr14	1023441	1023820	diffreps_chr14_1023441_1023820	1.09	0.000280775	Distal Intergenic	14	1040716	1046457	5742	2	22637	ENSBTAG00000019864	MAPK15	mitogen-activated protein kinase 15
chr14	77501281	77501600	diffreps_chr14_77501281_77501600	1.11	0.00150472	Distal Intergenic	14	77440753	77485090	44338	2	-16192	ENSBTAG00000003338	LRRCC1	leucine rich repeat and coiled-coil centrosomal protein 1
chr14	74380141	74380420	diffreps_chr14_74380141_74380420	1.18	0.00158177	Promoter (1-2kb)	14	74381958	74776968	395011	1	-1538	ENSBTAG00000006877	MMP16	matrix metallopeptidase 16
chr14	29176281	29176500	diffreps_chr14_29176281_29176500	1.13	0.00352186	Distal Intergenic	14	29124356	29124466	111	1	51926	ENSBTAG00000036421	MIR124A-2	microRNA mir-124a-2
chr14	37344901	37345180	diffreps_chr14_37344901_37345180	1.28	0.000996282	Distal Intergenic	14	37241063	37273887	32825	1	103839	ENSBTAG00000008864	LY96	lymphocyte antigen 96
chr14	8738641	8738840	diffreps_chr14_8738641_8738840	1.99	2.41e-05	Promoter (<=1kb)	14	8738156	9030010	291855	1	486	ENSBTAG00000020667	KCNQ3	potassium voltage-gated channel subfamily Q member 3
chr14	54487981	54488380	diffreps_chr14_54487981_54488380	2.44	1.54e-11	Promoter (<=1kb)	14	54488154	54494253	6100	1	0	ENSBTAG00000008512	KCNV1	potassium voltage-gated channel modifier subfamily V member 1
chr14	37624941	37625220	diffreps_chr14_37624941_37625220	2.43	2.35e-08	Promoter (1-2kb)	14	37626644	37645606	18963	1	-1424	ENSBTAG00000012608	GDAP1	ganglioside induced differentiation associated protein 1
chr14	8990501	8991460	diffreps_chr14_8990501_8991460	1.15	1.5e-12	Intron (NM_174374/281884, intron 3 of 14)	14	9114601	9154018	39418	2	162558	ENSBTAG00000047834	EFR3A	EFR3 homolog A
chr14	739741	740040	diffreps_chr14_739741_740040	1.14	0.0010843	Promoter (<=1kb)	14	738121	740518	2398	2	478	ENSBTAG00000012232	CYC1	cytochrome c1
chr14	25258961	25259220	diffreps_chr14_25258961_25259220	1.52	0.000122707	Promoter (<=1kb)	14	24946881	25258596	311716	2	-366	ENSBTAG00000004954	TOX	thymocyte selection associated high mobility group box
chr14	34394761	34395140	diffreps_chr14_34394761_34395140	1.01	0.000316445	Distal Intergenic	14	34328198	34360601	32404	2	-34161	ENSBTAG00000001808	LACTB2	lactamase beta 2
chr14	1871341	1871960	diffreps_chr14_1871341_1871960	1.26	1.5e-08	Distal Intergenic	14	1797345	1862330	64986	2	-9012	ENSBTAG00000006385	ADGRB1	adhesion G protein-coupled receptor B1
chr14	29152981	29153340	diffreps_chr14_29152981_29153340	1.06	0.000598146	Distal Intergenic	14	29124356	29124466	111	1	28626	ENSBTAG00000036421	MIR124A-2	microRNA mir-124a-2
chr14	38269681	38270040	diffreps_chr14_38269681_38270040	1.01	0.000414509	Distal Intergenic	14	38295064	38345542	50479	1	-25024	ENSBTAG00000004411	CRISPLD1	cysteine rich secretory protein LCCL domain containing 1
chr14	6332621	6332920	diffreps_chr14_6332621_6332920	1.52	7.69e-05	Distal Intergenic	14	6400718	6544685	143968	2	211765	ENSBTAG00000002181	KHDRBS3	KH RNA binding domain containing, signal transduction associated 3
chr14	75189761	75190140	diffreps_chr14_75189761_75190140	1.44	9.49e-06	Distal Intergenic	14	74381958	74776968	395011	1	807804	ENSBTAG00000006877	MMP16	matrix metallopeptidase 16
chr14	2341661	2342340	diffreps_chr14_2341661_2342340	1.65	7.24e-14	Distal Intergenic	14	2553480	2561149	7670	2	218809	ENSBTAG00000046467	PTP4A3	protein tyrosine phosphatase 4A3
chr14	67705981	67706540	diffreps_chr14_67705981_67706540	1.07	4.56e-06	Promoter (1-2kb)	14	67588242	67707885	119644	2	1345	ENSBTAG00000014357	SDC2	syndecan 2
chr14	20977121	20977320	diffreps_chr14_20977121_20977320	1.21	0.00365798	Distal Intergenic	14	21013840	21062048	48209	2	84728	ENSBTAG00000017492	PCMTD1	protein-L-isoaspartate (D-aspartate) O-methyltransferase domain containing 1
chr14	6958701	6959220	diffreps_chr14_6958701_6959220	1.26	1.96e-07	Distal Intergenic	14	7041138	7041207	70	1	-81918	ENSBTAG00000029987	MIR30D	microRNA mir-30d
chr14	37063221	37063680	diffreps_chr14_37063221_37063680	1.1	5.58e-06	Promoter (<=1kb)	14	36760005	37063712	303708	2	32	ENSBTAG00000002076	STAU2	staufen double-stranded RNA binding protein 2
chr14	23352201	23352520	diffreps_chr14_23352201_23352520	1.29	0.000219251	Distal Intergenic	14	23376149	23382047	5899	1	-23629	ENSBTAG00000049910	CHCHD7	coiled-coil-helix-coiled-coil-helix domain containing 7
chr14	4224801	4225240	diffreps_chr14_4224801_4225240	1.36	3.5e-07	Distal Intergenic	14	4388017	4612389	224373	1	-162777	ENSBTAG00000018218	FAM135B	family with sequence similarity 135 member B
chr14	57729481	57729740	diffreps_chr14_57729481_57729740	1.02	0.00339808	Distal Intergenic	14	57818316	57829130	10815	1	-88576	ENSBTAG00000018352	ABRA	actin binding Rho activating protein
chr14	26803761	26804160	diffreps_chr14_26803761_26804160	1.46	6.49e-07	Distal Intergenic	14	26854867	27012590	157724	1	-50707	ENSBTAG00000043978	CLVS1	clavesin 1
chr14	23603761	23604320	diffreps_chr14_23603761_23604320	1.01	1.34e-06	Distal Intergenic	14	23542355	23546761	4407	2	-57001	ENSBTAG00000004924	PENK	proenkephalin
chr14	4808141	4808600	diffreps_chr14_4808141_4808600	1.4	4.72e-08	Distal Intergenic	14	4388017	4612389	224373	1	420125	ENSBTAG00000018218	FAM135B	family with sequence similarity 135 member B
chr14	35364021	35364360	diffreps_chr14_35364021_35364360	1.13	0.000469631	Distal Intergenic	14	35439965	35441975	2011	2	77615	ENSBTAG00000005404	MSC	musculin
chr15	45641901	45642180	diffreps_chr15_45641901_45642180	1.32	0.000433448	Distal Intergenic	15	45656004	45657566	1563	2	15386	ENSBTAG00000047652	RBMXL2	RBMX like 2
chr15	64021901	64022100	diffreps_chr15_64021901_64022100	1.08	0.00890968	Distal Intergenic	15	63908516	63962613	54098	1	113386	ENSBTAG00000014884	HIPK3	homeodomain interacting protein kinase 3
chr15	84102761	84103240	diffreps_chr15_84102761_84103240	2.43	4.44e-16	Distal Intergenic	15	83907135	83933921	26787	2	-168841	NA	LOC100271685	membrane-spanning 4-domains, subfamily A-like
chr15	54958141	54958420	diffreps_chr15_54958141_54958420	1.11	0.00150472	Distal Intergenic	15	54984040	54996679	12640	1	-25620	NA	MOGAT2	monoacylglycerol O-acyltransferase 2
chr15	54461921	54463040	diffreps_chr15_54461921_54463040	2.09	0	Distal Intergenic	15	54537265	54537359	95	2	74319	ENSBTAG00000029833	MIR326	microRNA mir-326
chr15	22904521	22904840	diffreps_chr15_22904521_22904840	1.12	0.000839253	Distal Intergenic	15	22642076	22654185	12110	2	-250337	ENSBTAG00000015810	C15H11orf34	chromosome 15 open reading frame, human C11orf34
chr15	15417441	15417660	diffreps_chr15_15417441_15417660	1.57	0.00033415	Distal Intergenic	15	15447722	15456212	8491	1	-30062	ENSBTAG00000007913	CWC15	CWC15 spliceosome associated protein homolog
chr15	47710521	47710760	diffreps_chr15_47710521_47710760	1.68	9.48e-05	Distal Intergenic	15	47640913	47641890	978	2	-68632	ENSBTAG00000052134	OR52U1	olfactory receptor family 52 subfamily U member 1
chr15	15481501	15482240	diffreps_chr15_15481501_15482240	1.32	2.61e-14	Distal Intergenic	15	15447722	15456212	8491	1	33780	ENSBTAG00000007913	CWC15	CWC15 spliceosome associated protein homolog
chr15	44222041	44222260	diffreps_chr15_44222041_44222260	1.29	0.00178734	Distal Intergenic	15	44285656	44323116	37461	1	-63396	ENSBTAG00000016320	LMO1	LIM domain only 1
chr15	30593721	30594300	diffreps_chr15_30593721_30594300	1.08	8.53e-08	Distal Intergenic	15	30685077	30712148	27072	2	117848	ENSBTAG00000009419	TRIM29	tripartite motif containing 29
chr15	41494921	41495220	diffreps_chr15_41494921_41495220	1.38	8.12e-05	Distal Intergenic	15	41816381	41821678	5298	1	-321161	ENSBTAG00000010568	ZBED5	zinc finger BED-type containing 5
chr15	83875621	83876100	diffreps_chr15_83875621_83876100	1.84	4.72e-10	Distal Intergenic	15	83907135	83933921	26787	2	57821	NA	LOC100271685	membrane-spanning 4-domains, subfamily A-like
chr15	37308721	37309080	diffreps_chr15_37308721_37309080	1.53	1.28e-05	Distal Intergenic	15	37342907	37482577	139671	2	173497	ENSBTAG00000032782	INSC	INSC spindle orientation adaptor protein
chr15	63047661	63048300	diffreps_chr15_63047661_63048300	1.39	2.48e-12	Distal Intergenic	15	62854463	62867520	13058	1	193199	ENSBTAG00000047362	RCN1	reticulocalbin 1
chr15	38095181	38095400	diffreps_chr15_38095181_38095400	1.01	0.0070219	Distal Intergenic	15	38213868	38226751	12884	1	-118468	ENSBTAG00000006564	PSMA1	proteasome 20S subunit alpha 1
chr15	54367321	54367680	diffreps_chr15_54367321_54367680	2.03	1.97e-08	Distal Intergenic	15	54375514	54427960	52447	1	-7834	ENSBTAG00000015596	SLCO2B1	solute carrier organic anion transporter family member 2B1
chr15	53992701	53992900	diffreps_chr15_53992701_53992900	1.38	0.00151622	Distal Intergenic	15	54008948	54042507	33560	2	49607	ENSBTAG00000021306	CHRDL2	chordin like 2
chr15	34081721	34082060	diffreps_chr15_34081721_34082060	1.26	0.00017565	Intron (NM_001191419/517332, intron 1 of 19)	15	34091139	34091212	74	1	-9079	NA	MIR2313	microRNA mir-2313
chr15	78364621	78365480	diffreps_chr15_78364621_78365480	1.19	2.63e-11	Distal Intergenic	15	78104674	78105603	930	1	259948	ENSBTAG00000031032	OR4C12	olfactory receptor family 4 subfamily C member 12
chr15	5701961	5702200	diffreps_chr15_5701961_5702200	1.08	0.00428209	Distal Intergenic	15	5670942	5681601	10660	1	31020	ENSBTAG00000015059	MMP13	matrix metallopeptidase 13
chr15	34379781	34380060	diffreps_chr15_34379781_34380060	1.28	0.000996282	Distal Intergenic	15	34402569	34426197	23629	1	-22509	ENSBTAG00000008804	SAAL1	serum amyloid A like 1
chr15	37511921	37512580	diffreps_chr15_37511921_37512580	2.15	0	Promoter (1-2kb)	15	37510716	37513753	3038	2	1173	ENSBTAG00000047380	CALCB	calcitonin related polypeptide beta
chr15	29936441	29937000	diffreps_chr15_29936441_29937000	1.26	2.62e-08	3' UTR	15	29922657	29927990	5334	2	-8452	ENSBTAG00000009748	MFRP	membrane frizzled-related protein
chr15	45371361	45371860	diffreps_chr15_45371361_45371860	1.01	2.31e-05	Distal Intergenic	15	45220565	45250906	30342	2	-120456	ENSBTAG00000021483	OLFML1	olfactomedin like 1
chr15	64606121	64606420	diffreps_chr15_64606121_64606420	1.28	0.000349303	Distal Intergenic	15	64661669	64697025	35357	1	-55249	ENSBTAG00000016744	CAPRIN1	cell cycle associated protein 1
chr15	37513761	37514040	diffreps_chr15_37513761_37514040	2.22	2.12e-07	Promoter (<=1kb)	15	37510716	37513753	3038	2	-9	ENSBTAG00000047380	CALCB	calcitonin related polypeptide beta
chr15	57704381	57704800	diffreps_chr15_57704381_57704800	2.03	2.2e-09	Promoter (<=1kb)	15	57703872	57707596	3725	1	510	ENSBTAG00000006676	FIBIN	fin bud initiation factor homolog
chr15	24098681	24098940	diffreps_chr15_24098681_24098940	1.33	0.00077086	Distal Intergenic	15	23969740	23982711	12972	2	-115971	ENSBTAG00000010860	DRD2	dopamine receptor D2
chr15	48135941	48136420	diffreps_chr15_48135941_48136420	1.19	1.94e-07	Distal Intergenic	15	48059198	48061840	2643	1	76744	ENSBTAG00000025266	UBQLN3	ubiquilin 3
chr15	27444741	27445180	diffreps_chr15_27444741_27445180	1.13	2.08e-05	Promoter (1-2kb)	15	27443934	27446597	2664	2	1417	ENSBTAG00000019764	APOA5	apolipoprotein A5
chr15	31524561	31525240	diffreps_chr15_31524561_31525240	1.48	1.39e-11	Intron (NM_001192626/526363, intron 13 of 20)	15	31451360	31451434	75	2	-73128	ENSBTAG00000044429	MIR2284J	microRNA mir-2284j
chr15	15407921	15408240	diffreps_chr15_15407921_15408240	1.46	0.000433925	Distal Intergenic	15	15447722	15456212	8491	1	-39482	ENSBTAG00000007913	CWC15	CWC15 spliceosome associated protein homolog
chr15	83274021	83274520	diffreps_chr15_83274021_83274520	1.03	4.47e-05	Intron (NM_001078146/777599, intron 4 of 4)	15	83282895	83298116	15222	1	-8375	ENSBTAG00000004580	MS4A1	membrane spanning 4-domains A1
chr15	37383841	37384140	diffreps_chr15_37383841_37384140	1.36	0.000117732	Intron (NM_001205483/784497, intron 7 of 12)	15	37342907	37482577	139671	2	98437	ENSBTAG00000032782	INSC	INSC spindle orientation adaptor protein
chr15	83897381	83897820	diffreps_chr15_83897381_83897820	1.05	8.66e-05	Distal Intergenic	15	83907135	83933921	26787	2	36101	NA	LOC100271685	membrane-spanning 4-domains, subfamily A-like
chr15	31606621	31606960	diffreps_chr15_31606621_31606960	2.63	3.55e-10	Exon (NM_001192626/526363, exon 21 of 21)	15	31669449	31715116	45668	1	-62489	ENSBTAG00000018213	TBCEL	tubulin folding cofactor E like
chr15	34983761	34984160	diffreps_chr15_34983761_34984160	1.03	5.83e-05	Exon (NM_001035382/530709, exon 11 of 21)	15	34963115	35011740	48626	1	20647	ENSBTAG00000000986	USH1C	USH1 protein network component harmonin
chr15	81248781	81249200	diffreps_chr15_81248781_81249200	1.03	0.00010234	Distal Intergenic	15	80967284	81012627	45344	1	281498	ENSBTAG00000002411	CTNND1	catenin delta 1
chr15	35113581	35113860	diffreps_chr15_35113581_35113860	1.29	0.000622569	Promoter (<=1kb)	15	35113703	35116352	2650	1	0	ENSBTAG00000016170	KCNJ11	potassium inwardly rectifying channel subfamily J member 11
chr15	80545881	80546120	diffreps_chr15_80545881_80546120	1.19	0.000994688	Distal Intergenic	15	80527401	80537443	10043	2	-8439	ENSBTAG00000000375	SSRP1	structure specific recognition protein 1
chr15	28801781	28802100	diffreps_chr15_28801781_28802100	1.22	0.000394324	Distal Intergenic	15	28761713	28801594	39882	1	40069	ENSBTAG00000021518	TMPRSS4	transmembrane serine protease 4
chr15	41063801	41064120	diffreps_chr15_41063801_41064120	1.14	0.000533343	Promoter (<=1kb)	15	41064404	41419990	355587	1	-284	ENSBTAG00000002914	GALNT18	polypeptide N-acetylgalactosaminyltransferase 18
chr15	32158841	32159240	diffreps_chr15_32158841_32159240	1.12	1.62e-05	Intron (NM_001192757/533166, intron 21 of 47)	15	32050411	32220026	169616	1	108431	ENSBTAG00000014611	SORL1	sortilin related receptor 1
chr15	74789041	74789680	diffreps_chr15_74789041_74789680	1.05	6.42e-09	Distal Intergenic	15	74830518	75003105	172588	1	-40838	ENSBTAG00000021484	TSPAN18	tetraspanin 18
chr15	30180301	30181180	diffreps_chr15_30180301_30181180	1.39	0	Distal Intergenic	15	30197485	30197582	98	1	-16305	ENSBTAG00000052801	MIR378B	microRNA mir-378b
chr15	27145601	27146300	diffreps_chr15_27145601_27146300	1.85	4.44e-16	Distal Intergenic	15	27406275	27430917	24643	2	284617	ENSBTAG00000016855	BUD13	BUD13 homolog
chr15	32050301	32050700	diffreps_chr15_32050301_32050700	1.98	4.17e-10	Promoter (<=1kb)	15	32050411	32220026	169616	1	0	ENSBTAG00000014611	SORL1	sortilin related receptor 1
chr15	33425941	33426220	diffreps_chr15_33425941_33426220	1.13	0.000954282	Intron (NM_001206128/523809, intron 8 of 13)	15	33457290	33486129	28840	1	-31070	ENSBTAG00000005193	CRTAM	cytotoxic and regulatory T cell molecule
chr15	52798941	52799380	diffreps_chr15_52798941_52799380	1.6	7.07e-08	Promoter (<=1kb)	15	52798766	52856744	57979	1	176	ENSBTAG00000012505	ARHGEF17	Rho guanine nucleotide exchange factor 17
chr15	54013961	54014480	diffreps_chr15_54013961_54014480	1.13	4.89e-07	Exon (NM_001046356/533631, exon 9 of 11)	15	54008948	54042507	33560	2	28027	ENSBTAG00000021306	CHRDL2	chordin like 2
chr15	24816961	24817360	diffreps_chr15_24816961_24817360	1.19	1.77e-05	Distal Intergenic	15	24920578	24927874	7297	1	-103218	ENSBTAG00000008219	RBM7	RNA binding motif protein 7
chr15	4259281	4259660	diffreps_chr15_4259281_4259660	1.02	0.000474389	Promoter (<=1kb)	15	4259485	4536080	276596	1	0	ENSBTAG00000034827	PDGFD	platelet derived growth factor D
chr15	38286441	38286660	diffreps_chr15_38286441_38286660	1.02	0.00930257	Distal Intergenic	15	38233156	38267716	34561	1	53286	ENSBTAG00000006556	COPB1	COPI coat complex subunit beta 1
chr15	59364621	59364920	diffreps_chr15_59364621_59364920	1.22	0.000394324	Distal Intergenic	15	58806394	59021215	214822	1	558228	ENSBTAG00000003361	METTL15	methyltransferase like 15
chr15	48417761	48418140	diffreps_chr15_48417761_48418140	1.36	1.67e-05	Distal Intergenic	15	48412408	48414038	1631	1	5354	ENSBTAG00000038748	HBG	hemoglobin, gamma
chr15	25071881	25072240	diffreps_chr15_25071881_25072240	1.65	1.69e-06	Distal Intergenic	15	25083291	25098075	14785	2	25835	ENSBTAG00000005945	NXPE4	neurexophilin and PC-esterase domain family, member 4
chr15	6458821	6459020	diffreps_chr15_6458821_6459020	1.31	0.00199399	Distal Intergenic	15	6392613	6406143	13531	2	-52679	ENSBTAG00000024918	BIRC3	baculoviral IAP repeat containing 3
chr15	50926841	50927080	diffreps_chr15_50926841_50927080	1.24	0.00142307	Distal Intergenic	15	50969957	51010317	40361	2	83237	ENSBTAG00000013111	RRM1	ribonucleotide reductase catalytic subunit M1
chr15	56510081	56510760	diffreps_chr15_56510081_56510760	1.57	1.28e-13	Intron (NM_001192894/536988, intron 4 of 13)	15	56473004	56530219	57216	1	37078	ENSBTAG00000005034	CAPN5	calpain 5
chr15	83316961	83317460	diffreps_chr15_83316961_83317460	1.67	1.18e-10	Distal Intergenic	15	83332957	83357746	24790	1	-15497	ENSBTAG00000030898	MS4A13	membrane spanning 4-domains A13
chr15	56551941	56552680	diffreps_chr15_56551941_56552680	1.02	1.18e-07	Distal Intergenic	15	56473004	56530219	57216	1	78938	ENSBTAG00000005034	CAPN5	calpain 5
chr15	23961161	23961760	diffreps_chr15_23961161_23961760	1.05	1.63e-06	Distal Intergenic	15	23969740	23982711	12972	2	20951	ENSBTAG00000010860	DRD2	dopamine receptor D2
chr15	28148501	28148920	diffreps_chr15_28148501_28148920	2.34	8.37e-12	Distal Intergenic	15	27972061	27993719	21659	2	-154783	ENSBTAG00000019365	BACE1	beta-secretase 1
chr15	20812501	20812700	diffreps_chr15_20812501_20812700	1.76	0.000152959	Promoter (<=1kb)	15	20598185	20812133	213949	2	-369	ENSBTAG00000000333	ARHGAP20	Rho GTPase activating protein 20
chr15	74204141	74204420	diffreps_chr15_74204141_74204420	1.66	5.99e-05	Promoter (<=1kb)	15	74203811	74352952	149142	1	331	ENSBTAG00000019644	EXT2	exostosin glycosyltransferase 2
chr15	24792441	24792820	diffreps_chr15_24792441_24792820	1.03	0.000621264	Distal Intergenic	15	24920578	24927874	7297	1	-127758	ENSBTAG00000008219	RBM7	RNA binding motif protein 7
chr15	55186281	55186480	diffreps_chr15_55186281_55186480	1.17	0.00518494	Intron (NM_205793/404129, intron 4 of 7)	15	55212071	55537966	325896	1	-25591	ENSBTAG00000016355	UVRAG	UV radiation resistance associated
chr15	4262441	4262680	diffreps_chr15_4262441_4262680	1.26	0.00159698	Intron (NM_001083706/525931, intron 1 of 6)	15	4259485	4536080	276596	1	2957	ENSBTAG00000034827	PDGFD	platelet derived growth factor D
chr15	75021481	75021720	diffreps_chr15_75021481_75021720	1.18	0.00285594	Promoter (<=1kb)	15	75004237	75021831	17595	2	111	ENSBTAG00000017228	TP53I11	tumor protein p53 inducible protein 11
chr15	74699581	74699980	diffreps_chr15_74699581_74699980	1.03	0.000307153	Distal Intergenic	15	74643391	74699201	55811	1	56191	ENSBTAG00000031252	CD82	CD82 molecule
chr16	42714701	42715140	diffreps_chr16_42714701_42715140	1.43	8.84e-08	Distal Intergenic	16	42600249	42605333	5085	2	-109369	ENSBTAG00000003697	TARDBP	TAR DNA binding protein
chr16	49187821	49188200	diffreps_chr16_49187821_49188200	2.23	6.18e-10	Distal Intergenic	16	49205615	49211521	5907	1	-17415	ENSBTAG00000024520	C16H1orf174	chromosome 16 C1orf174 homolog
chr16	32144121	32144460	diffreps_chr16_32144121_32144460	1.02	0.00126219	Distal Intergenic	16	32263797	32263855	59	2	119395	NA	MIR7180	microRNA mir-7180
chr16	11410201	11410560	diffreps_chr16_11410201_11410560	1.24	8.83e-05	Distal Intergenic	16	12064219	12071867	7649	1	-653659	ENSBTAG00000019859	B3GALT2	beta-1,3-galactosyltransferase 2
chr16	42331921	42332140	diffreps_chr16_42331921_42332140	1.21	0.00202167	Distal Intergenic	16	42447039	42453123	6085	2	120983	ENSBTAG00000015340	ANGPTL7	angiopoietin like 7
chr16	48651561	48652160	diffreps_chr16_48651561_48652160	1.41	1.87e-10	Promoter (<=1kb)	16	48572106	48653020	80915	2	860	ENSBTAG00000000792	AJAP1	adherens junctions associated protein 1
chr16	72362341	72362940	diffreps_chr16_72362341_72362940	1.13	5.34e-09	Intron (NM_174372/281881, intron 6 of 10)	16	72205840	72642407	436568	1	156502	ENSBTAG00000008710	KCNH1	potassium voltage-gated channel subfamily H member 1
chr16	23746601	23746900	diffreps_chr16_23746601_23746900	1.35	0.000187911	Distal Intergenic	16	23632616	23735418	102803	2	-11184	ENSBTAG00000012585	RAB3GAP2	RAB3 GTPase activating non-catalytic protein subunit 2
chr16	3270961	3271240	diffreps_chr16_3270961_3271240	1.01	0.00257828	Intron (NM_001083473/534048, intron 9 of 14)	16	3265670	3275157	9488	1	5292	ENSBTAG00000012673	CDK18	cyclin dependent kinase 18
chr16	21618421	21618840	diffreps_chr16_21618421_21618840	1.71	3.48e-08	Distal Intergenic	16	21737981	21791047	53067	1	-119141	ENSBTAG00000009838	RRP15	ribosomal RNA processing 15 homolog
chr16	79925821	79926600	diffreps_chr16_79925821_79926600	1.38	5.1e-12	Distal Intergenic	16	79913789	79917703	3915	1	12033	ENSBTAG00000013560	RABIF	RAB interacting factor
chr16	5313381	5313740	diffreps_chr16_5313381_5313740	1.34	6.69e-05	Distal Intergenic	16	5251806	5270466	18661	1	61576	ENSBTAG00000006984	CD55	CD55 molecule (Cromer blood group)
chr16	32904421	32904740	diffreps_chr16_32904421_32904740	1.08	0.000438061	Distal Intergenic	16	32802305	32838399	36095	2	-66023	ENSBTAG00000033127	C16H1orf100	chromosome 16 C1orf100 homolog
chr16	46913501	46914920	diffreps_chr16_46913501_46914920	1.34	0	Distal Intergenic	16	46905098	46909415	4318	1	8404	ENSBTAG00000006519	TNFRSF25	TNF receptor superfamily member 25
chr16	20813201	20813520	diffreps_chr16_20813201_20813520	1.05	0.00249233	Distal Intergenic	16	21100414	21125747	25334	2	312227	ENSBTAG00000001574	GPATCH2	G-patch domain containing 2
chr16	29130861	29131780	diffreps_chr16_29130861_29131780	1.15	6.09e-10	Distal Intergenic	16	29079663	29087863	8201	1	51199	ENSBTAG00000024561	H3-3A	H3.3 histone A
chr16	79317461	79317680	diffreps_chr16_79317461_79317680	1.32	0.00123843	Promoter (<=1kb)	16	79300368	79316579	16212	2	-883	ENSBTAG00000020563	DDX59	DEAD-box helicase 59
chr16	60962801	60963180	diffreps_chr16_60962801_60963180	1.18	0.000154598	Distal Intergenic	16	61055338	61090296	34959	2	127116	ENSBTAG00000035230	TOR1AIP2	torsin 1A interacting protein 2
chr16	39452241	39452560	diffreps_chr16_39452241_39452560	1.04	0.00217569	Intron (NM_001243284/506315, intron 2 of 20)	16	39619559	39619639	81	1	-166999	NA	MIR3120	microRNA mir-3120
chr16	32752321	32752740	diffreps_chr16_32752321_32752740	1.02	0.000235082	Distal Intergenic	16	32767321	32799777	32457	1	-14581	ENSBTAG00000013885	ADSS2	adenylosuccinate synthase 2
chr16	61384301	61384500	diffreps_chr16_61384301_61384500	1.08	0.00890968	Intron (NM_001102074/522986, intron 5 of 12)	16	61363142	61404622	41481	1	21160	ENSBTAG00000014191	QSOX1	quiescin sulfhydryl oxidase 1
chr16	28965761	28966140	diffreps_chr16_28965761_28966140	1.16	0.000121152	Distal Intergenic	16	28945412	28949375	3964	2	-16387	ENSBTAG00000005835	PYCR2	pyrroline-5-carboxylate reductase 2
chr16	47030581	47030900	diffreps_chr16_47030581_47030900	1.43	3.82e-05	Intron (NM_001075682/514788, intron 2 of 8)	16	46979218	47087020	107803	1	51364	ENSBTAG00000021202	ACOT7	acyl-CoA thioesterase 7
chr16	49508741	49509160	diffreps_chr16_49508741_49509160	1.22	2.51e-05	Distal Intergenic	16	49472683	49472776	94	1	36059	ENSBTAG00000030099	MIR551A	microRNA mir-551a
chr16	38536861	38537120	diffreps_chr16_38536861_38537120	1.42	0.000398724	Distal Intergenic	16	38649653	38675719	26067	1	-112533	ENSBTAG00000020597	FMO3	flavin containing dimethylaniline monoxygenase 3
chr16	74496181	74496520	diffreps_chr16_74496181_74496520	1.21	0.000350242	Distal Intergenic	16	73900707	73900775	69	2	-595407	ENSBTAG00000029854	MIR205	microRNA mir-205
chr16	50271721	50272520	diffreps_chr16_50271721_50272520	1.34	9.44e-14	Promoter (<=1kb)	16	50271751	50306501	34751	1	0	ENSBTAG00000009349	MMEL1	membrane metalloendopeptidase like 1
chr16	29659201	29659420	diffreps_chr16_29659201_29659420	1.02	0.00930257	Distal Intergenic	16	29550028	29612426	62399	1	109174	ENSBTAG00000024560	STUM	stum, mechanosensory transduction mediator homolog
chr16	77946001	77946340	diffreps_chr16_77946001_77946340	1.09	0.00115838	Distal Intergenic	16	77762836	77762945	110	2	-183057	ENSBTAG00000029849	MIR181A-1	microRNA mir-181a-1
chr16	47485001	47485420	diffreps_chr16_47485001_47485420	1.84	6.34e-09	Distal Intergenic	16	47231900	47287875	55976	2	-197127	ENSBTAG00000008125	KCNAB2	potassium voltage-gated channel subfamily A regulatory beta subunit 2
chr16	42564041	42564340	diffreps_chr16_42564041_42564340	1.14	0.000533343	Promoter (<=1kb)	16	42564305	42568355	4051	1	0	ENSBTAG00000005304	SRM	spermidine synthase
chr16	72205421	72205780	diffreps_chr16_72205421_72205780	1.33	3.81e-05	Promoter (<=1kb)	16	72205840	72642407	436568	1	-60	ENSBTAG00000008710	KCNH1	potassium voltage-gated channel subfamily H member 1
chr16	73747341	73747680	diffreps_chr16_73747341_73747680	1.41	5.58e-05	Distal Intergenic	16	73713244	73743999	30756	2	-3343	ENSBTAG00000016541	CAMK1G	calcium/calmodulin dependent protein kinase IG
chr16	51043141	51043400	diffreps_chr16_51043141_51043400	1.19	0.000994688	Distal Intergenic	16	51053560	51078044	24485	1	-10160	ENSBTAG00000002575	SSU72	SSU72 homolog, RNA polymerase II CTD phosphatase
chr16	80304301	80304680	diffreps_chr16_80304301_80304680	1.29	1.76e-05	Promoter (<=1kb)	16	80305103	80309733	4631	1	-423	ENSBTAG00000004790	UBE2T	ubiquitin conjugating enzyme E2 T
chr16	75734761	75735020	diffreps_chr16_75734761_75735020	1.33	0.00077086	Distal Intergenic	16	75660913	75661000	88	1	73849	ENSBTAG00000051791	MIR29D	microRNA mir-29d
chr16	29232221	29232740	diffreps_chr16_29232221_29232740	1.11	8.06e-07	Distal Intergenic	16	29157748	29196233	38486	2	-35989	ENSBTAG00000013128	ACBD3	acyl-CoA binding domain containing 3
chr16	51836481	51836680	diffreps_chr16_51836481_51836680	1.16	0.00456338	Intron (NM_001192416/515552, intron 7 of 19)	16	51819920	51824310	4391	2	-12172	ENSBTAG00000018723	SLC25A34	solute carrier family 25 member 34
chr16	18770821	18771080	diffreps_chr16_18770821_18771080	1.1	0.00270843	Distal Intergenic	16	18818847	18890932	72086	1	-47767	ENSBTAG00000006186	KCTD3	potassium channel tetramerization domain containing 3
chr16	32142941	32143820	diffreps_chr16_32142941_32143820	1.31	7.11e-15	Distal Intergenic	16	32263797	32263855	59	2	120035	NA	MIR7180	microRNA mir-7180
chr16	3007801	3008040	diffreps_chr16_3007801_3008040	1.03	0.00447842	Promoter (1-2kb)	16	3006671	3044515	37845	1	1131	ENSBTAG00000002361	TMCC2	transmembrane and coiled-coil domain family 2
chr16	18031061	18031400	diffreps_chr16_18031061_18031400	1.09	0.00101563	Distal Intergenic	16	18818847	18890932	72086	1	-787447	ENSBTAG00000006186	KCTD3	potassium channel tetramerization domain containing 3
chr16	50043281	50043480	diffreps_chr16_50043281_50043480	1.54	0.000503383	Distal Intergenic	16	50032369	50033784	1416	2	-9498	ENSBTAG00000017929	ACTRT2	actin related protein T2
chr16	1008941	1009320	diffreps_chr16_1008941_1009320	1.83	8.6e-08	Distal Intergenic	16	968434	978542	10109	2	-30400	ENSBTAG00000018223	CHI3L1	chitinase 3 like 1
chr16	49290821	49291320	diffreps_chr16_49290821_49291320	1.02	5.83e-06	Promoter (<=1kb)	16	49286551	49290320	3770	2	-502	ENSBTAG00000045754	SMIM1	small integral membrane protein 1 (Vel blood group)
chr16	49364241	49365040	diffreps_chr16_49364241_49365040	1.34	4.39e-13	Distal Intergenic	16	49406252	49418225	11974	1	-41212	ENSBTAG00000015859	WRAP73	WD repeat containing, antisense to TP73
chr16	58430461	58431100	diffreps_chr16_58430461_58431100	1.14	2.44e-10	Distal Intergenic	16	58247500	58247595	96	2	-182867	ENSBTAG00000029898	MIR488	microRNA mir-488
chr16	46800541	46800840	diffreps_chr16_46800541_46800840	1.19	0.000310675	Promoter (<=1kb)	16	46800207	46813319	13113	1	335	ENSBTAG00000008350	KLHL21	kelch like family member 21
chr16	4516061	4516260	diffreps_chr16_4516061_4516260	1.38	0.00151622	Distal Intergenic	16	4551373	4555309	3937	2	39049	ENSBTAG00000006685	IL10	interleukin 10
chr16	3181201	3182000	diffreps_chr16_3181201_3182000	1.44	0	Distal Intergenic	16	3197434	3197528	95	2	15528	ENSBTAG00000029815	MIR135B	microRNA mir-135b
chr16	29936441	29936820	diffreps_chr16_29936441_29936820	1.21	7.01e-05	Intron (NM_001046419/536925, intron 4 of 14)	16	29906148	29953567	47420	1	30294	ENSBTAG00000021880	COQ8A	coenzyme Q8A
chr16	26686981	26687460	diffreps_chr16_26686981_26687460	1.21	7.52e-07	3' UTR	16	26601166	26603747	2582	2	-83235	ENSBTAG00000000477	TLR5	toll like receptor 5
chr16	79182321	79182680	diffreps_chr16_79182321_79182680	1.05	0.000523666	Distal Intergenic	16	79300368	79316579	16212	2	133899	ENSBTAG00000020563	DDX59	DEAD-box helicase 59
chr16	30721301	30721640	diffreps_chr16_30721301_30721640	1.15	0.000605271	Exon (NM_001105256/541076, exon 8 of 10)	16	30706271	30770646	64376	2	49006	ENSBTAG00000000511	CNST	consortin, connexin sorting protein
chr16	62718821	62719040	diffreps_chr16_62718821_62719040	1.06	0.00677122	Intron (NM_001191123/353113, intron 6 of 46)	16	62612418	62941402	328985	1	106404	ENSBTAG00000020887	CACNA1E	calcium voltage-gated channel subunit alpha1 E
chr16	76254421	76254680	diffreps_chr16_76254421_76254680	1.09	0.00115838	Intron (NM_001192482/520406, intron 2 of 11)	16	76188124	76401805	213682	1	66298	ENSBTAG00000008944	CRB1	crumbs cell polarity complex component 1
chr16	49716341	49716640	diffreps_chr16_49716341_49716640	1.03	0.00165739	Distal Intergenic	16	49542330	49555642	13313	2	-160700	ENSBTAG00000020837	ARHGEF16	Rho guanine nucleotide exchange factor 16
chr16	36230941	36231300	diffreps_chr16_36230941_36231300	1.1	0.000319531	Distal Intergenic	16	36164112	36167274	3163	1	66830	ENSBTAG00000009938	XCL1	chemokine (C motif) ligand 1
chr16	38208201	38208540	diffreps_chr16_38208201_38208540	1.41	5.58e-05	Intron (NM_001081739/540901, intron 1 of 3)	16	38201018	38275236	74219	1	7184	ENSBTAG00000004570	PRRX1	paired related homeobox 1
chr16	28072941	28073660	diffreps_chr16_28072941_28073660	1.08	1.96e-09	Distal Intergenic	16	27738684	27874612	135929	1	334258	ENSBTAG00000053199	CNIH3	cornichon family AMPA receptor auxiliary protein 3
chr16	25649601	25649840	diffreps_chr16_25649601_25649840	1.18	0.00158177	Distal Intergenic	16	25186201	25227307	41107	2	-422295	ENSBTAG00000001729	DUSP10	dual specificity phosphatase 10
chr16	75508281	75508480	diffreps_chr16_75508281_75508480	2.08	2.24e-05	Distal Intergenic	16	75466180	75489273	23094	1	42102	ENSBTAG00000010562	CD34	CD34 molecule
chr16	80900101	80900440	diffreps_chr16_80900101_80900440	1.09	0.00115838	Distal Intergenic	16	80903305	80906693	3389	1	-2865	ENSBTAG00000047231	TNNI1	troponin I1, slow skeletal type
chr16	43898101	43898300	diffreps_chr16_43898101_43898300	1.02	0.00930257	3' UTR	16	43898068	43911995	13928	2	13695	ENSBTAG00000003180	TMEM201	transmembrane protein 201
chr16	58632581	58632940	diffreps_chr16_58632581_58632940	1.24	0.000156783	Distal Intergenic	16	58247500	58247595	96	2	-384987	ENSBTAG00000029898	MIR488	microRNA mir-488
chr16	45981581	45982440	diffreps_chr16_45981581_45982440	1.03	1.83e-10	Distal Intergenic	16	45607169	45616702	9534	2	-364880	NA	VAMP3	vesicle associated membrane protein 3
chr16	49194221	49194680	diffreps_chr16_49194221_49194680	1.2	6.39e-06	Distal Intergenic	16	49205615	49211521	5907	1	-10935	ENSBTAG00000024520	C16H1orf174	chromosome 16 C1orf174 homolog
chr16	45972561	45973040	diffreps_chr16_45972561_45973040	1.16	3.13e-06	Distal Intergenic	16	45607169	45616702	9534	2	-355860	NA	VAMP3	vesicle associated membrane protein 3
chr16	47156401	47156760	diffreps_chr16_47156401_47156760	1.09	0.000568916	Distal Intergenic	16	47120163	47137137	16975	2	-19265	ENSBTAG00000009075	RNF207	ring finger protein 207
chr16	24248021	24248520	diffreps_chr16_24248021_24248520	1.53	1.52e-08	Exon (NM_001076380/615506, exon 4 of 8)	16	24225168	24268400	43233	1	22854	ENSBTAG00000016277	MTARC2	mitochondrial amidoxime reducing component 2
chr16	26114541	26114820	diffreps_chr16_26114541_26114820	1.04	0.00189903	Intron (NM_001166571/509133, intron 6 of 27)	16	26097108	26097192	85	1	17434	NA	MIR11975	microRNA mir-11975
chr16	49357521	49357720	diffreps_chr16_49357521_49357720	1.5	0.000754255	Distal Intergenic	16	49406252	49418225	11974	1	-48532	ENSBTAG00000015859	WRAP73	WD repeat containing, antisense to TP73
chr16	12117761	12118180	diffreps_chr16_12117761_12118180	1.01	0.000157325	Promoter (<=1kb)	16	12027018	12117531	90514	2	-231	ENSBTAG00000016703	CDC73	cell division cycle 73
chr16	76380001	76380340	diffreps_chr16_76380001_76380340	1.06	3.19e-05	Intron (NM_001192482/520406, intron 11 of 11)	16	76424616	76424685	70	2	44345	ENSBTAG00000044926	MIR2284N	microRNA mir-2284n
chr16	32405001	32405200	diffreps_chr16_32405001_32405200	1.5	0.000754255	Promoter (<=1kb)	16	32404381	32413716	9336	1	621	ENSBTAG00000007606	HNRNPU	heterogeneous nuclear ribonucleoprotein U
chr16	50328161	50328520	diffreps_chr16_50328161_50328520	1.29	7.79e-05	Distal Intergenic	16	50339652	50341211	1560	1	-11132	ENSBTAG00000002483	HES5	hes family bHLH transcription factor 5
chr16	29571041	29571260	diffreps_chr16_29571041_29571260	1.35	0.0013734	Intron (NM_001083770/614962, intron 1 of 3)	16	29550028	29612426	62399	1	21014	ENSBTAG00000024560	STUM	stum, mechanosensory transduction mediator homolog
chr17	70663141	70663460	diffreps_chr17_70663141_70663460	1.62	9.58e-06	Distal Intergenic	17	70627688	70655990	28303	2	-7152	ENSBTAG00000008117	SLC5A4	solute carrier family 5 member 4
chr17	65271861	65272060	diffreps_chr17_65271861_65272060	1.02	0.00930257	Distal Intergenic	17	65290954	65297597	6644	1	-18894	ENSBTAG00000001255	CRYBB3	crystallin beta B3
chr17	45766261	45766560	diffreps_chr17_45766261_45766560	2.11	3.88e-07	Distal Intergenic	17	45279921	45360901	80981	2	-405361	ENSBTAG00000000439	SFSWAP	splicing factor SWAP
chr17	25524701	25524960	diffreps_chr17_25524701_25524960	1.03	0.00447842	Distal Intergenic	17	25049871	25070425	20555	2	-454277	ENSBTAG00000019977	PCDH10	protocadherin 10
chr17	70946661	70946920	diffreps_chr17_70946661_70946920	1.58	5.47e-05	Distal Intergenic	17	70979561	70990872	11312	2	43952	ENSBTAG00000001005	ZNF280B	zinc finger protein 280B
chr17	4556601	4556820	diffreps_chr17_4556601_4556820	1.46	0.000433925	Distal Intergenic	17	4309173	4436986	127814	2	-119616	ENSBTAG00000008816	TRIM2	tripartite motif containing 2
chr17	70682781	70682980	diffreps_chr17_70682781_70682980	1.12	0.00639709	Distal Intergenic	17	70627688	70655990	28303	2	-26792	ENSBTAG00000008117	SLC5A4	solute carrier family 5 member 4
chr17	70679881	70680380	diffreps_chr17_70679881_70680380	1.24	1.41e-07	Distal Intergenic	17	70627688	70655990	28303	2	-23892	ENSBTAG00000008117	SLC5A4	solute carrier family 5 member 4
chr17	72197361	72197760	diffreps_chr17_72197361_72197760	1.01	0.000362177	Distal Intergenic	17	72191704	72194702	2999	1	5658	ENSBTAG00000005951	HIC2	HIC ZBTB transcriptional repressor 2
chr17	4929321	4929600	diffreps_chr17_4929321_4929600	1.09	0.00115838	Distal Intergenic	17	4730018	4887492	157475	2	-41830	ENSBTAG00000008438	ARFIP1	ADP ribosylation factor interacting protein 1
chr17	46438761	46439600	diffreps_chr17_46438761_46439600	1.4	1.55e-15	Distal Intergenic	17	46284518	46288136	3619	2	-150626	ENSBTAG00000055033	RAN	RAN, member RAS oncogene family
chr17	42110121	42110360	diffreps_chr17_42110121_42110360	2.52	1.98e-07	Promoter (<=1kb)	17	42021084	42110395	89312	2	35	ENSBTAG00000021764	GLRB	glycine receptor beta
chr17	49454001	49454580	diffreps_chr17_49454001_49454580	1.44	1.6e-11	Distal Intergenic	17	48308901	48338172	29272	1	1145101	ENSBTAG00000009167	SLC15A4	solute carrier family 15 member 4
chr17	2828901	2829120	diffreps_chr17_2828901_2829120	1.01	0.0070219	Distal Intergenic	17	2840865	2848323	7459	1	-11745	ENSBTAG00000006745	FGG	fibrinogen gamma chain
chr17	70931021	70931220	diffreps_chr17_70931021_70931220	1.29	0.00178734	Distal Intergenic	17	70979561	70990872	11312	2	59652	ENSBTAG00000001005	ZNF280B	zinc finger protein 280B
chr17	47078161	47078560	diffreps_chr17_47078161_47078560	1.31	7.03e-06	Distal Intergenic	17	46932746	46934705	1960	2	-143457	ENSBTAG00000007047	FZD10	frizzled class receptor 10
chr17	62900161	62900500	diffreps_chr17_62900161_62900500	1.03	0.000710892	Distal Intergenic	17	62902966	62919387	16422	1	-2466	ENSBTAG00000020049	CABP1	calcium binding protein 1
chr17	45577901	45578580	diffreps_chr17_45577901_45578580	1.11	1.47e-09	Distal Intergenic	17	45279921	45360901	80981	2	-217001	ENSBTAG00000000439	SFSWAP	splicing factor SWAP
chr17	73010801	73012000	diffreps_chr17_73010801_73012000	1.03	7.55e-15	Distal Intergenic	17	72995316	73000241	4926	1	15486	ENSBTAG00000006656	RANBP1	RAN binding protein 1
chr17	69533901	69534200	diffreps_chr17_69533901_69534200	1.21	0.00365798	Downstream (2-3kb)	17	69536382	69553381	17000	2	19181	ENSBTAG00000014232	GAL3ST1	galactose-3-O-sulfotransferase 1
chr17	45676961	45677920	diffreps_chr17_45676961_45677920	1.09	8.73e-13	Distal Intergenic	17	45279921	45360901	80981	2	-316061	ENSBTAG00000000439	SFSWAP	splicing factor SWAP
chr17	72163041	72163580	diffreps_chr17_72163041_72163580	1.04	1.46e-05	Distal Intergenic	17	72129576	72153596	24021	2	-9446	ENSBTAG00000013038	UBE2L3	ubiquitin conjugating enzyme E2 L3
chr17	70738661	70739240	diffreps_chr17_70738661_70739240	1.35	1.28e-07	Distal Intergenic	17	70627688	70655990	28303	2	-82672	ENSBTAG00000008117	SLC5A4	solute carrier family 5 member 4
chr17	72124901	72125240	diffreps_chr17_72124901_72125240	1.36	7.39e-05	Promoter (<=1kb)	17	72124222	72126067	1846	1	680	ENSBTAG00000013036	YDJC	YdjC chitooligosaccharide deacetylase homolog
chr17	61157201	61157540	diffreps_chr17_61157201_61157540	1.53	1.28e-05	Distal Intergenic	17	61167481	61176138	8658	1	-9941	ENSBTAG00000011924	CFAP73	cilia and flagella associated protein 73
chr17	63607161	63607360	diffreps_chr17_63607161_63607360	1.08	0.00890968	Downstream (2-3kb)	17	63609605	63628524	18920	2	21164	ENSBTAG00000005183	MVK	mevalonate kinase
chr17	71057061	71057620	diffreps_chr17_71057061_71057620	1.05	2.11e-06	Distal Intergenic	17	71000212	71001905	1694	2	-55157	ENSBTAG00000046083	ZNF280A	zinc finger protein 280A
chr17	70704621	70705020	diffreps_chr17_70704621_70705020	1.11	4.45e-05	Distal Intergenic	17	70627688	70655990	28303	2	-48632	ENSBTAG00000008117	SLC5A4	solute carrier family 5 member 4
chr17	52308361	52308720	diffreps_chr17_52308361_52308720	1.28	1.58e-05	Promoter (<=1kb)	17	52307619	52318174	10556	1	743	ENSBTAG00000020504	CDK2AP1	cyclin dependent kinase 2 associated protein 1
chr17	50376401	50376860	diffreps_chr17_50376401_50376860	1.4	2.93e-07	Distal Intergenic	17	50739011	50739082	72	2	362222	NA	MIR10166	microRNA mir-10166
chr17	72612521	72612720	diffreps_chr17_72612521_72612720	1.38	0.00151622	Distal Intergenic	17	72617237	72619645	2409	2	6925	ENSBTAG00000008528	SLC25A1	solute carrier family 25 member 1
chr17	35670181	35670620	diffreps_chr17_35670181_35670620	1.14	6.71e-06	Distal Intergenic	17	35749638	35799887	50250	1	-79018	ENSBTAG00000019021	TRPC3	transient receptor potential cation channel subfamily C member 3
chr17	60076441	60076760	diffreps_chr17_60076441_60076760	1.22	0.000394324	Distal Intergenic	17	60269334	60317294	47961	1	-192574	ENSBTAG00000011384	TBX5	T-box transcription factor 5
chr17	61211701	61211940	diffreps_chr17_61211701_61211940	1.06	0.00285456	Exon (NM_001075606/513272, exon 2 of 5)	17	61202727	61225586	22860	2	13646	ENSBTAG00000001806	IQCD	IQ motif containing D
chr17	45723841	45724620	diffreps_chr17_45723841_45724620	1.07	5.2e-09	Distal Intergenic	17	45279921	45360901	80981	2	-362941	ENSBTAG00000000439	SFSWAP	splicing factor SWAP
chr17	61125321	61125580	diffreps_chr17_61125321_61125580	1.46	0.000168911	Distal Intergenic	17	61086358	61123903	37546	1	38964	ENSBTAG00000016738	DTX1	deltex E3 ubiquitin ligase 1
chr17	68684781	68685660	diffreps_chr17_68684781_68685660	1.02	2.21e-10	Distal Intergenic	17	68598719	68647088	48370	2	-37694	ENSBTAG00000001189	AP1B1	adaptor related protein complex 1 subunit beta 1
chr17	12105361	12105580	diffreps_chr17_12105361_12105580	1.1	0.00270843	Distal Intergenic	17	12162216	12177198	14983	2	71618	ENSBTAG00000014060	LSM6	LSM6 homolog, U6 small nuclear RNA and mRNA degradation associated
chr17	50468041	50468240	diffreps_chr17_50468041_50468240	1.62	0.000352009	Distal Intergenic	17	50739011	50739082	72	2	270842	NA	MIR10166	microRNA mir-10166
chr17	50283621	50284120	diffreps_chr17_50283621_50284120	1.65	7.3e-11	Distal Intergenic	17	50739011	50739082	72	2	454962	NA	MIR10166	microRNA mir-10166
chr17	60836781	60837300	diffreps_chr17_60836781_60837300	1.3	5.27e-07	Distal Intergenic	17	60981908	60991114	9207	1	-144608	ENSBTAG00000003107	LHX5	LIM homeobox 5
chr17	69600961	69601340	diffreps_chr17_69600961_69601340	1.44	9.49e-06	Promoter (<=1kb)	17	69601336	69607796	6461	1	0	ENSBTAG00000002385	SLC35E4	solute carrier family 35 member E4
chr17	60609501	60609700	diffreps_chr17_60609501_60609700	1.02	0.00930257	Distal Intergenic	17	60618745	60739667	120923	1	-9045	ENSBTAG00000031824	RBM19	RNA binding motif protein 19
chr17	70951881	70952100	diffreps_chr17_70951881_70952100	1.49	0.000469185	Distal Intergenic	17	70979561	70990872	11312	2	38772	ENSBTAG00000001005	ZNF280B	zinc finger protein 280B
chr17	66366221	66366660	diffreps_chr17_66366221_66366660	1.16	5.5e-06	Distal Intergenic	17	66268784	66275043	6260	1	97438	ENSBTAG00000019282	CRYBA4	crystallin beta A4
chr17	70749881	70750220	diffreps_chr17_70749881_70750220	1.08	0.000890125	Distal Intergenic	17	70627688	70655990	28303	2	-93892	ENSBTAG00000008117	SLC5A4	solute carrier family 5 member 4
chr17	70930101	70930400	diffreps_chr17_70930101_70930400	1.11	0.00150472	Distal Intergenic	17	70979561	70990872	11312	2	60472	ENSBTAG00000001005	ZNF280B	zinc finger protein 280B
chr17	61405921	61406300	diffreps_chr17_61405921_61406300	1.17	0.000136917	Distal Intergenic	17	61394801	61402638	7838	2	-3284	ENSBTAG00000037527	OAS1Z	2',5'-oligoadenylate synthetase 1, 40/46kDa
chr17	63518341	63518980	diffreps_chr17_63518341_63518980	2.03	2e-15	Distal Intergenic	17	63458142	63488094	29953	2	-30248	ENSBTAG00000050459	FAM222A	family with sequence similarity 222 member A
chr17	45800321	45800660	diffreps_chr17_45800321_45800660	1.37	0.000207133	Distal Intergenic	17	46030153	46205350	175198	2	404690	ENSBTAG00000013848	ADGRD1	adhesion G protein-coupled receptor D1
chr17	71069181	71069580	diffreps_chr17_71069181_71069580	1.28	1.58e-05	Distal Intergenic	17	71000212	71001905	1694	2	-67277	ENSBTAG00000046083	ZNF280A	zinc finger protein 280A
chr17	60087221	60087440	diffreps_chr17_60087221_60087440	1.01	0.0070219	Distal Intergenic	17	60269334	60317294	47961	1	-181894	ENSBTAG00000011384	TBX5	T-box transcription factor 5
chr17	72802141	72802400	diffreps_chr17_72802141_72802400	1.37	0.00033147	Distal Intergenic	17	72790325	72798007	7683	1	11817	ENSBTAG00000008320	SEPTIN5	septin 5
chr17	51651201	51651580	diffreps_chr17_51651201_51651580	1.08	0.000438061	Distal Intergenic	17	51757127	51793058	35932	1	-105547	ENSBTAG00000020346	CCDC92	coiled-coil domain containing 92
chr17	39540441	39540680	diffreps_chr17_39540441_39540680	1.33	0.00077086	Distal Intergenic	17	39633253	39729752	96500	2	189072	ENSBTAG00000012450	RAPGEF2	Rap guanine nucleotide exchange factor 2
chr17	47077221	47077580	diffreps_chr17_47077221_47077580	1.6	3.83e-06	Distal Intergenic	17	46932746	46934705	1960	2	-142517	ENSBTAG00000007047	FZD10	frizzled class receptor 10
chr17	3831841	3832740	diffreps_chr17_3831841_3832740	1.01	5.53e-12	Promoter (1-2kb)	17	3834470	3843043	8574	1	-1730	ENSBTAG00000018563	SFRP2	secreted frizzled related protein 2
chr17	39439941	39440360	diffreps_chr17_39439941_39440360	1.29	3.61e-06	Distal Intergenic	17	39633253	39729752	96500	2	289392	ENSBTAG00000012450	RAPGEF2	Rap guanine nucleotide exchange factor 2
chr17	62018921	62019440	diffreps_chr17_62018921_62019440	1.05	2.16e-05	Distal Intergenic	17	62027374	62046781	19408	2	27341	ENSBTAG00000008761	TRAFD1	TRAF-type zinc finger domain containing 1
chr17	60483081	60483400	diffreps_chr17_60483081_60483400	1.25	0.000278921	Distal Intergenic	17	60618745	60739667	120923	1	-135345	ENSBTAG00000031824	RBM19	RNA binding motif protein 19
chr17	46077421	46077980	diffreps_chr17_46077421_46077980	1.01	6.84e-06	Intron (NM_001034564/528174, intron 16 of 25)	17	46030153	46205350	175198	2	127370	ENSBTAG00000013848	ADGRD1	adhesion G protein-coupled receptor D1
chr17	66057861	66058560	diffreps_chr17_66057861_66058560	1.05	1.84e-07	Distal Intergenic	17	66164553	66180903	16351	2	122343	ENSBTAG00000012288	TFIP11	tuftelin interacting protein 11
chr17	70735041	70735240	diffreps_chr17_70735041_70735240	2.08	2.24e-05	Distal Intergenic	17	70627688	70655990	28303	2	-79052	ENSBTAG00000008117	SLC5A4	solute carrier family 5 member 4
chr17	70860421	70860780	diffreps_chr17_70860421_70860780	1.35	4.21e-05	Distal Intergenic	17	70979561	70990872	11312	2	130092	ENSBTAG00000001005	ZNF280B	zinc finger protein 280B
chr17	57760761	57761200	diffreps_chr17_57760761_57761200	1.04	3.32e-05	Distal Intergenic	17	57900935	57923010	22076	1	-139735	ENSBTAG00000032097	FBXO21	F-box protein 21
chr17	50637161	50637440	diffreps_chr17_50637161_50637440	1.35	0.000187911	Distal Intergenic	17	50739011	50739082	72	2	101642	NA	MIR10166	microRNA mir-10166
chr17	35729181	35729620	diffreps_chr17_35729181_35729620	1.17	2.18e-05	Distal Intergenic	17	35749638	35799887	50250	1	-20018	ENSBTAG00000019021	TRPC3	transient receptor potential cation channel subfamily C member 3
chr17	47997501	47997940	diffreps_chr17_47997501_47997940	2.01	1.66e-10	Distal Intergenic	17	48170769	48286158	115390	2	288218	ENSBTAG00000020430	GLT1D1	glycosyltransferase 1 domain containing 1
chr17	65636181	65636780	diffreps_chr17_65636181_65636780	1.09	1.1e-06	Distal Intergenic	17	65558887	65558965	79	1	77295	NA	MIR10020	microRNA mir-10020
chr18	63449141	63449760	diffreps_chr18_63449141_63449760	1.02	2.58e-06	Distal Intergenic	18	63478435	63493230	14796	1	-28675	ENSBTAG00000013247	NLRP5	NLR family pyrin domain containing 5
chr18	51245241	51246040	diffreps_chr18_51245241_51246040	1.09	3.33e-15	3' UTR	18	51274070	51276954	2885	1	-28030	ENSBTAG00000018633	RABAC1	Rab acceptor 1
chr18	12510021	12510880	diffreps_chr18_12510021_12510880	1.04	6.14e-11	Distal Intergenic	18	12381319	12383712	2394	1	128703	ENSBTAG00000012465	FOXC2	forkhead box C2
chr18	51212141	51212540	diffreps_chr18_51212141_51212540	1.99	2.34e-09	Intron (NM_001046424/537698, intron 5 of 12)	18	51195286	51245904	50619	1	16856	ENSBTAG00000011723	GRIK5	glutamate ionotropic receptor kainate type subunit 5
chr18	48763421	48763860	diffreps_chr18_48763421_48763860	1.49	4.86e-08	Distal Intergenic	18	48824283	48837962	13680	1	-60423	ENSBTAG00000012590	ACP7	acid phosphatase 7, tartrate resistant (putative)
chr18	34101321	34101620	diffreps_chr18_34101321_34101620	1.28	0.000349303	Distal Intergenic	18	34122721	34159010	36290	1	-21101	ENSBTAG00000007421	CDH5	cadherin 5
chr18	64606601	64607340	diffreps_chr18_64606601_64607340	1.2	4.72e-10	Downstream (2-3kb)	18	64587437	64595246	7810	2	-11356	ENSBTAG00000037375	LOC512684	zinc finger protein 547-like
chr18	57877181	57877480	diffreps_chr18_57877181_57877480	1.87	2.81e-06	Distal Intergenic	18	57886852	57894827	7976	1	-9372	ENSBTAG00000010046	ZNF350	zinc finger protein 350
chr18	10296541	10297080	diffreps_chr18_10296541_10297080	1.03	1.3e-06	Distal Intergenic	18	10305892	10339843	33952	1	-8812	ENSBTAG00000012508	NECAB2	N-terminal EF-hand calcium binding protein 2
chr18	53562801	53563060	diffreps_chr18_53562801_53563060	1.9	4.31e-06	Intron (NM_001105342/507699, intron 1 of 14)	18	53558986	53590524	31539	1	3816	ENSBTAG00000018948	HIF3A	hypoxia inducible factor 3 subunit alpha
chr18	47357121	47357520	diffreps_chr18_47357121_47357520	1.29	6.33e-06	Distal Intergenic	18	47380746	47393142	12397	1	-23226	ENSBTAG00000039075	ZNF527	zinc finger protein 527
chr18	48716081	48716560	diffreps_chr18_48716081_48716560	1.08	2.29e-06	Distal Intergenic	18	48642188	48674053	31866	2	-42029	ENSBTAG00000049203	FBXO17	F-box protein 17
chr18	31244341	31244600	diffreps_chr18_31244341_31244600	1.08	0.00181871	Distal Intergenic	18	29428892	29761789	332898	2	-1482553	ENSBTAG00000022783	CDH8	cadherin 8
chr18	1256901	1257240	diffreps_chr18_1256901_1257240	1.06	0.00139204	Distal Intergenic	18	1411471	1487893	76423	1	-154231	ENSBTAG00000023795	VAC14	VAC14 component of PIKFYVE complex
chr18	52683781	52684000	diffreps_chr18_52683781_52684000	1.12	0.0030896	Exon (NM_001046613/618037, exon 6 of 14)	18	52663768	52691346	27579	1	20014	ENSBTAG00000020560	CLPTM1	CLPTM1 regulator of GABA type A receptor forward trafficking
chr18	32836701	32837140	diffreps_chr18_32836701_32837140	2.19	8.09e-12	Distal Intergenic	18	32682889	32772981	90093	2	-63721	ENSBTAG00000032092	CDH11	cadherin 11
chr18	16512641	16513280	diffreps_chr18_16512641_16513280	1.16	4.62e-09	Distal Intergenic	18	16674872	16759579	84708	1	-161592	ENSBTAG00000010867	LONP2	lon peptidase 2, peroxisomal
chr18	2577701	2577900	diffreps_chr18_2577701_2577900	1.39	0.000940538	Intron (NM_001206698/527550, intron 5 of 6)	18	2568362	2572541	4180	1	9340	ENSBTAG00000039914	LOC618826	chymotrypsinogen B1
chr18	57465221	57465600	diffreps_chr18_57465221_57465600	1.31	1.95e-05	Exon (NM_001206277/504258, exon 9 of 12)	18	57462616	57470146	7531	2	4546	ENSBTAG00000008852	SIGLEC10	sialic acid binding Ig like lectin 10
chr18	4306881	4307260	diffreps_chr18_4306881_4307260	1.17	7.71e-05	Distal Intergenic	18	4411891	4423090	11200	1	-104631	ENSBTAG00000052957	MON1B	MON1 homolog B, secretory trafficking associated
chr18	10856421	10856820	diffreps_chr18_10856421_10856820	1.12	0.000115192	Distal Intergenic	18	10870728	10933881	63154	1	-13908	ENSBTAG00000009446	USP10	ubiquitin specific peptidase 10
chr18	10218601	10218920	diffreps_chr18_10218601_10218920	1.06	0.000683075	Distal Intergenic	18	10240307	10253200	12894	1	-21387	ENSBTAG00000004248	MLYCD	malonyl-CoA decarboxylase
chr18	24283921	24284740	diffreps_chr18_24283921_24284740	1.05	1.19e-11	Intron (NM_174325/281792, intron 3 of 8)	18	24207779	24253290	45512	1	76143	ENSBTAG00000003798	AMFR	autocrine motility factor receptor
chr18	13268781	13268980	diffreps_chr18_13268781_13268980	1.08	0.00890968	Distal Intergenic	18	13298159	13326789	28631	2	57809	ENSBTAG00000006731	SLC7A5	solute carrier family 7 member 5
chr18	50906641	50906960	diffreps_chr18_50906641_50906960	1.13	0.000469631	3' UTR	18	50916154	50918408	2255	1	-9194	ENSBTAG00000031004	CNFN	cornifelin
chr18	46395421	46395680	diffreps_chr18_46395421_46395680	1.39	0.000584817	Promoter (<=1kb)	18	46396535	46405037	8503	1	-855	ENSBTAG00000020543	UPK1A	uroplakin 1A
chr18	49528961	49529260	diffreps_chr18_49528961_49529260	1.54	3.24e-05	Distal Intergenic	18	49489069	49499931	10863	1	39893	ENSBTAG00000009414	PSMC4	proteasome 26S subunit, ATPase 4
chr18	63283921	63284120	diffreps_chr18_63283921_63284120	1.46	0.00069752	Promoter (1-2kb)	18	63279553	63282870	3318	2	-1052	ENSBTAG00000007754	NDUFA3	NADH:ubiquinone oxidoreductase subunit A3
chr18	49155781	49156020	diffreps_chr18_49155781_49156020	1.03	0.00447842	Exon (NM_001083439/519808, exon 25 of 29)	18	49160944	49168043	7100	1	-4924	ENSBTAG00000010480	TIMM50	translocase of inner mitochondrial membrane 50
chr18	55604481	55604800	diffreps_chr18_55604481_55604800	1.23	0.000248558	Promoter (<=1kb)	18	55604551	55618992	14442	1	0	NA	SNRNP70	small nuclear ribonucleoprotein U1 subunit 70
chr18	46143921	46144140	diffreps_chr18_46143921_46144140	1.46	0.00069752	Distal Intergenic	18	46152610	46156092	3483	2	11952	ENSBTAG00000005330	KRTDAP	keratinocyte differentiation associated protein
chr18	64346161	64346620	diffreps_chr18_64346161_64346620	2.06	4.13e-11	Distal Intergenic	18	64453980	64458059	4080	1	-107360	ENSBTAG00000003261	AURKC	aurora kinase C
chr18	24046621	24047020	diffreps_chr18_24046621_24047020	1.11	5.05e-05	Distal Intergenic	18	24042365	24043331	967	2	-3291	ENSBTAG00000023659	MT2A	metallothionein 2A
chr18	62861661	62861880	diffreps_chr18_62861661_62861880	1.39	0.000940538	Promoter (<=1kb)	18	62862327	62875690	13364	1	-447	ENSBTAG00000003470	TTYH1	tweety family member 1
chr18	50162121	50162700	diffreps_chr18_50162121_50162700	1.15	6.34e-09	Distal Intergenic	18	50053999	50056732	2734	1	108123	ENSBTAG00000017996	EGLN2	egl-9 family hypoxia inducible factor 2
chr18	44779221	44779440	diffreps_chr18_44779221_44779440	1.06	0.00677122	Distal Intergenic	18	44784251	44812527	28277	1	-4811	ENSBTAG00000006396	GPI	glucose-6-phosphate isomerase
chr18	49175321	49175960	diffreps_chr18_49175321_49175960	1.66	0	Exon (NM_001192080/505993, exon 4 of 9)	18	49172884	49180410	7527	1	2438	ENSBTAG00000010483	DLL3	delta like canonical Notch ligand 3
chr18	37752421	37752780	diffreps_chr18_37752421_37752780	1.06	0.000598146	Distal Intergenic	18	36981892	36989873	7982	2	-762549	ENSBTAG00000018425	PSMD7	proteasome 26S subunit, non-ATPase 7
chr18	11931541	11932040	diffreps_chr18_11931541_11932040	1.2	2.18e-07	Downstream (2-3kb)	18	11934690	11934763	74	2	2723	NA	MIR2326	microRNA mir-2326
chr18	7552501	7552900	diffreps_chr18_7552501_7552900	1.08	0.000107456	Promoter (<=1kb)	18	7389325	7553534	164210	2	634	ENSBTAG00000017112	CDYL2	chromodomain Y like 2
chr18	48735541	48735880	diffreps_chr18_48735541_48735880	1.41	3.5e-05	Distal Intergenic	18	48642188	48674053	31866	2	-61489	ENSBTAG00000049203	FBXO17	F-box protein 17
chr18	46054961	46055680	diffreps_chr18_46054961_46055680	1.05	7.3e-09	Promoter (<=1kb)	18	46054918	46059770	4853	1	44	ENSBTAG00000013791	FFAR3	free fatty acid receptor 3
chr18	34628501	34629220	diffreps_chr18_34628501_34629220	1.03	3.58e-10	Promoter (<=1kb)	18	34626239	34629435	3197	2	215	ENSBTAG00000013929	RRAD	RRAD, Ras related glycolysis inhibitor and calcium channel regulator
chr18	64350741	64351080	diffreps_chr18_64350741_64351080	1.13	0.000954282	Distal Intergenic	18	64453980	64458059	4080	1	-102900	ENSBTAG00000003261	AURKC	aurora kinase C
chr18	39443661	39443860	diffreps_chr18_39443661_39443860	1.03	0.0107081	Distal Intergenic	18	39421093	39435777	14685	2	-7885	ENSBTAG00000007544	MARVELD3	MARVEL domain containing 3
chr18	48376041	48376520	diffreps_chr18_48376041_48376520	1.58	1.82e-08	Exon (NM_001075825/522002, exon 12 of 31)	18	48365449	48382064	16616	2	5544	ENSBTAG00000021145	MAP4K1	mitogen-activated protein kinase kinase kinase kinase 1
chr18	46137481	46137720	diffreps_chr18_46137481_46137720	3.26	6.13e-09	Distal Intergenic	18	46122165	46124338	2174	1	15317	ENSBTAG00000006566	FFAR2	free fatty acid receptor 2
chr18	23607641	23607880	diffreps_chr18_23607641_23607880	1.81	1.66e-05	Promoter (1-2kb)	18	23606056	23612021	5966	1	1586	ENSBTAG00000016407	IRX6	iroquois homeobox 6
chr18	16342001	16342440	diffreps_chr18_16342001_16342440	1.19	2.77e-05	Distal Intergenic	18	16674872	16759579	84708	1	-332432	ENSBTAG00000010867	LONP2	lon peptidase 2, peroxisomal
chr18	56505561	56505860	diffreps_chr18_56505561_56505860	2.54	2.94e-09	Distal Intergenic	18	56541106	56547750	6645	1	-35246	ENSBTAG00000003264	NR1H2	nuclear receptor subfamily 1 group H member 2
chr18	46547501	46547880	diffreps_chr18_46547501_46547880	1.65	1.69e-06	Exon (NM_001192512/519706, exon 12 of 29)	18	46533975	46552575	18601	2	4695	ENSBTAG00000007821	NPHS1	NPHS1 adhesion molecule, nephrin
chr18	57418181	57418660	diffreps_chr18_57418181_57418660	1.21	2.32e-06	Distal Intergenic	18	57423153	57435727	12575	2	17067	ENSBTAG00000020447	ETFB	electron transfer flavoprotein subunit beta
chr18	60736701	60737280	diffreps_chr18_60736701_60737280	1.17	2.01e-08	Distal Intergenic	18	60741351	60754662	13312	2	17382	ENSBTAG00000016513	ZNF331	zinc finger protein 331
chr18	43995681	43996080	diffreps_chr18_43995681_43996080	1.62	4.33e-07	Distal Intergenic	18	43818076	43937939	119864	2	-57743	ENSBTAG00000031941	PEPD	peptidase D
chr18	21017021	21017340	diffreps_chr18_21017021_21017340	1.93	1.13e-06	Distal Intergenic	18	21555470	21782071	226602	1	-538130	ENSBTAG00000002287	CHD9	chromodomain helicase DNA binding protein 9
chr18	18430261	18430580	diffreps_chr18_18430261_18430580	1.17	0.00077757	Distal Intergenic	18	18450876	18465542	14667	1	-20296	ENSBTAG00000033078	CNEP1R1	CTD nuclear envelope phosphatase 1 regulatory subunit 1
chr18	57923901	57924340	diffreps_chr18_57923901_57924340	1.16	1.09e-05	Distal Intergenic	18	57886852	57894827	7976	1	37050	ENSBTAG00000010046	ZNF350	zinc finger protein 350
chr18	13161121	13161420	diffreps_chr18_13161121_13161420	1.02	0.00295991	Intron (NM_001205619/507713, intron 1 of 4)	18	13142992	13218221	75230	1	18130	ENSBTAG00000006899	JPH3	junctophilin 3
chr18	65640481	65641220	diffreps_chr18_65640481_65641220	1.2	6.16e-13	3' UTR	18	65641101	65645263	4163	2	4043	ENSBTAG00000009735	A1BG	alpha-1-B glycoprotein
chr18	35802841	35803280	diffreps_chr18_35802841_35803280	1.51	2.05e-07	Distal Intergenic	18	35723873	35748552	24680	2	-54290	ENSBTAG00000009639	SMPD3	sphingomyelin phosphodiesterase 3
chr18	25265221	25265480	diffreps_chr18_25265221_25265480	1.07	0.00374191	Intron (NM_001099123/613446, intron 1 of 3)	18	25251866	25257893	6028	1	13356	ENSBTAG00000004844	ARL2BP	ADP ribosylation factor like GTPase 2 binding protein
chr18	55447181	55447500	diffreps_chr18_55447181_55447500	1.11	0.000737628	Promoter (<=1kb)	18	55427060	55447469	20410	2	0	ENSBTAG00000009174	HSD17B14	hydroxysteroid 17-beta dehydrogenase 14
chr18	57489321	57489780	diffreps_chr18_57489321_57489780	1.87	1.1e-09	Distal Intergenic	18	57462616	57470146	7531	2	-19176	ENSBTAG00000008852	SIGLEC10	sialic acid binding Ig like lectin 10
chr18	40405521	40406160	diffreps_chr18_40405521_40406160	1.27	4.76e-10	Distal Intergenic	18	40424330	40434828	10499	1	-18170	ENSBTAG00000004735	CCNE1	cyclin E1
chr18	34808101	34808320	diffreps_chr18_34808101_34808320	1.06	0.00677122	Promoter (<=1kb)	18	34808439	34812040	3602	1	-119	ENSBTAG00000003519	NOL3	nucleolar protein 3
chr18	23605061	23605520	diffreps_chr18_23605061_23605520	3.6	0	Promoter (<=1kb)	18	23606056	23612021	5966	1	-536	ENSBTAG00000016407	IRX6	iroquois homeobox 6
chr18	51450941	51451380	diffreps_chr18_51450941_51451380	1.44	5.99e-07	Distal Intergenic	18	51500304	51506868	6565	2	55488	ENSBTAG00000018652	CXCL17	C-X-C motif chemokine ligand 17
chr18	48194801	48195240	diffreps_chr18_48194801_48195240	1.03	0.00010234	Distal Intergenic	18	48185748	48192105	6358	1	9054	ENSBTAG00000031641	PSMD8	proteasome 26S subunit, non-ATPase 8
chr18	13123761	13124060	diffreps_chr18_13123761_13124060	1.27	0.000196439	Distal Intergenic	18	13142992	13218221	75230	1	-18932	ENSBTAG00000006899	JPH3	junctophilin 3
chr18	11599121	11599660	diffreps_chr18_11599121_11599660	1.04	9.7e-07	Distal Intergenic	18	11758912	11767079	8168	1	-159252	ENSBTAG00000016079	COX4I1	cytochrome c oxidase subunit 4I1
chr18	65411961	65412580	diffreps_chr18_65411961_65412580	1.25	4.68e-11	Distal Intergenic	18	65374899	65406255	31357	1	37063	ENSBTAG00000039946	ZNF814	zinc finger protein 814
chr18	51795581	51795800	diffreps_chr18_51795581_51795800	1.09	0.00489809	Distal Intergenic	18	51811818	51819016	7199	2	23216	ENSBTAG00000052481	IRGQ	immunity related GTPase Q
chr18	62768241	62768540	diffreps_chr18_62768241_62768540	1.29	0.000622569	Distal Intergenic	18	62754583	62761536	6954	2	-6706	ENSBTAG00000045795	KIR2DS1	killer cell immunoglobulin-like receptor, two domains, short cytoplasmic tail, 1
chr18	15548001	15548900	diffreps_chr18_15548001_15548900	1.39	0	Distal Intergenic	18	15375166	15386724	11559	2	-161278	ENSBTAG00000003757	DNAJA2	DnaJ heat shock protein family (Hsp40) member A2
chr18	51263781	51264200	diffreps_chr18_51263781_51264200	1.14	4.17e-05	Distal Intergenic	18	51274070	51276954	2885	1	-9870	ENSBTAG00000018633	RABAC1	Rab acceptor 1
chr18	6230261	6230800	diffreps_chr18_6230261_6230800	1.05	2.11e-06	Distal Intergenic	18	6522165	6524022	1858	2	293222	ENSBTAG00000044192	MAF	MAF bZIP transcription factor
chr18	59199121	59199320	diffreps_chr18_59199121_59199320	1.16	0.00456338	Distal Intergenic	18	59227371	59227427	57	1	-28051	ENSBTAG00000054661	MIR2887-1	microRNA 2887-1
chr18	1841921	1842400	diffreps_chr18_1841921_1842400	1.62	2.21e-09	Exon (NM_001102034/516050, exon 3 of 12)	18	1832753	1844905	12153	2	2505	ENSBTAG00000004766	CLEC18C	C-type lectin domain family 18 member C
chr18	50724581	50725680	diffreps_chr18_50724581_50725680	1.09	7.31e-13	Distal Intergenic	18	50818050	50836107	18058	1	-92370	ENSBTAG00000005615	CEACAM1	carcinoembryonic antigen related cell adhesion molecule 1
chr18	62954041	62954440	diffreps_chr18_62954041_62954440	3.14	1.11e-14	Distal Intergenic	18	62945785	62948823	3039	1	8257	ENSBTAG00000004043	LOC407171	Fc gamma 2 receptor
chr18	62821641	62822480	diffreps_chr18_62821641_62822480	1.25	2.22e-15	Distal Intergenic	18	62846574	62846640	67	2	24160	NA	MIR574	microRNA mir-574
chr18	10465161	10465400	diffreps_chr18_10465161_10465400	1.01	0.0070219	Exon (NM_001035345/523187, exon 9 of 12)	18	10469777	10479579	9803	2	14179	ENSBTAG00000018772	TAF1C	TATA-box binding protein associated factor, RNA polymerase I subunit C
chr18	1303061	1303780	diffreps_chr18_1303061_1303780	1.37	7.3e-12	Distal Intergenic	18	1411471	1487893	76423	1	-107691	ENSBTAG00000023795	VAC14	VAC14 component of PIKFYVE complex
chr18	35468141	35468600	diffreps_chr18_35468141_35468600	1.03	9.85e-06	Distal Intergenic	18	35478076	35479909	1834	2	11309	ENSBTAG00000004290	DDX28	DEAD-box helicase 28
chr18	62028421	62028660	diffreps_chr18_62028421_62028660	1.05	0.00590048	Intron (NM_001193058/615021, intron 1 of 1)	18	62025056	62031537	6482	2	2877	ENSBTAG00000038034	ZNF628	zinc finger protein 628
chr18	13915641	13916340	diffreps_chr18_13915641_13916340	1.22	1.35e-08	Exon (NM_001192633/526694, exon 2 of 3)	18	13914068	13919695	5628	2	3355	ENSBTAG00000017528	SNAI3	snail family transcriptional repressor 3
chr18	51429841	51430080	diffreps_chr18_51429841_51430080	1.61	0.000220669	Distal Intergenic	18	51373358	51382928	9571	1	56484	ENSBTAG00000020251	LYPD4	LY6/PLAUR domain containing 4
chr18	35144281	35144540	diffreps_chr18_35144281_35144540	2.52	1.98e-07	Distal Intergenic	18	35149908	35189850	39943	1	-5368	ENSBTAG00000013757	CTCF	CCCTC-binding factor
chr18	62862341	62862680	diffreps_chr18_62862341_62862680	2.43	3.74e-09	Promoter (<=1kb)	18	62862327	62875690	13364	1	15	ENSBTAG00000003470	TTYH1	tweety family member 1
chr18	42781381	42781760	diffreps_chr18_42781381_42781760	1.24	8.83e-05	Distal Intergenic	18	42860342	42903275	42934	1	-78582	ENSBTAG00000014123	ZNF507	zinc finger protein 507
chr18	24929681	24930040	diffreps_chr18_24929681_24930040	1.35	4.21e-05	Intron (NM_001206178/404171, intron 13 of 25)	18	24914602	24953998	39397	1	15080	ENSBTAG00000006630	SLC12A3	solute carrier family 12 member 3
chr18	56466401	56466980	diffreps_chr18_56466401_56466980	1.3	8.94e-10	Distal Intergenic	18	56541106	56547750	6645	1	-74126	ENSBTAG00000003264	NR1H2	nuclear receptor subfamily 1 group H member 2
chr18	48193741	48193940	diffreps_chr18_48193741_48193940	1.08	0.00890968	Distal Intergenic	18	48185748	48192105	6358	1	7994	ENSBTAG00000031641	PSMD8	proteasome 26S subunit, non-ATPase 8
chr19	50291401	50291860	diffreps_chr19_50291401_50291860	1.09	1.52e-05	Distal Intergenic	19	50288584	50288646	63	2	-2756	ENSBTAG00000050500	MIR2345	microRNA mir-2345
chr19	14942061	14942580	diffreps_chr19_14942061_14942580	1.12	1.71e-07	Distal Intergenic	19	14954577	14963357	8781	1	-11997	ENSBTAG00000019094	NLE1	notchless homolog 1
chr19	7387021	7387860	diffreps_chr19_7387021_7387860	1.29	2.22e-16	Distal Intergenic	19	7652361	7676942	24582	1	-264501	ENSBTAG00000004449	DGKE	diacylglycerol kinase epsilon
chr19	23778861	23779080	diffreps_chr19_23778861_23779080	1.07	0.00776853	Distal Intergenic	19	23513490	23581162	67673	1	265372	ENSBTAG00000016806	PAFAH1B1	platelet activating factor acetylhydrolase 1b regulatory subunit 1
chr19	38002581	38003100	diffreps_chr19_38002581_38003100	1.16	5.78e-07	Distal Intergenic	19	37957909	37959268	1360	1	44673	ENSBTAG00000007603	HOXB1	homeobox B1
chr19	53245041	53246240	diffreps_chr19_53245041_53246240	1.2	0	Intron (NM_001075537/511773, intron 2 of 11)	19	53359819	53366375	6557	2	120135	ENSBTAG00000006276	C1QTNF1	C1q and TNF related 1
chr19	61994101	61994540	diffreps_chr19_61994101_61994540	1.41	8e-07	Promoter (<=1kb)	19	61994229	62034916	40688	1	0	ENSBTAG00000017751	RGS9	regulator of G protein signaling 9
chr19	33654901	33655380	diffreps_chr19_33654901_33655380	1.22	2.92e-06	Distal Intergenic	19	33740771	33784071	43301	1	-85391	ENSBTAG00000003439	AKAP10	A-kinase anchoring protein 10
chr19	51284441	51284680	diffreps_chr19_51284441_51284680	1.08	0.00428209	Distal Intergenic	19	51261145	51261228	84	1	23297	ENSBTAG00000047677	MIR3533	microRNA mir-3533
chr19	29810201	29810780	diffreps_chr19_29810201_29810780	1.25	1.63e-09	Distal Intergenic	19	29676159	29693442	17284	2	-116760	ENSBTAG00000003958	TMEM220	transmembrane protein 220
chr19	54973421	54973700	diffreps_chr19_54973421_54973700	1.09	0.00115838	Distal Intergenic	19	55022171	55043048	20878	2	69348	ENSBTAG00000018260	MFSD11	major facilitator superfamily domain containing 11
chr19	45832961	45833940	diffreps_chr19_45832961_45833940	1.82	0	Intron (NM_174287/281716, intron 5 of 13)	19	45791665	45843559	51895	1	41297	ENSBTAG00000002749	CRHR1	corticotropin releasing hormone receptor 1
chr19	36396541	36396760	diffreps_chr19_36396541_36396760	1.26	0.00159698	Promoter (<=1kb)	19	36390060	36395906	5847	2	-636	ENSBTAG00000054481	TMEM92	transmembrane protein 92
chr19	44036121	44036440	diffreps_chr19_44036121_44036440	1.82	1.18e-06	Distal Intergenic	19	44009174	44017030	7857	2	-19092	ENSBTAG00000019662	ATXN7L3	ataxin 7 like 3
chr19	11702061	11702520	diffreps_chr19_11702061_11702520	1.15	4.87e-06	Distal Intergenic	19	11683156	11692577	9422	2	-9485	ENSBTAG00000014278	TBX2	T-box transcription factor 2
chr19	29592381	29593240	diffreps_chr19_29592381_29593240	1.05	2.19e-10	Distal Intergenic	19	29601526	29622481	20956	2	29241	ENSBTAG00000011803	MYH3	myosin heavy chain 3
chr19	13174041	13174780	diffreps_chr19_13174041_13174780	1.31	1.37e-14	Distal Intergenic	19	13300723	13306523	5801	1	-125943	ENSBTAG00000033562	LHX1	LIM homeobox 1
chr19	56876621	56876820	diffreps_chr19_56876621_56876820	1.27	0.00287775	Distal Intergenic	19	56900192	56910527	10336	1	-23372	NA	CD300LB	CD300 molecule-like family member b
chr19	37857321	37857560	diffreps_chr19_37857321_37857560	2.59	6.85e-08	Distal Intergenic	19	37860865	37860966	102	1	-3305	ENSBTAG00000036386	MIR196A-1	microRNA mir-196a-1
chr19	9282901	9283100	diffreps_chr19_9282901_9283100	1.38	0.00151622	Distal Intergenic	19	9301432	9301518	87	2	18418	ENSBTAG00000029982	MIR142	microRNA mir-142
chr19	12823501	12823740	diffreps_chr19_12823501_12823740	1.4	0.000364387	Distal Intergenic	19	12804071	12811833	7763	2	-11669	ENSBTAG00000017969	CA4	carbonic anhydrase 4
chr19	36507221	36507420	diffreps_chr19_36507221_36507420	1.49	0.000469185	Distal Intergenic	19	36482942	36491815	8874	2	-15407	ENSBTAG00000003956	SGCA	sarcoglycan alpha
chr19	40673161	40673360	diffreps_chr19_40673161_40673360	1.23	0.00227955	Promoter (<=1kb)	19	40672669	40684257	11589	1	493	ENSBTAG00000008611	IGFBP4	insulin like growth factor binding protein 4
chr19	27752121	27752940	diffreps_chr19_27752121_27752940	1.02	6.12e-12	Distal Intergenic	19	27763456	27765929	2474	2	12989	ENSBTAG00000012436	HES7	hes family bHLH transcription factor 7
chr19	22472361	22472640	diffreps_chr19_22472361_22472640	1.46	0.000105646	Distal Intergenic	19	22514059	22548856	34798	2	76216	ENSBTAG00000005664	YWHAE	tyrosine 3-monooxygenase/tryptophan 5-monooxygenase activation protein epsilon
chr19	52700121	52700560	diffreps_chr19_52700121_52700560	1.05	9.87e-05	Distal Intergenic	19	52742564	52745101	2538	1	-42004	ENSBTAG00000009107	CBX8	chromobox 8
chr19	37041181	37042460	diffreps_chr19_37041181_37042460	1.04	1.22e-14	Promoter (<=1kb)	19	37037404	37041810	4407	2	0	ENSBTAG00000015293	NXPH3	neurexophilin 3
chr19	29608041	29609100	diffreps_chr19_29608041_29609100	1.4	2.22e-16	Exon (NM_001101835/281338, exon 26 of 43)	19	29601526	29622481	20956	2	13381	ENSBTAG00000011803	MYH3	myosin heavy chain 3
chr19	6900161	6900360	diffreps_chr19_6900161_6900360	1.31	0.00199399	Distal Intergenic	19	6232286	6257104	24819	1	667876	ENSBTAG00000018706	PCTP	phosphatidylcholine transfer protein
chr19	55229201	55229460	diffreps_chr19_55229201_55229460	1.12	0.0030896	Distal Intergenic	19	55218219	55227969	9751	1	10983	ENSBTAG00000005556	CYGB	cytoglobin
chr19	57410501	57410920	diffreps_chr19_57410501_57410920	2.89	2.93e-14	Distal Intergenic	19	57192441	57196471	4031	2	-214031	ENSBTAG00000030164	RPL38	ribosomal protein L38
chr19	57186381	57186820	diffreps_chr19_57186381_57186820	1.24	6.44e-06	Promoter (<=1kb)	19	57151007	57186696	35690	2	0	ENSBTAG00000011007	TTYH2	tweety family member 2
chr19	52791781	52792200	diffreps_chr19_52791781_52792200	1.12	5.73e-05	Distal Intergenic	19	52753968	52760270	6303	2	-31512	ENSBTAG00000038306	CBX2	chromobox 2
chr19	560921	561300	diffreps_chr19_560921_561300	1.37	1.83e-05	Distal Intergenic	19	572768	1418459	845692	2	857159	ENSBTAG00000034681	CA10	carbonic anhydrase 10
chr19	56984921	56985620	diffreps_chr19_56984921_56985620	1.17	1.92e-09	Intron (NM_001272010/535664, intron 2 of 4)	19	56974300	56987901	13602	2	2281	ENSBTAG00000018663	GPRC5C	G protein-coupled receptor class C group 5 member C
chr19	37872921	37873120	diffreps_chr19_37872921_37873120	1.57	0.00033415	Distal Intergenic	19	37866983	37870934	3952	1	5939	ENSBTAG00000054623	HOXB9	homeobox B9
chr19	13677281	13677520	diffreps_chr19_13677281_13677520	1.18	0.00285594	Intron (NM_174224/281590, intron 1 of 55)	19	13441162	13682104	240943	2	4584	ENSBTAG00000017567	ACACA	acetyl-CoA carboxylase alpha
chr19	37324641	37325000	diffreps_chr19_37324641_37325000	1.12	0.000232157	Distal Intergenic	19	37344874	37351524	6651	1	-19874	ENSBTAG00000000033	PHOSPHO1	phosphoethanolamine/phosphocholine phosphatase 1
chr19	15896861	15897220	diffreps_chr19_15896861_15897220	1.16	0.000215415	Distal Intergenic	19	15903398	15905265	1868	2	8045	ENSBTAG00000037811	CCL2	chemokine (C-C motif) ligand 2
chr19	22301661	22302120	diffreps_chr19_22301661_22302120	1.24	3.29e-08	Promoter (<=1kb)	19	22301403	22440867	139465	1	259	ENSBTAG00000039819	RPH3AL	rabphilin 3A like (without C2 domains)
chr19	37889681	37890120	diffreps_chr19_37889681_37890120	1.01	3.45e-06	Distal Intergenic	19	37882418	37884842	2425	1	7264	ENSBTAG00000005546	HOXB7	homeobox B7
chr19	47800641	47801020	diffreps_chr19_47800641_47801020	1.06	0.000295299	Exon (NM_001206668/509484, exon 4 of 25)	19	47798612	47819218	20607	1	2030	ENSBTAG00000024950	ACE	angiotensin I converting enzyme
chr19	51850141	51850560	diffreps_chr19_51850141_51850560	1.08	9.44e-05	Intron (NM_001192130/507056, intron 5 of 34)	19	51687441	52010821	323381	2	160261	ENSBTAG00000002883	RPTOR	regulatory associated protein of MTOR complex 1
chr19	14253841	14254420	diffreps_chr19_14253841_14254420	1.37	3.23e-10	Distal Intergenic	19	14300710	14302648	1939	1	-46290	ENSBTAG00000039504	WFDC18	extracellular proteinase inhibitor
chr19	53185681	53185980	diffreps_chr19_53185681_53185980	1.15	0.000605271	Intron (NM_001075537/511773, intron 2 of 11)	19	53005648	53334643	328996	1	180034	ENSBTAG00000006280	RBFOX3	RNA binding fox-1 homolog 3
chr19	21889161	21889400	diffreps_chr19_21889161_21889400	1.33	0.00077086	Promoter (<=1kb)	19	21889158	22053103	163946	1	4	ENSBTAG00000000855	NXN	nucleoredoxin
chr19	52790001	52790760	diffreps_chr19_52790001_52790760	2.14	0	Distal Intergenic	19	52753968	52760270	6303	2	-29732	ENSBTAG00000038306	CBX2	chromobox 2
chr19	41789801	41790440	diffreps_chr19_41789801_41790440	1.04	1.91e-07	Downstream (1-2kb)	19	41792379	41796743	4365	2	6303	ENSBTAG00000007583	KRT14	keratin 14
chr19	47981181	47981400	diffreps_chr19_47981181_47981400	1.02	0.00808187	Exon (NM_001015603/515024, exon 8 of 9)	19	47975188	47977056	1869	2	-4126	ENSBTAG00000008154	LIMD2	LIM domain containing 2
chr19	15837181	15837700	diffreps_chr19_15837181_15837700	1.14	1.59e-07	Distal Intergenic	19	15807708	15809743	2036	2	-27439	ENSBTAG00000014113	CCL8	chemokine (C-C motif) ligand 8
chr19	13052401	13052860	diffreps_chr19_13052401_13052860	1.26	1.66e-06	Distal Intergenic	19	12941297	12950172	8876	1	111105	ENSBTAG00000010311	MRM1	mitochondrial rRNA methyltransferase 1
chr19	33089081	33089500	diffreps_chr19_33089081_33089500	1.29	1e-05	Distal Intergenic	19	33072171	33086902	14732	1	16911	ENSBTAG00000000943	ZNF286A	zinc finger protein 286A
chr19	47768821	47769580	diffreps_chr19_47768821_47769580	1.09	4.71e-09	Promoter (1-2kb)	19	47767184	47771344	4161	2	1764	ENSBTAG00000020810	CYB561	cytochrome b561
chr19	52985481	52985780	diffreps_chr19_52985481_52985780	1.03	0.00165739	Distal Intergenic	19	53005648	53334643	328996	1	-19868	ENSBTAG00000006280	RBFOX3	RNA binding fox-1 homolog 3
chr19	14252981	14253280	diffreps_chr19_14252981_14253280	2.26	4.95e-07	Distal Intergenic	19	14300710	14302648	1939	1	-47430	ENSBTAG00000039504	WFDC18	extracellular proteinase inhibitor
chr19	46153541	46153760	diffreps_chr19_46153541_46153760	1.46	0.000433925	Distal Intergenic	19	46204185	46261649	57465	2	107889	ENSBTAG00000002726	CDC27	cell division cycle 27
chr19	26419121	26419460	diffreps_chr19_26419121_26419460	1.16	0.000215415	Promoter (<=1kb)	19	26418989	26434463	15475	1	133	ENSBTAG00000008591	CAMTA2	calmodulin binding transcription activator 2
chr19	40675001	40675660	diffreps_chr19_40675001_40675660	1.53	5.72e-13	Intron (NM_174557/282262, intron 1 of 3)	19	40672669	40684257	11589	1	2333	ENSBTAG00000008611	IGFBP4	insulin like growth factor binding protein 4
chr19	17200301	17200600	diffreps_chr19_17200301_17200600	1.01	0.00257828	Intron (NM_001076484/617930, intron 3 of 9)	19	17238254	17247945	9692	2	47345	ENSBTAG00000000344	SPACA3	sperm acrosome associated 3
chr19	56885321	56885620	diffreps_chr19_56885321_56885620	1.73	2.81e-06	Distal Intergenic	19	56900192	56910527	10336	1	-14572	NA	CD300LB	CD300 molecule-like family member b
chr19	14427841	14428260	diffreps_chr19_14427841_14428260	1.35	1.38e-06	Distal Intergenic	19	14421385	14427666	6282	1	6457	ENSBTAG00000010155	LOC504773	regakine 1
chr19	7596641	7597260	diffreps_chr19_7596641_7597260	1.06	4.12e-10	Distal Intergenic	19	7652361	7676942	24582	1	-55101	ENSBTAG00000004449	DGKE	diacylglycerol kinase epsilon
chr19	37867901	37868500	diffreps_chr19_37867901_37868500	1.09	5.53e-07	Promoter (<=1kb)	19	37866983	37870934	3952	1	919	ENSBTAG00000054623	HOXB9	homeobox B9
chr19	54985141	54985600	diffreps_chr19_54985141_54985600	1.14	6.71e-06	Distal Intergenic	19	55022171	55043048	20878	2	57448	ENSBTAG00000018260	MFSD11	major facilitator superfamily domain containing 11
chr19	52696061	52696280	diffreps_chr19_52696061_52696280	1.03	0.00447842	Distal Intergenic	19	52742564	52745101	2538	1	-46284	ENSBTAG00000009107	CBX8	chromobox 8
chr19	56570841	56571080	diffreps_chr19_56570841_56571080	3.07	3.41e-09	Exon (NM_001206894/535158, exon 12 of 12)	19	56560667	56571625	10959	1	10175	ENSBTAG00000040042	GRIN2C	glutamate ionotropic receptor NMDA type subunit 2C
chr19	45789981	45791020	diffreps_chr19_45789981_45791020	1.61	0	Promoter (<=1kb)	19	45791665	45843559	51895	1	-645	ENSBTAG00000002749	CRHR1	corticotropin releasing hormone receptor 1
chr19	38324621	38324980	diffreps_chr19_38324621_38324980	1.28	0.000123616	Distal Intergenic	19	38376398	38384920	8523	2	59940	ENSBTAG00000020321	SNX11	sorting nexin 11
chr19	51024441	51024800	diffreps_chr19_51024441_51024800	1.7	1.15e-06	Promoter (<=1kb)	19	51024488	51028503	4016	1	0	ENSBTAG00000030209	ARHGDIA	Rho GDP dissociation inhibitor alpha
chr19	34868521	34868780	diffreps_chr19_34868521_34868780	1.03	0.00165739	Downstream (<1kb)	19	34869633	34882469	12837	2	13689	ENSBTAG00000030820	NT5M	5',3'-nucleotidase, mitochondrial
chr19	58565661	58565960	diffreps_chr19_58565661_58565960	1.49	7.15e-05	Distal Intergenic	19	58209287	58501781	292495	1	356375	ENSBTAG00000018837	SLC39A11	solute carrier family 39 member 11
chr19	31441461	31441660	diffreps_chr19_31441461_31441660	1.62	0.000352009	Distal Intergenic	19	31361733	31378618	16886	2	-62844	ENSBTAG00000021939	ELAC2	elaC ribonuclease Z 2
chr19	55353001	55353280	diffreps_chr19_55353001_55353280	1.27	0.000557145	Distal Intergenic	19	55387190	55413082	25893	1	-33910	ENSBTAG00000030172	PRPSAP1	phosphoribosyl pyrophosphate synthetase associated protein 1
chr19	29974781	29975100	diffreps_chr19_29974781_29975100	1.21	0.000350242	Distal Intergenic	19	29676159	29693442	17284	2	-281340	ENSBTAG00000003958	TMEM220	transmembrane protein 220
chr19	43645941	43646260	diffreps_chr19_43645941_43646260	1.11	0.00150472	Exon (NM_001166514/282880, exon 2 of 3)	19	43644365	43649239	4875	2	2979	ENSBTAG00000053970	SOST	sclerostin
chr19	45983421	45984180	diffreps_chr19_45983421_45984180	1.68	2.22e-16	Intron (NM_174106/281296, intron 9 of 12)	19	45884405	46003579	119175	1	99017	ENSBTAG00000017512	MAPT	microtubule associated protein tau
chr19	53000481	53000960	diffreps_chr19_53000481_53000960	1.06	1.23e-05	Distal Intergenic	19	53005648	53334643	328996	1	-4688	ENSBTAG00000006280	RBFOX3	RNA binding fox-1 homolog 3
chr19	17245701	17246400	diffreps_chr19_17245701_17246400	1.47	3.77e-13	Promoter (1-2kb)	19	17238254	17247945	9692	2	1545	ENSBTAG00000000344	SPACA3	sperm acrosome associated 3
chr19	33120221	33120580	diffreps_chr19_33120221_33120580	1.07	0.000779869	Distal Intergenic	19	33126011	33137313	11303	1	-5431	ENSBTAG00000049358	ZNF287	zinc finger protein 287
chr19	53404561	53404940	diffreps_chr19_53404561_53404940	1.27	3.95e-05	Distal Intergenic	19	53416795	53426705	9911	1	-11855	ENSBTAG00000001368	LGALS3BP	galectin 3 binding protein
chr19	42004621	42005040	diffreps_chr19_42004621_42005040	1.25	1.48e-06	Promoter (1-2kb)	19	42006082	42014015	7934	1	-1042	ENSBTAG00000011454	FKBP10	FKBP prolyl isomerase 10
chr19	28447121	28447560	diffreps_chr19_28447121_28447560	1.79	9.83e-09	Distal Intergenic	19	28464453	28649129	184677	1	-16893	ENSBTAG00000012137	NTN1	netrin 1
chr19	42395341	42395580	diffreps_chr19_42395341_42395580	1.64	0.000145006	Promoter (<=1kb)	19	42395537	42415495	19959	1	0	ENSBTAG00000009496	STAT5A	signal transducer and activator of transcription 5A
chr19	20319841	20320040	diffreps_chr19_20319841_20320040	1.08	0.00890968	Downstream (<1kb)	19	20277205	20317115	39911	2	-2727	ENSBTAG00000015976	PHF12	PHD finger protein 12
chr19	19427881	19428320	diffreps_chr19_19427881_19428320	1.39	1.83e-06	Promoter (1-2kb)	19	19388584	19429506	40923	2	1186	ENSBTAG00000006894	NOS2	nitric oxide synthase 2
chr19	12380981	12381320	diffreps_chr19_12380981_12381320	1.54	2.04e-05	Distal Intergenic	19	12299125	12359979	60855	2	-21003	ENSBTAG00000009427	PPM1D	protein phosphatase, Mg2+/Mn2+ dependent 1D
chr19	35076001	35076200	diffreps_chr19_35076001_35076200	1.12	0.00639709	Distal Intergenic	19	35124085	35142701	18617	2	66501	ENSBTAG00000008978	USP22	ubiquitin specific peptidase 22
chr19	10181001	10181200	diffreps_chr19_10181001_10181200	1.12	0.00639709	Promoter (<=1kb)	19	10181044	10231415	50372	1	0	ENSBTAG00000003365	GDPD1	glycerophosphodiester phosphodiesterase domain containing 1
chr19	57507281	57507900	diffreps_chr19_57507281_57507900	1.38	1.32e-12	Distal Intergenic	19	57192441	57196471	4031	2	-310811	ENSBTAG00000030164	RPL38	ribosomal protein L38
chr2	53480981	53481220	diffreps_chr2_53480981_53481220	1.3	0.00111253	Intron (NM_001105003/616246, intron 6 of 13)	2	52964905	53662312	697408	2	181092	ENSBTAG00000032289	ARHGAP15	Rho GTPase activating protein 15
chr2	134554061	134554740	diffreps_chr2_134554061_134554740	1.93	0	Distal Intergenic	2	134985476	135137665	152190	2	582925	ENSBTAG00000000684	ARHGEF10L	Rho guanine nucleotide exchange factor 10 like
chr2	123134841	123135280	diffreps_chr2_123134841_123135280	1.14	4.72e-05	Distal Intergenic	2	122848955	122858265	9311	1	285887	ENSBTAG00000003479	MATN1	matrilin 1
chr2	124220841	124221120	diffreps_chr2_124220841_124221120	1.34	0.000480749	Distal Intergenic	2	124237184	124325552	88369	2	104432	ENSBTAG00000012848	PTPRU	protein tyrosine phosphatase receptor type U
chr2	135877241	135877740	diffreps_chr2_135877241_135877740	1.22	8.07e-06	Distal Intergenic	2	135900377	135911220	10844	1	-22637	ENSBTAG00000005670	ARHGEF19	Rho guanine nucleotide exchange factor 19
chr2	112484481	112484680	diffreps_chr2_112484481_112484680	1.73	9.72e-05	Distal Intergenic	2	112489089	112502184	13096	2	17504	ENSBTAG00000038700	FAM124B	family with sequence similarity 124 member B
chr2	115234781	115235020	diffreps_chr2_115234781_115235020	1.01	0.0070219	Distal Intergenic	2	115318013	115478018	160006	1	-82993	ENSBTAG00000021316	COL4A3	collagen type IV alpha 3 chain
chr2	6896621	6896860	diffreps_chr2_6896621_6896860	1.18	0.00285594	Distal Intergenic	2	6935088	6975924	40837	2	79064	ENSBTAG00000003002	WDR75	WD repeat domain 75
chr2	25583861	25584260	diffreps_chr2_25583861_25584260	2.01	1.48e-09	Distal Intergenic	2	25523850	25556740	32891	2	-27122	ENSBTAG00000013218	GORASP2	golgi reassembly stacking protein 2
chr2	126936941	126937280	diffreps_chr2_126936941_126937280	1.15	0.000605271	3' UTR	2	126936276	126939832	3557	2	2552	ENSBTAG00000013131	FAM110D	family with sequence similarity 110 member D
chr2	104248301	104248700	diffreps_chr2_104248301_104248700	1.07	7.28e-05	Distal Intergenic	2	104134421	104220969	86549	1	113881	ENSBTAG00000010426	XRCC5	X-ray repair cross complementing 5
chr2	103714841	103715040	diffreps_chr2_103714841_103715040	1.95	3.85e-05	Distal Intergenic	2	103361560	103430719	69160	2	-284123	ENSBTAG00000008300	FN1	fibronectin 1
chr2	3947421	3947780	diffreps_chr2_3947421_3947780	1.07	0.000166822	Distal Intergenic	2	4187388	4224646	37259	1	-239608	ENSBTAG00000050824	HS6ST1	heparan sulfate 6-O-sulfotransferase 1
chr2	132439501	132439920	diffreps_chr2_132439501_132439920	1.01	1.77e-05	Distal Intergenic	2	132496553	132509449	12897	2	69529	ENSBTAG00000050633	PLA2G2F	phospholipase A2 group IIF
chr2	15175301	15175800	diffreps_chr2_15175301_15175800	2.28	3.08e-14	Promoter (<=1kb)	2	15083580	15175273	91694	2	-29	ENSBTAG00000009256	ITGA4	integrin subunit alpha 4
chr2	26854221	26854640	diffreps_chr2_26854221_26854640	1.52	1.28e-06	Distal Intergenic	2	26753546	26774543	20998	2	-79679	ENSBTAG00000010736	BBS5	Bardet-Biedl syndrome 5
chr2	25644061	25644620	diffreps_chr2_25644061_25644620	1.01	8.91e-06	Promoter (<=1kb)	2	25604283	25643331	39049	2	-731	ENSBTAG00000007258	GAD1	glutamate decarboxylase 1
chr2	80061721	80062100	diffreps_chr2_80061721_80062100	1.21	7.01e-05	Distal Intergenic	2	80266321	80275111	8791	1	-204221	ENSBTAG00000018653	NABP1	nucleic acid binding protein 1
chr2	107727741	107728040	diffreps_chr2_107727741_107728040	1.77	2.84e-06	Distal Intergenic	2	107549176	107563067	13892	1	178566	ENSBTAG00000014975	SLC4A3	solute carrier family 4 member 3
chr2	120092461	120092880	diffreps_chr2_120092461_120092880	1.53	2.2e-07	Distal Intergenic	2	120096973	120100228	3256	1	-4093	ENSBTAG00000004519	ALPI	alkaline phosphatase, intestinal
chr2	86864961	86865240	diffreps_chr2_86864961_86865240	1.52	0.000196124	Distal Intergenic	2	86319218	86686828	367611	1	545744	ENSBTAG00000007635	PLCL1	phospholipase C like 1 (inactive)
chr2	132440081	132440560	diffreps_chr2_132440081_132440560	1.27	1.85e-06	Distal Intergenic	2	132496553	132509449	12897	2	68889	ENSBTAG00000050633	PLA2G2F	phospholipase A2 group IIF
chr2	102763421	102763680	diffreps_chr2_102763421_102763680	1.29	0.000622569	Intron (NM_001192701/530961, intron 11 of 11)	2	102761516	102854261	92746	2	90581	ENSBTAG00000033690	BARD1	BRCA1 associated RING domain 1
chr2	89056161	89056600	diffreps_chr2_89056161_89056600	1.04	7.59e-05	Promoter (<=1kb)	2	89035577	89056404	20828	2	0	ENSBTAG00000002272	KCTD18	potassium channel tetramerization domain containing 18
chr2	5471801	5472340	diffreps_chr2_5471801_5472340	1.19	1.84e-06	Exon (NM_001046541/614576, exon 11 of 14)	2	5466022	5466097	76	1	5780	ENSBTAG00000045010	MIR2350	microRNA mir-2350
chr2	66255581	66255820	diffreps_chr2_66255581_66255820	1.33	0.00077086	Distal Intergenic	2	66957140	67756694	799555	1	-701320	ENSBTAG00000005235	DPP10	dipeptidyl peptidase like 10
chr2	106669281	106669720	diffreps_chr2_106669281_106669720	1.16	5.78e-07	Promoter (<=1kb)	2	106669297	106706023	36727	1	0	ENSBTAG00000018415	TTLL4	tubulin tyrosine ligase like 4
chr2	121977541	121977920	diffreps_chr2_121977541_121977920	1.42	5.49e-06	Distal Intergenic	2	122077535	122095615	18081	1	-99615	ENSBTAG00000010378	PEF1	penta-EF-hand domain containing 1
chr2	29785541	29785760	diffreps_chr2_29785541_29785760	1.53	0.000313941	Distal Intergenic	2	29996676	30088167	91492	1	-210916	ENSBTAG00000002425	SCN9A	sodium voltage-gated channel alpha subunit 9
chr2	136212561	136212900	diffreps_chr2_136212561_136212900	1.18	0.000491388	Distal Intergenic	2	136066732	136069882	3151	2	-142680	ENSBTAG00000010938	SRARP	steroid receptor associated and regulated protein
chr2	134950881	134951380	diffreps_chr2_134950881_134951380	1.18	4.49e-06	Distal Intergenic	2	134985476	135137665	152190	2	186285	ENSBTAG00000000684	ARHGEF10L	Rho guanine nucleotide exchange factor 10 like
chr2	125485961	125486480	diffreps_chr2_125485961_125486480	1.49	9.1e-11	Distal Intergenic	2	125448288	125470854	22567	1	37674	ENSBTAG00000006225	RPA2	replication protein A2
chr2	132189661	132189980	diffreps_chr2_132189661_132189980	1.54	2.04e-05	Distal Intergenic	2	132136807	132139924	3118	1	52855	ENSBTAG00000009156	CAMK2N1	calcium/calmodulin dependent protein kinase II inhibitor 1
chr2	119593741	119594200	diffreps_chr2_119593741_119594200	1.7	9.41e-09	Distal Intergenic	2	119585622	119590220	4599	2	-3522	ENSBTAG00000003253	NPPC	natriuretic peptide C
chr2	134555621	134556000	diffreps_chr2_134555621_134556000	1.83	8.6e-08	Distal Intergenic	2	134985476	135137665	152190	2	581665	ENSBTAG00000000684	ARHGEF10L	Rho guanine nucleotide exchange factor 10 like
chr2	23854481	23854740	diffreps_chr2_23854481_23854740	1.12	0.0030896	Intron (NM_001192902/537312, intron 4 of 30)	2	23607682	23937801	330120	2	83061	ENSBTAG00000020984	RAPGEF4	Rap guanine nucleotide exchange factor 4
chr2	104698161	104698460	diffreps_chr2_104698161_104698460	1.4	0.000142212	Distal Intergenic	2	104660536	104679081	18546	2	-19081	ENSBTAG00000054218	IGFBP5	insulin like growth factor binding protein 5
chr2	119199121	119199320	diffreps_chr2_119199121_119199320	1.02	0.00930257	Distal Intergenic	2	119226976	119236929	9954	2	37609	ENSBTAG00000016174	NCL	nucleolin
chr2	118847401	118848000	diffreps_chr2_118847401_118848000	1.77	3.56e-11	Distal Intergenic	2	118865176	118946609	81434	1	-17176	ENSBTAG00000005119	PSMD1	proteasome 26S subunit, non-ATPase 1
chr2	121954201	121954460	diffreps_chr2_121954201_121954460	1.04	0.00514081	Distal Intergenic	2	122077535	122095615	18081	1	-123075	ENSBTAG00000010378	PEF1	penta-EF-hand domain containing 1
chr2	71285001	71285600	diffreps_chr2_71285001_71285600	1.53	2.2e-12	Intron (NM_001099021/523291, intron 2 of 12)	2	71244649	71319376	74728	2	33776	ENSBTAG00000013619	SCTR	secretin receptor
chr2	105816721	105816920	diffreps_chr2_105816721_105816920	1.27	0.00287775	Distal Intergenic	2	106011329	106011401	73	2	194481	ENSBTAG00000044630	MIR2356	microRNA mir-2356
chr2	118830321	118830660	diffreps_chr2_118830321_118830660	1.97	1.89e-07	Distal Intergenic	2	118803760	118824714	20955	1	26562	ENSBTAG00000030718	SPATA3	spermatogenesis associated 3
chr2	120146861	120147500	diffreps_chr2_120146861_120147500	1.41	4.88e-13	Distal Intergenic	2	120166846	120174104	7259	1	-19346	ENSBTAG00000011390	CHRND	cholinergic receptor nicotinic delta subunit
chr2	133788381	133788580	diffreps_chr2_133788381_133788580	1.12	0.00639709	Intron (NM_001105646/100126042, intron 14 of 14)	2	133800882	133813306	12425	1	-12302	ENSBTAG00000015246	TAS1R2	taste 1 receptor member 2
chr2	73477321	73477720	diffreps_chr2_73477321_73477720	1.19	3.13e-05	Distal Intergenic	2	73408360	73416299	7940	1	68962	ENSBTAG00000006059	TSN	translin
chr2	31430621	31430960	diffreps_chr2_31430621_31430960	1.92	1.97e-07	Promoter (<=1kb)	2	31430122	31430181	60	2	-441	NA	MIR11978	microRNA mir-11978
chr2	135227701	135227960	diffreps_chr2_135227701_135227960	1.13	0.00352186	Intron (NM_001101911/509120, intron 7 of 12)	2	135236143	135236206	64	1	-8183	ENSBTAG00000045172	MIR2358	microRNA mir-2358
chr2	67195041	67195540	diffreps_chr2_67195041_67195540	1.14	7.59e-06	Intron (NM_001078070/617222, intron 3 of 26)	2	66957140	67756694	799555	1	237902	ENSBTAG00000005235	DPP10	dipeptidyl peptidase like 10
chr2	42650341	42651220	diffreps_chr2_42650341_42651220	1.05	7.44e-10	Promoter (<=1kb)	2	42650738	42652184	1447	1	0	ENSBTAG00000021526	RPRM	reprimo, TP53 dependent G2 arrest mediator homolog
chr2	126777281	126777640	diffreps_chr2_126777281_126777640	2.33	1.21e-09	Promoter (<=1kb)	2	126777986	126802980	24995	1	-346	ENSBTAG00000005629	CRYBG2	crystallin beta-gamma domain containing 2
chr2	118172681	118172880	diffreps_chr2_118172681_118172880	1.06	0.00677122	Distal Intergenic	2	118076301	118099221	22921	2	-73461	ENSBTAG00000010344	SLC16A14	solute carrier family 16 member 14
chr2	123379001	123379260	diffreps_chr2_123379001_123379260	1.68	2.48e-05	Distal Intergenic	2	122848955	122858265	9311	1	530047	ENSBTAG00000003479	MATN1	matrilin 1
chr2	20240801	20241000	diffreps_chr2_20240801_20241000	1.17	0.00518494	Distal Intergenic	2	20568466	20643955	75490	2	402955	ENSBTAG00000006693	MTX2	metaxin 2
chr2	4601261	4601500	diffreps_chr2_4601261_4601500	1.08	0.00428209	Promoter (1-2kb)	2	4602763	4621039	18277	1	-1263	ENSBTAG00000008089	AMMECR1L	AMMECR1 like
chr2	20071681	20072120	diffreps_chr2_20071681_20072120	1.03	0.000116883	Distal Intergenic	2	19663583	19663655	73	2	-408027	ENSBTAG00000045536	MIR4444	microRNA mir-4444
chr2	43317061	43317300	diffreps_chr2_43317061_43317300	1.6	0.000138467	Distal Intergenic	2	43427948	43469178	41231	2	151878	ENSBTAG00000001435	ARL6IP6	ADP ribosylation factor like GTPase 6 interacting protein 6
chr2	86295021	86295320	diffreps_chr2_86295021_86295320	1.21	0.000350242	Promoter (<=1kb)	2	86226318	86295180	68863	2	0	ENSBTAG00000031614	BOLL	boule homolog, RNA binding protein
chr2	38585381	38585600	diffreps_chr2_38585381_38585600	1.02	0.00808187	Exon (NM_176663/338068, exon 8 of 10)	2	38524283	38597895	73613	1	61099	ENSBTAG00000011909	ACVR1	activin A receptor type 1
chr2	113119181	113119380	diffreps_chr2_113119181_113119380	1.12	0.00639709	Distal Intergenic	2	112861969	113100311	238343	2	-18871	ENSBTAG00000000581	DOCK10	dedicator of cytokinesis 10
chr2	106834141	106835100	diffreps_chr2_106834141_106835100	1.16	0	3' UTR	2	106842376	106852463	10088	1	-7276	ENSBTAG00000009217	WNT10A	Wnt family member 10A
chr2	131244501	131245060	diffreps_chr2_131244501_131245060	2.22	4.22e-15	Promoter (<=1kb)	2	131181428	131245016	63589	2	0	ENSBTAG00000008951	ALPL	alkaline phosphatase, biomineralization associated
chr2	94537441	94537800	diffreps_chr2_94537441_94537800	1.12	0.000232157	Intron (NM_001206545/509707, intron 1 of 1)	2	94507200	94552835	45636	2	15035	ENSBTAG00000017043	GPR1	G protein-coupled receptor 1
chr2	5290941	5291160	diffreps_chr2_5290941_5291160	1.19	0.00323501	Distal Intergenic	2	5273102	5273163	62	1	17840	ENSBTAG00000053245	MIR2285AA	microRNA mir-2285aa
chr2	131181881	131182520	diffreps_chr2_131181881_131182520	1.31	1.81e-08	3' UTR	2	131181428	131245016	63589	2	62496	ENSBTAG00000008951	ALPL	alkaline phosphatase, biomineralization associated
chr2	129409641	129409860	diffreps_chr2_129409641_129409860	1.06	0.00677122	Exon (NM_001083446/523797, exon 13 of 19)	2	129422591	129468343	45753	1	-12731	ENSBTAG00000038865	TCEA3	transcription elongation factor A3
chr2	106946621	106947060	diffreps_chr2_106946621_106947060	1.33	3.12e-06	Promoter (<=1kb)	2	106945887	106945950	64	2	-672	ENSBTAG00000029763	MIR375	microRNA mir-375
chr2	96039821	96040400	diffreps_chr2_96039821_96040400	1.23	6.77e-07	Distal Intergenic	2	95908985	95917948	8964	2	-121874	ENSBTAG00000052083	METTL21A	methyltransferase like 21A
chr2	106947141	106947740	diffreps_chr2_106947141_106947740	1.7	1.92e-13	Promoter (1-2kb)	2	106945887	106945950	64	2	-1192	ENSBTAG00000029763	MIR375	microRNA mir-375
chr2	19309261	19309460	diffreps_chr2_19309261_19309460	1.27	0.00287775	Distal Intergenic	2	19325706	19328346	2641	1	-16246	ENSBTAG00000027696	TTC30B	tetratricopeptide repeat domain 30B
chr2	126935361	126935920	diffreps_chr2_126935361_126935920	1.12	3.82e-07	Downstream (<1kb)	2	126936276	126939832	3557	2	3912	ENSBTAG00000013131	FAM110D	family with sequence similarity 110 member D
chr2	129073381	129073680	diffreps_chr2_129073381_129073680	1.01	0.00257828	Intron (NM_001046035/509522, intron 4 of 7)	2	129056430	129079504	23075	1	16952	ENSBTAG00000030434	FUCA1	alpha-L-fucosidase 1
chr2	124040481	124040980	diffreps_chr2_124040481_124040980	2.43	4.44e-16	Distal Intergenic	2	124237184	124325552	88369	2	284572	ENSBTAG00000012848	PTPRU	protein tyrosine phosphatase receptor type U
chr2	71919301	71919520	diffreps_chr2_71919301_71919520	1.08	0.00428209	Distal Intergenic	2	71939112	71941225	2114	2	21705	ENSBTAG00000026829	TMEM185B	transmembrane protein 185B
chr2	86801901	86802100	diffreps_chr2_86801901_86802100	1.91	6.13e-05	Distal Intergenic	2	86319218	86686828	367611	1	482684	ENSBTAG00000007635	PLCL1	phospholipase C like 1 (inactive)
chr2	80899321	80900020	diffreps_chr2_80899321_80900020	2.04	0	Promoter (<=1kb)	2	80621361	80899308	277948	2	-14	ENSBTAG00000014832	TMEFF2	transmembrane protein with EGF like and two follistatin like domains 2
chr2	88165441	88165720	diffreps_chr2_88165441_88165720	1.06	0.00285456	Distal Intergenic	2	87843626	88039731	196106	2	-125711	ENSBTAG00000016334	SATB2	SATB homeobox 2
chr2	128998121	128998340	diffreps_chr2_128998121_128998340	1.26	0.00159698	Distal Intergenic	2	129001537	129038262	36726	1	-3197	ENSBTAG00000019371	CNR2	cannabinoid receptor 2
chr2	88047221	88047840	diffreps_chr2_88047221_88047840	1.35	1.55e-10	Distal Intergenic	2	87843626	88039731	196106	2	-7491	ENSBTAG00000016334	SATB2	SATB homeobox 2
chr20	31619401	31619820	diffreps_chr20_31619401_31619820	1.37	2.64e-06	Distal Intergenic	20	31552928	31579934	27007	2	-39468	ENSBTAG00000015504	ZNF131	zinc finger protein 131
chr20	3654241	3654580	diffreps_chr20_3654241_3654580	1.05	0.00106443	Distal Intergenic	20	3852216	3974842	122627	2	320262	ENSBTAG00000017457	STK10	serine/threonine kinase 10
chr20	37491521	37491980	diffreps_chr20_37491521_37491980	1.56	9.98e-08	Distal Intergenic	20	37164880	37370342	205463	2	-121180	ENSBTAG00000000579	NIPBL	NIPBL cohesin loading factor
chr20	40737861	40738280	diffreps_chr20_40737861_40738280	1.35	6.02e-06	Distal Intergenic	20	40919439	40995857	76419	2	257577	ENSBTAG00000007665	NPR3	natriuretic peptide receptor 3
chr20	14271741	14272100	diffreps_chr20_14271741_14272100	1.03	0.000307153	Intron (NM_001193016/540722, intron 19 of 23)	20	14055308	14330823	275516	1	216434	ENSBTAG00000016963	ADAMTS6	ADAM metallopeptidase with thrombospondin type 1 motif 6
chr20	18454541	18454760	diffreps_chr20_18454541_18454760	1.23	0.00227955	Promoter (<=1kb)	20	18454638	18531446	76809	1	0	ENSBTAG00000007704	ELOVL7	ELOVL fatty acid elongase 7
chr20	25827361	25827740	diffreps_chr20_25827361_25827740	1.31	1.95e-05	Distal Intergenic	20	25956802	25967151	10350	1	-129062	ENSBTAG00000005380	MOCS2	molybdenum cofactor synthesis 2
chr20	4913841	4914360	diffreps_chr20_4913841_4914360	1.51	2.32e-09	Promoter (<=1kb)	20	4910309	4913387	3079	2	-455	ENSBTAG00000020568	NKX2-5	NK2 homeobox 5
chr20	2533861	2534440	diffreps_chr20_2533861_2534440	1.21	5.49e-09	Intron (NM_001013604/541458, intron 1 of 7)	20	2680554	2707201	26648	1	-146114	ENSBTAG00000002779	GABRP	gamma-aminobutyric acid type A receptor subunit pi
chr20	70665921	70666340	diffreps_chr20_70665921_70666340	1.2	1.99e-05	Distal Intergenic	20	70777557	70786493	8937	1	-111217	ENSBTAG00000015907	IRX4	iroquois homeobox 4
chr20	71005201	71005820	diffreps_chr20_71005201_71005820	1.05	1.85e-06	Promoter (<=1kb)	20	71006062	71048066	42005	1	-242	ENSBTAG00000000944	LPCAT1	lysophosphatidylcholine acyltransferase 1
chr20	66752121	66752360	diffreps_chr20_66752121_66752360	1.98	9.97e-06	Distal Intergenic	20	66817798	66825992	8195	1	-65438	ENSBTAG00000008130	MED10	mediator complex subunit 10
chr20	25212181	25212600	diffreps_chr20_25212181_25212600	1.7	8.26e-08	Intron (NM_001014943/534329, intron 4 of 4)	20	25400370	25515962	115593	2	303362	ENSBTAG00000003728	NDUFS4	NADH:ubiquinone oxidoreductase subunit S4
chr20	6573441	6573840	diffreps_chr20_6573441_6573840	1.53	5.48e-07	Distal Intergenic	20	6676797	6738543	61747	1	-102957	ENSBTAG00000016002	FAM169A	family with sequence similarity 169 member A
chr20	8174421	8175240	diffreps_chr20_8174421_8175240	1.33	1.01e-11	Distal Intergenic	20	8144460	8145622	1163	1	29962	ENSBTAG00000032705	CALM	calmodulin-like
chr20	70666941	70667240	diffreps_chr20_70666941_70667240	1.72	6.74e-06	Distal Intergenic	20	70777557	70786493	8937	1	-110317	ENSBTAG00000015907	IRX4	iroquois homeobox 4
chr20	53437521	53437880	diffreps_chr20_53437521_53437880	1.08	0.000190095	Intron (NM_001076837/512080, intron 1 of 11)	20	53339220	53339295	76	1	98302	NA	MIR2361	microRNA mir-2361
chr20	5194661	5195180	diffreps_chr20_5194661_5195180	2.23	3.57e-14	Distal Intergenic	20	5319516	5331743	12228	2	136563	ENSBTAG00000034598	BOD1	biorientation of chromosomes in cell division 1
chr20	62241141	62241380	diffreps_chr20_62241141_62241380	1.18	0.00158177	Distal Intergenic	20	62513847	62580670	66824	1	-272467	ENSBTAG00000006346	DAP	death associated protein
chr20	18939521	18939860	diffreps_chr20_18939521_18939860	2.05	1.11e-07	Distal Intergenic	20	18560198	18649542	89345	1	379324	ENSBTAG00000017026	DEPDC1B	DEP domain containing 1B
chr20	36614621	36615060	diffreps_chr20_36614621_36615060	1.46	2.6e-07	Distal Intergenic	20	36618984	36639869	20886	1	-3924	ENSBTAG00000005176	GDNF	glial cell derived neurotrophic factor
chr20	16769961	16770400	diffreps_chr20_16769961_16770400	1.01	0.0001376	Distal Intergenic	20	16791868	16972465	180598	2	202065	ENSBTAG00000018616	IPO11	importin 11
chr20	71965441	71966620	diffreps_chr20_71965441_71966620	1.2	0	Promoter (1-2kb)	20	71964428	71965885	1458	1	1014	NA	LOC524810	IgM
chr20	2000681	2001120	diffreps_chr20_2000681_2001120	1.32	6.48e-07	Distal Intergenic	20	2012299	2015726	3428	1	-11179	ENSBTAG00000014620	FOXI1	forkhead box I1
chr20	2488461	2488900	diffreps_chr20_2488461_2488900	1.17	1.24e-05	Intron (NM_001013604/541458, intron 1 of 7)	20	2381094	2641575	260482	1	107368	ENSBTAG00000002865	KCNIP1	potassium voltage-gated channel interacting protein 1
chr20	70780641	70781280	diffreps_chr20_70780641_70781280	2.91	0	Intron (NM_001098466/614900, intron 1 of 5)	20	70777557	70786493	8937	1	3085	ENSBTAG00000015907	IRX4	iroquois homeobox 4
chr20	37758761	37758960	diffreps_chr20_37758761_37758960	1.38	0.00151622	Distal Intergenic	20	37816351	37817869	1519	2	58909	NA	MGC134093	uncharacterized protein MGC134093
chr20	71327121	71327500	diffreps_chr20_71327121_71327500	1.75	2.05e-07	Distal Intergenic	20	71390380	71408911	18532	1	-62880	ENSBTAG00000006971	BRD9	bromodomain containing 9
chr20	760601	761080	diffreps_chr20_760601_761080	1.67	4.33e-10	Intron (NM_001191450/615883, intron 2 of 33)	20	909791	909849	59	2	148769	NA	MIR2285CT	microRNA mir-2285ct
chr20	7979041	7979440	diffreps_chr20_7979041_7979440	1.11	0.000101466	Distal Intergenic	20	8051886	8070652	18767	2	91212	ENSBTAG00000006843	UTP15	UTP15 small subunit processome component
chr20	13338401	13338680	diffreps_chr20_13338401_13338680	1.04	0.00217569	Distal Intergenic	20	13456011	13456106	96	1	-117331	ENSBTAG00000054863	MIR2285Z	microRNA mir-2285z
chr20	71166961	71167340	diffreps_chr20_71166961_71167340	1.44	5.98e-06	Distal Intergenic	20	71175070	71181499	6430	2	14159	NA	SLC6A18	solute carrier family 6 member 18
chr20	7583101	7583700	diffreps_chr20_7583101_7583700	1.62	3.63e-13	Distal Intergenic	20	7683040	7818033	134994	2	234333	ENSBTAG00000005633	ARHGEF28	Rho guanine nucleotide exchange factor 28
chr20	60574221	60574540	diffreps_chr20_60574221_60574540	1.31	0.00015319	Distal Intergenic	20	62513847	62580670	66824	1	-1939307	ENSBTAG00000006346	DAP	death associated protein
chr20	70848421	70848640	diffreps_chr20_70848421_70848640	2.02	1.5e-05	Distal Intergenic	20	70839105	70844379	5275	2	-4043	ENSBTAG00000009914	NDUFS6	NADH:ubiquinone oxidoreductase subunit S6
chr20	15418321	15418620	diffreps_chr20_15418321_15418620	1.23	0.000443281	Distal Intergenic	20	15107065	15351722	244658	2	-66600	ENSBTAG00000043992	RNF180	ring finger protein 180
chr20	8417501	8417980	diffreps_chr20_8417501_8417980	1.43	2.21e-07	Distal Intergenic	20	8447522	8448443	922	2	30463	ENSBTAG00000003377	TMEM174	transmembrane protein 174
chr20	3159661	3160360	diffreps_chr20_3159661_3160360	1.69	0	Promoter (<=1kb)	20	3159102	3161268	2167	1	560	ENSBTAG00000010003	TLX3	T cell leukemia homeobox 3
chr20	64312521	64312720	diffreps_chr20_64312521_64312720	1.03	0.0107081	Distal Intergenic	20	63557628	63558518	891	1	754894	ENSBTAG00000032508	TAS2R1	taste 2 receptor member 1
chr20	22910101	22910540	diffreps_chr20_22910101_22910540	1.13	5.93e-06	Distal Intergenic	20	22986548	23096396	109849	1	-76008	ENSBTAG00000001001	ANKRD55	ankyrin repeat domain 55
chr20	61070301	61070620	diffreps_chr20_61070301_61070620	1.18	8.7e-05	Distal Intergenic	20	62513847	62580670	66824	1	-1443227	ENSBTAG00000006346	DAP	death associated protein
chr20	71374881	71375080	diffreps_chr20_71374881_71375080	1.17	0.00518494	Distal Intergenic	20	71390380	71408911	18532	1	-15300	ENSBTAG00000006971	BRD9	bromodomain containing 9
chr20	14866121	14866360	diffreps_chr20_14866121_14866360	1.01	0.0070219	Downstream (2-3kb)	20	14767971	14790737	22767	2	-75385	ENSBTAG00000009468	SHISAL2B	shisa like 2B
chr20	2154561	2154920	diffreps_chr20_2154561_2154920	1.5	4.75e-06	Exon (NM_001076844/513244, exon 8 of 21)	20	2132330	2179408	47079	2	24488	ENSBTAG00000009381	LCP2	lymphocyte cytosolic protein 2
chr20	71594861	71595060	diffreps_chr20_71594861_71595060	1.46	0.00069752	Distal Intergenic	20	71607452	71645486	38035	1	-12392	ENSBTAG00000004629	SLC9A3	solute carrier family 9 member A3
chr20	5083421	5083860	diffreps_chr20_5083421_5083860	1.38	4.23e-07	Distal Intergenic	20	5000472	5011125	10654	2	-72297	ENSBTAG00000001823	STC2	stanniocalcin 2
chr21	15459441	15459680	diffreps_chr21_15459441_15459680	1.16	0.00251763	Distal Intergenic	21	14851837	15219459	367623	2	-239983	ENSBTAG00000001652	SLCO3A1	solute carrier organic anion transporter family member 3A1
chr21	28352521	28352820	diffreps_chr21_28352521_28352820	1.14	0.0010843	Distal Intergenic	21	28158322	28159841	1520	2	-192681	NA	NSMCE3	NSE3 homolog, SMC5-SMC6 complex component
chr21	66127781	66128200	diffreps_chr21_66127781_66128200	1.04	0.00015242	Distal Intergenic	21	65956121	65961058	4938	1	171661	NA	MEG9	maternally expressed 9 (non-protein coding)
chr21	4400601	4400980	diffreps_chr21_4400601_4400980	1.12	0.000204402	Distal Intergenic	21	4267440	4359565	92126	1	133162	ENSBTAG00000003392	GABRA5	gamma-aminobutyric acid type A receptor subunit alpha5
chr21	25831441	25831940	diffreps_chr21_25831441_25831940	1.57	1.9e-09	Distal Intergenic	21	25950192	25967463	17272	2	135523	ENSBTAG00000020023	MTHFS	5,10-methenyltetrahydrofolate synthetase (5-formyltetrahydrofolate cyclo-ligase)
chr21	65108201	65108700	diffreps_chr21_65108201_65108700	1.18	1.45e-06	Promoter (1-2kb)	21	65091253	65110055	18803	2	1355	ENSBTAG00000009294	DEGS2	delta 4-desaturase, sphingolipid 2
chr21	26187601	26188020	diffreps_chr21_26187601_26188020	1.34	5.45e-06	Distal Intergenic	21	26110597	26141035	30439	1	77005	ENSBTAG00000012338	FAH	fumarylacetoacetate hydrolase
chr21	33552641	33553860	diffreps_chr21_33552641_33553860	1.1	0	Distal Intergenic	21	33481889	33487330	5442	2	-65312	ENSBTAG00000007346	COMMD4	COMM domain containing 4
chr21	13982721	13983120	diffreps_chr21_13982721_13983120	1.1	2.22e-05	Distal Intergenic	21	14043754	14073646	29893	2	90526	ENSBTAG00000051831	CHD2	chromodomain helicase DNA binding protein 2
chr21	25901041	25901580	diffreps_chr21_25901041_25901580	1.54	6.55e-09	Distal Intergenic	21	25950192	25967463	17272	2	65883	ENSBTAG00000020023	MTHFS	5,10-methenyltetrahydrofolate synthetase (5-formyltetrahydrofolate cyclo-ligase)
chr21	28971821	28972260	diffreps_chr21_28971821_28972260	1.14	2.36e-05	Distal Intergenic	21	28805971	28850666	44696	1	165851	ENSBTAG00000007649	TM2D3	TM2 domain containing 3
chr21	20030301	20030560	diffreps_chr21_20030301_20030560	1.06	0.00326871	Intron (NM_001104975/512150, intron 4 of 4)	21	19998520	20005969	7450	1	31782	ENSBTAG00000004339	LOC508153	uncharacterized LOC508153
chr21	6334261	6334720	diffreps_chr21_6334261_6334720	1.29	1.1e-07	Distal Intergenic	21	6079335	6238774	159440	1	254927	ENSBTAG00000006987	CERS3	ceramide synthase 3
chr21	27855501	27855820	diffreps_chr21_27855501_27855820	1.01	0.00257828	Distal Intergenic	21	27981407	28095171	113765	1	-125587	ENSBTAG00000020413	APBA2	amyloid beta precursor protein binding family A member 2
chr21	27247721	27248240	diffreps_chr21_27247721_27248240	1.01	6.84e-06	Distal Intergenic	21	27101684	27110334	8651	2	-137388	ENSBTAG00000010964	STARD5	StAR related lipid transfer domain containing 5
chr21	26633941	26634140	diffreps_chr21_26633941_26634140	1.5	0.000754255	Distal Intergenic	21	26547390	26602021	54632	1	86552	ENSBTAG00000032951	ABHD17C	abhydrolase domain containing 17C, depalmitoylase
chr21	59251581	59252060	diffreps_chr21_59251581_59252060	2.11	2.68e-12	Distal Intergenic	21	59279646	59292640	12995	1	-27586	ENSBTAG00000004063	SERPINA5	serpin family A member 5
chr21	25906161	25906360	diffreps_chr21_25906161_25906360	1.5	0.000754255	Distal Intergenic	21	25950192	25967463	17272	2	61103	ENSBTAG00000020023	MTHFS	5,10-methenyltetrahydrofolate synthetase (5-formyltetrahydrofolate cyclo-ligase)
chr21	69230061	69230340	diffreps_chr21_69230061_69230340	1.17	0.00077757	Downstream (<1kb)	21	69222034	69226405	4372	1	8028	ENSBTAG00000017622	SIVA1	SIVA1 apoptosis inducing factor
chr21	57311841	57312040	diffreps_chr21_57311841_57312040	1.19	0.00323501	Distal Intergenic	21	57379063	57414832	35770	2	102792	ENSBTAG00000046979	LGMN	legumain
chr21	27264281	27264900	diffreps_chr21_27264281_27264900	1.11	3.86e-08	Distal Intergenic	21	27388185	27396222	8038	2	131322	ENSBTAG00000035247	MCEE	methylmalonyl-CoA epimerase
chr21	28086021	28087040	diffreps_chr21_28086021_28087040	1.61	0	Intron (NM_001077921/514762, intron 9 of 13)	21	28158322	28159841	1520	2	72801	NA	NSMCE3	NSE3 homolog, SMC5-SMC6 complex component
chr21	19261741	19262140	diffreps_chr21_19261741_19262140	1.59	1.66e-07	Promoter (1-2kb)	21	18837391	19260197	422807	2	-1545	ENSBTAG00000047543	NTRK3	neurotrophic receptor tyrosine kinase 3
chr21	61964401	61964640	diffreps_chr21_61964401_61964640	2.91	5.79e-08	Distal Intergenic	21	61642063	61722289	80227	1	322339	ENSBTAG00000014230	VRK1	VRK serine/threonine kinase 1
chr21	7777981	7778340	diffreps_chr21_7777981_7778340	1.14	0.000533343	Promoter (1-2kb)	21	7780293	8080394	300102	1	-1953	ENSBTAG00000021527	IGF1R	insulin like growth factor 1 receptor
chr21	27956261	27956680	diffreps_chr21_27956261_27956680	2.75	1.29e-13	Distal Intergenic	21	27981407	28095171	113765	1	-24727	ENSBTAG00000020413	APBA2	amyloid beta precursor protein binding family A member 2
chr21	44984901	44985280	diffreps_chr21_44984901_44985280	1.09	0.000246626	Distal Intergenic	21	44934144	44951180	17037	2	-33722	ENSBTAG00000003419	EAPP	E2F associated phosphoprotein
chr21	27251561	27252080	diffreps_chr21_27251561_27252080	1.41	7.65e-09	Distal Intergenic	21	27101684	27110334	8651	2	-141228	ENSBTAG00000010964	STARD5	StAR related lipid transfer domain containing 5
chr21	65610201	65610600	diffreps_chr21_65610201_65610600	1.25	2e-05	Distal Intergenic	21	65626361	65634472	8112	1	-15761	ENSBTAG00000037899	DLK1	delta like non-canonical Notch ligand 1
chr21	39485881	39486320	diffreps_chr21_39485881_39486320	1.15	1.71e-05	Distal Intergenic	21	41216671	41262640	45970	1	-1730351	ENSBTAG00000001617	G2E3	G2/M-phase specific E3 ubiquitin protein ligase
chr21	20912141	20912720	diffreps_chr21_20912141_20912720	1.32	5.47e-08	Distal Intergenic	21	20933495	20958510	25016	2	45790	ENSBTAG00000005471	RHCG	Rh family C glycoprotein
chr21	27287221	27288060	diffreps_chr21_27287221_27288060	1.09	8.19e-09	Distal Intergenic	21	27388185	27396222	8038	2	108162	ENSBTAG00000035247	MCEE	methylmalonyl-CoA epimerase
chr21	23924861	23925260	diffreps_chr21_23924861_23925260	1.22	4.44e-05	Distal Intergenic	21	24415898	24415956	59	2	490696	NA	MIR2285CO	microRNA mir-2285co
chr21	65554941	65555400	diffreps_chr21_65554941_65555400	1.17	7.01e-06	Distal Intergenic	21	65626361	65634472	8112	1	-70961	ENSBTAG00000037899	DLK1	delta like non-canonical Notch ligand 1
chr21	64338701	64339080	diffreps_chr21_64338701_64339080	1.08	9.44e-05	Distal Intergenic	21	64507563	64523335	15773	1	-168483	ENSBTAG00000018636	CCNK	cyclin K
chr21	14341261	14341640	diffreps_chr21_14341261_14341640	1.1	0.000158227	Intron (NM_001076350/614841, intron 1 of 2)	21	14339186	14379064	39879	1	2076	ENSBTAG00000022989	FAM174B	family with sequence similarity 174 member B
chr21	56889141	56889680	diffreps_chr21_56889141_56889680	1.71	2.55e-12	Distal Intergenic	21	56809062	56842219	33158	1	80080	ENSBTAG00000010227	CPSF2	cleavage and polyadenylation specific factor 2
chr21	31396781	31397220	diffreps_chr21_31396781_31397220	1.09	6.08e-05	Intron (NM_001101168/536930, intron 4 of 11)	21	31337079	31461071	123993	1	59703	ENSBTAG00000012489	TMEM266	transmembrane protein 266
chr21	8511461	8511740	diffreps_chr21_8511461_8511740	1.97	4.14e-06	Distal Intergenic	21	8736193	8748958	12766	2	237218	ENSBTAG00000018252	ARRDC4	arrestin domain containing 4
chr21	20870781	20871380	diffreps_chr21_20870781_20871380	1.64	3e-11	Distal Intergenic	21	20839127	20839216	90	1	31655	ENSBTAG00000029922	MIR9-1	microRNA mir-9-1
chr21	5245001	5245460	diffreps_chr21_5245001_5245460	1.13	5.93e-06	Promoter (<=1kb)	21	5245019	5254197	9179	1	0	ENSBTAG00000000640	SELENOS	selenoprotein S
chr21	15868281	15868800	diffreps_chr21_15868281_15868800	1.05	3.68e-06	Exon (NM_001083448/527014, exon 9 of 13)	21	15832658	16078874	246217	2	210074	ENSBTAG00000027074	SV2B	synaptic vesicle glycoprotein 2B
chr21	27447761	27448140	diffreps_chr21_27447761_27448140	1.31	4.45e-06	Intron (NM_001193073/615443, intron 6 of 15)	21	27438000	27474751	36752	2	26611	ENSBTAG00000014422	MTMR10	myotubularin related protein 10
chr21	24492141	24492820	diffreps_chr21_24492141_24492820	1.12	2.5e-08	Distal Intergenic	21	24415898	24415956	59	2	-76186	NA	MIR2285CO	microRNA mir-2285co
chr21	58502441	58503000	diffreps_chr21_58502441_58503000	1.23	6.04e-07	Distal Intergenic	21	58530359	58579232	48874	2	76232	ENSBTAG00000007109	ASB2	ankyrin repeat and SOCS box containing 2
chr21	10543681	10544360	diffreps_chr21_10543681_10544360	1.01	4.32e-10	Distal Intergenic	21	10562378	10569454	7077	2	25094	ENSBTAG00000018007	NR2F2	nuclear receptor subfamily 2 group F member 2
chr21	19246761	19247220	diffreps_chr21_19246761_19247220	1.05	8.66e-05	Intron (NM_001206483/539126, intron 2 of 16)	21	18837391	19260197	422807	2	12977	ENSBTAG00000047543	NTRK3	neurotrophic receptor tyrosine kinase 3
chr21	19279481	19279860	diffreps_chr21_19279481_19279860	1.16	0.000121152	Distal Intergenic	21	18837391	19260197	422807	2	-19285	ENSBTAG00000047543	NTRK3	neurotrophic receptor tyrosine kinase 3
chr21	27243501	27243700	diffreps_chr21_27243501_27243700	1.03	0.0107081	Distal Intergenic	21	27101684	27110334	8651	2	-133168	ENSBTAG00000010964	STARD5	StAR related lipid transfer domain containing 5
chr21	29733941	29734780	diffreps_chr21_29733941_29734780	1.27	8.81e-12	Distal Intergenic	21	29515208	29650733	135526	2	-83209	ENSBTAG00000015775	CHRNA7	cholinergic receptor, nicotinic, alpha 7
chr21	69113221	69113720	diffreps_chr21_69113221_69113720	1.54	4.62e-10	Distal Intergenic	21	69059946	69068325	8380	1	53276	ENSBTAG00000022775	C21H14orf180	chromosome 21 C14orf180 homolog
chr21	67277501	67278000	diffreps_chr21_67277501_67278000	1.06	5.43e-06	Distal Intergenic	21	67251761	67254853	3093	2	-22649	ENSBTAG00000010882	ANKRD9	ankyrin repeat domain 9
chr21	25139501	25139720	diffreps_chr21_25139501_25139720	1.02	0.00339808	Distal Intergenic	21	25176602	25194048	17447	1	-36882	ENSBTAG00000010988	MORF4L1	mortality factor 4 like 1
chr21	8500721	8501120	diffreps_chr21_8500721_8501120	1.22	1.42e-05	Distal Intergenic	21	8736193	8748958	12766	2	247838	ENSBTAG00000018252	ARRDC4	arrestin domain containing 4
chr21	61585161	61586000	diffreps_chr21_61585161_61586000	1.23	0	Distal Intergenic	21	61642063	61722289	80227	1	-56063	ENSBTAG00000014230	VRK1	VRK serine/threonine kinase 1
chr21	27153481	27154040	diffreps_chr21_27153481_27154040	1.18	2.55e-06	Distal Intergenic	21	27101684	27110334	8651	2	-43148	ENSBTAG00000010964	STARD5	StAR related lipid transfer domain containing 5
chr21	7778641	7779040	diffreps_chr21_7778641_7779040	1.03	0.000268723	Promoter (1-2kb)	21	7780293	8080394	300102	1	-1253	ENSBTAG00000021527	IGF1R	insulin like growth factor 1 receptor
chr21	278341	278640	diffreps_chr21_278341_278640	1.94	6.57e-06	Distal Intergenic	21	1252109	1253718	1610	2	975078	ENSBTAG00000002186	NDN	necdin, MAGE family member
chr21	20888281	20889040	diffreps_chr21_20888281_20889040	1.03	3.5e-09	Distal Intergenic	21	20839127	20839216	90	1	49155	ENSBTAG00000029922	MIR9-1	microRNA mir-9-1
chr21	15097161	15097500	diffreps_chr21_15097161_15097500	1.29	0.000219251	Intron (NM_001001134/407132, intron 2 of 9)	21	14851837	15219459	367623	2	121959	ENSBTAG00000001652	SLCO3A1	solute carrier organic anion transporter family member 3A1
chr21	69462121	69463080	diffreps_chr21_69462121_69463080	1.01	1.08e-11	Distal Intergenic	21	69403996	69409670	5675	1	58126	ENSBTAG00000010370	CLBA1	clathrin binding box of aftiphilin containing 1
chr21	34220881	34221100	diffreps_chr21_34220881_34221100	1.14	0.00401108	Intron (NM_001015573/511289, intron 10 of 10)	21	34210056	34223394	13339	1	10826	ENSBTAG00000000010	UBL7	ubiquitin like 7
chr21	67893181	67893380	diffreps_chr21_67893181_67893380	1.11	0.00559959	Distal Intergenic	21	67816188	67826211	10024	1	76994	ENSBTAG00000035995	TNFAIP2	TNF alpha induced protein 2
chr21	8417881	8418360	diffreps_chr21_8417881_8418360	1.23	2.2e-07	Distal Intergenic	21	8736193	8748958	12766	2	330598	ENSBTAG00000018252	ARRDC4	arrestin domain containing 4
chr21	15219821	15220620	diffreps_chr21_15219821_15220620	1.77	0	Promoter (<=1kb)	21	14851837	15219459	367623	2	-363	ENSBTAG00000001652	SLCO3A1	solute carrier organic anion transporter family member 3A1
chr21	15903881	15904300	diffreps_chr21_15903881_15904300	1.06	1.08e-05	Intron (NM_001083448/527014, intron 2 of 12)	21	15832658	16078874	246217	2	174574	ENSBTAG00000027074	SV2B	synaptic vesicle glycoprotein 2B
chr21	54327941	54328320	diffreps_chr21_54327941_54328320	1.09	0.000280775	Distal Intergenic	21	54270070	54272948	2879	2	-54994	ENSBTAG00000031934	FSCB	fibrous sheath CABYR binding protein
chr21	19345041	19345560	diffreps_chr21_19345041_19345560	1.67	2.07e-11	Distal Intergenic	21	18837391	19260197	422807	2	-84845	ENSBTAG00000047543	NTRK3	neurotrophic receptor tyrosine kinase 3
chr21	30306701	30307200	diffreps_chr21_30306701_30307200	1.06	1.37e-06	Distal Intergenic	21	30538337	30554570	16234	1	-231137	ENSBTAG00000006227	IDH3A	isocitrate dehydrogenase (NAD(+)) 3 catalytic subunit alpha
chr21	25853581	25854040	diffreps_chr21_25853581_25854040	1.31	1.02e-06	Distal Intergenic	21	25950192	25967463	17272	2	113423	ENSBTAG00000020023	MTHFS	5,10-methenyltetrahydrofolate synthetase (5-formyltetrahydrofolate cyclo-ligase)
chr21	23390561	23391100	diffreps_chr21_23390561_23391100	1.27	1.86e-08	Distal Intergenic	21	23257790	23264075	6286	2	-126487	ENSBTAG00000016522	C21H15orf40	chromosome 21 C15orf40 homolog
chr21	32098481	32098860	diffreps_chr21_32098481_32098860	1.31	1.95e-05	Distal Intergenic	21	32116061	32160462	44402	1	-17201	ENSBTAG00000021144	PSTPIP1	proline-serine-threonine phosphatase interacting protein 1
chr21	12975461	12975700	diffreps_chr21_12975461_12975700	2.09	5.77e-06	Distal Intergenic	21	14043754	14073646	29893	2	1097946	ENSBTAG00000051831	CHD2	chromodomain helicase DNA binding protein 2
chr21	27912961	27913280	diffreps_chr21_27912961_27913280	1.11	0.00036348	Distal Intergenic	21	27981407	28095171	113765	1	-68127	ENSBTAG00000020413	APBA2	amyloid beta precursor protein binding family A member 2
chr21	16616141	16616400	diffreps_chr21_16616141_16616400	1.18	0.00158177	Distal Intergenic	21	16566497	16580723	14227	2	-35419	ENSBTAG00000016091	KLHL25	kelch like family member 25
chr21	29088721	29089120	diffreps_chr21_29088721_29089120	1.25	2e-05	Distal Intergenic	21	29153369	29166386	13018	1	-64249	ENSBTAG00000013593	SNRPA1	small nuclear ribonucleoprotein polypeptide A'
chr21	31060481	31060820	diffreps_chr21_31060481_31060820	1.27	0.000196439	Distal Intergenic	21	30996280	31015137	18858	2	-45345	ENSBTAG00000003132	CHRNB4	cholinergic receptor nicotinic beta 4 subunit
chr21	8473721	8474100	diffreps_chr21_8473721_8474100	1.21	7.01e-05	Distal Intergenic	21	8736193	8748958	12766	2	274858	ENSBTAG00000018252	ARRDC4	arrestin domain containing 4
chr21	4287801	4288080	diffreps_chr21_4287801_4288080	1.49	7.15e-05	Intron (NM_001075844/523515, intron 5 of 9)	21	4267440	4359565	92126	1	20362	ENSBTAG00000003392	GABRA5	gamma-aminobutyric acid type A receptor subunit alpha5
chr22	49913001	49913460	diffreps_chr22_49913001_49913460	1.07	1.81e-05	Distal Intergenic	22	49989078	49993816	4739	1	-75618	ENSBTAG00000019161	TMEM115	transmembrane protein 115
chr22	59338081	59338560	diffreps_chr22_59338081_59338560	1.14	6.71e-06	Distal Intergenic	22	59347411	59355012	7602	1	-8851	ENSBTAG00000019707	GATA2	GATA binding protein 2
chr22	57665821	57666200	diffreps_chr22_57665821_57666200	1.64	2.87e-07	Distal Intergenic	22	57606349	57627476	21128	2	-38346	ENSBTAG00000038298	CCDC174	coiled-coil domain containing 174
chr22	60403101	60404000	diffreps_chr22_60403101_60404000	1.54	0	Distal Intergenic	22	60409060	60442548	33489	1	-5060	ENSBTAG00000011795	TXNRD3	thioredoxin reductase 3
chr22	60289501	60289860	diffreps_chr22_60289501_60289860	1.37	2.92e-05	Exon (NM_001076402/615934, exon 7 of 8)	22	60288808	60388630	99823	2	98770	ENSBTAG00000030855	CHCHD6	coiled-coil-helix-coiled-coil-helix domain containing 6
chr22	1529721	1529940	diffreps_chr22_1529721_1529940	2.06	9.33e-06	Distal Intergenic	22	1459780	1466672	6893	1	69942	ENSBTAG00000014971	SEC61G	SEC61 translocon subunit gamma
chr22	55890301	55890660	diffreps_chr22_55890301_55890660	1.48	1.77e-05	Promoter (<=1kb)	22	55886890	55889851	2962	2	-451	ENSBTAG00000005306	TRH	thyrotropin releasing hormone
chr22	32615741	32616100	diffreps_chr22_32615741_32616100	1.23	7.87e-05	Intron (NM_001076435/616873, intron 1 of 10)	22	32582455	32789858	207404	1	33287	ENSBTAG00000003110	TAFA4	TAFA chemokine like family member 4
chr22	59383881	59384120	diffreps_chr22_59383881_59384120	1.4	0.000364387	Distal Intergenic	22	59347411	59355012	7602	1	36471	ENSBTAG00000019707	GATA2	GATA binding protein 2
chr22	5288541	5288940	diffreps_chr22_5288541_5288940	1.55	3.69e-07	Intron (NM_001102281/614548, intron 13 of 14)	22	5209249	5403422	194174	2	114482	ENSBTAG00000007131	GADL1	glutamate decarboxylase like 1
chr22	10590321	10590720	diffreps_chr22_10590321_10590720	1.51	5.12e-07	Distal Intergenic	22	10457837	10550974	93138	2	-39348	ENSBTAG00000016758	MLH1	mutL homolog 1
chr22	47157801	47158000	diffreps_chr22_47157801_47158000	2.27	7.37e-06	3' UTR	22	47133970	47158681	24712	1	23832	ENSBTAG00000010027	CHDH	choline dehydrogenase
chr22	48672301	48672500	diffreps_chr22_48672301_48672500	1.05	0.00590048	Exon (NM_001105324/282024, exon 6 of 9)	22	48676670	48680933	4264	1	-4170	ENSBTAG00000018198	TLR9	toll like receptor 9
chr22	24257701	24258080	diffreps_chr22_24257701_24258080	1.38	1.16e-05	Distal Intergenic	22	24943366	25263794	320429	2	1005714	ENSBTAG00000003592	CNTN6	contactin 6
chr22	31893101	31893500	diffreps_chr22_31893101_31893500	1.02	0.000205637	Distal Intergenic	22	31617620	31651098	33479	2	-242004	ENSBTAG00000006679	MITF	melanocyte inducing transcription factor
chr22	58804681	58805540	diffreps_chr22_58804681_58805540	1.27	0	Distal Intergenic	22	58826705	58878769	52065	1	-21165	ENSBTAG00000003237	IQSEC1	IQ motif and Sec7 domain ArfGEF 1
chr22	32533401	32533800	diffreps_chr22_32533401_32533800	1.05	0.00022677	Promoter (1-2kb)	22	32535096	32575456	40361	1	-1296	ENSBTAG00000022681	EOGT	EGF domain specific O-linked N-acetylglucosamine transferase
chr22	38715561	38716040	diffreps_chr22_38715561_38716040	1.15	4.87e-06	Intron (NM_001076020/534328, intron 7 of 29)	22	38926794	38931477	4684	1	-210754	ENSBTAG00000020302	FEZF2	FEZ family zinc finger 2
chr22	60661761	60662060	diffreps_chr22_60661761_60662060	1.19	0.000994688	Intron (NM_001076866/519687, intron 3 of 15)	22	60650705	60677476	26772	1	11057	ENSBTAG00000019402	CFAP100	cilia and flagella associated protein 100
chr22	36966201	36966520	diffreps_chr22_36966201_36966520	1.01	0.00257828	Distal Intergenic	22	36760610	36922968	162359	1	205592	ENSBTAG00000003165	ADAMTS9	ADAM metallopeptidase with thrombospondin type 1 motif 9
chr22	57411001	57412280	diffreps_chr22_57411001_57412280	1.01	8.88e-16	Distal Intergenic	22	57260252	57295388	35137	2	-115614	ENSBTAG00000013716	NR2C2	nuclear receptor subfamily 2 group C member 2
chr22	37405121	37405360	diffreps_chr22_37405121_37405360	1.23	0.00227955	Distal Intergenic	22	37420698	37439307	18610	1	-15338	ENSBTAG00000015112	PSMD6	proteasome 26S subunit, non-ATPase 6
chr22	59973661	59974140	diffreps_chr22_59973661_59974140	1.16	8.98e-07	Distal Intergenic	22	59921386	59929765	8380	1	52276	ENSBTAG00000022575	TPRA1	transmembrane protein adipocyte associated 1
chr22	5622401	5622640	diffreps_chr22_5622401_5622640	1.32	0.00123843	Distal Intergenic	22	5209249	5403422	194174	2	-218980	ENSBTAG00000007131	GADL1	glutamate decarboxylase like 1
chr22	25875661	25875900	diffreps_chr22_25875661_25875900	1.21	0.00202167	Distal Intergenic	22	25985818	26207536	221719	2	331636	ENSBTAG00000002471	CHL1	cell adhesion molecule L1 like
chr22	60301521	60302620	diffreps_chr22_60301521_60302620	1.09	2.01e-13	Intron (NM_001076402/615934, intron 5 of 7)	22	60288808	60388630	99823	2	86010	ENSBTAG00000030855	CHCHD6	coiled-coil-helix-coiled-coil-helix domain containing 6
chr22	8019121	8019460	diffreps_chr22_8019121_8019460	1.37	4.64e-05	Distal Intergenic	22	7733641	7909236	175596	2	-109886	ENSBTAG00000011333	CLASP2	cytoplasmic linker associated protein 2
chr22	42709161	42709600	diffreps_chr22_42709161_42709600	1.39	7.32e-07	Distal Intergenic	22	42811386	42816150	4765	1	-101786	ENSBTAG00000046763	FAM107A	family with sequence similarity 107 member A
chr22	8554361	8554780	diffreps_chr22_8554361_8554780	1.32	7.8e-06	Distal Intergenic	22	7733641	7909236	175596	2	-645126	ENSBTAG00000011333	CLASP2	cytoplasmic linker associated protein 2
chr22	59296501	59297220	diffreps_chr22_59296501_59297220	1.22	8.35e-10	Distal Intergenic	22	59282337	59296073	13737	1	14165	ENSBTAG00000005191	RPN1	ribophorin I
chr22	52633741	52634160	diffreps_chr22_52633741_52634160	1.13	7.37e-05	Distal Intergenic	22	52638286	52644068	5783	1	-4126	ENSBTAG00000008394	MYL3	myosin light chain 3
chr22	21619681	21619880	diffreps_chr22_21619681_21619880	1.25	0.00256466	Intron (NM_174841/317697, intron 41 of 60)	22	21806576	21806653	78	2	186773	NA	MIR2285AM	microRNA mir-2285am
chr22	32113961	32114500	diffreps_chr22_32113961_32114500	1.02	1.98e-06	Distal Intergenic	22	32354848	32381566	26719	1	-240348	ENSBTAG00000007624	FRMD4B	FERM domain containing 4B
chr22	60327601	60327900	diffreps_chr22_60327601_60327900	2.51	4.96e-09	Intron (NM_001076402/615934, intron 4 of 7)	22	60288808	60388630	99823	2	60730	ENSBTAG00000030855	CHCHD6	coiled-coil-helix-coiled-coil-helix domain containing 6
chr22	59543821	59544060	diffreps_chr22_59543821_59544060	1.78	2.58e-05	Distal Intergenic	22	59547121	59558251	11131	2	14191	ENSBTAG00000004937	SEC61A1	SEC61 translocon subunit alpha 1
chr22	52655101	52655760	diffreps_chr22_52655101_52655760	1.16	2.46e-08	Distal Intergenic	22	52671297	52675596	4300	1	-15537	ENSBTAG00000031454	PRSS42	serine protease 42
chr22	52773261	52774200	diffreps_chr22_52773261_52774200	1.19	2.01e-14	Distal Intergenic	22	52780142	52789160	9019	2	14960	ENSBTAG00000052515	TMIE	transmembrane inner ear
chr22	60278521	60278880	diffreps_chr22_60278521_60278880	1.33	3.81e-05	Distal Intergenic	22	60288808	60388630	99823	2	109750	ENSBTAG00000030855	CHCHD6	coiled-coil-helix-coiled-coil-helix domain containing 6
chr22	58531761	58532660	diffreps_chr22_58531761_58532660	1.06	4.12e-10	Exon (NM_001191461/100125264, exon 17 of 40)	22	58481421	58572816	91396	1	50341	ENSBTAG00000003665	NUP210	nucleoporin 210
chr22	59937741	59938420	diffreps_chr22_59937741_59938420	1.29	4.19e-10	Distal Intergenic	22	59921386	59929765	8380	1	16356	ENSBTAG00000022575	TPRA1	transmembrane protein adipocyte associated 1
chr22	31888081	31888520	diffreps_chr22_31888081_31888520	1.04	0.000174026	Distal Intergenic	22	31617620	31651098	33479	2	-236984	ENSBTAG00000006679	MITF	melanocyte inducing transcription factor
chr22	49864601	49864860	diffreps_chr22_49864601_49864860	1.9	4.31e-06	Distal Intergenic	22	49790596	49799041	8446	1	74006	ENSBTAG00000010165	C22H3orf18	chromosome 22 C3orf18 homolog
chr22	50762341	50762560	diffreps_chr22_50762341_50762560	1.23	0.00227955	Promoter (<=1kb)	22	50762745	50802192	39448	1	-185	ENSBTAG00000011899	USP4	ubiquitin specific peptidase 4
chr22	58728441	58728800	diffreps_chr22_58728441_58728800	1.77	3.18e-07	Distal Intergenic	22	58826705	58878769	52065	1	-97905	ENSBTAG00000003237	IQSEC1	IQ motif and Sec7 domain ArfGEF 1
chr22	50969441	50969940	diffreps_chr22_50969441_50969940	1.24	2.47e-07	Promoter (<=1kb)	22	50968507	50969630	1124	2	0	ENSBTAG00000018918	NDUFAF3	NADH:ubiquinone oxidoreductase complex assembly factor 3
chr22	16015681	16016100	diffreps_chr22_16015681_16016100	2.18	1.31e-11	Distal Intergenic	22	16003758	16003854	97	1	11924	ENSBTAG00000029814	MIR138-1	microRNA mir-138-1
chr22	25382041	25382400	diffreps_chr22_25382041_25382400	1.55	3.43e-06	Distal Intergenic	22	24943366	25263794	320429	2	-118248	ENSBTAG00000003592	CNTN6	contactin 6
chr22	54529861	54530220	diffreps_chr22_54529861_54530220	1.16	0.000215415	Intron (NM_001191245/613800, intron 2 of 20)	22	54438290	54438363	74	2	-91499	ENSBTAG00000037358	MIR885	microRNA mir-885
chr22	32769381	32769840	diffreps_chr22_32769381_32769840	1.26	1.66e-06	Intron (NM_001076435/616873, intron 6 of 10)	22	32582455	32789858	207404	1	186927	ENSBTAG00000003110	TAFA4	TAFA chemokine like family member 4
chr22	6035761	6036060	diffreps_chr22_6035761_6036060	1.14	0.000533343	Promoter (<=1kb)	22	6035617	6138661	103045	1	145	ENSBTAG00000007438	STT3B	STT3 oligosaccharyltransferase complex catalytic subunit B
chr22	60646041	60646640	diffreps_chr22_60646041_60646640	1.6	1.42e-13	Distal Intergenic	22	60650705	60677476	26772	1	-4065	ENSBTAG00000019402	CFAP100	cilia and flagella associated protein 100
chr22	11453581	11454120	diffreps_chr22_11453581_11454120	1.01	5.26e-05	Exon (NM_001191121/781105, exon 16 of 20)	22	11441002	11459404	18403	1	12580	ENSBTAG00000012963	VILL	villin like
chr22	52983221	52983680	diffreps_chr22_52983221_52983680	1.02	7.84e-05	Exon (NM_180998/280846, exon 15 of 17)	22	52998335	53000232	1898	2	16552	ENSBTAG00000006155	CCRL2	C-C motif chemokine receptor like 2
chr23	45292381	45292600	diffreps_chr23_45292381_45292600	1.13	0.00352186	Distal Intergenic	23	45349830	45399368	49539	1	-57230	ENSBTAG00000014053	MAK	male germ cell associated kinase
chr23	8265401	8265780	diffreps_chr23_8265401_8265780	1.16	0.000107118	Distal Intergenic	23	8313843	8322713	8871	1	-48063	ENSBTAG00000034529	HMGA1	high mobility group AT-hook 1
chr23	755121	755540	diffreps_chr23_755121_755540	1.64	7.73e-08	Distal Intergenic	23	2560544	2894440	333897	2	2138900	ENSBTAG00000007937	PRIM2	DNA primase subunit 2
chr23	45526581	45526860	diffreps_chr23_45526581_45526860	1.09	0.00207782	Distal Intergenic	23	45510209	45512390	2182	2	-14192	ENSBTAG00000039513	GCNT2	glucosaminyl (N-acetyl) transferase 2, I-branching enzyme (I blood group)
chr23	24642441	24642700	diffreps_chr23_24642441_24642700	1.81	1.66e-05	Downstream (2-3kb)	23	24645643	24653192	7550	2	10492	ENSBTAG00000016835	IL17F	interleukin 17F
chr23	17779401	17779600	diffreps_chr23_17779401_17779600	1.07	0.00776853	Intron (NM_001205863/519699, intron 2 of 2)	23	17776596	17780815	4220	1	2806	ENSBTAG00000050799	TMEM151B	transmembrane protein 151B
chr23	31389641	31389980	diffreps_chr23_31389641_31389980	1.21	0.000350242	Distal Intergenic	23	31354601	31355276	676	1	35041	ENSBTAG00000038173	H2BC12	H2B clustered histone 12
chr23	12906861	12907080	diffreps_chr23_12906861_12907080	1.11	0.00559959	Distal Intergenic	23	12969789	12976488	6700	2	69408	ENSBTAG00000001074	SAYSD1	SAYSVFN motif domain containing 1
chr23	33209221	33209640	diffreps_chr23_33209221_33209640	1.31	7.03e-06	Promoter (<=1kb)	23	33183864	33209632	25769	2	0	ENSBTAG00000021902	ALDH5A1	aldehyde dehydrogenase 5 family member A1
chr23	51712641	51712920	diffreps_chr23_51712641_51712920	1.32	0.000271194	Distal Intergenic	23	52071554	52169676	98123	1	-358634	ENSBTAG00000020215	EXOC2	exocyst complex component 2
chr23	31135741	31135960	diffreps_chr23_31135741_31135960	1.05	0.00590048	Distal Intergenic	23	31129228	31129314	87	2	-6428	NA	MIR7857-2	microRNA mir-7857-2
chr23	47564061	47564680	diffreps_chr23_47564061_47564680	1.33	1.34e-09	Distal Intergenic	23	47476520	47502237	25718	1	87542	ENSBTAG00000019237	TXNDC5	thioredoxin domain containing 5
chr23	14502061	14502900	diffreps_chr23_14502061_14502900	1.43	2.42e-12	Distal Intergenic	23	14302055	14344021	41967	2	-158041	ENSBTAG00000017971	LRFN2	leucine rich repeat and fibronectin type III domain containing 2
chr23	51063221	51063480	diffreps_chr23_51063221_51063480	1.19	0.000994688	Distal Intergenic	23	51168219	51603197	434979	1	-104739	ENSBTAG00000012058	GMDS	GDP-mannose 4,6-dehydratase
chr23	39320721	39320940	diffreps_chr23_39320721_39320940	1.02	0.00808187	Distal Intergenic	23	39355962	39387660	31699	1	-35022	ENSBTAG00000012865	DEK	DEK proto-oncogene
chr23	13178241	13179160	diffreps_chr23_13178241_13179160	1.79	0	Promoter (<=1kb)	23	13166554	13179213	12660	2	53	ENSBTAG00000010328	KCNK17	potassium two pore domain channel subfamily K member 17
chr23	16775301	16775500	diffreps_chr23_16775301_16775500	1.62	0.000352009	Promoter (<=1kb)	23	16775130	16782650	7521	1	172	ENSBTAG00000012777	SRF	serum response factor
chr23	4016661	4016860	diffreps_chr23_4016661_4016860	1.08	0.00890968	Distal Intergenic	23	4470532	4614743	144212	1	-453672	ENSBTAG00000012870	BMP5	bone morphogenetic protein 5
chr23	22788901	22789220	diffreps_chr23_22788901_22789220	1.21	0.000626035	Distal Intergenic	23	22527786	22544257	16472	2	-244645	ENSBTAG00000008085	CRISP1	cysteine rich secretory protein 1
chr23	30481901	30482300	diffreps_chr23_30481901_30482300	2.19	4.34e-10	Distal Intergenic	23	30520977	30525304	4328	2	43004	ENSBTAG00000051500	ZNF389	zinc finger protein 389
chr23	38161521	38161760	diffreps_chr23_38161521_38161760	1.79	1.07e-05	Distal Intergenic	23	37723893	37834104	110212	1	437629	ENSBTAG00000016519	MBOAT1	membrane bound O-acyltransferase domain containing 1
chr23	9858841	9859040	diffreps_chr23_9858841_9859040	2.27	7.37e-06	Distal Intergenic	23	9767809	9776652	8844	1	91033	ENSBTAG00000016834	LHFPL5	LHFPL tetraspan subfamily member 5
chr23	14496461	14496840	diffreps_chr23_14496461_14496840	1.65	4.51e-07	Distal Intergenic	23	14302055	14344021	41967	2	-152441	ENSBTAG00000017971	LRFN2	leucine rich repeat and fibronectin type III domain containing 2
chr23	14700021	14700280	diffreps_chr23_14700021_14700280	1.63	9.13e-05	Distal Intergenic	23	14977942	14990608	12667	1	-277662	ENSBTAG00000005974	APOBEC2	apolipoprotein B mRNA editing enzyme catalytic subunit 2
chr23	20002921	20003280	diffreps_chr23_20002921_20003280	1.24	0.000156783	Distal Intergenic	23	19925107	19963000	37894	2	-39922	ENSBTAG00000019315	PLA2G7	phospholipase A2 group VII
chr23	51712101	51712560	diffreps_chr23_51712101_51712560	1.2	6.69e-07	Distal Intergenic	23	52071554	52169676	98123	1	-358994	ENSBTAG00000020215	EXOC2	exocyst complex component 2
chr23	51568901	51569100	diffreps_chr23_51568901_51569100	1.17	0.00518494	Intron (NM_001080331/617688, intron 9 of 10)	23	51168219	51603197	434979	1	400683	ENSBTAG00000012058	GMDS	GDP-mannose 4,6-dehydratase
chr23	7426901	7427120	diffreps_chr23_7426901_7427120	1.02	0.00930257	Downstream (<1kb)	23	7428093	7446221	18129	2	19101	ENSBTAG00000002643	VPS52	VPS52 subunit of GARP complex
chr23	11066481	11067040	diffreps_chr23_11066481_11067040	1.06	1.21e-06	Promoter (<=1kb)	23	11066555	11071948	5394	1	0	ENSBTAG00000000396	PIM1	Pim-1 proto-oncogene, serine/threonine kinase
chr23	39461701	39462100	diffreps_chr23_39461701_39462100	2.39	1.14e-11	Distal Intergenic	23	39431910	39454935	23026	1	29792	ENSBTAG00000019300	TPMT	thiopurine S-methyltransferase
chr23	42647381	42647600	diffreps_chr23_42647381_42647600	1.18	0.00285594	Distal Intergenic	23	42656350	42676040	19691	2	28440	ENSBTAG00000050334	CD83	CD83 molecule
chr23	51620141	51620380	diffreps_chr23_51620141_51620380	1.3	0.00111253	Distal Intergenic	23	52071554	52169676	98123	1	-451174	ENSBTAG00000020215	EXOC2	exocyst complex component 2
chr23	49393261	49393680	diffreps_chr23_49393261_49393680	1.15	5.34e-05	Intron (NM_001076805/505390, intron 2 of 7)	23	49111514	49417082	305569	2	23402	ENSBTAG00000018072	FARS2	phenylalanyl-tRNA synthetase 2, mitochondrial
chr23	17538141	17538500	diffreps_chr23_17538141_17538500	1.05	0.000458376	Distal Intergenic	23	17644896	17648251	3356	2	109751	NA	MRPL14	mitochondrial ribosomal protein L14
chr23	52461061	52461680	diffreps_chr23_52461061_52461680	1.31	4.95e-11	Distal Intergenic	23	52204938	52217659	12722	2	-243403	ENSBTAG00000002929	IRF4	interferon regulatory factor 4
chr23	12998521	12998900	diffreps_chr23_12998521_12998900	1.03	0.000116883	Distal Intergenic	23	12969789	12976488	6700	2	-22034	ENSBTAG00000001074	SAYSD1	SAYSVFN motif domain containing 1
chr23	15546981	15547520	diffreps_chr23_15546981_15547520	1.32	3.48e-08	Downstream (1-2kb)	23	15548833	15559909	11077	2	12389	ENSBTAG00000003818	PGC	progastricsin
chr23	51619801	51620060	diffreps_chr23_51619801_51620060	1.94	6.57e-06	Distal Intergenic	23	52071554	52169676	98123	1	-451494	ENSBTAG00000020215	EXOC2	exocyst complex component 2
chr23	15086921	15087620	diffreps_chr23_15086921_15087620	1.03	1.41e-10	Promoter (<=1kb)	23	15082526	15087157	4632	2	0	ENSBTAG00000007275	TREM2	triggering receptor expressed on myeloid cells 2
chr23	22407201	22407400	diffreps_chr23_22407201_22407400	1.12	0.00639709	Distal Intergenic	23	22371557	22392473	20917	2	-14729	ENSBTAG00000011300	RHAG	Rh associated glycoprotein
chr23	42706781	42707240	diffreps_chr23_42706781_42707240	1.12	8.13e-06	Distal Intergenic	23	42656350	42676040	19691	2	-30742	ENSBTAG00000050334	CD83	CD83 molecule
chr23	36038141	36038640	diffreps_chr23_36038141_36038640	1.04	1.46e-05	Distal Intergenic	23	35873412	35873491	80	1	164730	ENSBTAG00000044561	MIR2284C	microRNA mir-2284c
chr23	10647681	10647960	diffreps_chr23_10647681_10647960	1.54	5.15e-05	Distal Intergenic	23	10582308	10590591	8284	1	65374	ENSBTAG00000008353	CDKN1A	cyclin dependent kinase inhibitor 1A
chr23	29121621	29122040	diffreps_chr23_29121621_29122040	1.93	3.87e-09	Distal Intergenic	23	29117689	29120009	2321	1	3933	ENSBTAG00000027246	UBD	ubiquitin D
chr23	43624941	43625140	diffreps_chr23_43624941_43625140	1.03	0.0107081	Intron (NM_001192911/537594, intron 3 of 13)	23	43276513	43796605	520093	2	171465	ENSBTAG00000012039	PHACTR1	phosphatase and actin regulator 1
chr23	48867041	48867320	diffreps_chr23_48867041_48867320	1.43	6.09e-05	Intron (NM_001167894/617881, intron 9 of 15)	23	48770276	48913854	143579	1	96766	ENSBTAG00000007268	F13A1	coagulation factor XIII A chain
chr23	15584001	15584240	diffreps_chr23_15584001_15584240	1.94	6.57e-06	Exon (NM_001098918/509838, exon 7 of 7)	23	15583410	15592988	9579	2	8748	ENSBTAG00000009861	FRS3	fibroblast growth factor receptor substrate 3
chr23	14610021	14610500	diffreps_chr23_14610021_14610500	1.44	9.84e-09	Distal Intergenic	23	14302055	14344021	41967	2	-266001	ENSBTAG00000017971	LRFN2	leucine rich repeat and fibronectin type III domain containing 2
chr23	13985201	13985580	diffreps_chr23_13985201_13985580	1.16	0.000121152	Distal Intergenic	23	13836251	13870735	34485	2	-114467	ENSBTAG00000010449	MOCS1	molybdenum cofactor synthesis 1
chr23	12923821	12924300	diffreps_chr23_12923821_12924300	1.71	1.47e-08	Distal Intergenic	23	12969789	12976488	6700	2	52188	ENSBTAG00000001074	SAYSD1	SAYSVFN motif domain containing 1
chr23	16620121	16620380	diffreps_chr23_16620121_16620380	1.12	0.0030896	Intron (NM_001192947/534944, intron 3 of 16)	23	16610717	16625004	14288	2	4624	ENSBTAG00000005532	PEX6	peroxisomal biogenesis factor 6
chr23	47286261	47286500	diffreps_chr23_47286261_47286500	1.29	0.00178734	Distal Intergenic	23	47367326	47383132	15807	1	-80826	ENSBTAG00000002534	EEF1E1	eukaryotic translation elongation factor 1 epsilon 1
chr23	24582721	24582920	diffreps_chr23_24582721_24582920	1.12	0.00639709	Distal Intergenic	23	24571304	24571387	84	1	11418	ENSBTAG00000029826	MIR133B	microRNA mir-133b
chr23	27318501	27318920	diffreps_chr23_27318501_27318920	1.09	3.45e-05	Exon (NM_174703/282654, exon 29 of 45)	23	27327058	27330094	3037	2	11174	ENSBTAG00000047039	CYP21	cytochrome P450, subfamily XXI (steroid 21-hydroxylase)
chr23	14214221	14214780	diffreps_chr23_14214221_14214780	1.04	9.7e-07	Distal Intergenic	23	14302055	14344021	41967	2	129241	ENSBTAG00000017971	LRFN2	leucine rich repeat and fibronectin type III domain containing 2
chr23	22405321	22405740	diffreps_chr23_22405321_22405740	1.25	2e-05	Distal Intergenic	23	22371557	22392473	20917	2	-12849	ENSBTAG00000011300	RHAG	Rh associated glycoprotein
chr23	9858021	9858260	diffreps_chr23_9858021_9858260	1.13	0.00352186	Distal Intergenic	23	9767809	9776652	8844	1	90213	ENSBTAG00000016834	LHFPL5	LHFPL tetraspan subfamily member 5
chr23	48559801	48560100	diffreps_chr23_48559801_48560100	1.11	0.00150472	Intron (NM_001083761/613856, intron 2 of 5)	23	48528638	48570538	41901	2	10438	ENSBTAG00000031444	LY86	lymphocyte antigen 86
chr23	42593601	42594200	diffreps_chr23_42593601_42594200	1.44	1.09e-14	Distal Intergenic	23	42656350	42676040	19691	2	81840	ENSBTAG00000050334	CD83	CD83 molecule
chr23	51661641	51661840	diffreps_chr23_51661641_51661840	1.03	0.0107081	Distal Intergenic	23	52071554	52169676	98123	1	-409714	ENSBTAG00000020215	EXOC2	exocyst complex component 2
chr23	17377841	17378240	diffreps_chr23_17377841_17378240	1.71	1.29e-07	Distal Intergenic	23	17281915	17297193	15279	1	95927	ENSBTAG00000005339	VEGFA	vascular endothelial growth factor A
chr23	7603641	7603980	diffreps_chr23_7603641_7603980	1.04	0.000351046	Intron (NM_001205466/790307, intron 3 of 18)	23	7595783	7624654	28872	1	7859	ENSBTAG00000020975	SYNGAP1	synaptic Ras GTPase activating protein 1
chr23	43969401	43969840	diffreps_chr23_43969401_43969840	2.52	5e-15	Distal Intergenic	23	43276513	43796605	520093	2	-172797	ENSBTAG00000012039	PHACTR1	phosphatase and actin regulator 1
chr24	50602761	50603640	diffreps_chr24_50602761_50603640	1.57	9.21e-15	Distal Intergenic	24	50545080	50576868	31789	1	57682	ENSBTAG00000006919	SMAD4	SMAD family member 4
chr24	46956521	46957360	diffreps_chr24_46956521_46957360	1.38	3.22e-15	Distal Intergenic	24	46854675	46871859	17185	2	-84663	ENSBTAG00000032961	IER3IP1	immediate early response 3 interacting protein 1
chr24	1073981	1074180	diffreps_chr24_1073981_1074180	1.17	0.00518494	Distal Intergenic	24	879074	1029340	150267	2	-44642	ENSBTAG00000001224	ATP9B	ATPase phospholipid transporting 9B (putative)
chr24	61830341	61830540	diffreps_chr24_61830341_61830540	1.27	0.00287775	Distal Intergenic	24	61862820	61869023	6204	2	38483	ENSBTAG00000039037	LOC786410	serpin peptidase inhibitor, clade B like
chr24	36249161	36249480	diffreps_chr24_36249161_36249480	1.18	0.000879989	Distal Intergenic	24	35734316	35738452	4137	1	514846	ENSBTAG00000020650	ADCYAP1	adenylate cyclase activating polypeptide 1
chr24	32838081	32838300	diffreps_chr24_32838081_32838300	1.02	0.00808187	Distal Intergenic	24	32993269	33041025	47757	1	-154969	ENSBTAG00000000517	ANKRD29	ankyrin repeat domain 29
chr24	4614381	4614880	diffreps_chr24_4614381_4614880	1.14	2.17e-06	Distal Intergenic	24	4244203	4281859	37657	1	370179	ENSBTAG00000009686	FBXO15	F-box protein 15
chr24	14312761	14313260	diffreps_chr24_14312761_14313260	1.9	2.56e-12	Distal Intergenic	24	13877871	14042329	164459	2	-270433	ENSBTAG00000026290	PIK3C3	phosphatidylinositol 3-kinase catalytic subunit type 3
chr24	46485701	46486040	diffreps_chr24_46485701_46486040	1.14	0.000298974	Promoter (<=1kb)	24	46418523	46485864	67342	2	0	ENSBTAG00000001770	ST8SIA5	ST8 alpha-N-acetyl-neuraminide alpha-2,8-sialyltransferase 5
chr24	42430401	42430780	diffreps_chr24_42430401_42430780	1.4	3.17e-06	Distal Intergenic	24	42671496	42723597	52102	1	-240716	ENSBTAG00000002125	GNAL	G protein subunit alpha L
chr24	46398701	46398900	diffreps_chr24_46398701_46398900	1.12	0.00639709	Distal Intergenic	24	46418523	46485864	67342	2	86964	ENSBTAG00000001770	ST8SIA5	ST8 alpha-N-acetyl-neuraminide alpha-2,8-sialyltransferase 5
chr24	6593981	6594260	diffreps_chr24_6593981_6594260	2.11	3.88e-07	Distal Intergenic	24	7121400	7239738	118339	1	-527140	ENSBTAG00000013221	RTTN	rotatin
chr24	21754901	21755320	diffreps_chr24_21754901_21755320	1.72	5.42e-08	Distal Intergenic	24	21764688	21773605	8918	1	-9368	ENSBTAG00000054149	ZSCAN30	zinc finger and SCAN domain containing 30
chr24	59874441	59875060	diffreps_chr24_59874441_59875060	1.35	9.88e-11	Distal Intergenic	24	60045537	60100070	54534	1	-170477	ENSBTAG00000001739	CDH20	cadherin 20
chr24	46397981	46398360	diffreps_chr24_46397981_46398360	1.41	1.38e-05	Distal Intergenic	24	46418523	46485864	67342	2	87504	ENSBTAG00000001770	ST8SIA5	ST8 alpha-N-acetyl-neuraminide alpha-2,8-sialyltransferase 5
chr24	24554941	24555320	diffreps_chr24_24554941_24555320	1.21	7.01e-05	Distal Intergenic	24	24385001	24498075	113075	1	169941	ENSBTAG00000020003	KLHL14	kelch like family member 14
chr24	19492081	19492360	diffreps_chr24_19492081_19492360	1.14	0.0010843	Distal Intergenic	24	19505652	19817239	311588	1	-13292	ENSBTAG00000004940	CELF4	CUGBP Elav-like family member 4
chr24	45324441	45324640	diffreps_chr24_45324441_45324640	1.11	0.00559959	Distal Intergenic	24	45329690	45399916	70227	1	-5050	ENSBTAG00000002099	SLC14A2	solute carrier family 14 member 2
chr24	33029461	33029820	diffreps_chr24_33029461_33029820	1.03	0.000710892	Exon (NM_001102104/526872, exon 8 of 11)	24	33058694	33105394	46701	1	-28874	ENSBTAG00000015195	NPC1	NPC intracellular cholesterol transporter 1
chr24	60110801	60111040	diffreps_chr24_60110801_60111040	1.02	0.00295991	Distal Intergenic	24	60045537	60100070	54534	1	65265	ENSBTAG00000001739	CDH20	cadherin 20
chr24	22258321	22258600	diffreps_chr24_22258321_22258600	1.15	0.001231	Intron (NM_001076260/541153, intron 4 of 23)	24	22130553	22449866	319314	2	191266	ENSBTAG00000012307	DTNA	dystrobrevin alpha
chr24	24823161	24823380	diffreps_chr24_24823161_24823380	1.02	0.00930257	Distal Intergenic	24	24983791	25019777	35987	2	196397	ENSBTAG00000020391	MEP1B	meprin A subunit beta
chr24	45562101	45562460	diffreps_chr24_45562101_45562460	1.08	0.000438061	Promoter (1-2kb)	24	45560584	45575909	15326	1	1518	ENSBTAG00000016620	SIGLEC15	sialic acid binding Ig like lectin 15
chr24	50307161	50307400	diffreps_chr24_50307161_50307400	1.09	0.00489809	Distal Intergenic	24	50320243	50343091	22849	2	35691	ENSBTAG00000047635	MRO	maestro
chr24	19422281	19422660	diffreps_chr24_19422281_19422660	1.1	0.000319531	Distal Intergenic	24	19505652	19817239	311588	1	-82992	ENSBTAG00000004940	CELF4	CUGBP Elav-like family member 4
chr24	42265901	42266520	diffreps_chr24_42265901_42266520	1.26	2.74e-10	Distal Intergenic	24	42177926	42190054	12129	1	87976	ENSBTAG00000005158	NAPG	NSF attachment protein gamma
chr24	40329861	40330100	diffreps_chr24_40329861_40330100	1.84	1.06e-05	Distal Intergenic	24	40126526	40129347	2822	1	203336	ENSBTAG00000046046	LRRC30	leucine rich repeat containing 30
chr24	7130801	7131080	diffreps_chr24_7130801_7131080	1.05	0.00249233	Intron (NM_001206207/615378, intron 7 of 48)	24	7121400	7239738	118339	1	9402	ENSBTAG00000013221	RTTN	rotatin
chr24	27490321	27490640	diffreps_chr24_27490321_27490640	1.35	0.000187911	Distal Intergenic	24	28655756	28904115	248360	1	-1165116	ENSBTAG00000021190	CDH2	cadherin 2
chr24	39596421	39596800	diffreps_chr24_39596421_39596800	1.16	0.000121152	Distal Intergenic	24	39306369	39308904	2536	2	-287518	ENSBTAG00000046396	TMEM200C	transmembrane protein 200C
chr24	9291821	9292260	diffreps_chr24_9291821_9292260	1.03	1.96e-05	Distal Intergenic	24	9444509	9454498	9990	1	-152249	ENSBTAG00000037907	DSEL	dermatan sulfate epimerase like
chr24	1989341	1989640	diffreps_chr24_1989341_1989640	1.05	0.00106443	Distal Intergenic	24	2145784	2156850	11067	2	167210	ENSBTAG00000021003	GALR1	galanin receptor 1
chr24	30062041	30062520	diffreps_chr24_30062041_30062520	1.09	8.64e-06	Distal Intergenic	24	30014377	30027871	13495	1	47665	ENSBTAG00000051072	AQP4	aquaporin 4
chr24	60117661	60118560	diffreps_chr24_60117661_60118560	1.05	4.91e-14	Distal Intergenic	24	60045537	60100070	54534	1	72125	ENSBTAG00000001739	CDH20	cadherin 20
chr24	30227941	30228300	diffreps_chr24_30227941_30228300	1.48	1.77e-05	Distal Intergenic	24	30337802	30438816	101015	1	-109502	ENSBTAG00000050380	KCTD1	potassium channel tetramerization domain containing 1
chr24	56693801	56694000	diffreps_chr24_56693801_56694000	1.91	6.13e-05	Distal Intergenic	24	56614891	56623102	8212	1	78911	ENSBTAG00000007347	ST8SIA3	ST8 alpha-N-acetyl-neuraminide alpha-2,8-sialyltransferase 3
chr24	5227381	5227720	diffreps_chr24_5227381_5227720	1.58	9.11e-06	Distal Intergenic	24	5332446	5339261	6816	1	-104726	ENSBTAG00000005985	CBLN2	cerebellin 2 precursor
chr24	56684281	56685220	diffreps_chr24_56684281_56685220	1.18	7.33e-15	Distal Intergenic	24	56614891	56623102	8212	1	69391	ENSBTAG00000007347	ST8SIA3	ST8 alpha-N-acetyl-neuraminide alpha-2,8-sialyltransferase 3
chr24	38664341	38664660	diffreps_chr24_38664341_38664660	1.68	6.57e-06	Distal Intergenic	24	38880422	38973547	93126	2	308887	ENSBTAG00000019251	EPB41L3	erythrocyte membrane protein band 4.1 like 3
chr24	6881701	6882460	diffreps_chr24_6881701_6882460	1.67	1.17e-13	Distal Intergenic	24	7121400	7239738	118339	1	-238940	ENSBTAG00000013221	RTTN	rotatin
chr24	53061321	53061560	diffreps_chr24_53061321_53061560	1.04	0.00514081	Distal Intergenic	24	53691858	53715663	23806	1	-630298	ENSBTAG00000009129	POLI	DNA polymerase iota
chr24	19586041	19586260	diffreps_chr24_19586041_19586260	1.7	0.00015003	Exon (NM_001099068/535177, exon 2 of 13)	24	19505652	19817239	311588	1	80390	ENSBTAG00000004940	CELF4	CUGBP Elav-like family member 4
chr24	58673681	58674040	diffreps_chr24_58673681_58674040	1.08	5.35e-05	Distal Intergenic	24	58292453	58311493	19041	2	-362189	ENSBTAG00000006833	LMAN1	lectin, mannose binding 1
chr24	43046541	43046820	diffreps_chr24_43046541_43046820	1.46	0.000168911	Distal Intergenic	24	43057463	43072701	15239	2	25881	ENSBTAG00000010547	CEP76	centrosomal protein 76
chr24	58400041	58400340	diffreps_chr24_58400041_58400340	1.18	0.000491388	Distal Intergenic	24	58292453	58311493	19041	2	-88549	ENSBTAG00000006833	LMAN1	lectin, mannose binding 1
chr24	55296581	55296940	diffreps_chr24_55296581_55296940	1.14	0.000298974	Distal Intergenic	24	54595136	54699636	104501	2	-596946	ENSBTAG00000016462	TCF4	transcription factor 4
chr24	5331341	5331760	diffreps_chr24_5331341_5331760	1.55	4.02e-08	Promoter (<=1kb)	24	5332446	5339261	6816	1	-686	ENSBTAG00000005985	CBLN2	cerebellin 2 precursor
chr25	5590421	5590800	diffreps_chr25_5590421_5590800	1.4	5.03e-06	Intron (NM_001075818/521304, intron 2 of 14)	25	5371119	6637673	1266555	1	219303	ENSBTAG00000007210	RBFOX1	RNA binding fox-1 homolog 1
chr25	28684961	28685280	diffreps_chr25_28684961_28685280	3.12	3.41e-11	Intron (NM_001206115/538163, intron 1 of 5)	25	28636197	29090972	454776	1	48765	ENSBTAG00000043969	CALN1	calneuron 1
chr25	14539861	14540340	diffreps_chr25_14539861_14540340	1.18	2.39e-07	Exon (NM_001276370/100337270, exon 7 of 31)	25	14487225	14553454	66230	2	13114	ENSBTAG00000015191	ABCC6	ATP binding cassette subfamily C member 6
chr25	39135241	39135560	diffreps_chr25_39135241_39135560	1.77	6.85e-06	Distal Intergenic	25	39139479	39189390	49912	1	-3919	ENSBTAG00000021913	RADIL	Rap associating with DIL domain
chr25	41711541	41711960	diffreps_chr25_41711541_41711960	1.15	3.02e-05	Intron (NM_001110078/522840, intron 2 of 4)	25	41724882	41724963	82	1	-12922	ENSBTAG00000044959	MIR2389	microRNA mir-2389
chr25	14916501	14916980	diffreps_chr25_14916501_14916980	1.82	6.38e-12	Distal Intergenic	25	14487225	14553454	66230	2	-363048	ENSBTAG00000015191	ABCC6	ATP binding cassette subfamily C member 6
chr25	25760201	25760640	diffreps_chr25_25760201_25760640	1.31	7.03e-06	Distal Intergenic	25	25862049	25866924	4876	2	106284	ENSBTAG00000021249	LAT	linker for activation of T cells
chr25	41623061	41623320	diffreps_chr25_41623061_41623320	1.02	0.00295991	Distal Intergenic	25	41614413	41615906	1494	2	-7156	ENSBTAG00000030721	UNCX	UNC homeobox
chr25	28687001	28687400	diffreps_chr25_28687001_28687400	1.84	1.51e-08	Intron (NM_001206115/538163, intron 1 of 5)	25	28636197	29090972	454776	1	50805	ENSBTAG00000043969	CALN1	calneuron 1
chr25	41435981	41436300	diffreps_chr25_41435981_41436300	1.17	0.000434582	Exon (NM_001191470/790146, exon 12 of 47)	25	41429465	41453280	23816	1	6517	ENSBTAG00000000642	INTS1	integrator complex subunit 1
chr25	34643461	34643660	diffreps_chr25_34643461_34643660	1.07	0.00776853	Intron (NM_001079641/780786, intron 5 of 5)	25	34632675	34659008	26334	2	15348	ENSBTAG00000004106	PRKRIP1	PRKR interacting protein 1
chr25	37509201	37509440	diffreps_chr25_37509201_37509440	1.36	0.000531333	Distal Intergenic	25	37361527	37377624	16098	1	147675	ENSBTAG00000005679	TMEM130	transmembrane protein 130
chr25	2182201	2182480	diffreps_chr25_2182201_2182480	1.18	0.000879989	Distal Intergenic	25	2102160	2122816	20657	1	80042	ENSBTAG00000040575	KCTD5	potassium channel tetramerization domain containing 5
chr25	41377041	41377340	diffreps_chr25_41377041_41377340	2.04	4.24e-07	Distal Intergenic	25	41386261	41387988	1728	1	-8921	ENSBTAG00000000050	PSMG3	proteasome assembly chaperone 3
chr25	2943761	2944120	diffreps_chr25_2943761_2944120	1.5	1.2e-05	Distal Intergenic	25	2898566	2928706	30141	1	45196	ENSBTAG00000004502	CLUAP1	clusterin associated protein 1
chr25	7605621	7605940	diffreps_chr25_7605621_7605940	1.22	0.000394324	Intron (NM_001081581/280969, intron 2 of 15)	25	7650091	7652689	2599	2	46749	ENSBTAG00000022530	TMEM186	transmembrane protein 186
chr25	18401481	18401860	diffreps_chr25_18401481_18401860	1.07	0.000384203	Distal Intergenic	25	18452572	18456836	4265	2	54976	ENSBTAG00000047673	THUMPD1	THUMP domain containing 1
chr25	42011821	42012740	diffreps_chr25_42011821_42012740	1.06	3.56e-09	Promoter (1-2kb)	25	42013758	42030388	16631	1	-1018	ENSBTAG00000014541	PDGFA	platelet derived growth factor subunit A
chr25	19796141	19796340	diffreps_chr25_19796141_19796340	1.03	0.0107081	Distal Intergenic	25	19903341	19954235	50895	1	-107001	ENSBTAG00000017662	EEF2K	eukaryotic elongation factor 2 kinase
chr25	9913041	9913460	diffreps_chr25_9913041_9913460	1.07	0.000166822	Distal Intergenic	25	9926681	9928053	1373	2	14593	ENSBTAG00000032884	TNP2	transition protein 2
chr25	14189641	14190060	diffreps_chr25_14189641_14190060	1.05	2.16e-05	Intron (NM_001102127/530050, intron 5 of 40)	25	14124963	14252413	127451	2	62353	ENSBTAG00000015988	MYH11	myosin heavy chain 11
chr25	40199501	40199820	diffreps_chr25_40199501_40199820	1.07	0.00159136	Distal Intergenic	25	40099589	40099660	72	1	99913	ENSBTAG00000052780	MIR2390	microRNA mir-2390
chr25	41344261	41344460	diffreps_chr25_41344261_41344460	1.03	0.0107081	Distal Intergenic	25	41386261	41387988	1728	1	-41801	ENSBTAG00000000050	PSMG3	proteasome assembly chaperone 3
chr25	35939281	35939500	diffreps_chr25_35939281_35939500	1.05	0.00590048	Exon (NM_001177741/617916, exon 8 of 18)	25	35934931	35946160	11230	1	4351	ENSBTAG00000011738	TFR2	transferrin receptor 2
chr25	5904501	5904840	diffreps_chr25_5904501_5904840	2.87	1.64e-11	Intron (NM_001075818/521304, intron 2 of 14)	25	5371119	6637673	1266555	1	533383	ENSBTAG00000007210	RBFOX1	RNA binding fox-1 homolog 1
chr25	39844201	39845120	diffreps_chr25_39844201_39845120	1.07	3.57e-11	Distal Intergenic	25	40099589	40099660	72	1	-254469	ENSBTAG00000052780	MIR2390	microRNA mir-2390
chr25	6210941	6211240	diffreps_chr25_6210941_6211240	2.11	3.88e-07	Intron (NM_001075818/521304, intron 3 of 14)	25	5371119	6637673	1266555	1	839823	ENSBTAG00000007210	RBFOX1	RNA binding fox-1 homolog 1
chr25	21699881	21700180	diffreps_chr25_21699881_21700180	1.25	0.000497456	Intron (NM_174587/282325, intron 3 of 16)	25	21505446	21875247	369802	1	194436	ENSBTAG00000020921	PRKCB	protein kinase C beta
chr25	11138501	11139300	diffreps_chr25_11138501_11139300	1.21	4.28e-10	Intron (NM_001076862/518366, intron 18 of 20)	25	11426679	11531394	104716	2	392094	ENSBTAG00000007142	CPPED1	calcineurin like phosphoesterase domain containing 1
chr25	33130461	33130680	diffreps_chr25_33130461_33130680	1.23	0.00227955	Distal Intergenic	25	33057243	33109136	51894	2	-21326	ENSBTAG00000011875	CLIP2	CAP-Gly domain containing linker protein 2
chr25	39606481	39606780	diffreps_chr25_39606481_39606780	1.62	9.58e-06	Distal Intergenic	25	39296074	39296149	76	1	310408	NA	MIR2890	microRNA mir-2890
chr25	2486421	2486760	diffreps_chr25_2486421_2486760	1.04	0.000930537	Distal Intergenic	25	2444406	2452294	7889	2	-34128	ENSBTAG00000019920	BICDL2	BICD family like cargo adaptor 2
chr25	2451621	2452680	diffreps_chr25_2451621_2452680	1.06	9.2e-14	Promoter (<=1kb)	25	2444406	2452294	7889	2	0	ENSBTAG00000019920	BICDL2	BICD family like cargo adaptor 2
chr25	39284981	39285460	diffreps_chr25_39284981_39285460	1.07	1.59e-05	Distal Intergenic	25	39296074	39296149	76	1	-10614	NA	MIR2890	microRNA mir-2890
chr25	68241	68560	diffreps_chr25_68241_68560	1.07	0.00159136	Distal Intergenic	25	115710	118437	2728	2	49877	ENSBTAG00000019803	POLR3K	RNA polymerase III subunit K
chr25	39295361	39296060	diffreps_chr25_39295361_39296060	1.25	3.55e-15	Promoter (<=1kb)	25	39296074	39296149	76	1	-14	NA	MIR2890	microRNA mir-2890
chr25	41394781	41394980	diffreps_chr25_41394781_41394980	1.17	0.00518494	Intron (NM_001046272/524484, intron 1 of 8)	25	41391488	41402062	10575	1	3294	ENSBTAG00000004676	TMEM184A	transmembrane protein 184A
chr25	1599081	1599400	diffreps_chr25_1599081_1599400	1.09	0.00049931	Distal Intergenic	25	1589493	1595175	5683	2	-3907	ENSBTAG00000006272	NTHL1	nth like DNA glycosylase 1
chr25	32533741	32534320	diffreps_chr25_32533741_32534320	1.22	6.43e-08	Distal Intergenic	25	32669753	32693531	23779	2	159211	ENSBTAG00000011753	RCC1L	RCC1 like
chr25	34562761	34563120	diffreps_chr25_34562761_34563120	1.39	2.01e-05	Distal Intergenic	25	34576781	34581157	4377	1	-13661	ENSBTAG00000005446	POLR2J	RNA polymerase II subunit J
chr25	23381581	23382120	diffreps_chr25_23381581_23382120	1.05	7.32e-06	Distal Intergenic	25	23374450	23374509	60	2	-7073	ENSBTAG00000050463	MIR2284V	microRNA mir-2284v
chr25	8936201	8936800	diffreps_chr25_8936201_8936800	1.52	7.12e-11	Distal Intergenic	25	9176621	9228756	52136	1	-239821	ENSBTAG00000010198	ATF7IP2	activating transcription factor 7 interacting protein 2
chr25	33666021	33666360	diffreps_chr25_33666021_33666360	1.97	1.89e-07	Intron (NM_001034775/615062, intron 3 of 5)	25	33673612	33729479	55868	1	-7252	ENSBTAG00000005197	BAZ1B	bromodomain adjacent to zinc finger domain 1B
chr25	16799141	16799380	diffreps_chr25_16799141_16799380	1.43	0.000248678	Promoter (<=1kb)	25	16711865	16799124	87260	2	-18	ENSBTAG00000014229	SYT17	synaptotagmin 17
chr25	24304681	24305060	diffreps_chr25_24304681_24305060	1.36	1.67e-05	Distal Intergenic	25	24671805	24673861	2057	1	-366745	ENSBTAG00000020051	C25H16orf82	chromosome 25 C16orf82 homolog
chr25	19445941	19446260	diffreps_chr25_19445941_19446260	1.43	6.09e-05	Distal Intergenic	25	19647330	19673877	26548	1	-201070	ENSBTAG00000021651	UQCRC2	ubiquinol-cytochrome c reductase core protein 2
chr25	38779141	38779360	diffreps_chr25_38779141_38779360	1.29	0.00178734	Distal Intergenic	25	38764287	38765002	716	1	14855	ENSBTAG00000047781	LOC100196899	uncharacterized LOC100196899
chr25	26575321	26575660	diffreps_chr25_26575321_26575660	1.03	0.000710892	Promoter (<=1kb)	25	26575277	26579633	4357	1	45	ENSBTAG00000031806	ZNF48	zinc finger protein 48
chr25	42343021	42343340	diffreps_chr25_42343021_42343340	1.13	0.000469631	Distal Intergenic	25	42013758	42030388	16631	1	329264	ENSBTAG00000014541	PDGFA	platelet derived growth factor subunit A
chr25	14252221	14252900	diffreps_chr25_14252221_14252900	1.5	7.34e-13	Promoter (<=1kb)	25	14124963	14252413	127451	2	0	ENSBTAG00000015988	MYH11	myosin heavy chain 11
chr25	29133961	29134980	diffreps_chr25_29133961_29134980	1.35	0	3' UTR	25	29242217	29242291	75	1	-107237	ENSBTAG00000048714	MIR2386	microRNA mir-2386
chr25	33490641	33491540	diffreps_chr25_33490641_33491540	1.22	1.65e-14	Distal Intergenic	25	33477754	33479301	1548	2	-11341	ENSBTAG00000026278	CLDN4	claudin 4
chr25	33599561	33599800	diffreps_chr25_33599561_33599800	1.36	0.000853324	Distal Intergenic	25	33582296	33585572	3277	2	-13990	ENSBTAG00000008487	VPS37D	VPS37D subunit of ESCRT-I
chr25	35790101	35790360	diffreps_chr25_35790101_35790360	1.09	0.00207782	Promoter (<=1kb)	25	35785398	35789235	3838	2	-867	ENSBTAG00000024772	TRIP6	thyroid hormone receptor interactor 6
chr25	1835761	1836140	diffreps_chr25_1835761_1836140	2.91	3.02e-13	Promoter (<=1kb)	25	1836756	1853491	16736	1	-616	ENSBTAG00000053369	LOC777692	uncharacterized LOC777692
chr25	483861	484200	diffreps_chr25_483861_484200	1.12	0.000204402	Distal Intergenic	25	517851	539807	21957	1	-33651	ENSBTAG00000007880	RAB40C	RAB40C, member RAS oncogene family
chr25	36247501	36248000	diffreps_chr25_36247501_36248000	1.26	6.01e-07	Distal Intergenic	25	36241705	36247358	5654	1	5797	ENSBTAG00000015017	GAL3ST4	galactose-3-O-sulfotransferase 4
chr25	14141381	14141740	diffreps_chr25_14141381_14141740	1.09	0.000568916	3' UTR	25	14097444	14144215	46772	1	43938	ENSBTAG00000015986	NDE1	nudE neurodevelopment protein 1
chr25	18393921	18395060	diffreps_chr25_18393921_18395060	1.03	9.41e-14	Distal Intergenic	25	18452572	18456836	4265	2	61776	ENSBTAG00000047673	THUMPD1	THUMP domain containing 1
chr25	16598041	16598420	diffreps_chr25_16598041_16598420	1.24	3.16e-05	Distal Intergenic	25	16448218	16543421	95204	2	-54621	ENSBTAG00000020735	SMG1	SMG1 nonsense mediated mRNA decay associated PI3K related kinase
chr25	979201	979560	diffreps_chr25_979201_979560	1.09	0.00049931	Distal Intergenic	25	990597	992454	1858	2	12894	ENSBTAG00000016520	LOC786948	tryptase-2-like
chr25	32107341	32107720	diffreps_chr25_32107341_32107720	1.06	0.000598146	Distal Intergenic	25	32669753	32693531	23779	2	585811	ENSBTAG00000011753	RCC1L	RCC1 like
chr25	41495901	41496580	diffreps_chr25_41495901_41496580	1.02	1.07e-09	Distal Intergenic	25	41461259	41480270	19012	1	34643	ENSBTAG00000003049	MICALL2	MICAL like 2
chr25	29118961	29119720	diffreps_chr25_29118961_29119720	1.29	1.03e-13	Distal Intergenic	25	29242217	29242291	75	1	-122497	ENSBTAG00000048714	MIR2386	microRNA mir-2386
chr25	16799561	16800220	diffreps_chr25_16799561_16800220	1.33	1.48e-13	Promoter (<=1kb)	25	16711865	16799124	87260	2	-438	ENSBTAG00000014229	SYT17	synaptotagmin 17
chr25	35261681	35262040	diffreps_chr25_35261681_35262040	1.22	0.000124347	Intron (NM_001193154/617340, intron 3 of 12)	25	35220789	35383571	162783	2	121531	ENSBTAG00000011818	COL26A1	collagen type XXVI alpha 1 chain
chr25	40199121	40199440	diffreps_chr25_40199121_40199440	2.84	1.77e-07	Distal Intergenic	25	40099589	40099660	72	1	99533	ENSBTAG00000052780	MIR2390	microRNA mir-2390
chr26	46676841	46677100	diffreps_chr26_46676841_46677100	2.52	1.98e-07	Distal Intergenic	26	46837233	46837297	65	2	160197	ENSBTAG00000050027	MIR2285C	microRNA mir-2285c
chr26	14404101	14404300	diffreps_chr26_14404101_14404300	2.08	2.24e-05	Distal Intergenic	26	14416061	14419635	3575	1	-11761	ENSBTAG00000021118	CYP26A1	cytochrome P450, family 26, subfamily A, polypeptide 1
chr26	44144581	44144820	diffreps_chr26_44144581_44144820	1.03	0.0039011	Intron (NM_001080912/534183, intron 6 of 6)	26	44097559	44224863	127305	1	47023	ENSBTAG00000010957	LHPP	phospholysine phosphohistidine inorganic pyrophosphate phosphatase
chr26	19546481	19546820	diffreps_chr26_19546481_19546820	1.43	2.4e-05	Distal Intergenic	26	19496150	19521528	25379	2	-24954	ENSBTAG00000014314	HPS1	HPS1 biogenesis of lysosomal organelles complex 3 subunit 1
chr26	18476301	18476680	diffreps_chr26_18476301_18476680	1.46	4.09e-06	Distal Intergenic	26	18603842	18632631	28790	2	155951	ENSBTAG00000002191	RRP12	ribosomal RNA processing 12 homolog
chr26	38823981	38824400	diffreps_chr26_38823981_38824400	1.06	0.000112593	Distal Intergenic	26	38878593	38880870	2278	2	56470	ENSBTAG00000047842	PRLHR	prolactin releasing hormone receptor
chr26	49439101	49439360	diffreps_chr26_49439101_49439360	1.12	0.0030896	Distal Intergenic	26	49394362	49394434	73	1	44740	ENSBTAG00000044620	MIR2397	microRNA mir-2397
chr26	18335301	18335540	diffreps_chr26_18335301_18335540	1.21	0.00202167	Distal Intergenic	26	18603842	18632631	28790	2	297091	ENSBTAG00000002191	RRP12	ribosomal RNA processing 12 homolog
chr26	19170381	19171000	diffreps_chr26_19170381_19171000	1.69	1.67e-15	Promoter (<=1kb)	26	19019143	19170819	151677	2	0	ENSBTAG00000008102	CRTAC1	cartilage acidic protein 1
chr26	12475221	12476020	diffreps_chr26_12475221_12476020	1.46	4.84e-12	Distal Intergenic	26	12493179	12521100	27922	1	-17159	ENSBTAG00000002973	RPP30	ribonuclease P/MRP subunit p30
chr26	14416041	14416260	diffreps_chr26_14416041_14416260	1.49	0.000469185	Promoter (<=1kb)	26	14416061	14419635	3575	1	0	ENSBTAG00000021118	CYP26A1	cytochrome P450, family 26, subfamily A, polypeptide 1
chr26	30184821	30185440	diffreps_chr26_30184821_30185440	1.21	5.49e-09	Distal Intergenic	26	30430464	30482229	51766	2	296789	ENSBTAG00000004438	XPNPEP1	X-prolyl aminopeptidase 1
chr26	42875141	42876060	diffreps_chr26_42875141_42876060	1.27	1.08e-12	Distal Intergenic	26	42941760	42943525	1766	1	-65700	ENSBTAG00000017911	HMX2	H6 family homeobox 2
chr26	21411081	21411660	diffreps_chr26_21411081_21411660	1.26	1.12e-07	Promoter (<=1kb)	26	21380094	21411777	31684	2	117	ENSBTAG00000000090	SEC31B	SEC31 homolog B, COPII coat complex component
chr26	18903001	18903380	diffreps_chr26_18903001_18903380	1.27	2.5e-05	Intron (NM_001017939/514383, intron 9 of 11)	26	18914373	18919213	4841	2	15833	ENSBTAG00000018566	SFRP5	secreted frizzled related protein 5
chr26	45902481	45903000	diffreps_chr26_45902481_45903000	1.12	4.08e-06	Promoter (<=1kb)	26	45513530	45903613	390084	2	613	ENSBTAG00000012444	ADAM12	ADAM metallopeptidase domain 12
chr26	42941301	42941500	diffreps_chr26_42941301_42941500	1.42	0.00103132	Promoter (<=1kb)	26	42941760	42943525	1766	1	-260	ENSBTAG00000017911	HMX2	H6 family homeobox 2
chr26	34075301	34075500	diffreps_chr26_34075301_34075500	1.12	0.00639709	Intron (NM_001098072/532640, intron 35 of 41)	26	34026815	34062274	35460	1	48487	ENSBTAG00000019322	HABP2	hyaluronan binding protein 2
chr26	46333661	46334440	diffreps_chr26_46333661_46334440	1.07	4.53e-08	Distal Intergenic	26	45513530	45903613	390084	2	-430049	ENSBTAG00000012444	ADAM12	ADAM metallopeptidase domain 12
chr26	33666061	33666520	diffreps_chr26_33666061_33666520	1.12	2.86e-05	Exon (NM_001143739/540481, exon 14 of 14)	26	33466821	33666664	199844	1	199241	ENSBTAG00000021574	TCF7L2	transcription factor 7 like 2
chr26	21599801	21600180	diffreps_chr26_21599801_21600180	1.25	5.59e-05	Distal Intergenic	26	21762858	21802850	39993	1	-162678	ENSBTAG00000012077	SLF2	SMC5-SMC6 complex localization factor 2
chr26	31875181	31875740	diffreps_chr26_31875181_31875740	1.25	4.83e-07	Distal Intergenic	26	31588637	31589998	1362	1	286545	ENSBTAG00000039292	ADRA2A	adrenoceptor alpha 2A
chr26	20489701	20490040	diffreps_chr26_20489701_20490040	1.06	0.0002588	Distal Intergenic	26	20530823	20534370	3548	1	-40783	ENSBTAG00000021397	NKX2-3	NK2 homeobox 3
chr26	31715241	31715660	diffreps_chr26_31715241_31715660	1.39	1.83e-06	Distal Intergenic	26	31588637	31589998	1362	1	126605	ENSBTAG00000039292	ADRA2A	adrenoceptor alpha 2A
chr26	20338321	20338780	diffreps_chr26_20338321_20338780	1.33	7.17e-07	Promoter (<=1kb)	26	20337662	20409706	72045	1	660	ENSBTAG00000011956	CNNM1	cyclin and CBS domain divalent metal cation transport mediator 1
chr26	34146301	34146560	diffreps_chr26_34146301_34146560	1.09	0.00237285	Distal Intergenic	26	34061554	34136913	75360	2	-9389	ENSBTAG00000019327	NRAP	nebulin related anchoring protein
chr26	35537221	35537560	diffreps_chr26_35537221_35537560	2.3	1.25e-08	Distal Intergenic	26	35277610	35312295	34686	1	259612	ENSBTAG00000003062	FAM160B1	family with sequence similarity 160 member B1
chr26	21536421	21536960	diffreps_chr26_21536421_21536960	1.31	5.48e-11	Distal Intergenic	26	21422732	21431815	9084	1	113690	ENSBTAG00000000092	HIF1AN	hypoxia inducible factor 1 subunit alpha inhibitor
chr26	18317181	18317620	diffreps_chr26_18317181_18317620	1.37	3.85e-07	Distal Intergenic	26	18603842	18632631	28790	2	315011	ENSBTAG00000002191	RRP12	ribosomal RNA processing 12 homolog
chr26	38026781	38027160	diffreps_chr26_38026781_38027160	1.02	0.000542897	Distal Intergenic	26	37830786	37837034	6249	1	195996	ENSBTAG00000003027	EMX2	empty spiracles homeobox 2
chr26	51111581	51111880	diffreps_chr26_51111581_51111880	1.27	0.000196439	Distal Intergenic	26	51221338	51225301	3964	2	113421	ENSBTAG00000017804	BNIP3	BCL2 interacting protein 3
chr26	25204301	25205000	diffreps_chr26_25204301_25205000	1.39	5.55e-16	Promoter (1-2kb)	26	25203123	26182512	979390	1	1179	ENSBTAG00000004612	SORCS3	sortilin related VPS10 domain containing receptor 3
chr26	28260181	28260480	diffreps_chr26_28260181_28260480	1.21	0.000626035	Distal Intergenic	26	27556247	28129359	573113	2	-130823	ENSBTAG00000007948	SORCS1	sortilin related VPS10 domain containing receptor 1
chr26	25695201	25695720	diffreps_chr26_25695201_25695720	1.38	9.8e-08	Intron (NM_001205986/531405, intron 2 of 26)	26	25709794	25714359	4566	2	18639	ENSBTAG00000012416	ZNF511	zinc finger protein 511
chr26	49432461	49432980	diffreps_chr26_49432461_49432980	1.42	8.34e-09	Distal Intergenic	26	49394362	49394434	73	1	38100	ENSBTAG00000044620	MIR2397	microRNA mir-2397
chr26	39481321	39481520	diffreps_chr26_39481321_39481520	1.38	0.00151622	Intron (NM_174331/281801, intron 2 of 15)	26	39360272	39588331	228060	1	121050	ENSBTAG00000007981	GRK5	G protein-coupled receptor kinase 5
chr26	37829481	37829920	diffreps_chr26_37829481_37829920	1.42	1.38e-06	Promoter (<=1kb)	26	37830786	37837034	6249	1	-866	ENSBTAG00000003027	EMX2	empty spiracles homeobox 2
chr26	14215821	14216240	diffreps_chr26_14215821_14216240	1.23	1.6e-05	Distal Intergenic	26	14225092	14401745	176654	1	-8852	ENSBTAG00000021116	EXOC6	exocyst complex component 6
chr26	8563581	8563800	diffreps_chr26_8563581_8563800	1.36	0.000853324	Distal Intergenic	26	6898860	8313728	1414869	2	-249854	ENSBTAG00000018404	PRKG1	protein kinase cGMP-dependent 1
chr26	3583021	3583220	diffreps_chr26_3583021_3583220	2.02	1.5e-05	Distal Intergenic	26	2809079	2813939	4861	1	773943	ENSBTAG00000002655	ZWINT	ZW10 interacting kinetochore protein
chr26	49275721	49277300	diffreps_chr26_49275721_49277300	1.22	0	Distal Intergenic	26	49392821	49424017	31197	1	-115521	ENSBTAG00000005027	GLRX3	glutaredoxin 3
chr26	30172881	30173220	diffreps_chr26_30172881_30173220	1.43	6.09e-05	Distal Intergenic	26	30430464	30482229	51766	2	309009	ENSBTAG00000004438	XPNPEP1	X-prolyl aminopeptidase 1
chr26	32587201	32587500	diffreps_chr26_32587201_32587500	1.49	0.000114207	Distal Intergenic	26	32685539	32725488	39950	2	137988	ENSBTAG00000011917	GPAM	glycerol-3-phosphate acyltransferase, mitochondrial
chr26	50741181	50741520	diffreps_chr26_50741181_50741520	1.6	3.83e-06	Distal Intergenic	26	50688534	50723179	34646	2	-18003	ENSBTAG00000005965	ADGRA1	adhesion G protein-coupled receptor A1
chr26	47657641	47658020	diffreps_chr26_47657641_47658020	1.19	3.13e-05	Distal Intergenic	26	47456111	47500960	44850	1	201531	ENSBTAG00000002435	PTPRE	protein tyrosine phosphatase receptor type E
chr26	51320181	51320780	diffreps_chr26_51320181_51320780	1.77	1.76e-12	Distal Intergenic	26	51221338	51225301	3964	2	-94881	ENSBTAG00000017804	BNIP3	BCL2 interacting protein 3
chr26	48388821	48389140	diffreps_chr26_48388821_48389140	1.21	0.000350242	Distal Intergenic	26	47456111	47500960	44850	1	932711	ENSBTAG00000002435	PTPRE	protein tyrosine phosphatase receptor type E
chr26	25610141	25610460	diffreps_chr26_25610141_25610460	1.48	1.77e-05	Promoter (<=1kb)	26	25602015	25610397	8383	2	0	ENSBTAG00000018321	PAOX	polyamine oxidase
chr26	22874121	22875160	diffreps_chr26_22874121_22875160	1.17	2.11e-15	3' UTR	26	22870458	22873385	2928	1	3664	ENSBTAG00000015700	ELOVL3	ELOVL fatty acid elongase 3
chr26	49509341	49509920	diffreps_chr26_49509341_49509920	1.74	7.28e-13	Distal Intergenic	26	49394362	49394434	73	1	114980	ENSBTAG00000044620	MIR2397	microRNA mir-2397
chr26	42926761	42927220	diffreps_chr26_42926761_42927220	1.11	1.43e-05	Distal Intergenic	26	42941760	42943525	1766	1	-14540	ENSBTAG00000017911	HMX2	H6 family homeobox 2
chr26	6848501	6849460	diffreps_chr26_6848501_6849460	1.2	3.33e-16	Promoter (<=1kb)	26	6846855	6849305	2451	2	0	ENSBTAG00000014218	DKK1	dickkopf WNT signaling pathway inhibitor 1
chr26	39327981	39328220	diffreps_chr26_39327981_39328220	1.56	0.0001309	Promoter (<=1kb)	26	39311747	39328281	16535	2	61	ENSBTAG00000008730	SFXN4	sideroflexin 4
chr26	25370441	25370660	diffreps_chr26_25370441_25370660	2.87	1.01e-07	Intron (NM_001205986/531405, intron 1 of 26)	26	25203123	26182512	979390	1	167319	ENSBTAG00000004612	SORCS3	sortilin related VPS10 domain containing receptor 3
chr26	18039621	18040000	diffreps_chr26_18039621_18040000	1.08	0.000107456	Distal Intergenic	26	17851539	17912665	61127	2	-126957	ENSBTAG00000016298	TM9SF3	transmembrane 9 superfamily member 3
chr26	14667481	14667680	diffreps_chr26_14667481_14667680	1.08	0.00890968	Intron (NM_001193212/513597, intron 32 of 54)	26	14623106	14803246	180141	2	135566	ENSBTAG00000016918	MYOF	myoferlin
chr26	50698761	50699700	diffreps_chr26_50698761_50699700	1.25	7.04e-13	Intron (NM_001205846/518385, intron 5 of 6)	26	50688534	50723179	34646	2	23479	ENSBTAG00000005965	ADGRA1	adhesion G protein-coupled receptor A1
chr26	21922781	21923020	diffreps_chr26_21922781_21923020	1.49	0.000292447	Distal Intergenic	26	21955904	21961140	5237	1	-32884	ENSBTAG00000011080	TLX1	T cell leukemia homeobox 1
chr26	32662861	32663080	diffreps_chr26_32662861_32663080	1.21	0.00202167	Distal Intergenic	26	32685539	32725488	39950	2	62408	ENSBTAG00000011917	GPAM	glycerol-3-phosphate acyltransferase, mitochondrial
chr26	40505801	40506080	diffreps_chr26_40505801_40506080	1.59	8.7e-05	Distal Intergenic	26	40509729	40656785	147057	1	-3649	ENSBTAG00000032106	PLPP4	phospholipid phosphatase 4
chr26	25200501	25201260	diffreps_chr26_25200501_25201260	1.25	9.55e-15	Promoter (1-2kb)	26	25203123	26182512	979390	1	-1863	ENSBTAG00000004612	SORCS3	sortilin related VPS10 domain containing receptor 3
chr26	50637741	50638800	diffreps_chr26_50637741_50638800	1.6	0	Distal Intergenic	26	50688534	50723179	34646	2	84379	ENSBTAG00000005965	ADGRA1	adhesion G protein-coupled receptor A1
chr26	35277141	35277620	diffreps_chr26_35277141_35277620	1.49	8.74e-10	Promoter (<=1kb)	26	35277610	35312295	34686	1	0	ENSBTAG00000003062	FAM160B1	family with sequence similarity 160 member B1
chr26	40733321	40733760	diffreps_chr26_40733321_40733760	1.24	1.19e-06	Distal Intergenic	26	40839385	40898562	59178	1	-105625	ENSBTAG00000021540	WDR11	WD repeat domain 11
chr26	47261621	47262440	diffreps_chr26_47261621_47262440	1.04	4.91e-08	Distal Intergenic	26	47288256	47304664	16409	2	42224	ENSBTAG00000047054	CLRN3	clarin 3
chr26	37803041	37803480	diffreps_chr26_37803041_37803480	1.58	6.71e-08	Distal Intergenic	26	37830786	37837034	6249	1	-27306	ENSBTAG00000003027	EMX2	empty spiracles homeobox 2
chr26	37178741	37179200	diffreps_chr26_37178741_37179200	1.24	3.66e-06	Distal Intergenic	26	37221500	37221555	56	2	42355	NA	MIR9851	microRNA mir-9851
chr26	37498041	37499120	diffreps_chr26_37498041_37499120	1.19	2.22e-16	Distal Intergenic	26	37467830	37472057	4228	2	-25985	ENSBTAG00000013875	VAX1	ventral anterior homeobox 1
chr26	44897081	44897300	diffreps_chr26_44897081_44897300	3.26	6.13e-09	Distal Intergenic	26	44545853	44581460	35608	2	-315622	ENSBTAG00000003397	CTBP2	C-terminal binding protein 2
chr26	23887961	23888280	diffreps_chr26_23887961_23888280	1.74	1.17e-06	Promoter (<=1kb)	26	23887978	23900124	12147	1	0	ENSBTAG00000002717	INA	internexin neuronal intermediate filament protein alpha
chr26	35895321	35895680	diffreps_chr26_35895321_35895680	1.27	6.98e-05	Distal Intergenic	26	35277610	35312295	34686	1	617712	ENSBTAG00000003062	FAM160B1	family with sequence similarity 160 member B1
chr27	13778461	13778680	diffreps_chr27_13778461_13778680	1.32	0.00123843	Distal Intergenic	27	13880032	13904894	24863	2	126214	ENSBTAG00000020282	DCTD	dCMP deaminase
chr27	38332401	38333040	diffreps_chr27_38332401_38333040	1.27	3.92e-09	Distal Intergenic	27	38058766	38233876	175111	1	273636	ENSBTAG00000004613	CSGALNACT1	chondroitin sulfate N-acetylgalactosaminyltransferase 1
chr27	13845021	13845220	diffreps_chr27_13845021_13845220	1.21	0.00365798	Distal Intergenic	27	13880032	13904894	24863	2	59674	ENSBTAG00000020282	DCTD	dCMP deaminase
chr27	33869041	33869280	diffreps_chr27_33869041_33869280	1.07	0.00159136	Distal Intergenic	27	34063809	34124249	60441	1	-194529	ENSBTAG00000003509	PLEKHA2	pleckstrin homology domain containing A2
chr27	7325701	7326020	diffreps_chr27_7325701_7326020	1.14	0.0010843	Distal Intergenic	27	7165176	7180422	15247	1	160526	ENSBTAG00000033545	EBD	enteric beta-defensin
chr27	36560361	36560620	diffreps_chr27_36560361_36560620	2.84	9.5e-09	Distal Intergenic	27	36572754	36572877	124	2	12257	ENSBTAG00000037264	MIR486	microRNA mir-486
chr27	5903921	5904120	diffreps_chr27_5903921_5904120	1.31	0.00199399	Distal Intergenic	27	5810258	5857904	47647	1	93664	ENSBTAG00000004922	AGPAT5	1-acylglycerol-3-phosphate O-acyltransferase 5
chr27	1996101	1996500	diffreps_chr27_1996101_1996500	1.19	5.53e-05	Distal Intergenic	27	1452630	1516583	63954	1	543472	ENSBTAG00000009387	MYOM2	myomesin 2
chr27	16250201	16250820	diffreps_chr27_16250201_16250820	1.14	2.79e-07	Promoter (<=1kb)	27	16250292	16266692	16401	1	0	ENSBTAG00000021263	CYP4V2	cytochrome P450, family 4, subfamily V, polypeptide 2
chr27	10883681	10883880	diffreps_chr27_10883681_10883880	1.02	0.00930257	Distal Intergenic	27	8686714	8698076	11363	2	-2185606	ENSBTAG00000017085	AGA	aspartylglucosaminidase
chr27	757021	757940	diffreps_chr27_757021_757940	1.06	1.45e-14	Distal Intergenic	27	498301	531740	33440	2	-225282	ENSBTAG00000017096	ERICH1	glutamate rich 1
chr27	27311821	27312160	diffreps_chr27_27311821_27312160	1.39	5.1e-05	Distal Intergenic	27	27121355	27246171	124817	1	190467	ENSBTAG00000021592	WRN	WRN RecQ like helicase
chr27	35711581	35712000	diffreps_chr27_35711581_35712000	1.14	2.36e-05	Intron (NM_001076943/616397, intron 5 of 6)	27	35579530	35955896	376367	2	243896	ENSBTAG00000017420	ZMAT4	zinc finger matrin-type 4
chr27	36636721	36636920	diffreps_chr27_36636721_36636920	1.66	0.000230389	Distal Intergenic	27	36572754	36572877	124	2	-63845	ENSBTAG00000037264	MIR486	microRNA mir-486
chr27	26213881	26214200	diffreps_chr27_26213881_26214200	1.11	0.000737628	Distal Intergenic	27	26248903	26273960	25058	2	59760	ENSBTAG00000013579	SARAF	store-operated calcium entry associated regulatory factor
chr27	33091501	33092080	diffreps_chr27_33091501_33092080	1.16	1.78e-06	Distal Intergenic	27	33107032	33111356	4325	2	19276	ENSBTAG00000027665	BRF2	BRF2 RNA polymerase III transcription initiation factor subunit
chr27	36752361	36752740	diffreps_chr27_36752361_36752740	2.01	3.5e-09	Distal Intergenic	27	36572754	36572877	124	2	-179485	ENSBTAG00000037264	MIR486	microRNA mir-486
chr27	16203081	16203580	diffreps_chr27_16203081_16203580	2.19	2.15e-12	Distal Intergenic	27	16227408	16244221	16814	1	-23828	ENSBTAG00000034393	FAM149A	family with sequence similarity 149 member A
chr27	25889321	25889820	diffreps_chr27_25889321_25889820	1.46	4.29e-09	Distal Intergenic	27	25679486	25693278	13793	2	-196044	ENSBTAG00000044208	DUSP4	dual specificity phosphatase 4
chr27	19710081	19710420	diffreps_chr27_19710081_19710420	1.01	0.00110141	Promoter (<=1kb)	27	19636203	19709829	73627	2	-253	ENSBTAG00000001966	PDGFRL	platelet derived growth factor receptor like
chr27	795901	796220	diffreps_chr27_795901_796220	1.41	3.5e-05	Distal Intergenic	27	498301	531740	33440	2	-264162	ENSBTAG00000017096	ERICH1	glutamate rich 1
chr27	36248961	36249220	diffreps_chr27_36248961_36249220	1.37	0.00033147	Intron (NM_174460/282068, intron 2 of 2)	27	36211718	36255293	43576	2	6073	ENSBTAG00000027625	SFRP1	secreted frizzled related protein 1
chr27	16194381	16194660	diffreps_chr27_16194381_16194660	1.06	0.00326871	Distal Intergenic	27	16176313	16187248	10936	1	18069	ENSBTAG00000008682	TLR3	toll like receptor 3
chr27	15375741	15375940	diffreps_chr27_15375741_15375940	1.27	0.00287775	Distal Intergenic	27	15489566	15493429	3864	1	-113626	ENSBTAG00000013208	SLC25A4	solute carrier family 25 member 4
chr27	36603801	36604140	diffreps_chr27_36603801_36604140	1.82	1.18e-06	Distal Intergenic	27	36572754	36572877	124	2	-30925	ENSBTAG00000037264	MIR486	microRNA mir-486
chr27	792781	793380	diffreps_chr27_792781_793380	1.47	3.33e-12	Distal Intergenic	27	498301	531740	33440	2	-261042	ENSBTAG00000017096	ERICH1	glutamate rich 1
chr27	20208581	20208840	diffreps_chr27_20208581_20208840	1.14	0.00194974	Promoter (<=1kb)	27	20208851	20218557	9707	1	-11	ENSBTAG00000044043	FGF20	fibroblast growth factor 20
chr28	25111821	25112440	diffreps_chr28_25111821_25112440	1.18	4.78e-09	Promoter (<=1kb)	28	25111884	25171619	59736	1	0	ENSBTAG00000019028	STOX1	storkhead box 1
chr28	42879461	42880340	diffreps_chr28_42879461_42880340	1.27	2.04e-14	Distal Intergenic	28	42778062	42813456	35395	1	101400	ENSBTAG00000007876	MAPK8	mitogen-activated protein kinase 8
chr28	44713261	44713720	diffreps_chr28_44713261_44713720	1.52	5.59e-08	Distal Intergenic	28	44595264	44626310	31047	2	-86952	ENSBTAG00000002669	RASSF4	Ras association domain family member 4
chr28	39208421	39208660	diffreps_chr28_39208421_39208660	2.68	1.47e-07	Exon (NM_001192115/538858, exon 2 of 4)	28	39201718	39213131	11414	2	4471	ENSBTAG00000003442	LRIT1	leucine rich repeat, Ig-like and transmembrane domains 1
chr28	42899381	42900440	diffreps_chr28_42899381_42900440	1.37	0	Distal Intergenic	28	42778062	42813456	35395	1	121320	ENSBTAG00000007876	MAPK8	mitogen-activated protein kinase 8
chr28	45081601	45082060	diffreps_chr28_45081601_45082060	1.12	1.17e-06	Distal Intergenic	28	45022457	45030575	8119	1	59145	ENSBTAG00000005077	CXCL12	C-X-C motif chemokine ligand 12
chr28	43538341	43538740	diffreps_chr28_43538341_43538740	2.64	3.21e-12	Distal Intergenic	28	43633382	43703997	70616	2	165257	ENSBTAG00000032527	ERCC6	ERCC excision repair 6, chromatin remodeling factor
chr28	1987901	1988100	diffreps_chr28_1987901_1988100	1.08	0.00890968	Distal Intergenic	28	2098139	2284314	186176	1	-110039	ENSBTAG00000004870	GALNT2	polypeptide N-acetylgalactosaminyltransferase 2
chr28	3085101	3085640	diffreps_chr28_3085101_3085640	1.41	7.65e-09	Distal Intergenic	28	3562196	3594264	32069	2	508624	ENSBTAG00000023074	C28H1orf198	chromosome 28 C1orf198 homolog
chr28	41366081	41366480	diffreps_chr28_41366081_41366480	1.08	0.000107456	Distal Intergenic	28	41325524	41355693	30170	1	40558	ENSBTAG00000018707	LDB3	LIM domain binding 3
chr28	42468581	42468800	diffreps_chr28_42468581_42468800	1.53	0.000313941	Distal Intergenic	28	42278921	42291525	12605	2	-177057	ENSBTAG00000001019	GDF10	growth differentiation factor 10
chr28	45834041	45834240	diffreps_chr28_45834041_45834240	1.27	0.00287775	Distal Intergenic	28	45772441	45814853	42413	2	-19189	ENSBTAG00000020314	COG2	component of oligomeric golgi complex 2
chr28	42880681	42881260	diffreps_chr28_42880681_42881260	1.84	3.13e-13	Distal Intergenic	28	42778062	42813456	35395	1	102620	ENSBTAG00000007876	MAPK8	mitogen-activated protein kinase 8
chr28	2630481	2631080	diffreps_chr28_2630481_2631080	1.22	3.28e-08	Distal Intergenic	28	2098139	2284314	186176	1	532343	ENSBTAG00000004870	GALNT2	polypeptide N-acetylgalactosaminyltransferase 2
chr28	6720121	6720440	diffreps_chr28_6720121_6720440	1.85	1.82e-06	Promoter (<=1kb)	28	6720734	7155385	434652	1	-294	ENSBTAG00000020361	SLC35F3	solute carrier family 35 member F3
chr28	42878281	42878800	diffreps_chr28_42878281_42878800	1.01	1.77e-05	Distal Intergenic	28	42778062	42813456	35395	1	100220	ENSBTAG00000007876	MAPK8	mitogen-activated protein kinase 8
chr28	45270561	45270920	diffreps_chr28_45270561_45270920	1.07	0.000384203	Distal Intergenic	28	45022457	45030575	8119	1	248105	ENSBTAG00000005077	CXCL12	C-X-C motif chemokine ligand 12
chr28	36240101	36240500	diffreps_chr28_36240101_36240500	1.05	0.00019867	Distal Intergenic	28	35848230	35905905	57676	1	391872	ENSBTAG00000003907	TSPAN14	tetraspanin 14
chr28	20076141	20076520	diffreps_chr28_20076141_20076520	1.04	0.000351046	Distal Intergenic	28	19630094	19727333	97240	1	446048	ENSBTAG00000019755	REEP3	receptor accessory protein 3
chr28	43266441	43267300	diffreps_chr28_43266441_43267300	1.3	3.77e-15	Exon (NM_001205945/527790, exon 60 of 61)	28	43214483	43231590	17108	2	-34852	ENSBTAG00000005996	LRRC18	leucine rich repeat containing 18
chr28	41086461	41086920	diffreps_chr28_41086461_41086920	1.49	4.86e-08	Distal Intergenic	28	41000073	41000167	95	2	-86295	ENSBTAG00000029842	MIR346	microRNA mir-346
chr28	6907361	6907760	diffreps_chr28_6907361_6907760	1.03	0.000116883	Intron (NM_001192935/538365, intron 2 of 7)	28	6720734	7155385	434652	1	186628	ENSBTAG00000020361	SLC35F3	solute carrier family 35 member F3
chr28	18941581	18941960	diffreps_chr28_18941581_18941960	1.02	8.96e-05	Distal Intergenic	28	19273626	19302759	29134	1	-331666	ENSBTAG00000012476	NRBF2	nuclear receptor binding factor 2
chr28	40987041	40987520	diffreps_chr28_40987041_40987520	1.59	9.55e-11	Distal Intergenic	28	41000073	41000167	95	2	12647	ENSBTAG00000029842	MIR346	microRNA mir-346
chr28	24806981	24807400	diffreps_chr28_24806981_24807400	1.04	1.46e-05	Promoter (<=1kb)	28	24764873	24807296	42424	2	0	ENSBTAG00000002614	RUFY2	RUN and FYVE domain containing 2
chr28	2678681	2679060	diffreps_chr28_2678681_2679060	1.18	8.7e-05	Distal Intergenic	28	2098139	2284314	186176	1	580543	ENSBTAG00000004870	GALNT2	polypeptide N-acetylgalactosaminyltransferase 2
chr28	42576661	42577200	diffreps_chr28_42576661_42577200	1.29	2.68e-10	Distal Intergenic	28	42778062	42813456	35395	1	-200862	ENSBTAG00000007876	MAPK8	mitogen-activated protein kinase 8
chr28	3078941	3079220	diffreps_chr28_3078941_3079220	1.29	0.000622569	Distal Intergenic	28	3562196	3594264	32069	2	515044	ENSBTAG00000023074	C28H1orf198	chromosome 28 C1orf198 homolog
chr28	40785241	40785620	diffreps_chr28_40785241_40785620	1.05	0.000458376	Distal Intergenic	28	41000073	41000167	95	2	214547	ENSBTAG00000029842	MIR346	microRNA mir-346
chr28	28773941	28774400	diffreps_chr28_28773941_28774400	1.01	0.0001376	Intron (NM_001206102/536656, intron 1 of 7)	28	28709027	28902834	193808	1	64915	ENSBTAG00000003876	MCU	mitochondrial calcium uniporter
chr28	39063781	39064020	diffreps_chr28_39063781_39064020	1.52	0.000196124	Distal Intergenic	28	39120738	39134156	13419	1	-56718	ENSBTAG00000032829	GHITM	growth hormone inducible transmembrane protein
chr28	24236001	24236300	diffreps_chr28_24236001_24236300	1.01	0.000838668	Distal Intergenic	28	24248418	24283669	35252	2	47369	ENSBTAG00000010932	DNAJC12	DnaJ heat shock protein family (Hsp40) member C12
chr28	43011161	43011660	diffreps_chr28_43011161_43011660	1.5	8.24e-08	Distal Intergenic	28	43042661	43268436	225776	1	-31001	ENSBTAG00000023028	WDFY4	WDFY family member 4
chr28	42282521	42282820	diffreps_chr28_42282521_42282820	1.85	1.82e-06	Exon (NM_001076167/539510, exon 2 of 3)	28	42278921	42291525	12605	2	8705	ENSBTAG00000001019	GDF10	growth differentiation factor 10
chr28	3002961	3003320	diffreps_chr28_3002961_3003320	1.27	6.98e-05	Distal Intergenic	28	3562196	3594264	32069	2	590944	ENSBTAG00000023074	C28H1orf198	chromosome 28 C1orf198 homolog
chr28	33822901	33823260	diffreps_chr28_33822901_33823260	1.74	1.17e-06	Distal Intergenic	28	33725422	33730702	5281	1	97480	ENSBTAG00000013264	RPS24	ribosomal protein S24
chr28	34703161	34703500	diffreps_chr28_34703161_34703500	1.16	0.000215415	Distal Intergenic	28	34966787	34972884	6098	1	-263287	ENSBTAG00000016711	PPIF	peptidylprolyl isomerase F
chr28	26294041	26294480	diffreps_chr28_26294041_26294480	2	3.38e-12	Promoter (<=1kb)	28	26293095	26345875	52781	1	947	ENSBTAG00000001163	MACROH2A2	macroH2A.2 histone
chr28	27089181	27089400	diffreps_chr28_27089181_27089400	1.42	0.000640549	Distal Intergenic	28	27067757	27072686	4930	2	-16496	ENSBTAG00000011866	PCBD1	pterin-4 alpha-carbinolamine dehydratase 1
chr28	43529881	43530360	diffreps_chr28_43529881_43530360	1.24	9e-08	Distal Intergenic	28	43633382	43703997	70616	2	173637	ENSBTAG00000032527	ERCC6	ERCC excision repair 6, chromatin remodeling factor
chr28	9529741	9530020	diffreps_chr28_9529741_9530020	1.01	0.00257828	Intron (NM_001030298/280869, intron 24 of 32)	28	9420972	9548000	127029	1	108770	ENSBTAG00000012251	MTR	5-methyltetrahydrofolate-homocysteine methyltransferase
chr29	29997561	29997840	diffreps_chr29_29997561_29997840	1.51	4.82e-05	Intron (NM_001078085/618028, intron 1 of 14)	29	29699074	29739101	40028	1	298488	ENSBTAG00000016506	ST3GAL4	ST3 beta-galactoside alpha-2,3-sialyltransferase 4
chr29	35225801	35226560	diffreps_chr29_35225801_35226560	2.08	0	Distal Intergenic	29	34576922	34994492	417571	2	-231310	ENSBTAG00000010032	NTM	neurotrimin
chr29	49842361	49842560	diffreps_chr29_49842361_49842560	1.16	0.00456338	Distal Intergenic	29	49712746	49722179	9434	1	129616	ENSBTAG00000007622	CTSD	cathepsin D
chr29	48304721	48305160	diffreps_chr29_48304721_48305160	1.11	7.18e-06	Promoter (<=1kb)	29	48285096	48304700	19605	2	-22	ENSBTAG00000016465	DHCR7	7-dehydrocholesterol reductase
chr29	40197161	40197440	diffreps_chr29_40197161_40197440	1.97	4.14e-06	Distal Intergenic	29	40162375	40188645	26271	1	34787	ENSBTAG00000013942	DAGLA	diacylglycerol lipase alpha
chr29	32255261	32255460	diffreps_chr29_32255261_32255460	1.03	0.0107081	Distal Intergenic	29	32214439	32244725	30287	2	-10537	ENSBTAG00000000008	KCNJ1	potassium inwardly rectifying channel subfamily J member 1
chr29	16962021	16962900	diffreps_chr29_16962021_16962900	1.3	1.11e-14	Distal Intergenic	29	16596062	16596170	109	1	365960	ENSBTAG00000036438	MIR708	microRNA mir-708
chr29	48026481	48027160	diffreps_chr29_48026481_48027160	1.31	1.34e-10	Distal Intergenic	29	48285096	48304700	19605	2	277540	ENSBTAG00000016465	DHCR7	7-dehydrocholesterol reductase
chr29	32225281	32225700	diffreps_chr29_32225281_32225700	1.49	1.91e-07	Intron (NM_001192207/539250, intron 2 of 2)	29	32214439	32244725	30287	2	19025	ENSBTAG00000000008	KCNJ1	potassium inwardly rectifying channel subfamily J member 1
chr29	45493261	45493520	diffreps_chr29_45493261_45493520	1.37	0.00033147	Distal Intergenic	29	45478044	45480582	2539	2	-12680	NA	NUDT8	nudix hydrolase 8
chr29	48412521	48413240	diffreps_chr29_48412521_48413240	1.01	8.28e-09	Distal Intergenic	29	48309539	48337338	27800	1	102983	ENSBTAG00000016470	NADSYN1	NAD synthetase 1
chr29	42125141	42125760	diffreps_chr29_42125141_42125760	1.48	5.38e-11	Distal Intergenic	29	42167000	42178300	11301	1	-41240	ENSBTAG00000018022	SPINDOC	spindlin interactor and repressor of chromatin binding
chr29	45211541	45211940	diffreps_chr29_45211541_45211940	1.05	1.89e-05	Promoter (<=1kb)	29	45212108	45223425	11318	1	-168	ENSBTAG00000012200	ANKRD13D	ankyrin repeat domain 13D
chr29	32859641	32859860	diffreps_chr29_32859641_32859860	1.13	0.00352186	Distal Intergenic	29	32993971	33024632	30662	2	164772	ENSBTAG00000003176	JAM3	junctional adhesion molecule 3
chr29	30884221	30884680	diffreps_chr29_30884221_30884680	1.02	3.43e-05	Distal Intergenic	29	29754595	30352341	597747	2	-531881	ENSBTAG00000006804	KIRREL3	kirre like nephrin family adhesion molecule 3
chr29	46892181	46892400	diffreps_chr29_46892181_46892400	1.49	0.000292447	Intron (NM_001046273/524530, intron 3 of 4)	29	46889102	46898560	9459	1	3080	ENSBTAG00000017514	CCND1	cyclin D1
chr29	34528901	34529440	diffreps_chr29_34528901_34529440	1.97	8.44e-15	Distal Intergenic	29	34576922	34994492	417571	2	465052	ENSBTAG00000010032	NTM	neurotrimin
chr29	13980101	13980440	diffreps_chr29_13980101_13980440	1.56	8.6e-06	Distal Intergenic	29	12925471	12927326	1856	1	1054631	ENSBTAG00000006812	FAM181B	family with sequence similarity 181 member B
chr29	22641001	22641400	diffreps_chr29_22641001_22641400	1.52	1.28e-06	Promoter (<=1kb)	29	22555614	22640955	85342	2	-47	ENSBTAG00000019394	ANO5	anoctamin 5
chr29	9135141	9135400	diffreps_chr29_9135141_9135400	1.09	0.00115838	Distal Intergenic	29	9203500	9240814	37315	2	105414	ENSBTAG00000019995	HIKESHI	heat shock protein nuclear import factor hikeshi
chr29	24787801	24788000	diffreps_chr29_24787801_24788000	1.42	0.00103132	Distal Intergenic	29	24757938	24762762	4825	1	29864	ENSBTAG00000002733	DBX1	developing brain homeobox 1
chr29	41817481	41817900	diffreps_chr29_41817481_41817900	1.01	0.000157325	Distal Intergenic	29	41752532	41774361	21830	2	-43121	ENSBTAG00000032730	PLAAT5	phospholipase A and acyltransferase 5
chr29	3492181	3492500	diffreps_chr29_3492181_3492500	1.35	2.65e-05	Distal Intergenic	29	1996704	2635494	638791	2	-856688	ENSBTAG00000004081	FAT3	FAT atypical cadherin 3
chr29	39978881	39979600	diffreps_chr29_39978881_39979600	1.19	4.21e-10	Promoter (<=1kb)	29	39978830	39980989	2160	1	52	ENSBTAG00000047786	LRRC10B	leucine rich repeat containing 10B
chr29	48722081	48722980	diffreps_chr29_48722081_48722980	1.04	3.35e-13	Distal Intergenic	29	48728495	48730495	2001	1	-5515	ENSBTAG00000031184	CDKN1C	cyclin dependent kinase inhibitor 1C
chr29	39567861	39568160	diffreps_chr29_39567861_39568160	1.87	6.78e-06	Distal Intergenic	29	39438824	39456485	17662	2	-111377	ENSBTAG00000022759	PAG11	pregnancy-associated glycoprotein 11
chr29	42793081	42793280	diffreps_chr29_42793081_42793280	1.04	0.00514081	Distal Intergenic	29	42647702	42661484	13783	1	145380	ENSBTAG00000039153	RPS6KA4	ribosomal protein S6 kinase A4
chr29	48336461	48336660	diffreps_chr29_48336461_48336660	1.21	0.00365798	Intron (NM_001034443/513400, intron 20 of 20)	29	48309539	48337338	27800	1	26923	ENSBTAG00000016470	NADSYN1	NAD synthetase 1
chr29	32140061	32140380	diffreps_chr29_32140061_32140380	1.09	0.00049931	Intron (NM_001046298/529124, intron 4 of 8)	29	32053174	32184259	131086	1	86888	ENSBTAG00000008283	FLI1	Fli-1 proto-oncogene, ETS transcription factor
chr29	41892721	41893100	diffreps_chr29_41892721_41893100	1.08	0.000438061	Distal Intergenic	29	41863570	41881444	17875	1	29152	ENSBTAG00000011019	LOC618367	uncharacterized LOC618367
chr29	32611541	32611820	diffreps_chr29_32611541_32611820	1.58	5.47e-05	Promoter (<=1kb)	29	32611730	32693893	82164	1	0	ENSBTAG00000020643	BARX2	BARX homeobox 2
chr29	37577321	37577680	diffreps_chr29_37577321_37577680	1.23	7.87e-05	Exon (NM_176614/337897, exon 5 of 9)	29	37572051	37581465	9415	2	3785	ENSBTAG00000033096	PAG2	pregnancy-associated glycoprotein 2
chr29	16839781	16840340	diffreps_chr29_16839781_16840340	1.29	3.1e-09	Distal Intergenic	29	16596062	16596170	109	1	243720	ENSBTAG00000036438	MIR708	microRNA mir-708
chr29	28596681	28596960	diffreps_chr29_28596681_28596960	1.03	0.00447842	Distal Intergenic	29	28533913	28548908	14996	2	-47774	ENSBTAG00000022382	TMEM218	transmembrane protein 218
chr29	50066821	50067860	diffreps_chr29_50066821_50067860	1.38	3.22e-15	Distal Intergenic	29	49990599	50043290	52692	1	76223	ENSBTAG00000011249	MOB2	MOB kinase activator 2
chr29	42897181	42897580	diffreps_chr29_42897181_42897580	1.18	4.35e-05	Exon (NM_001192922/537808, exon 15 of 22)	29	42854864	42955717	100854	2	58137	ENSBTAG00000000244	NRXN2	neurexin 2
chr29	28864721	28864940	diffreps_chr29_28864721_28864940	1.01	0.0070219	Intron (NM_001144108/617454, intron 4 of 9)	29	28809868	28892935	83068	1	54854	ENSBTAG00000000052	PKNOX2	PBX/knotted 1 homeobox 2
chr29	49312421	49312720	diffreps_chr29_49312421_49312720	2.37	6.57e-08	Promoter (<=1kb)	29	49311817	49313692	1876	1	605	ENSBTAG00000026769	ASCL2	achaete-scute family bHLH transcription factor 2
chr29	44372061	44372400	diffreps_chr29_44372061_44372400	1.46	2.61e-05	Distal Intergenic	29	44383457	44388777	5321	2	16377	ENSBTAG00000017681	RIN1	Ras and Rab interactor 1
chr29	48118181	48118540	diffreps_chr29_48118181_48118540	2.26	5.42e-09	Distal Intergenic	29	48285096	48304700	19605	2	186160	ENSBTAG00000016465	DHCR7	7-dehydrocholesterol reductase
chr29	30421361	30421560	diffreps_chr29_30421361_30421560	1.27	0.00287775	Distal Intergenic	29	29754595	30352341	597747	2	-69021	ENSBTAG00000006804	KIRREL3	kirre like nephrin family adhesion molecule 3
chr29	46945541	46946080	diffreps_chr29_46945541_46946080	1.3	1.92e-07	Distal Intergenic	29	46889102	46898560	9459	1	56440	ENSBTAG00000017514	CCND1	cyclin D1
chr29	14206741	14207000	diffreps_chr29_14206741_14207000	2.35	1.09e-07	Distal Intergenic	29	12925471	12927326	1856	1	1281271	ENSBTAG00000006812	FAM181B	family with sequence similarity 181 member B
chr29	44744221	44744420	diffreps_chr29_44744221_44744420	1.38	0.00151622	Distal Intergenic	29	44721606	44721665	60	2	-22557	ENSBTAG00000052200	MIR7864	microRNA mir-7864
chr29	50049441	50049840	diffreps_chr29_50049441_50049840	1.41	1.27e-06	Distal Intergenic	29	49990599	50043290	52692	1	58843	ENSBTAG00000011249	MOB2	MOB kinase activator 2
chr29	48687921	48689300	diffreps_chr29_48687921_48689300	1.06	6.55e-15	Promoter (<=1kb)	29	48689532	48690588	1057	1	-232	ENSBTAG00000031194	PHLDA2	pleckstrin homology like domain family A member 2
chr29	47849181	47851480	diffreps_chr29_47849181_47851480	1.14	0	Distal Intergenic	29	47511274	47538242	26969	1	337908	ENSBTAG00000006071	CTTN	cortactin
chr29	25486741	25487020	diffreps_chr29_25486741_25487020	2.78	2.86e-08	Distal Intergenic	29	25700616	25716997	16382	1	-213596	ENSBTAG00000017446	E2F8	E2F transcription factor 8
chr29	43399961	43400200	diffreps_chr29_43399961_43400200	1.42	0.000398724	Promoter (<=1kb)	29	43400333	43427418	27086	1	-133	ENSBTAG00000010230	CAPN1	calpain 1
chr29	48191161	48191460	diffreps_chr29_48191161_48191460	1.14	0.0010843	Distal Intergenic	29	48285096	48304700	19605	2	113240	ENSBTAG00000016465	DHCR7	7-dehydrocholesterol reductase
chr29	33108821	33109400	diffreps_chr29_33108821_33109400	1.03	3.82e-06	Distal Intergenic	29	32993971	33024632	30662	2	-84190	ENSBTAG00000003176	JAM3	junctional adhesion molecule 3
chr29	48002001	48002420	diffreps_chr29_48002001_48002420	1.11	5.05e-05	Distal Intergenic	29	48285096	48304700	19605	2	302280	ENSBTAG00000016465	DHCR7	7-dehydrocholesterol reductase
chr29	35041001	35041440	diffreps_chr29_35041001_35041440	1.43	1.4e-07	Distal Intergenic	29	34576922	34994492	417571	2	-46510	ENSBTAG00000010032	NTM	neurotrimin
chr29	28597081	28597320	diffreps_chr29_28597081_28597320	1.13	0.00352186	Distal Intergenic	29	28533913	28548908	14996	2	-48174	ENSBTAG00000022382	TMEM218	transmembrane protein 218
chr29	46943221	46943860	diffreps_chr29_46943221_46943860	1.53	5.08e-12	Distal Intergenic	29	46889102	46898560	9459	1	54120	ENSBTAG00000017514	CCND1	cyclin D1
chr29	48401121	48401480	diffreps_chr29_48401121_48401480	1.58	5.75e-06	Distal Intergenic	29	48309539	48337338	27800	1	91583	ENSBTAG00000016470	NADSYN1	NAD synthetase 1
chr29	41234501	41234840	diffreps_chr29_41234501_41234840	1.11	0.000737628	Promoter (1-2kb)	29	41222284	41232735	10452	2	-1767	ENSBTAG00000011579	CHRM1	cholinergic receptor muscarinic 1
chr29	910861	911500	diffreps_chr29_910861_911500	1.05	3.26e-09	Distal Intergenic	29	975008	1003566	28559	1	-63508	ENSBTAG00000002751	VSTM5	V-set and transmembrane domain containing 5
chr29	19609881	19610200	diffreps_chr29_19609881_19610200	1.07	0.000384203	Distal Intergenic	29	20080969	20596650	515682	2	986450	ENSBTAG00000001043	LUZP2	leucine zipper protein 2
chr29	50006661	50007120	diffreps_chr29_50006661_50007120	1.51	1.43e-08	Intron (NM_001099732/789811, intron 1 of 4)	29	49990599	50043290	52692	1	16063	ENSBTAG00000011249	MOB2	MOB kinase activator 2
chr29	49388801	49389860	diffreps_chr29_49388801_49389860	1.22	1.65e-14	Exon (NM_173884/280707, exon 9 of 15)	29	49393375	49394536	1162	1	-3515	ENSBTAG00000013003	INS	insulin
chr29	47746581	47747240	diffreps_chr29_47746581_47747240	1.24	8.37e-10	Distal Intergenic	29	47511274	47538242	26969	1	235308	ENSBTAG00000006071	CTTN	cortactin
chr29	46560181	46560380	diffreps_chr29_46560181_46560380	1.12	0.00639709	Distal Intergenic	29	46382215	46412569	30355	1	177967	ENSBTAG00000015183	TPCN2	two pore segment channel 2
chr29	49819561	49820180	diffreps_chr29_49819561_49820180	1.06	3.56e-09	Distal Intergenic	29	49712746	49722179	9434	1	106816	ENSBTAG00000007622	CTSD	cathepsin D
chr29	47028141	47028340	diffreps_chr29_47028141_47028340	1.27	0.00287775	Distal Intergenic	29	47001981	47003919	1939	2	-24223	ENSBTAG00000012563	FGF4	fibroblast growth factor 4
chr29	36561201	36562400	diffreps_chr29_36561201_36562400	1.34	0	Promoter (<=1kb)	29	36560407	36582521	22115	1	795	ENSBTAG00000016857	ADAMTS15	ADAM metallopeptidase with thrombospondin type 1 motif 15
chr29	40047661	40048040	diffreps_chr29_40047661_40048040	1.46	1.63e-06	Promoter (<=1kb)	29	40047044	40047101	58	2	-561	ENSBTAG00000046860	MIR2885	microRNA mir-2885
chr29	7287781	7288140	diffreps_chr29_7287781_7288140	1.39	2.01e-05	Distal Intergenic	29	7375413	7415746	40334	1	-87273	ENSBTAG00000011100	CTSC	cathepsin C
chr29	37944601	37944880	diffreps_chr29_37944601_37944880	2.04	3.89e-06	Exon (NM_176618/337901, exon 7 of 8)	29	37942989	37951852	8864	2	6972	ENSBTAG00000047141	PAG7	pregnancy-associated glycoprotein 7
chr29	12967221	12967600	diffreps_chr29_12967221_12967600	1.12	0.000232157	Distal Intergenic	29	12925471	12927326	1856	1	41751	ENSBTAG00000006812	FAM181B	family with sequence similarity 181 member B
chr29	35841301	35841820	diffreps_chr29_35841301_35841820	1.1	4.92e-06	Distal Intergenic	29	36040441	36066502	26062	1	-198621	ENSBTAG00000017602	TMEM45B	transmembrane protein 45B
chr3	18458801	18459160	diffreps_chr3_18458801_18459160	1.48	7.01e-06	Distal Intergenic	3	18282677	18286309	3633	1	176125	ENSBTAG00000054069	CRNN	cornulin
chr3	86837481	86837800	diffreps_chr3_86837481_86837800	1.48	4.49e-05	Distal Intergenic	3	86213836	86696999	483164	2	-140483	ENSBTAG00000030669	FGGY	FGGY carbohydrate kinase domain containing
chr3	98379581	98379920	diffreps_chr3_98379581_98379920	1.74	1.17e-06	Distal Intergenic	3	98066623	98090010	23388	1	312959	ENSBTAG00000009192	SKINT1	selection and upkeep of intraepithelial T cells 1
chr3	120870581	120871560	diffreps_chr3_120870581_120871560	1.58	0	Distal Intergenic	3	120838418	120848662	10245	2	-21920	ENSBTAG00000011543	PDCD1	programmed cell death 1
chr3	17084401	17084800	diffreps_chr3_17084401_17084800	1.35	3.8e-06	Promoter (1-2kb)	3	17085831	17086812	982	1	-1031	ENSBTAG00000012640	S100A8	S100 calcium binding protein A8
chr3	8098221	8098800	diffreps_chr3_8098221_8098800	1.86	7.29e-13	Distal Intergenic	3	8143059	8175606	32548	1	-44259	ENSBTAG00000015856	CFAP126	cilia and flagella associated protein 126
chr3	113566561	113566800	diffreps_chr3_113566561_113566800	1.53	0.000313941	Distal Intergenic	3	113586057	113672155	86099	1	-19257	ENSBTAG00000014652	TRPM8	transient receptor potential cation channel subfamily M member 8
chr3	22657221	22657420	diffreps_chr3_22657221_22657420	1.17	0.00518494	Distal Intergenic	3	22530088	22541394	11307	1	127134	ENSBTAG00000014387	PRKAB2	protein kinase AMP-activated non-catalytic subunit beta 2
chr3	98822601	98822980	diffreps_chr3_98822601_98822980	1.06	0.000295299	Distal Intergenic	3	98850503	98852477	1975	2	29497	ENSBTAG00000051575	FOXE3	forkhead box E3
chr3	99600981	99601440	diffreps_chr3_99600981_99601440	1.32	1.78e-06	Distal Intergenic	3	99579657	99583698	4042	1	21325	ENSBTAG00000030532	KNCN	kinocilin
chr3	98489141	98489680	diffreps_chr3_98489141_98489680	1.55	5.14e-11	Distal Intergenic	3	98850503	98852477	1975	2	362797	ENSBTAG00000051575	FOXE3	forkhead box E3
chr3	119921001	119921200	diffreps_chr3_119921001_119921200	1.02	0.00808187	Distal Intergenic	3	119882799	119882888	90	1	38203	NA	MIR149	microRNA mir-149
chr3	94393241	94393640	diffreps_chr3_94393241_94393640	1.11	8.93e-05	Intron (NM_174447/282030, intron 4 of 4)	3	94437449	94540297	102849	1	-43809	ENSBTAG00000021174	NRDC	nardilysin convertase
chr3	3941161	3941600	diffreps_chr3_3941161_3941600	1.12	4.63e-06	Distal Intergenic	3	3654526	3827934	173409	1	286636	ENSBTAG00000012025	LMX1A	LIM homeobox transcription factor 1 alpha
chr3	120244221	120244520	diffreps_chr3_120244221_120244520	1.54	2.04e-05	Distal Intergenic	3	120153835	120164457	10623	1	90387	ENSBTAG00000005797	AGXT	alanine--glyoxylate and serine--pyruvate aminotransferase
chr3	116882521	116882940	diffreps_chr3_116882521_116882940	1.19	1.05e-06	Distal Intergenic	3	116959554	117005443	45890	1	-76614	ENSBTAG00000000634	MLPH	melanophilin
chr3	88926421	88926620	diffreps_chr3_88926421_88926620	1.03	0.0107081	Distal Intergenic	3	89165719	89209189	43471	1	-239099	ENSBTAG00000003775	C8B	complement C8 beta chain
chr3	3453061	3453520	diffreps_chr3_3453061_3453520	1.1	2.8e-06	Distal Intergenic	3	3394156	3416012	21857	2	-37050	ENSBTAG00000001686	LRRC52	leucine rich repeat containing 52
chr3	110021081	110021420	diffreps_chr3_110021081_110021420	1.05	0.00106443	Promoter (<=1kb)	3	110021003	110047343	26341	1	79	ENSBTAG00000002826	CLSPN	claspin
chr3	14208061	14208420	diffreps_chr3_14208061_14208420	1.64	1.07e-06	3' UTR	3	14207788	14213038	5251	2	4618	ENSBTAG00000015784	HAPLN2	hyaluronan and proteoglycan link protein 2
chr3	69042161	69042360	diffreps_chr3_69042161_69042360	1.35	0.0013734	Intron (NM_001206255/616664, intron 2 of 19)	3	68962719	69055498	92780	2	13138	ENSBTAG00000018448	MSH4	mutS homolog 4
chr3	17876641	17876860	diffreps_chr3_17876641_17876860	1.11	0.00559959	Distal Intergenic	3	17864628	17869842	5215	2	-6800	ENSBTAG00000005437	SMCP	sperm mitochondria associated cysteine rich protein
chr3	94201161	94201760	diffreps_chr3_94201161_94201760	1.64	8.2e-12	Distal Intergenic	3	94255802	94277723	21922	2	75963	ENSBTAG00000011025	BTF3L4	basic transcription factor 3 like 4
chr3	26522201	26522400	diffreps_chr3_26522201_26522400	1.08	0.00890968	Distal Intergenic	3	26468505	26482993	14489	2	-39209	ENSBTAG00000017256	CD2	CD2 molecule
chr3	98843841	98844120	diffreps_chr3_98843841_98844120	1.05	0.00121738	Distal Intergenic	3	98850503	98852477	1975	2	8357	ENSBTAG00000051575	FOXE3	forkhead box E3
chr3	78602921	78603380	diffreps_chr3_78602921_78603380	1.19	5.05e-06	Distal Intergenic	3	78543179	78570775	27597	2	-32147	ENSBTAG00000011097	DYNLT5	dynein light chain Tctex-type 5
chr3	25537081	25537340	diffreps_chr3_25537081_25537340	2.23	8.14e-07	Distal Intergenic	3	25289416	25354119	64704	1	247666	ENSBTAG00000016387	GDAP2	ganglioside induced differentiation associated protein 2
chr3	25289741	25289940	diffreps_chr3_25289741_25289940	1.42	0.00103132	Promoter (<=1kb)	3	25289416	25354119	64704	1	326	ENSBTAG00000016387	GDAP2	ganglioside induced differentiation associated protein 2
chr3	52406261	52407080	diffreps_chr3_52406261_52407080	1.18	2.97e-10	Distal Intergenic	3	52365058	52365138	81	2	-41124	ENSBTAG00000050612	MIR2285B-2	microRNA mir-2285b-2
chr3	111128261	111128660	diffreps_chr3_111128261_111128660	1.16	3.41e-05	Distal Intergenic	3	110930986	110934249	3264	2	-194013	ENSBTAG00000005717	GJB5	gap junction protein beta 5
chr3	85803041	85803360	diffreps_chr3_85803041_85803360	1.07	0.00159136	Distal Intergenic	3	85705001	85785949	80949	1	98041	ENSBTAG00000009481	C3H1orf87	chromosome 3 C1orf87 homolog
chr3	83323261	83323480	diffreps_chr3_83323261_83323480	1.1	0.00270843	Intron (NM_001102053/519027, intron 7 of 8)	3	83298429	83334028	35600	1	24833	ENSBTAG00000014382	KANK4	KN motif and ankyrin repeat domains 4
chr3	8781281	8781600	diffreps_chr3_8781281_8781600	1.41	5.58e-05	Intron (NM_001075918/528926, intron 1 of 8)	3	8760834	8788241	27408	2	6641	ENSBTAG00000002947	LY9	lymphocyte antigen 9
chr3	108367741	108368380	diffreps_chr3_108367741_108368380	1.24	3.37e-11	Promoter (<=1kb)	3	108368114	108394597	26484	1	0	ENSBTAG00000010506	MEAF6	MYST/Esa1 associated factor 6
chr3	15422981	15423360	diffreps_chr3_15422981_15423360	1.15	9.46e-05	Exon (NM_001101839/504323, exon 18 of 23)	3	15425799	15425894	96	2	2534	NA	MIR92B	microRNA mir-92b
chr3	73321381	73321960	diffreps_chr3_73321381_73321960	1.43	1.47e-09	Intron (NM_001205414/781106, intron 2 of 6)	3	72811994	73846987	1034994	1	509388	ENSBTAG00000055278	NEGR1	neuronal growth regulator 1
chr3	41954221	41954660	diffreps_chr3_41954221_41954660	1.07	8.29e-05	Distal Intergenic	3	42034669	42039324	4656	2	84664	ENSBTAG00000005990	S1PR1	sphingosine-1-phosphate receptor 1
chr3	119096441	119096820	diffreps_chr3_119096441_119096820	1.54	2.17e-06	Distal Intergenic	3	118884990	118923959	38970	2	-172483	ENSBTAG00000003279	NDUFA10	NADH:ubiquinone oxidoreductase subunit A10
chr3	98879401	98879600	diffreps_chr3_98879401_98879600	1.17	0.00518494	Distal Intergenic	3	98850503	98852477	1975	2	-26925	ENSBTAG00000051575	FOXE3	forkhead box E3
chr3	37552921	37553260	diffreps_chr3_37552921_37553260	1.17	0.000434582	Distal Intergenic	3	36311513	36312871	1359	2	-1240051	ENSBTAG00000039951	PRMT6	protein arginine methyltransferase 6
chr3	108439301	108439500	diffreps_chr3_108439301_108439500	1.38	0.00151622	Distal Intergenic	3	108403025	108412406	9382	2	-26896	ENSBTAG00000011316	ZC3H12A	zinc finger CCCH-type containing 12A
chr3	15916921	15917240	diffreps_chr3_15916921_15917240	1.13	0.000954282	Distal Intergenic	3	16002111	16010188	8078	2	92948	ENSBTAG00000007517	CHRNB2	cholinergic receptor nicotinic beta 2 subunit
chr3	4367061	4367380	diffreps_chr3_4367061_4367380	1.23	0.000443281	Intron (NM_001192768/540688, intron 2 of 8)	3	4187268	4480511	293244	2	113131	ENSBTAG00000013801	PBX1	PBX homeobox 1
chr3	52773121	52773340	diffreps_chr3_52773121_52773340	1.53	0.000313941	Distal Intergenic	3	52532079	52536695	4617	1	241043	ENSBTAG00000005938	BARHL2	BarH like homeobox 2
chr3	16699801	16700380	diffreps_chr3_16699801_16700380	1.01	1.77e-05	Promoter (<=1kb)	3	16686877	16700408	13532	2	28	ENSBTAG00000006234	NPR1	natriuretic peptide receptor 1
chr3	18954021	18954520	diffreps_chr3_18954021_18954520	1.06	7.03e-06	Promoter (<=1kb)	3	18953444	18977372	23929	1	578	ENSBTAG00000017405	RORC	RAR related orphan receptor C
chr3	119682301	119683180	diffreps_chr3_119682301_119683180	1.16	3.82e-11	Distal Intergenic	3	119672383	119673697	1315	2	-8605	ENSBTAG00000020592	OTOS	otospiralin
chr3	45232541	45233540	diffreps_chr3_45232541_45233540	1.06	5.77e-15	Distal Intergenic	3	45241090	45241191	102	1	-7550	ENSBTAG00000029809	MIR137	microRNA mir-137
chr3	59310721	59310980	diffreps_chr3_59310721_59310980	1.03	0.0039011	Distal Intergenic	3	59398296	59456578	58283	1	-87316	ENSBTAG00000018942	SSX2IP	SSX family member 2 interacting protein
chr3	110826881	110827480	diffreps_chr3_110826881_110827480	1.07	2.59e-07	3' UTR	3	110835276	110839537	4262	1	-7796	ENSBTAG00000014235	SMIM12	small integral membrane protein 12
chr3	9749161	9749360	diffreps_chr3_9749161_9749360	1.17	0.00518494	Intron (NM_001205532/504209, intron 3 of 19)	3	9742110	9759689	17580	1	7052	ENSBTAG00000001481	IGSF9	immunoglobulin superfamily member 9
chr3	109226601	109226800	diffreps_chr3_109226601_109226800	1.76	0.000152959	Distal Intergenic	3	109428520	109428578	59	2	201778	NA	MIR12039	microRNA mir-12039
chr3	102250101	102250400	diffreps_chr3_102250101_102250400	1.09	0.00207782	Intron (NM_001002882/444859, intron 1 of 10)	3	102127288	102311398	184111	2	60998	ENSBTAG00000017656	ST3GAL3	ST3 beta-galactoside alpha-2,3-sialyltransferase 3
chr3	66029681	66030100	diffreps_chr3_66029681_66030100	1.15	1.71e-05	Distal Intergenic	3	66092521	66092606	86	2	62506	NA	MIR10184	microRNA mir-10184
chr3	22707861	22708240	diffreps_chr3_22707861_22708240	1.05	0.000458376	Distal Intergenic	3	22530088	22541394	11307	1	177774	ENSBTAG00000014387	PRKAB2	protein kinase AMP-activated non-catalytic subunit beta 2
chr3	99723841	99724140	diffreps_chr3_99723841_99724140	1.05	0.00106443	Exon (NM_001099102/540007, exon 7 of 15)	3	99716643	99737599	20957	2	13459	ENSBTAG00000007507	FAAH	fatty acid amide hydrolase
chr3	35856681	35856980	diffreps_chr3_35856681_35856980	1.4	0.000142212	Intron (NM_001080369/787473, intron 6 of 6)	3	35852452	36219858	367407	2	362878	ENSBTAG00000014530	NTNG1	netrin G1
chr3	109290761	109291140	diffreps_chr3_109290761_109291140	1.34	1.51e-05	Distal Intergenic	3	109428520	109428578	59	2	137438	NA	MIR12039	microRNA mir-12039
chr3	32902881	32903920	diffreps_chr3_32902881_32903920	1.44	0	Distal Intergenic	3	32944105	32954911	10807	2	50991	ENSBTAG00000010565	CYM	chymosin
chr3	95930881	95932120	diffreps_chr3_95930881_95932120	1.02	0	Distal Intergenic	3	95865909	95870988	5080	1	64973	ENSBTAG00000010414	DMRTA2	DMRT like family A2
chr3	15433601	15433960	diffreps_chr3_15433601_15433960	1.16	0.000383963	3' UTR	3	15427922	15432020	4099	1	5680	ENSBTAG00000017104	MUC1	mucin 1, cell surface associated
chr3	33904121	33905100	diffreps_chr3_33904121_33905100	1.38	2.22e-16	5' UTR	3	33901931	33908768	6838	2	3668	ENSBTAG00000013014	GPR61	G protein-coupled receptor 61
chr3	25630281	25630880	diffreps_chr3_25630281_25630880	1.28	3.25e-08	Distal Intergenic	3	25709451	25855803	146353	2	224923	ENSBTAG00000003586	MAN1A2	mannosidase alpha class 1A member 2
chr3	21261801	21262140	diffreps_chr3_21261801_21262140	1.71	4.3e-06	Distal Intergenic	3	21365336	21369701	4366	1	-103196	ENSBTAG00000021823	HJV	hemojuvelin BMP co-receptor
chr3	107158541	107159320	diffreps_chr3_107158541_107159320	1.67	0	Distal Intergenic	3	107121920	107136340	14421	1	36622	ENSBTAG00000009368	RRAGC	Ras related GTP binding C
chr3	32729041	32729420	diffreps_chr3_32729041_32729420	1.71	4.8e-07	Distal Intergenic	3	32830656	32834149	3494	1	-101236	ENSBTAG00000015459	KCNA2	potassium voltage-gated channel subfamily A member 2
chr3	78402961	78403340	diffreps_chr3_78402961_78403340	1.09	0.000246626	Promoter (<=1kb)	3	78335916	78403069	67154	2	0	ENSBTAG00000005443	MIER1	MIER1 transcriptional regulator
chr3	119957701	119958180	diffreps_chr3_119957701_119958180	1.09	6.7e-06	Distal Intergenic	3	119882799	119882888	90	1	74903	NA	MIR149	microRNA mir-149
chr3	56923521	56924100	diffreps_chr3_56923521_56924100	1.05	3.21e-07	Distal Intergenic	3	56715610	56715681	72	2	-207841	NA	MIR10185	microRNA mir-10185
chr3	32622181	32623060	diffreps_chr3_32622181_32623060	1.15	5.23e-11	Distal Intergenic	3	32494131	32532949	38819	2	-89233	ENSBTAG00000006466	CD53	CD53 molecule
chr3	14179801	14180060	diffreps_chr3_14179801_14180060	1.1	0.00270843	Exon (NM_173996/281019, exon 10 of 14)	3	14176879	14194984	18106	2	14924	ENSBTAG00000015789	BCAN	brevican
chr3	82539741	82539960	diffreps_chr3_82539741_82539960	1.42	0.000640549	Distal Intergenic	3	82756139	82852304	96166	2	312344	ENSBTAG00000010124	ATG4C	autophagy related 4C cysteine peptidase
chr3	98833861	98834540	diffreps_chr3_98833861_98834540	1.39	0	Distal Intergenic	3	98850503	98852477	1975	2	17937	ENSBTAG00000051575	FOXE3	forkhead box E3
chr3	117754101	117754460	diffreps_chr3_117754101_117754460	1.05	0.000523666	Distal Intergenic	3	117716914	117735628	18715	1	37188	ENSBTAG00000003376	ASB1	ankyrin repeat and SOCS box containing 1
chr3	27944241	27944440	diffreps_chr3_27944241_27944440	1.18	0.00285594	Distal Intergenic	3	28006113	28007002	890	1	-61673	ENSBTAG00000007446	NGF	nerve growth factor
chr3	25950721	25950960	diffreps_chr3_25950721_25950960	1.14	0.00401108	Distal Intergenic	3	25709451	25855803	146353	2	-94919	ENSBTAG00000003586	MAN1A2	mannosidase alpha class 1A member 2
chr3	99671401	99671680	diffreps_chr3_99671401_99671680	1.02	0.00144639	Distal Intergenic	3	99618092	99623713	5622	2	-47689	ENSBTAG00000009625	DMBX1	diencephalon/mesencephalon homeobox 1
chr3	104109121	104109520	diffreps_chr3_104109121_104109520	1.22	2.51e-05	Distal Intergenic	3	104021061	104024316	3256	2	-84806	ENSBTAG00000007194	GUCA2B	guanylate cyclase activator 2B
chr3	116025021	116025220	diffreps_chr3_116025021_116025220	1.07	0.00776853	Promoter (<=1kb)	3	116025262	116037483	12222	1	-42	ENSBTAG00000018424	ACKR3	atypical chemokine receptor 3
chr3	96038341	96038660	diffreps_chr3_96038341_96038660	1.07	0.00159136	Distal Intergenic	3	96071529	96161168	89640	2	122508	ENSBTAG00000021046	ELAVL4	ELAV like RNA binding protein 4
chr3	117046041	117046460	diffreps_chr3_117046041_117046460	1.94	1.04e-09	Distal Intergenic	3	117074079	117235567	161489	1	-27619	ENSBTAG00000005354	LRRFIP1	LRR binding FLII interacting protein 1
chr3	34804361	34804720	diffreps_chr3_34804361_34804720	1.09	0.000568916	Distal Intergenic	3	34568241	34622300	54060	2	-182062	ENSBTAG00000007330	STXBP3	syntaxin binding protein 3
chr3	115268001	115268440	diffreps_chr3_115268001_115268440	1.31	7.03e-06	Distal Intergenic	3	115642951	115645047	2097	2	376607	ENSBTAG00000008898	GBX2	gastrulation brain homeobox 2
chr3	98506181	98506620	diffreps_chr3_98506181_98506620	1.69	1.05e-09	Distal Intergenic	3	98850503	98852477	1975	2	345857	ENSBTAG00000051575	FOXE3	forkhead box E3
chr3	13557061	13557520	diffreps_chr3_13557061_13557520	1.31	5.85e-07	Distal Intergenic	3	13732606	13742097	9492	1	-175086	ENSBTAG00000008649	ETV3	ETS variant transcription factor 3
chr3	13583461	13583740	diffreps_chr3_13583461_13583740	1.09	0.00101563	Distal Intergenic	3	13732606	13742097	9492	1	-148866	ENSBTAG00000008649	ETV3	ETS variant transcription factor 3
chr3	105354241	105354500	diffreps_chr3_105354241_105354500	1.23	0.00126524	Distal Intergenic	3	105348797	105350138	1342	1	5445	ENSBTAG00000015113	CITED4	Cbp/p300 interacting transactivator with Glu/Asp rich carboxy-terminal domain 4
chr3	59185221	59185680	diffreps_chr3_59185221_59185680	1.19	1.63e-06	Promoter (<=1kb)	3	59185581	59269352	83772	1	0	ENSBTAG00000003791	LPAR3	lysophosphatidic acid receptor 3
chr3	14157461	14157700	diffreps_chr3_14157461_14157700	1.12	0.0030896	Distal Intergenic	3	14159893	14168904	9012	1	-2193	ENSBTAG00000015794	NES	nestin
chr3	97557941	97558320	diffreps_chr3_97557941_97558320	1.02	0.000542897	Distal Intergenic	3	97468260	97518121	49862	1	89682	ENSBTAG00000009209	BEND5	BEN domain containing 5
chr3	17147281	17147580	diffreps_chr3_17147281_17147580	2.54	1.85e-08	Distal Intergenic	3	17115128	17117829	2702	2	-29453	ENSBTAG00000006505	S100A9	S100 calcium binding protein A9
chr3	8929661	8929980	diffreps_chr3_8929661_8929980	2.03	1.78e-07	Intron (NM_001046002/508386, intron 2 of 3)	3	8902055	8932532	30478	1	27607	ENSBTAG00000011238	CD48	CD48 molecule
chr3	82652321	82652880	diffreps_chr3_82652321_82652880	1.11	2.63e-07	Distal Intergenic	3	82756139	82852304	96166	2	199424	ENSBTAG00000010124	ATG4C	autophagy related 4C cysteine peptidase
chr3	80944461	80944680	diffreps_chr3_80944461_80944680	1.42	0.000640549	Distal Intergenic	3	81244949	81315175	70227	2	370495	ENSBTAG00000040268	UBE2U	ubiquitin conjugating enzyme E2 U
chr3	110558521	110558860	diffreps_chr3_110558521_110558860	2.43	3.74e-09	Promoter (<=1kb)	3	110557930	110565906	7977	1	592	ENSBTAG00000016328	SFPQ	splicing factor proline and glutamine rich
chr3	17118121	17118760	diffreps_chr3_17118121_17118760	1.43	3.81e-12	Promoter (<=1kb)	3	17115128	17117829	2702	2	-293	ENSBTAG00000006505	S100A9	S100 calcium binding protein A9
chr3	119468721	119469200	diffreps_chr3_119468721_119469200	1.1	2.22e-05	Distal Intergenic	3	119662082	119666681	4600	2	197481	ENSBTAG00000010910	COPS9	COP9 signalosome subunit 9
chr3	9275701	9275940	diffreps_chr3_9275701_9275940	1.13	0.00352186	Exon (NM_001205875/520544, exon 2 of 8)	3	9266691	9291287	24597	2	15347	ENSBTAG00000006560	VANGL2	VANGL planar cell polarity protein 2
chr3	77970261	77970500	diffreps_chr3_77970261_77970500	1.94	1.59e-05	Intron (NM_174645/282452, intron 9 of 14)	3	77922758	77937178	14421	1	47504	ENSBTAG00000012957	SERBP1	SERPINE1 mRNA binding protein 1
chr3	8691941	8692140	diffreps_chr3_8691941_8692140	1.42	0.00103132	Promoter (1-2kb)	3	8693934	8695740	1807	1	-1794	NA	LOC788736	poly(A) binding protein interacting protein 1 pseudogene
chr3	17289141	17289520	diffreps_chr3_17289141_17289520	1.07	0.000336872	Distal Intergenic	3	17273458	17275826	2369	2	-13316	ENSBTAG00000032995	LELP1	late cornified envelope like proline rich 1
chr3	47936061	47936600	diffreps_chr3_47936061_47936600	1.1	1.24e-06	Distal Intergenic	3	48239810	48252376	12567	2	315776	ENSBTAG00000021537	RWDD3	RWD domain containing 3
chr3	120991001	120991500	diffreps_chr3_120991001_120991500	1.59	1.87e-12	Distal Intergenic	3	120838418	120848662	10245	2	-142340	ENSBTAG00000011543	PDCD1	programmed cell death 1
chr3	34804821	34805400	diffreps_chr3_34804821_34805400	1.02	1.04e-08	Distal Intergenic	3	34568241	34622300	54060	2	-182522	ENSBTAG00000007330	STXBP3	syntaxin binding protein 3
chr3	97724221	97724860	diffreps_chr3_97724221_97724860	1.06	3.51e-08	Distal Intergenic	3	97776435	97942867	166433	1	-51575	ENSBTAG00000003128	SPATA6	spermatogenesis associated 6
chr3	120169741	120169960	diffreps_chr3_120169741_120169960	2.42	9.5e-07	Distal Intergenic	3	120153835	120164457	10623	1	15907	ENSBTAG00000005797	AGXT	alanine--glyoxylate and serine--pyruvate aminotransferase
chr3	118879881	118880080	diffreps_chr3_118879881_118880080	1.03	0.0107081	Distal Intergenic	3	118884990	118923959	38970	2	43879	ENSBTAG00000003279	NDUFA10	NADH:ubiquinone oxidoreductase subunit A10
chr3	99341821	99342080	diffreps_chr3_99341821_99342080	1.26	0.000889793	Intron (NM_001076202/540149, intron 8 of 11)	3	99338370	99358593	20224	2	16513	ENSBTAG00000011976	CYP4B1	cytochrome P450, family 4, subfamily B, polypeptide 1
chr4	112258961	112259160	diffreps_chr4_112258961_112259160	1.07	0.00776853	Promoter (<=1kb)	4	112258742	112281753	23012	1	220	ENSBTAG00000020445	ZNF398	zinc finger protein 398
chr4	105601821	105602600	diffreps_chr4_105601821_105602600	1.42	2.05e-12	Distal Intergenic	4	105521591	105525991	4401	2	-75831	ENSBTAG00000052726	LOC780933	cationic trypsin
chr4	92575841	92576060	diffreps_chr4_92575841_92576060	1.1	0.00270843	Intron (NM_001077841/504305, intron 7 of 14)	4	92569436	92586784	17349	2	10724	ENSBTAG00000000296	IMPDH1	inosine monophosphate dehydrogenase 1
chr4	48747381	48747640	diffreps_chr4_48747381_48747640	1.04	0.00514081	Distal Intergenic	4	48759142	48773761	14620	1	-11502	ENSBTAG00000018348	CBLL1	Cbl proto-oncogene like 1
chr4	117158401	117158600	diffreps_chr4_117158401_117158600	1.42	0.00103132	Distal Intergenic	4	117125850	117138562	12713	1	32552	ENSBTAG00000001592	INSIG1	insulin induced gene 1
chr4	37909721	37910060	diffreps_chr4_37909721_37910060	1.18	0.000154598	Distal Intergenic	4	38153700	38673177	519478	1	-243640	ENSBTAG00000020569	CACNA2D1	calcium voltage-gated channel auxiliary subunit alpha2delta 1
chr4	65406301	65406840	diffreps_chr4_65406301_65406840	1.31	1.81e-08	Exon (NM_181020/281782, exon 4 of 14)	4	65395787	65411689	15903	2	4849	ENSBTAG00000047599	GHRHR	growth hormone releasing hormone receptor
chr4	16525421	16525920	diffreps_chr4_16525421_16525920	1.28	9.89e-08	Intron (NM_001034762/614571, intron 2 of 2)	4	16522990	16891354	368365	1	2432	NA	NXPH1	neurexophilin 1
chr4	111596941	111597500	diffreps_chr4_111596941_111597500	1.12	3.82e-07	Distal Intergenic	4	111931201	112019195	87995	1	-333701	ENSBTAG00000008736	CUL1	cullin 1
chr4	5691861	5692060	diffreps_chr4_5691861_5692060	1.42	0.00103132	Distal Intergenic	4	5505954	5576723	70770	2	-115139	ENSBTAG00000014016	IKZF1	IKAROS family zinc finger 1
chr4	27035261	27035720	diffreps_chr4_27035261_27035720	1.24	2.08e-06	Distal Intergenic	4	26562724	26563847	1124	2	-471415	ENSBTAG00000033954	PRPS1L1	phosphoribosyl pyrophosphate synthetase 1 like 1
chr4	60696901	60697120	diffreps_chr4_60696901_60697120	1.38	0.00151622	Intron (NM_001078096/768208, intron 15 of 20)	4	60547530	60732295	184766	1	149372	ENSBTAG00000018119	AOAH	acyloxyacyl hydrolase
chr4	74514021	74514600	diffreps_chr4_74514021_74514600	1.25	2.11e-08	Distal Intergenic	4	74533033	74559892	26860	1	-18433	ENSBTAG00000032166	GTPBP10	GTP binding protein 10
chr4	19493601	19494000	diffreps_chr4_19493601_19494000	1.12	5.73e-05	Distal Intergenic	4	19041247	19048651	7405	2	-444951	ENSBTAG00000011145	NDUFA4	NDUFA4 mitochondrial complex associated
chr4	119884001	119884300	diffreps_chr4_119884001_119884300	2.49	5.27e-08	Distal Intergenic	4	119626462	119695643	69182	2	-188359	ENSBTAG00000037649	VIPR2	vasoactive intestinal peptide receptor 2
chr4	12063501	12063800	diffreps_chr4_12063501_12063800	1.02	0.00295991	Promoter (<=1kb)	4	11992413	12063687	71275	2	0	ENSBTAG00000021282	SGCE	sarcoglycan epsilon
chr4	37401821	37402080	diffreps_chr4_37401821_37402080	1.4	0.000364387	Distal Intergenic	4	38153700	38673177	519478	1	-751620	ENSBTAG00000020569	CACNA2D1	calcium voltage-gated channel auxiliary subunit alpha2delta 1
chr4	113599481	113599860	diffreps_chr4_113599481_113599860	1.29	4.91e-05	Distal Intergenic	4	113577075	113595527	18453	1	22407	ENSBTAG00000017680	NOS3	nitric oxide synthase 3
chr4	10186821	10187040	diffreps_chr4_10186821_10187040	1.02	0.00930257	Promoter (<=1kb)	4	9939176	10186798	247623	2	-24	ENSBTAG00000044023	CDK6	cyclin dependent kinase 6
chr4	62897541	62897840	diffreps_chr4_62897541_62897840	1.06	0.00285456	Intron (NM_001077997/534101, intron 2 of 14)	4	62664281	62917005	252725	2	19165	ENSBTAG00000010866	BMPER	BMP binding endothelial regulator
chr4	105700781	105701300	diffreps_chr4_105700781_105701300	1.56	6.96e-09	Distal Intergenic	4	105805344	106089047	283704	1	-104044	NA	LOC509513	uncharacterized LOC509513
chr4	59429701	59429960	diffreps_chr4_59429701_59429960	1.52	0.000122707	Distal Intergenic	4	59583232	59586115	2884	2	156155	ENSBTAG00000046588	DNAJB9	DnaJ heat shock protein family (Hsp40) member B9
chr4	113384781	113385220	diffreps_chr4_113384781_113385220	1.12	5.73e-05	Distal Intergenic	4	113408006	113413255	5250	1	-22786	ENSBTAG00000012078	TMEM176A	transmembrane protein 176A
chr4	40201861	40202100	diffreps_chr4_40201861_40202100	1.18	0.00158177	Distal Intergenic	4	40319925	40360802	40878	2	158702	ENSBTAG00000014220	LOC518526	CD36 molecule (thrombospondin receptor)
chr4	76493381	76493660	diffreps_chr4_76493381_76493660	2.07	2.41e-06	Promoter (<=1kb)	4	76470713	76493525	22813	2	0	ENSBTAG00000020704	RAMP3	receptor activity modifying protein 3
chr4	106054121	106055000	diffreps_chr4_106054121_106055000	1.14	3.66e-14	Intron (NM_001080904/509513, intron 2 of 7)	4	106061360	106067886	6527	1	-6360	ENSBTAG00000047919	LOC786254	uncharacterized LOC786254
chr4	67905001	67905320	diffreps_chr4_67905001_67905320	1.08	0.000890125	Distal Intergenic	4	67992971	68321145	328175	1	-87651	ENSBTAG00000019024	JAZF1	JAZF zinc finger 1
chr4	32434521	32434720	diffreps_chr4_32434521_32434720	1.38	0.00151622	Distal Intergenic	4	32315242	32394917	79676	1	119280	ENSBTAG00000054987	SLC25A40	solute carrier family 25, member 40
chr4	112614801	112615880	diffreps_chr4_112614801_112615880	1.43	0	Distal Intergenic	4	112625941	112677621	51681	1	-10061	ENSBTAG00000008542	SSPO	SCO-spondin
chr4	32559741	32560040	diffreps_chr4_32559741_32560040	1.3	0.000389618	Distal Intergenic	4	32564433	32731461	167029	1	-4393	ENSBTAG00000021313	RUNDC3B	RUN domain containing 3B
chr4	49366941	49367280	diffreps_chr4_49366941_49367280	1.64	6.33e-06	Distal Intergenic	4	49242859	49338452	95594	2	-28490	ENSBTAG00000006732	NRCAM	neuronal cell adhesion molecule
chr4	113571861	113572220	diffreps_chr4_113571861_113572220	1.53	8.08e-06	Distal Intergenic	4	113577075	113595527	18453	1	-4855	ENSBTAG00000017680	NOS3	nitric oxide synthase 3
chr4	81384161	81384540	diffreps_chr4_81384161_81384540	1.63	6.81e-07	Intron (NM_001102046/517861, intron 7 of 8)	4	81287189	81291404	4216	2	-92758	ENSBTAG00000001892	YAE1	YAE1 maturation factor of ABCE1
chr4	88231861	88232080	diffreps_chr4_88231861_88232080	1.11	0.00559959	Distal Intergenic	4	88202846	88222320	19475	1	29016	ENSBTAG00000004640	SPAM1	sperm adhesion molecule 1 (PH-20 hyaluronidase, zona pellucida binding)
chr4	105566001	105566820	diffreps_chr4_105566001_105566820	1.22	9.92e-12	Distal Intergenic	4	105521591	105525991	4401	2	-40011	ENSBTAG00000052726	LOC780933	cationic trypsin
chr4	98018621	98019040	diffreps_chr4_98018621_98019040	1.96	6.58e-10	Distal Intergenic	4	97939642	97974922	35281	2	-43700	ENSBTAG00000003372	SLC35B4	solute carrier family 35 member B4
chr4	19487621	19488240	diffreps_chr4_19487621_19488240	1.21	8.95e-08	Distal Intergenic	4	19041247	19048651	7405	2	-438971	ENSBTAG00000011145	NDUFA4	NDUFA4 mitochondrial complex associated
chr4	102163001	102163380	diffreps_chr4_102163001_102163380	1.13	0.000130712	Distal Intergenic	4	102292874	102379468	86595	2	216088	ENSBTAG00000031265	SVOPL	SVOP like
chr4	91567021	91567220	diffreps_chr4_91567021_91567220	1.38	0.00151622	Distal Intergenic	4	90671110	91510132	839023	2	-56890	ENSBTAG00000054974	GRM8	glutamate metabotropic receptor 8
chr4	105705281	105705600	diffreps_chr4_105705281_105705600	1.05	0.00121738	Distal Intergenic	4	105805344	106089047	283704	1	-99744	NA	LOC509513	uncharacterized LOC509513
chr4	46954161	46954840	diffreps_chr4_46954161_46954840	1.16	6.87e-10	Promoter (<=1kb)	4	46701668	46955175	253508	2	335	ENSBTAG00000002037	ATXN7L1	ataxin 7 like 1
chr4	8769341	8769720	diffreps_chr4_8769341_8769720	1.34	3.45e-06	Distal Intergenic	4	8665915	8670065	4151	1	103427	ENSBTAG00000002107	FZD1	frizzled class receptor 1
chr4	92802141	92802340	diffreps_chr4_92802141_92802340	1.12	0.00639709	Intron (NM_001206990/528415, intron 1 of 46)	4	92797981	92825728	27748	1	4161	ENSBTAG00000006253	FLNC	filamin C
chr4	69464041	69464560	diffreps_chr4_69464041_69464560	1.18	7.78e-08	Distal Intergenic	4	69587802	69655430	67629	2	190870	ENSBTAG00000001822	SNX10	sorting nexin 10
chr4	105640361	105641200	diffreps_chr4_105640361_105641200	1.52	4.11e-15	Distal Intergenic	4	105521591	105525991	4401	2	-114371	ENSBTAG00000052726	LOC780933	cationic trypsin
chr4	56436621	56436940	diffreps_chr4_56436621_56436940	1.14	0.000533343	Distal Intergenic	4	55985103	56119408	134306	2	-317214	ENSBTAG00000013050	ZNF277	zinc finger protein 277
chr4	116791221	116791420	diffreps_chr4_116791221_116791420	1.38	0.00151622	Intron (NM_174040/281123, intron 8 of 25)	4	116913456	116954800	41345	2	163380	ENSBTAG00000017505	PAXIP1	PAX interacting protein 1
chr4	69655161	69655880	diffreps_chr4_69655161_69655880	1.17	1.15e-08	Promoter (<=1kb)	4	69587802	69655430	67629	2	0	ENSBTAG00000001822	SNX10	sorting nexin 10
chr4	13062821	13063140	diffreps_chr4_13062821_13063140	1.41	5.58e-05	Promoter (<=1kb)	4	13062135	13440807	378673	1	687	ENSBTAG00000027134	DYNC1I1	dynein cytoplasmic 1 intermediate chain 1
chr4	10944201	10944440	diffreps_chr4_10944201_10944440	1.3	0.00111253	Distal Intergenic	4	10783132	10893236	110105	2	-50966	ENSBTAG00000017458	CALCR	calcitonin receptor
chr4	117497921	117498600	diffreps_chr4_117497921_117498600	1.17	6.59e-09	Distal Intergenic	4	117125850	117138562	12713	1	372072	ENSBTAG00000001592	INSIG1	insulin induced gene 1
chr4	35391941	35392140	diffreps_chr4_35391941_35392140	1.12	0.00639709	Promoter (1-2kb)	4	35390232	35616007	225776	1	1710	ENSBTAG00000024394	SEMA3D	semaphorin 3D
chr4	76602861	76603860	diffreps_chr4_76602861_76603860	1.01	1.54e-10	Promoter (1-2kb)	4	76550183	76601290	51108	2	-1572	ENSBTAG00000008090	CCM2	CCM2 scaffold protein
chr4	105841301	105841680	diffreps_chr4_105841301_105841680	1.05	0.000458376	Intron (NM_001080904/509513, intron 2 of 7)	4	105805344	106089047	283704	1	35958	NA	LOC509513	uncharacterized LOC509513
chr4	105639721	105639960	diffreps_chr4_105639721_105639960	2.07	2.41e-06	Distal Intergenic	4	105521591	105525991	4401	2	-113731	ENSBTAG00000052726	LOC780933	cationic trypsin
chr4	29486901	29487740	diffreps_chr4_29486901_29487740	1.21	6.27e-13	Distal Intergenic	4	29024090	29115760	91671	1	462812	ENSBTAG00000003709	ITGB8	integrin subunit beta 8
chr4	9764361	9764620	diffreps_chr4_9764361_9764620	2.06	9.33e-06	Promoter (<=1kb)	4	9764530	9771963	7434	1	0	ENSBTAG00000021996	GATAD1	GATA zinc finger domain containing 1
chr4	105628681	105629620	diffreps_chr4_105628681_105629620	1.3	1.79e-13	Distal Intergenic	4	105521591	105525991	4401	2	-102691	ENSBTAG00000052726	LOC780933	cationic trypsin
chr4	12572841	12573080	diffreps_chr4_12572841_12573080	1.52	0.000196124	Intron (NM_001046269/523798, intron 1 of 8)	4	12542349	12576241	33893	2	3161	ENSBTAG00000015654	PON1	paraoxonase 1
chr4	91639161	91639420	diffreps_chr4_91639161_91639420	1.26	0.000889793	Promoter (<=1kb)	4	91617006	91638634	21629	2	-528	ENSBTAG00000020004	ZNF800	zinc finger protein 800
chr4	93600361	93601060	diffreps_chr4_93600361_93601060	1.24	4.49e-14	Distal Intergenic	4	93596158	93596227	70	2	-4135	ENSBTAG00000029762	MIR183	microRNA mir-183
chr4	94845961	94846160	diffreps_chr4_94845961_94846160	1.99	2.41e-05	Distal Intergenic	4	95025992	95232559	206568	1	-179832	ENSBTAG00000010437	MKLN1	muskelin 1
chr4	113681881	113682280	diffreps_chr4_113681881_113682280	1.24	3.16e-05	Distal Intergenic	4	113656374	113658798	2425	2	-23084	ENSBTAG00000011229	TMUB1	transmembrane and ubiquitin like domain containing 1
chr4	119847721	119848020	diffreps_chr4_119847721_119848020	1.02	0.00808187	Distal Intergenic	4	119626462	119695643	69182	2	-152079	ENSBTAG00000037649	VIPR2	vasoactive intestinal peptide receptor 2
chr4	68898461	68899000	diffreps_chr4_68898461_68899000	1.03	1.48e-07	Promoter (<=1kb)	4	68899000	68901668	2669	1	0	ENSBTAG00000012211	HOXA5	homeobox A5
chr4	65094441	65095040	diffreps_chr4_65094441_65095040	2.29	0	Distal Intergenic	4	65090702	65093901	3200	1	3740	ENSBTAG00000000558	NEUROD6	neuronal differentiation 6
chr4	15189521	15189720	diffreps_chr4_15189521_15189720	1.11	0.00559959	Intron (NM_001075653/514209, intron 2 of 12)	4	15128710	15276167	147458	2	86447	ENSBTAG00000003222	ASNS	asparagine synthetase (glutamine-hydrolyzing)
chr4	93642721	93643340	diffreps_chr4_93642721_93643340	1.15	2.86e-09	Distal Intergenic	4	93596158	93596227	70	2	-46495	ENSBTAG00000029762	MIR183	microRNA mir-183
chr4	69584521	69585420	diffreps_chr4_69584521_69585420	1.13	9.95e-13	Downstream (2-3kb)	4	69587802	69655430	67629	2	70010	ENSBTAG00000001822	SNX10	sorting nexin 10
chr4	105631901	105632960	diffreps_chr4_105631901_105632960	1.28	0	Distal Intergenic	4	105521591	105525991	4401	2	-105911	ENSBTAG00000052726	LOC780933	cationic trypsin
chr4	59659021	59659500	diffreps_chr4_59659021_59659500	1.5	8.45e-09	Distal Intergenic	4	59588215	59594298	6084	1	70807	ENSBTAG00000021869	THAP5	THAP domain containing 5
chr4	102977261	102977480	diffreps_chr4_102977261_102977480	1.18	0.00285594	Distal Intergenic	4	102878437	102882748	4312	1	98825	ENSBTAG00000053406	FMC1	formation of mitochondrial complex V assembly factor 1 homolog
chr4	14606421	14606840	diffreps_chr4_14606421_14606840	2.57	3.97e-14	Distal Intergenic	4	14476805	14567926	91122	1	129617	ENSBTAG00000015925	SDHAF3	succinate dehydrogenase complex assembly factor 3
chr4	47259641	47259940	diffreps_chr4_47259641_47259940	1.03	0.000621264	Distal Intergenic	4	47150517	47180200	29684	2	-79442	ENSBTAG00000019794	SYPL1	synaptophysin like 1
chr4	82265661	82266100	diffreps_chr4_82265661_82266100	1.6	1.22e-08	Distal Intergenic	4	82296052	82507743	211692	1	-29952	ENSBTAG00000031967	AMPH	amphiphysin
chr4	6039321	6039720	diffreps_chr4_6039321_6039720	1.03	0.000268723	Distal Intergenic	4	5809705	5961413	151709	1	229617	ENSBTAG00000005499	ZPBP	zona pellucida binding protein
chr4	67205181	67207060	diffreps_chr4_67205181_67207060	1.2	0	Distal Intergenic	4	66633622	66674824	41203	2	-530358	ENSBTAG00000020931	CHN2	chimerin 2
chr4	111606081	111606580	diffreps_chr4_111606081_111606580	1.33	1.05e-07	Distal Intergenic	4	111931201	112019195	87995	1	-324621	ENSBTAG00000008736	CUL1	cullin 1
chr4	105570601	105570940	diffreps_chr4_105570601_105570940	1.92	4.72e-07	Distal Intergenic	4	105521591	105525991	4401	2	-44611	ENSBTAG00000052726	LOC780933	cationic trypsin
chr4	117150601	117150900	diffreps_chr4_117150601_117150900	1.04	0.000930537	Distal Intergenic	4	117125850	117138562	12713	1	24752	ENSBTAG00000001592	INSIG1	insulin induced gene 1
chr4	105637601	105638640	diffreps_chr4_105637601_105638640	1.5	0	Distal Intergenic	4	105521591	105525991	4401	2	-111611	ENSBTAG00000052726	LOC780933	cationic trypsin
chr4	19451481	19451680	diffreps_chr4_19451481_19451680	1.17	0.00518494	Distal Intergenic	4	19041247	19048651	7405	2	-402831	ENSBTAG00000011145	NDUFA4	NDUFA4 mitochondrial complex associated
chr4	112425361	112425860	diffreps_chr4_112425361_112425860	1.47	7.3e-09	Distal Intergenic	4	112434258	112456811	22554	2	30951	ENSBTAG00000002810	ZNF777	zinc finger protein 777
chr4	92537681	92538260	diffreps_chr4_92537681_92538260	2.04	4.13e-14	Distal Intergenic	4	92500531	92531530	31000	2	-6152	ENSBTAG00000017001	RBM28	RNA binding motif protein 28
chr4	66548781	66549120	diffreps_chr4_66548781_66549120	1.19	0.000310675	Distal Intergenic	4	66608858	66610438	1581	2	61318	ENSBTAG00000045567	PRR15	proline rich 15
chr4	105621401	105621960	diffreps_chr4_105621401_105621960	1.25	1.76e-07	Distal Intergenic	4	105521591	105525991	4401	2	-95411	ENSBTAG00000052726	LOC780933	cationic trypsin
chr4	18520761	18520960	diffreps_chr4_18520761_18520960	1.08	0.00890968	Distal Intergenic	4	19041247	19048651	7405	2	527691	ENSBTAG00000011145	NDUFA4	NDUFA4 mitochondrial complex associated
chr4	64820281	64820500	diffreps_chr4_64820281_64820500	1.68	9.48e-05	Distal Intergenic	4	65090702	65093901	3200	1	-270202	ENSBTAG00000000558	NEUROD6	neuronal differentiation 6
chr4	117045501	117046000	diffreps_chr4_117045501_117046000	1.36	3.27e-08	Distal Intergenic	4	116984176	117001724	17549	1	61326	ENSBTAG00000002891	HTR5A	5-hydroxytryptamine receptor 5A
chr5	57608541	57608760	diffreps_chr5_57608541_57608760	1.02	0.00930257	Distal Intergenic	5	57548839	57572010	23172	1	59703	ENSBTAG00000012897	ITGA7	integrin subunit alpha 7
chr5	108821681	108821920	diffreps_chr5_108821681_108821920	1.07	0.00374191	Distal Intergenic	5	108838777	108846648	7872	2	24728	ENSBTAG00000016995	HDHD5	haloacid dehalogenase like hydrolase domain containing 5
chr5	119422961	119423200	diffreps_chr5_119422961_119423200	1.08	0.00428209	Distal Intergenic	5	119451454	119473072	21619	2	49872	ENSBTAG00000021626	MLC1	modulator of VRAC current 1
chr5	108759821	108760040	diffreps_chr5_108759821_108760040	1.61	0.000220669	Distal Intergenic	5	108838777	108846648	7872	2	86608	ENSBTAG00000016995	HDHD5	haloacid dehalogenase like hydrolase domain containing 5
chr5	29818861	29819140	diffreps_chr5_29818861_29819140	1.13	0.000954282	Intron (NM_001192933/538244, intron 2 of 10)	5	29799572	29810207	10636	2	-8655	ENSBTAG00000037935	SMARCD1	SWI/SNF related, matrix associated, actin dependent regulator of chromatin, subfamily d, member 1
chr5	95234741	95235220	diffreps_chr5_95234741_95235220	2.24	5.01e-13	Intron (NM_174547/282244, intron 25 of 26)	5	95273952	95362983	89032	1	-38732	ENSBTAG00000015562	PLBD1	phospholipase B domain containing 1
chr5	101864101	101864520	diffreps_chr5_101864101_101864520	1.46	4.1e-07	Distal Intergenic	5	101786078	101818046	31969	1	78024	ENSBTAG00000019669	CD163	CD163 molecule
chr5	105550061	105550360	diffreps_chr5_105550061_105550360	1.23	0.000443281	Distal Intergenic	5	105544132	105544187	56	1	5930	NA	MIR2285CR-2	microRNA mir-2285cr-2
chr5	88435381	88435740	diffreps_chr5_88435381_88435740	1.53	8.08e-06	Promoter (<=1kb)	5	88434396	88442014	7619	1	986	ENSBTAG00000002551	KCNJ8	potassium inwardly rectifying channel subfamily J member 8
chr5	115535121	115535360	diffreps_chr5_115535121_115535360	1.04	0.00514081	Distal Intergenic	5	115588183	115607119	18937	1	-52823	ENSBTAG00000017652	NUP50	nucleoporin 50
chr5	119120741	119122420	diffreps_chr5_119120741_119122420	1.28	0	Distal Intergenic	5	119303229	119312093	8865	2	189673	ENSBTAG00000046173	ALG12	ALG12 alpha-1,6-mannosyltransferase
chr5	106909421	106909880	diffreps_chr5_106909421_106909880	1.05	3.79e-05	Distal Intergenic	5	106876979	106886463	9485	2	-22959	ENSBTAG00000015878	RHNO1	RAD9-HUS1-RAD1 interacting nuclear orphan 1
chr5	55862001	55862680	diffreps_chr5_55862001_55862680	1.36	1.14e-09	Exon (NM_001017943/520159, exon 9 of 11)	5	55856907	55863814	6908	1	5095	ENSBTAG00000004494	B4GALNT1	beta-1,4-N-acetyl-galactosaminyltransferase 1
chr5	27577221	27577440	diffreps_chr5_27577221_27577440	2.35	2.66e-06	3' UTR	5	27570705	27577636	6932	1	6517	ENSBTAG00000007144	KRT83	keratin 83
chr5	32301521	32302000	diffreps_chr5_32301521_32302000	1.43	3.49e-07	Exon (NM_001001135/407142, exon 27 of 54)	5	32283180	32313172	29993	1	18342	ENSBTAG00000013155	COL2A1	collagen type II alpha 1 chain
chr5	103807861	103808060	diffreps_chr5_103807861_103808060	1.17	0.00518494	Distal Intergenic	5	103817796	103847333	29538	1	-9736	ENSBTAG00000014734	CHD4	chromodomain helicase DNA binding protein 4
chr5	109856401	109857300	diffreps_chr5_109856401_109857300	1.04	4.91e-12	Distal Intergenic	5	109834680	109851536	16857	1	21722	ENSBTAG00000015268	PICK1	protein interacting with PRKCA 1
chr5	89388001	89388260	diffreps_chr5_89388001_89388260	1.46	0.000168911	Distal Intergenic	5	89019063	89088831	69769	2	-299171	ENSBTAG00000019602	SLCO1C1	solute carrier organic anion transporter family member 1C1
chr5	66724921	66725460	diffreps_chr5_66724921_66725460	1.36	3.27e-08	Distal Intergenic	5	66613426	66703628	90203	2	-21294	ENSBTAG00000012794	PAH	phenylalanine hydroxylase
chr5	102794281	102794860	diffreps_chr5_102794281_102794860	1.45	1.06e-10	Exon (NM_001281899/783109, exon 8 of 20)	5	102768113	102819373	51261	2	24513	ENSBTAG00000049861	WC1	BoWC1.1
chr5	68753061	68753320	diffreps_chr5_68753061_68753320	1.06	0.00326871	Promoter (<=1kb)	5	68701371	68753242	51872	2	0	ENSBTAG00000030784	APPL2	adaptor protein, phosphotyrosine interacting with PH domain and leucine zipper 2
chr5	109427901	109428360	diffreps_chr5_109427901_109428360	1.22	5.39e-07	Intron (NM_001075495/511099, intron 1 of 2)	5	109424215	109432047	7833	1	3687	ENSBTAG00000030258	CDC42EP1	CDC42 effector protein 1
chr5	25622521	25622820	diffreps_chr5_25622521_25622820	1.08	0.00181871	Intron (NM_001034273/506864, intron 2 of 7)	5	25615176	25629605	14430	1	7346	ENSBTAG00000018085	GTSF1	gametocyte specific factor 1
chr5	88984801	88985120	diffreps_chr5_88984801_88985120	1.04	0.000930537	Distal Intergenic	5	88901347	88970366	69020	2	-14436	ENSBTAG00000022329	SLCO1B3	solute carrier organic anion transporter family member 1B3
chr5	92309581	92309900	diffreps_chr5_92309581_92309900	1.19	0.000554996	Distal Intergenic	5	91998258	92009235	10978	1	311324	ENSBTAG00000030493	RERGL	RERG like
chr5	70355001	70355260	diffreps_chr5_70355001_70355260	1.06	0.00285456	Promoter (<=1kb)	5	70260349	70355222	94874	2	0	ENSBTAG00000010149	CRY1	cryptochrome circadian regulator 1
chr5	108582061	108582980	diffreps_chr5_108582061_108582980	1.22	2.16e-11	Distal Intergenic	5	108315553	108358036	42484	2	-224026	ENSBTAG00000030285	DCP1B	decapping mRNA 1B
chr5	102650621	102650880	diffreps_chr5_102650621_102650880	1.39	0.000584817	Exon (NM_001190424/514534, exon 8 of 21)	5	102627208	102694488	67281	2	43608	ENSBTAG00000050603	WC1.3	WC1.3 molecule
chr5	119002201	119002700	diffreps_chr5_119002201_119002700	1.15	4.87e-06	Distal Intergenic	5	119303229	119312093	8865	2	309393	ENSBTAG00000046173	ALG12	ALG12 alpha-1,6-mannosyltransferase
chr5	104521821	104522020	diffreps_chr5_104521821_104522020	2.5	2.14e-06	Distal Intergenic	5	104223117	104345682	122566	1	298705	ENSBTAG00000012265	VWF	von Willebrand factor
chr5	104475201	104476080	diffreps_chr5_104475201_104476080	1.01	2.86e-09	Distal Intergenic	5	104223117	104345682	122566	1	252085	ENSBTAG00000012265	VWF	von Willebrand factor
chr5	20048761	20048960	diffreps_chr5_20048761_20048960	1.07	0.00776853	Distal Intergenic	5	19476824	19606641	129818	2	-442121	ENSBTAG00000009552	ATP2B1	ATPase plasma membrane Ca2+ transporting 1
chr5	114210721	114211520	diffreps_chr5_114210721_114211520	1.22	7.85e-13	Distal Intergenic	5	113942509	113959663	17155	2	-251059	ENSBTAG00000001708	TTLL12	tubulin tyrosine ligase like 12
chr5	23549841	23550080	diffreps_chr5_23549841_23550080	1.53	0.000313941	Distal Intergenic	5	23473399	23475821	2423	1	76443	NA	CRADD	CASP2 and RIPK1 domain containing adaptor with death domain
chr5	104388541	104389120	diffreps_chr5_104388541_104389120	1.29	4.02e-08	Distal Intergenic	5	104223117	104345682	122566	1	165425	ENSBTAG00000012265	VWF	von Willebrand factor
chr5	67195421	67195640	diffreps_chr5_67195421_67195640	1.26	0.00159698	Distal Intergenic	5	67273124	67445234	172111	1	-77484	ENSBTAG00000006010	STAB2	stabilin 2
chr5	39631721	39632060	diffreps_chr5_39631721_39632060	2.32	7.58e-09	Promoter (<=1kb)	5	39200986	39632049	431064	2	0	ENSBTAG00000012624	PDZRN4	PDZ domain containing ring finger 4
chr5	73830341	73830560	diffreps_chr5_73830341_73830560	1.12	0.0030896	Distal Intergenic	5	73814162	73824954	10793	2	-5388	ENSBTAG00000005333	MB	myoglobin
chr5	25674561	25674760	diffreps_chr5_25674561_25674760	1.08	0.00890968	Exon (NM_001166500/281873, exon 12 of 30)	5	25662353	25683394	21042	1	12209	ENSBTAG00000013745	ITGA5	integrin subunit alpha 5
chr5	27564221	27564420	diffreps_chr5_27564221_27564420	1.03	0.0107081	Distal Intergenic	5	27570705	27577636	6932	1	-6285	ENSBTAG00000007144	KRT83	keratin 83
chr5	95821921	95822460	diffreps_chr5_95821921_95822460	1.54	1.19e-10	Distal Intergenic	5	95970070	96313866	343797	1	-147610	ENSBTAG00000000219	GRIN2B	glutamate ionotropic receptor NMDA type subunit 2B
chr5	20976041	20976440	diffreps_chr5_20976041_20976440	1.28	8.98e-06	Intron (NM_173934/280847, intron 1 of 2)	5	20971294	20978509	7216	2	2069	ENSBTAG00000001745	LUM	lumican
chr5	32340161	32340620	diffreps_chr5_32340161_32340620	1.08	5.19e-06	Distal Intergenic	5	32318310	32323781	5472	2	-16381	ENSBTAG00000000454	TMEM106C	transmembrane protein 106C
chr5	103216281	103216800	diffreps_chr5_103216281_103216800	1.79	1.76e-12	Distal Intergenic	5	103177678	103195040	17363	2	-21242	ENSBTAG00000010490	PEX5	peroxisomal biogenesis factor 5
chr5	101881001	101881300	diffreps_chr5_101881001_101881300	1.46	0.000105646	Distal Intergenic	5	101786078	101818046	31969	1	94924	ENSBTAG00000019669	CD163	CD163 molecule
chr5	10856301	10856680	diffreps_chr5_10856301_10856680	1.06	0.0002588	Distal Intergenic	5	10671696	10845954	174259	1	184606	ENSBTAG00000018694	ACSS3	acyl-CoA synthetase short chain family member 3
chr5	59841401	59841740	diffreps_chr5_59841401_59841740	1.35	2.65e-05	Distal Intergenic	5	59680315	59681292	978	2	-160110	ENSBTAG00000053957	LOC788615	olfactory receptor-like
chr5	50634181	50634560	diffreps_chr5_50634181_50634560	1.21	3.96e-05	Promoter (<=1kb)	5	50634861	50937844	302984	1	-301	ENSBTAG00000011857	PPM1H	protein phosphatase, Mg2+/Mn2+ dependent 1H
chr5	106631641	106632040	diffreps_chr5_106631641_106632040	1.17	7.71e-05	Distal Intergenic	5	106485160	106547229	62070	1	146482	ENSBTAG00000020699	TSPAN11	tetraspanin 11
chr5	14698001	14698220	diffreps_chr5_14698001_14698220	1.01	0.0070219	Intron (NM_001191135/781474, intron 8 of 25)	5	14673266	14877358	204093	1	24736	ENSBTAG00000027900	LRRIQ1	leucine rich repeats and IQ motif containing 1
chr5	65337621	65337840	diffreps_chr5_65337621_65337840	1.49	0.000469185	Distal Intergenic	5	65323724	65336692	12969	1	13898	ENSBTAG00000009904	SPIC	Spi-C transcription factor
chr5	64711721	64711960	diffreps_chr5_64711721_64711960	1.24	0.00142307	Intron (NM_001102050/518739, intron 1 of 26)	5	64670142	65019426	349285	1	41580	ENSBTAG00000004145	ANO4	anoctamin 4
chr5	110777721	110778240	diffreps_chr5_110777721_110778240	1.12	1.33e-06	Promoter (<=1kb)	5	110778235	110802297	24063	1	0	ENSBTAG00000005765	SYNGR1	synaptogyrin 1
chr5	30464841	30465060	diffreps_chr5_30464841_30465060	1.08	0.00428209	Distal Intergenic	5	30470981	30474006	3026	2	8946	ENSBTAG00000016398	DNAJC22	DnaJ heat shock protein family (Hsp40) member C22
chr5	573601	573960	diffreps_chr5_573601_573960	1.09	0.000568916	Distal Intergenic	5	614533	614606	74	1	-40573	ENSBTAG00000052857	MIR2284Y-6	microRNA mir-2284y-6
chr5	100313621	100314160	diffreps_chr5_100313621_100314160	1.05	2.11e-06	Distal Intergenic	5	100319675	100336569	16895	1	-5515	ENSBTAG00000039980	CLECL1	C-type lectin like 1
chr5	104083561	104084040	diffreps_chr5_104083561_104084040	1.07	4.13e-05	Distal Intergenic	5	104024025	104036846	12822	1	59537	ENSBTAG00000004211	TNFRSF1A	TNF receptor superfamily member 1A
chr5	57650881	57651220	diffreps_chr5_57650881_57651220	1.33	6.05e-05	Distal Intergenic	5	57548839	57572010	23172	1	102043	ENSBTAG00000012897	ITGA7	integrin subunit alpha 7
chr5	35376521	35376720	diffreps_chr5_35376521_35376720	1.12	0.00639709	Distal Intergenic	5	35292206	35329386	37181	1	84316	ENSBTAG00000006635	DBX2	developing brain homeobox 2
chr5	25423501	25423720	diffreps_chr5_25423501_25423720	1.73	9.72e-05	Distal Intergenic	5	25478966	25481870	2905	1	-55246	ENSBTAG00000013417	GLYCAM1	glycosylation-dependent cell adhesion molecule 1
chr5	27495981	27496360	diffreps_chr5_27495981_27496360	2.06	3.26e-09	Exon (NM_001082616/615570, exon 7 of 9)	5	27506039	27512835	6797	1	-9679	ENSBTAG00000047872	KRT84	keratin 84
chr5	66666181	66666640	diffreps_chr5_66666181_66666640	1.19	1.57e-05	Intron (NM_001046058/510583, intron 3 of 12)	5	66613426	66703628	90203	2	36988	ENSBTAG00000012794	PAH	phenylalanine hydroxylase
chr5	68871961	68872660	diffreps_chr5_68871961_68872660	1.09	9.67e-08	Distal Intergenic	5	68823269	68868123	44855	1	48693	NA	C5H12orf75	chromosome 5 C12orf75 homolog
chr5	26918561	26919000	diffreps_chr5_26918561_26919000	1.16	5.5e-06	Distal Intergenic	5	26889185	26902273	13089	1	29377	ENSBTAG00000021464	SPRYD3	SPRY domain containing 3
chr5	96592721	96592980	diffreps_chr5_96592721_96592980	1.49	0.00018261	Distal Intergenic	5	96766338	96785809	19472	1	-173358	ENSBTAG00000004721	GSG1	germ cell associated 1
chr5	119312341	119312560	diffreps_chr5_119312341_119312560	1.46	0.000433925	Promoter (<=1kb)	5	119312478	119319448	6971	1	0	ENSBTAG00000047801	CRELD2	cysteine rich with EGF like domains 2
chr5	46944781	46945000	diffreps_chr5_46944781_46945000	1.23	0.00126524	Distal Intergenic	5	46494866	46529168	34303	2	-415614	ENSBTAG00000009939	CAND1	cullin associated and neddylation dissociated 1
chr5	71274441	71274660	diffreps_chr5_71274441_71274660	1.26	0.00159698	Intron (NM_001191357/100138309, intron 5 of 12)	5	71402333	71459972	57640	1	-127673	ENSBTAG00000020638	TIMP3	TIMP metallopeptidase inhibitor 3
chr5	118929421	118929920	diffreps_chr5_118929421_118929920	1.32	8.12e-09	Distal Intergenic	5	119303229	119312093	8865	2	382173	ENSBTAG00000046173	ALG12	ALG12 alpha-1,6-mannosyltransferase
chr5	105006961	105007260	diffreps_chr5_105006961_105007260	1.02	0.00126219	Distal Intergenic	5	105143974	105146171	2198	2	138911	ENSBTAG00000007553	KCNA5	potassium voltage-gated channel subfamily A member 5
chr5	87887061	87887600	diffreps_chr5_87887061_87887600	1.33	3.29e-09	Intron (NM_001032299/282352, intron 1 of 4)	5	87876624	88043124	166501	1	10438	ENSBTAG00000000593	ST8SIA1	ST8 alpha-N-acetyl-neuraminide alpha-2,8-sialyltransferase 1
chr5	62687161	62687520	diffreps_chr5_62687161_62687520	1.52	5.09e-06	Promoter (<=1kb)	5	62686936	62712566	25631	1	226	ENSBTAG00000004240	TMPO	thymopoietin
chr5	30759101	30759560	diffreps_chr5_30759101_30759560	1.1	1.96e-05	Distal Intergenic	5	30753521	30755848	2328	1	5581	ENSBTAG00000006557	RHEBL1	RHEB like 1
chr5	75361281	75362680	diffreps_chr5_75361281_75362680	1.3	0	Exon (NM_001192664/528530, exon 4 of 14)	5	75349235	75370432	21198	1	12047	ENSBTAG00000009064	CSF2RB	colony stimulating factor 2 receptor subunit beta
chr5	27672881	27673280	diffreps_chr5_27672881_27673280	1.04	0.000174026	Downstream (1-2kb)	5	27674858	27688924	14067	2	15644	ENSBTAG00000016165	KRT7	keratin 7
chr5	87526541	87526760	diffreps_chr5_87526541_87526760	1.34	0.000480749	Distal Intergenic	5	87691740	87783528	91789	1	-164980	ENSBTAG00000001673	C2CD5	C2 calcium dependent domain containing 5
chr5	40666641	40666860	diffreps_chr5_40666641_40666860	2.06	9.33e-06	Promoter (<=1kb)	5	40461230	40666425	205196	2	-217	ENSBTAG00000016260	LRRK2	leucine rich repeat kinase 2
chr5	59370861	59371140	diffreps_chr5_59370861_59371140	1.23	0.00126524	Distal Intergenic	5	59680315	59681292	978	2	310152	ENSBTAG00000053957	LOC788615	olfactory receptor-like
chr5	108851581	108852800	diffreps_chr5_108851581_108852800	1.1	0	Distal Intergenic	5	108838777	108846648	7872	2	-4934	ENSBTAG00000016995	HDHD5	haloacid dehalogenase like hydrolase domain containing 5
chr5	113521321	113521560	diffreps_chr5_113521321_113521560	1.77	6.27e-05	Distal Intergenic	5	113474020	113498694	24675	2	-22628	ENSBTAG00000016516	CYB5R3	cytochrome b5 reductase 3
chr5	30484901	30485460	diffreps_chr5_30484901_30485460	1.13	4.89e-07	Distal Intergenic	5	30489137	30495880	6744	2	10420	ENSBTAG00000008499	TROAP	trophinin associated protein
chr5	28041801	28042440	diffreps_chr5_28041801_28042440	1.67	1.17e-13	Promoter (1-2kb)	5	28040793	28042763	1971	1	1009	ENSBTAG00000002673	FIGNL2	fidgetin like 2
chr5	96107281	96107740	diffreps_chr5_96107281_96107740	1.58	1.82e-08	Intron (NM_001192921/537804, intron 2 of 11)	5	95970070	96313866	343797	1	137212	ENSBTAG00000000219	GRIN2B	glutamate ionotropic receptor NMDA type subunit 2B
chr5	27053761	27053960	diffreps_chr5_27053761_27053960	1.38	0.00151622	Distal Intergenic	5	27040267	27047717	7451	1	13495	ENSBTAG00000000836	KRT8	keratin 8
chr5	95275461	95275960	diffreps_chr5_95275461_95275960	1.38	3.72e-09	Promoter (1-2kb)	5	95273952	95362983	89032	1	1510	ENSBTAG00000015562	PLBD1	phospholipase B domain containing 1
chr5	109154101	109154340	diffreps_chr5_109154101_109154340	1.21	0.00202167	Promoter (<=1kb)	5	109136736	109154244	17509	2	0	ENSBTAG00000013988	BID	BH3 interacting domain death agonist
chr5	101718101	101718320	diffreps_chr5_101718101_101718320	1.32	0.00123843	Distal Intergenic	5	101685217	101693399	8183	1	32885	ENSBTAG00000039347	CLEC4D	C-type lectin domain family 4 member D
chr5	94761401	94761880	diffreps_chr5_94761401_94761880	1.14	6.71e-06	Intron (NM_001076198/540025, intron 2 of 4)	5	94669471	94799481	130011	1	91931	ENSBTAG00000002174	RERG	RAS like estrogen regulated growth inhibitor
chr5	57074941	57075160	diffreps_chr5_57074941_57075160	2.91	5.79e-08	Promoter (<=1kb)	5	57074995	57086731	11737	1	0	ENSBTAG00000011762	ANKRD52	ankyrin repeat domain 52
chr5	40544001	40544220	diffreps_chr5_40544001_40544220	1.14	0.00401108	Intron (NM_001206086/535652, intron 33 of 50)	5	40461230	40666425	205196	2	122205	ENSBTAG00000016260	LRRK2	leucine rich repeat kinase 2
chr5	119088941	119089180	diffreps_chr5_119088941_119089180	1.12	0.0030896	Distal Intergenic	5	119303229	119312093	8865	2	222913	ENSBTAG00000046173	ALG12	ALG12 alpha-1,6-mannosyltransferase
chr5	11210021	11210280	diffreps_chr5_11210021_11210280	1.02	0.00808187	Distal Intergenic	5	10671696	10845954	174259	1	538326	ENSBTAG00000018694	ACSS3	acyl-CoA synthetase short chain family member 3
chr5	109642761	109643100	diffreps_chr5_109642761_109643100	1.05	0.000523666	Promoter (1-2kb)	5	109644749	109644808	60	1	-1649	NA	MIR12001	microRNA mir-12001
chr5	72768781	72769100	diffreps_chr5_72768781_72769100	1.23	0.000248558	Distal Intergenic	5	71806170	72260619	454450	2	-508163	ENSBTAG00000021953	LARGE1	LARGE xylosyl- and glucuronyltransferase 1
chr5	10277981	10278560	diffreps_chr5_10277981_10278560	1.61	1e-10	Distal Intergenic	5	10275399	10277216	1818	1	2583	ENSBTAG00000014003	MYF6	myogenic factor 6
chr5	115932761	115933000	diffreps_chr5_115932761_115933000	1.06	0.00677122	Intron (NM_001098029/514588, intron 14 of 16)	5	115888340	115968166	79827	1	44422	ENSBTAG00000012088	FBLN1	fibulin 1
chr5	38910081	38910340	diffreps_chr5_38910081_38910340	1.06	0.00677122	Distal Intergenic	5	38545608	38591629	46022	1	364474	ENSBTAG00000015024	GXYLT1	glucoside xylosyltransferase 1
chr5	29678621	29678880	diffreps_chr5_29678621_29678880	1.58	5.47e-05	Intron (NM_001192754/540637, intron 2 of 10)	5	29637244	29729193	91950	1	41378	ENSBTAG00000012342	LIMA1	LIM domain and actin binding 1
chr5	98284301	98284500	diffreps_chr5_98284301_98284500	1.31	0.00199399	Distal Intergenic	5	97940136	98225259	285124	2	-59043	ENSBTAG00000014605	ETV6	ETS variant transcription factor 6
chr5	111039681	111040040	diffreps_chr5_111039681_111040040	1.06	0.000598146	Distal Intergenic	5	110951321	110954950	3630	2	-84732	ENSBTAG00000017463	RPS19BP1	ribosomal protein S19 binding protein 1
chr5	110509081	110509660	diffreps_chr5_110509081_110509660	1.21	5.49e-09	Distal Intergenic	5	110498430	110498511	82	1	10652	ENSBTAG00000048961	MIR2285M-4	microRNA mir-2285m-4
chr5	14729441	14729680	diffreps_chr5_14729441_14729680	1.26	0.00159698	Intron (NM_001191135/781474, intron 10 of 25)	5	14673266	14877358	204093	1	56176	ENSBTAG00000027900	LRRIQ1	leucine rich repeats and IQ motif containing 1
chr5	40813101	40813520	diffreps_chr5_40813101_40813520	1.06	0.000128385	Promoter (<=1kb)	5	40812848	41331737	518890	1	254	ENSBTAG00000043962	SLC2A13	solute carrier family 2 member 13
chr5	57074581	57074840	diffreps_chr5_57074581_57074840	1.12	0.00171347	Promoter (<=1kb)	5	57074995	57086731	11737	1	-155	ENSBTAG00000011762	ANKRD52	ankyrin repeat domain 52
chr6	15905681	15906140	diffreps_chr6_15905681_15906140	1.37	1.55e-07	Distal Intergenic	6	15717835	15813134	95300	2	-92548	ENSBTAG00000012995	MCUB	mitochondrial calcium uniporter dominant negative subunit beta
chr6	103174381	103174920	diffreps_chr6_103174381_103174920	1.05	9.5e-06	Distal Intergenic	6	103327385	103388983	61599	1	-152465	ENSBTAG00000004292	CRMP1	collapsin response mediator protein 1
chr6	115095701	115096100	diffreps_chr6_115095701_115096100	1.19	2.77e-05	Distal Intergenic	6	115360871	115360946	76	2	264846	NA	MIR1777A	microRNA mir-1777a
chr6	7403201	7403440	diffreps_chr6_7403201_7403440	1.09	0.00489809	Distal Intergenic	6	6962626	7077344	114719	2	-325858	ENSBTAG00000007316	NDST3	N-deacetylase and N-sulfotransferase 3
chr6	114804141	114804780	diffreps_chr6_114804141_114804780	1.19	3.46e-09	Exon (NM_001083486/537837, exon 7 of 11)	6	114791982	114815409	23428	1	12160	ENSBTAG00000014803	CPZ	carboxypeptidase Z
chr6	115051481	115051740	diffreps_chr6_115051481_115051740	1.27	0.000557145	Distal Intergenic	6	114791982	114815409	23428	1	259500	ENSBTAG00000014803	CPZ	carboxypeptidase Z
chr6	71952621	71952900	diffreps_chr6_71952621_71952900	1.26	0.000889793	Distal Intergenic	6	71973664	71982687	9024	2	29787	ENSBTAG00000002333	HOPX	HOP homeobox
chr6	89072941	89073240	diffreps_chr6_89072941_89073240	2.31	4.76e-08	Promoter (<=1kb)	6	89072989	89075127	2139	1	0	ENSBTAG00000037558	GRO1	chemokine (C-X-C motif) ligand 1 (melanoma growth stimulating activity, alpha)
chr6	42750501	42750880	diffreps_chr6_42750501_42750880	1.93	9.21e-09	Distal Intergenic	6	42263666	42395508	131843	1	486836	ENSBTAG00000020363	GBA3	glucosylceramidase beta 3
chr6	93287141	93287520	diffreps_chr6_93287141_93287520	1.24	8.83e-05	Distal Intergenic	6	93301563	93373382	71820	1	-14043	ENSBTAG00000010153	ANXA3	annexin A3
chr6	72498041	72498320	diffreps_chr6_72498041_72498320	1.03	0.0039011	Distal Intergenic	6	72405517	72485427	79911	2	-12615	ENSBTAG00000019368	IGFBP7	insulin like growth factor binding protein 7
chr6	105503781	105504960	diffreps_chr6_105503781_105504960	1.15	0	Distal Intergenic	6	105290992	105332584	41593	2	-171198	ENSBTAG00000013607	WDR1	WD repeat domain 1
chr6	3961441	3961780	diffreps_chr6_3961441_3961780	1.56	1.36e-05	Distal Intergenic	6	4138071	4198240	60170	1	-176291	ENSBTAG00000008255	QRFPR	pyroglutamylated RFamide peptide receptor
chr6	6782341	6783200	diffreps_chr6_6782341_6783200	1.1	8.27e-13	Promoter (<=1kb)	6	6782992	6859235	76244	1	0	ENSBTAG00000020705	PRSS12	serine protease 12
chr6	103165941	103166660	diffreps_chr6_103165941_103166660	1.09	9.72e-11	Distal Intergenic	6	103013199	103142296	129098	1	152743	ENSBTAG00000011170	JAKMIP1	janus kinase and microtubule interacting protein 1
chr6	25775341	25775660	diffreps_chr6_25775341_25775660	1.3	0.000389618	Distal Intergenic	6	25667219	25705749	38531	1	108123	ENSBTAG00000009522	EIF4E	eukaryotic translation initiation factor 4E
chr6	5746201	5747080	diffreps_chr6_5746201_5747080	1.58	0	Promoter (<=1kb)	6	5745681	5890379	144699	1	521	ENSBTAG00000024888	PDE5A	phosphodiesterase 5A
chr6	116891301	116891900	diffreps_chr6_116891301_116891900	1.24	1.41e-07	Distal Intergenic	6	116841887	116857392	15506	1	49415	ENSBTAG00000001328	SLBP	stem-loop binding protein
chr6	103392061	103392320	diffreps_chr6_103392061_103392320	1.06	0.00285456	Downstream (1-2kb)	6	103327385	103388983	61599	1	64677	ENSBTAG00000004292	CRMP1	collapsin response mediator protein 1
chr6	104277581	104278060	diffreps_chr6_104277581_104278060	1.43	2.25e-08	Distal Intergenic	6	104281517	104285789	4273	2	7729	ENSBTAG00000010875	MSX1	msh homeobox 1
chr6	37080621	37080880	diffreps_chr6_37080621_37080880	1.26	0.000889793	Distal Intergenic	6	37140752	37166191	25440	1	-59872	ENSBTAG00000005989	LAP3	leucine aminopeptidase 3
chr6	49958381	49958640	diffreps_chr6_49958381_49958640	1.05	0.00249233	Promoter (<=1kb)	6	49958089	50427979	469891	1	293	ENSBTAG00000000061	PCDH7	protocadherin 7
chr6	85940921	85941320	diffreps_chr6_85940921_85941320	1.7	8.26e-08	Distal Intergenic	6	85968080	85979386	11307	1	-26760	ENSBTAG00000004793	AMBN	ameloblastin
chr6	12778081	12778280	diffreps_chr6_12778081_12778280	1.23	0.00227955	Distal Intergenic	6	12980214	12980288	75	1	-201934	ENSBTAG00000036397	MIR302B	microRNA mir-302b
chr6	37053361	37053560	diffreps_chr6_37053361_37053560	1.16	0.00456338	Distal Intergenic	6	37140752	37166191	25440	1	-87192	ENSBTAG00000005989	LAP3	leucine aminopeptidase 3
chr6	18019461	18019800	diffreps_chr6_18019461_18019800	1.76	7.61e-07	Distal Intergenic	6	18125623	18254812	129190	1	-105823	ENSBTAG00000012969	DKK2	dickkopf WNT signaling pathway inhibitor 2
chr6	115313621	115313860	diffreps_chr6_115313621_115313860	1.18	0.00285594	Distal Intergenic	6	115360871	115360946	76	2	47086	NA	MIR1777A	microRNA mir-1777a
chr6	104381881	104382340	diffreps_chr6_104381881_104382340	1.23	1.06e-06	Distal Intergenic	6	104281517	104285789	4273	2	-96093	ENSBTAG00000010875	MSX1	msh homeobox 1
chr6	30546201	30546580	diffreps_chr6_30546201_30546580	1.52	3.21e-06	Distal Intergenic	6	30308257	30398961	90705	2	-147241	ENSBTAG00000017061	SMARCAD1	SWI/SNF-related, matrix-associated actin-dependent regulator of chromatin, subfamily a, containing DEAD/H box 1
chr6	15272101	15272400	diffreps_chr6_15272101_15272400	1.09	0.00115838	Intron (NM_001102155/533333, intron 2 of 4)	6	15228566	15360481	131916	1	43536	ENSBTAG00000010564	ELOVL6	ELOVL fatty acid elongase 6
chr6	95082001	95082600	diffreps_chr6_95082001_95082600	1.11	8.06e-07	Intron (NM_001076389/615662, intron 2 of 5)	6	95026368	95733210	706843	1	55634	ENSBTAG00000035776	CFAP299	cilia and flagella associated protein 299
chr6	104235841	104236420	diffreps_chr6_104235841_104236420	1.41	7.28e-12	Distal Intergenic	6	104281517	104285789	4273	2	49369	ENSBTAG00000010875	MSX1	msh homeobox 1
chr6	117362061	117362540	diffreps_chr6_117362061_117362540	1.34	1.16e-07	Distal Intergenic	6	117346083	117350223	4141	2	-11839	ENSBTAG00000027464	FGFRL1	fibroblast growth factor receptor like 1
chr6	115806461	115806900	diffreps_chr6_115806461_115806900	1.12	5.91e-07	Promoter (<=1kb)	6	115807814	115811697	3884	1	-914	ENSBTAG00000021130	MFSD10	major facilitator superfamily domain containing 10
chr6	6783221	6783740	diffreps_chr6_6783221_6783740	1.36	5.16e-08	Promoter (<=1kb)	6	6782992	6859235	76244	1	230	ENSBTAG00000020705	PRSS12	serine protease 12
chr6	114640641	114640980	diffreps_chr6_114640641_114640980	1.24	0.000156783	Distal Intergenic	6	114648001	114697371	49371	2	56391	ENSBTAG00000004893	ACOX3	acyl-CoA oxidase 3, pristanoyl
chr6	24663941	24664140	diffreps_chr6_24663941_24664140	3.54	1e-08	Distal Intergenic	6	24679008	24699749	20742	2	35609	ENSBTAG00000039384	LOC511175	uncharacterized LOC511175
chr6	13602481	13602720	diffreps_chr6_13602481_13602720	1.61	0.000220669	Distal Intergenic	6	13332380	13375661	43282	2	-226821	ENSBTAG00000017375	FAM241A	family with sequence similarity 241 member A
chr6	61228021	61228380	diffreps_chr6_61228021_61228380	1.77	3.18e-07	Promoter (<=1kb)	6	61227897	61232481	4585	1	125	ENSBTAG00000049215	SHISA3	shisa family member 3
chr6	12194481	12194740	diffreps_chr6_12194481_12194740	1.61	3.63e-05	Distal Intergenic	6	11800357	12107602	307246	1	394125	ENSBTAG00000014463	CAMK2D	calcium/calmodulin dependent protein kinase II delta
chr6	111707141	111707380	diffreps_chr6_111707141_111707380	1.1	0.00270843	Intron (NM_001046611/617976, intron 6 of 7)	6	111165303	111279621	114319	2	-427521	ENSBTAG00000013736	PROM1	prominin 1
chr7	21383781	21383980	diffreps_chr7_21383781_21383980	1.08	0.00890968	Distal Intergenic	7	21389365	21391998	2634	2	8018	ENSBTAG00000001647	PLEKHJ1	pleckstrin homology domain containing J1
chr7	50988141	50988820	diffreps_chr7_50988141_50988820	1.27	2.51e-09	Distal Intergenic	7	50878402	50886364	7963	1	109740	ENSBTAG00000003986	CXXC5	CXXC finger protein 5
chr7	17999701	18000240	diffreps_chr7_17999701_18000240	1.06	3.1e-06	Intron (NM_001193164/511230, intron 10 of 22)	7	17996518	18005883	9366	1	3184	ENSBTAG00000031809	DENND1C	DENN domain containing 1C
chr7	103129561	103129840	diffreps_chr7_103129561_103129840	1.18	0.00158177	Distal Intergenic	7	103097540	103097559	20	1	32022	NA	MIR2417	microRNA mir-2417
chr7	37333921	37334280	diffreps_chr7_37333921_37334280	1.04	0.000930537	Distal Intergenic	7	37382625	37446088	63464	1	-48345	ENSBTAG00000020489	SEMA6A	semaphorin 6A
chr7	14505481	14506000	diffreps_chr7_14505481_14506000	1.99	5.35e-12	Intron (NM_001205320/507252, intron 1 of 5)	7	14446718	14524244	77527	2	18244	ENSBTAG00000007550	OLFM2	olfactomedin 2
chr7	14439681	14439920	diffreps_chr7_14439681_14439920	1.01	0.0070219	Intron (NM_001034632/535470, intron 2 of 3)	7	14429856	14442110	12255	1	9826	ENSBTAG00000016988	PIN1	peptidylprolyl cis/trans isomerase, NIMA-interacting 1
chr7	44213601	44214080	diffreps_chr7_44213601_44214080	1.17	7.01e-06	Distal Intergenic	7	44220164	44237061	16898	1	-6084	ENSBTAG00000045762	SCAMP4	secretory carrier membrane protein 4
chr7	44119321	44120080	diffreps_chr7_44119321_44120080	1.52	0	Distal Intergenic	7	44124707	44130466	5760	2	10386	ENSBTAG00000020229	ATP8B3	ATPase phospholipid transporting 8B3
chr7	5272621	5272960	diffreps_chr7_5272621_5272960	1.23	0.000139724	Distal Intergenic	7	5279456	5282849	3394	2	9889	ENSBTAG00000015831	RPL18A	ribosomal protein L18a
chr7	12886741	12887220	diffreps_chr7_12886741_12887220	1.09	1.34e-05	Distal Intergenic	7	12838426	12853764	15339	1	48316	ENSBTAG00000006241	MAN2B1	mannosidase alpha class 2B member 1
chr7	2231381	2232260	diffreps_chr7_2231381_2232260	1.45	0	Exon (NM_174631/282401, exon 12 of 22)	7	2336065	2352077	16013	2	119817	ENSBTAG00000038541	ZNF879	zinc finger protein 879
chr7	15717341	15717600	diffreps_chr7_15717341_15717600	1.25	0.000497456	Intron (NM_001075817/521221, intron 3 of 7)	7	15709124	15728284	19161	1	8218	NA	TSPAN16	tetraspanin 16
chr7	47261801	47262800	diffreps_chr7_47261801_47262800	1.06	7.32e-11	Distal Intergenic	7	47266190	47309551	43362	1	-3390	ENSBTAG00000018287	SLC25A48	solute carrier family 25 member 48
chr7	4737781	4738160	diffreps_chr7_4737781_4738160	1.12	0.000232157	Promoter (<=1kb)	7	4737566	4740762	3197	1	216	ENSBTAG00000017482	ISYNA1	inositol-3-phosphate synthase 1
chr7	14557681	14558180	diffreps_chr7_14557681_14558180	1.04	5.64e-06	Exon (NM_001205624/507881, exon 42 of 67)	7	14542635	14587292	44658	2	29112	ENSBTAG00000010179	COL5A3	collagen type V alpha 3 chain
chr7	14441001	14441200	diffreps_chr7_14441001_14441200	1.12	0.00639709	Intron (NM_001034632/535470, intron 3 of 3)	7	14429856	14442110	12255	1	11146	ENSBTAG00000016988	PIN1	peptidylprolyl cis/trans isomerase, NIMA-interacting 1
chr7	63312101	63312440	diffreps_chr7_63312101_63312440	1.22	0.000221157	Distal Intergenic	7	63021619	63108191	86573	2	-203911	ENSBTAG00000014395	GLRA1	glycine receptor alpha 1
chr7	54463001	54463340	diffreps_chr7_54463001_54463340	1.23	0.000139724	Promoter (<=1kb)	7	54344785	54463271	118487	2	0	ENSBTAG00000019472	NR3C1	nuclear receptor subfamily 3 group C member 1
chr7	11804161	11804420	diffreps_chr7_11804161_11804420	1.32	0.000271194	Distal Intergenic	7	11811275	11811387	113	2	6967	ENSBTAG00000029969	MIR181D	microRNA mir-181d
chr7	38298321	38298780	diffreps_chr7_38298321_38298780	1.49	7.67e-08	Distal Intergenic	7	38116164	38124953	8790	1	182158	ENSBTAG00000017451	TSPAN17	tetraspanin 17
chr7	47135241	47135440	diffreps_chr7_47135241_47135440	1.66	0.000230389	Distal Intergenic	7	47070289	47078654	8366	2	-56588	ENSBTAG00000006694	CXCL14	C-X-C motif chemokine ligand 14
chr7	2771361	2771860	diffreps_chr7_2771361_2771860	1.14	1.09e-06	Distal Intergenic	7	2632261	2640136	7876	1	139101	ENSBTAG00000039246	TRIM11	tripartite motif containing 11
chr7	52010001	52010460	diffreps_chr7_52010001_52010460	1.53	1.52e-08	Intron (NM_001102506/523226, intron 1 of 3)	7	51980672	52104355	123684	1	29330	ENSBTAG00000053546	PCDHA13	protocadherin alpha 13
chr7	12703801	12704480	diffreps_chr7_12703801_12704480	1.26	4.28e-10	Promoter (<=1kb)	7	12679399	12704101	24703	2	0	ENSBTAG00000006080	MAST1	microtubule associated serine/threonine kinase 1
chr7	68498641	68498880	diffreps_chr7_68498641_68498880	1.53	0.000313941	Distal Intergenic	7	68286089	68314227	28139	2	-184415	ENSBTAG00000013185	TIMD4	T cell immunoglobulin and mucin domain containing 4
chr7	16930561	16932020	diffreps_chr7_16930561_16932020	1.09	1.55e-15	Exon (NM_001015520/505233, exon 9 of 11)	7	16952355	16957071	4717	2	25051	ENSBTAG00000004403	CD320	CD320 molecule
chr7	46950941	46951380	diffreps_chr7_46950941_46951380	1.19	1.57e-05	Distal Intergenic	7	46800652	46882085	81434	2	-68857	ENSBTAG00000016105	MACROH2A1	macroH2A.1 histone
chr7	44830921	44831200	diffreps_chr7_44830921_44831200	2.81	1.65e-08	Distal Intergenic	7	44607161	44661126	53966	1	223761	ENSBTAG00000015683	HSPA4	heat shock protein family A (Hsp70) member 4
chr7	80335941	80336260	diffreps_chr7_80335941_80336260	1.06	0.00139204	Distal Intergenic	7	80356568	80356636	69	1	-20308	ENSBTAG00000045238	MIR2462	microRNA mir-2462
chr7	4597641	4598160	diffreps_chr7_4597641_4598160	1.03	1e-07	Downstream (1-2kb)	7	4599488	4602133	2646	2	3973	ENSBTAG00000007739	REX1BD	required for excision 1-B domain containing
chr7	3026381	3026680	diffreps_chr7_3026381_3026680	1.18	0.000491388	Distal Intergenic	7	3001505	3019563	18059	2	-6819	ENSBTAG00000007725	ARF1	ADP ribosylation factor 1
chr7	53643161	53643360	diffreps_chr7_53643161_53643360	1.91	6.13e-05	Intron (NM_174055/281160, intron 2 of 3)	7	53640794	53640861	68	2	-2301	ENSBTAG00000044899	MIR2460	microRNA mir-2460
chr7	18819821	18820120	diffreps_chr7_18819821_18820120	1.02	0.00339808	Distal Intergenic	7	18682927	18711822	28896	1	136895	ENSBTAG00000001790	SAFB2	scaffold attachment factor B2
chr7	40902441	40902740	diffreps_chr7_40902441_40902740	2.71	7.98e-09	Distal Intergenic	7	40663608	40710648	47041	1	238834	ENSBTAG00000001273	NLRP3	NLR family pyrin domain containing 3
chr7	59448801	59449080	diffreps_chr7_59448801_59449080	1.81	1.66e-05	Distal Intergenic	7	59322054	59405624	83571	1	126748	ENSBTAG00000019140	SPINK5	serine peptidase inhibitor Kazal type 5
chr7	68979701	68980120	diffreps_chr7_68979701_68980120	1.24	1.01e-05	Exon (NM_001205850/518833, exon 7 of 30)	7	68964321	69075758	111438	1	15381	ENSBTAG00000008916	CYFIP2	cytoplasmic FMR1 interacting protein 2
chr7	48825321	48825520	diffreps_chr7_48825321_48825520	1.31	0.00199399	Intron (NM_001075500/511211, intron 2 of 11)	7	48366666	48948034	581369	2	122514	ENSBTAG00000003502	SPOCK1	SPARC (osteonectin), cwcv and kazal like domains proteoglycan 1
chr7	66285841	66286300	diffreps_chr7_66285841_66286300	1.03	0.00010234	Distal Intergenic	7	66108778	66144330	35553	1	177064	ENSBTAG00000019457	MRPL22	mitochondrial ribosomal protein L22
chr7	81392661	81392940	diffreps_chr7_81392661_81392940	1.87	6.78e-06	Distal Intergenic	7	81313802	81354055	40254	2	-38607	ENSBTAG00000011110	ACOT12	acyl-CoA thioesterase 12
chr7	108004181	108004420	diffreps_chr7_108004181_108004420	1.03	0.0039011	Intron (NM_001191336/536759, intron 8 of 18)	7	107866916	108280768	413853	1	137266	ENSBTAG00000003051	FER	FER tyrosine kinase
chr7	110542301	110542620	diffreps_chr7_110542301_110542620	1.38	8.12e-05	Distal Intergenic	7	108839651	108839704	54	1	1702651	NA	MIR2285BV	microRNA mir-2285bv
chr7	66202721	66203080	diffreps_chr7_66202721_66203080	1.2	0.000110524	Distal Intergenic	7	66108778	66144330	35553	1	93944	ENSBTAG00000019457	MRPL22	mitochondrial ribosomal protein L22
chr7	2966461	2967000	diffreps_chr7_2966461_2967000	1.06	1.21e-06	Promoter (<=1kb)	7	2956083	2966802	10720	2	0	ENSBTAG00000014918	IBA57	iron-sulfur cluster assembly factor IBA57
chr7	4422901	4423120	diffreps_chr7_4422901_4423120	1.14	0.00401108	Promoter (<=1kb)	7	4422721	4430541	7821	1	181	ENSBTAG00000004630	COMP	cartilage oligomeric matrix protein
chr7	16932701	16933780	diffreps_chr7_16932701_16933780	1.1	0	3' UTR	7	16952355	16957071	4717	2	23291	ENSBTAG00000004403	CD320	CD320 molecule
chr7	11624741	11625360	diffreps_chr7_11624741_11625360	1.12	1.62e-08	Distal Intergenic	7	11592576	11610311	17736	1	32166	ENSBTAG00000006642	PRKACA	protein kinase cAMP-activated catalytic subunit alpha
chr7	21233561	21233940	diffreps_chr7_21233561_21233940	1.01	0.000838668	Distal Intergenic	7	21239227	21243937	4711	1	-5287	ENSBTAG00000004521	LSM7	LSM7 homolog, U6 small nuclear RNA and mRNA degradation associated
chr7	27617041	27617260	diffreps_chr7_27617041_27617260	1.1	0.00270843	Distal Intergenic	7	27359034	27434689	75656	2	-182353	ENSBTAG00000014974	GRAMD2B	GRAM domain containing 2B
chr7	43342601	43343260	diffreps_chr7_43342601_43343260	1.07	8.94e-08	Distal Intergenic	7	43325602	43335548	9947	1	17000	ENSBTAG00000020269	MISP	mitotic spindle positioning
chr7	860561	860860	diffreps_chr7_860561_860860	1.08	0.00181871	Distal Intergenic	7	864977	910376	45400	1	-4117	ENSBTAG00000002215	GFPT2	glutamine-fructose-6-phosphate transaminase 2
chr7	17995781	17996420	diffreps_chr7_17995781_17996420	1.17	6.92e-08	Promoter (<=1kb)	7	17996518	18005883	9366	1	-98	ENSBTAG00000031809	DENND1C	DENN domain containing 1C
chr7	47093101	47093620	diffreps_chr7_47093101_47093620	1.66	1.78e-10	Distal Intergenic	7	47070289	47078654	8366	2	-14448	ENSBTAG00000006694	CXCL14	C-X-C motif chemokine ligand 14
chr7	18090921	18091220	diffreps_chr7_18090921_18091220	1.26	0.000889793	Distal Intergenic	7	18079516	18084741	5226	2	-6181	ENSBTAG00000014712	CLPP	caseinolytic mitochondrial matrix peptidase proteolytic subunit
chr7	110304041	110304580	diffreps_chr7_110304041_110304580	1.08	2.96e-06	Distal Intergenic	7	108839651	108839704	54	1	1464391	NA	MIR2285BV	microRNA mir-2285bv
chr7	45578201	45578540	diffreps_chr7_45578201_45578540	1.53	8.08e-06	Distal Intergenic	7	45648090	45661066	12977	2	82526	ENSBTAG00000013112	C7H5orf15	chromosome 7 C5orf15 homolog
chr7	18936921	18937360	diffreps_chr7_18936921_18937360	1.69	1.64e-09	Distal Intergenic	7	18682927	18711822	28896	1	253995	ENSBTAG00000001790	SAFB2	scaffold attachment factor B2
chr7	1392641	1392880	diffreps_chr7_1392641_1392880	1.04	0.00514081	Intron (NM_001101999/514521, intron 6 of 22)	7	1374540	1414805	40266	1	18102	ENSBTAG00000015611	TBC1D9B	TBC1 domain family member 9B
chr7	18292721	18293000	diffreps_chr7_18292721_18293000	1.03	0.0039011	Distal Intergenic	7	18305239	18398131	92893	1	-12239	ENSBTAG00000017661	RFX2	regulatory factor X2
chr7	49267501	49267820	diffreps_chr7_49267501_49267820	1.18	0.000491388	Distal Intergenic	7	49339700	49357202	17503	1	-71880	ENSBTAG00000007782	MYOT	myotilin
chr7	48947701	48948460	diffreps_chr7_48947701_48948460	1.53	1.49e-13	Promoter (<=1kb)	7	48366666	48948034	581369	2	0	ENSBTAG00000003502	SPOCK1	SPARC (osteonectin), cwcv and kazal like domains proteoglycan 1
chr7	21024081	21024320	diffreps_chr7_21024081_21024320	1.12	0.0030896	Intron (NM_001113314/618399, intron 2 of 4)	7	20959393	21097631	138239	1	64689	ENSBTAG00000007644	GNG7	G protein subunit gamma 7
chr7	18796121	18796480	diffreps_chr7_18796121_18796480	1.02	0.000542897	Distal Intergenic	7	18682927	18711822	28896	1	113195	ENSBTAG00000001790	SAFB2	scaffold attachment factor B2
chr7	14578261	14578760	diffreps_chr7_14578261_14578760	1.61	5.19e-09	Intron (NM_001205624/507881, intron 6 of 66)	7	14542635	14587292	44658	2	8532	ENSBTAG00000010179	COL5A3	collagen type V alpha 3 chain
chr7	802781	803280	diffreps_chr7_802781_803280	1.49	5.56e-10	Distal Intergenic	7	864977	910376	45400	1	-61697	ENSBTAG00000002215	GFPT2	glutamine-fructose-6-phosphate transaminase 2
chr7	98006741	98007100	diffreps_chr7_98006741_98007100	1.08	0.000438061	Distal Intergenic	7	98079213	98151757	72545	2	144657	ENSBTAG00000020860	CHD1	chromodomain helicase DNA binding protein 1
chr7	44373241	44373700	diffreps_chr7_44373241_44373700	1.53	2.4e-08	Distal Intergenic	7	44413326	44417009	3684	2	43309	ENSBTAG00000014676	SHROOM1	shroom family member 1
chr7	90036501	90036700	diffreps_chr7_90036501_90036700	1.76	0.000152959	Promoter (<=1kb)	7	90012728	90037230	24503	2	530	ENSBTAG00000013612	MBLAC2	metallo-beta-lactamase domain containing 2
chr7	56431201	56431600	diffreps_chr7_56431201_56431600	1.25	7.21e-06	Distal Intergenic	7	57065186	57086707	21522	2	655107	ENSBTAG00000035966	GRXCR2	glutaredoxin and cysteine rich domain containing 2
chr7	1103821	1104400	diffreps_chr7_1103821_1104400	1.08	3.79e-07	Intron (NM_001103259/523107, intron 5 of 5)	7	1184719	1327866	143148	1	-80319	ENSBTAG00000004856	RNF130	ring finger protein 130
chr7	4756141	4756740	diffreps_chr7_4756141_4756740	1.46	2.72e-09	Promoter (<=1kb)	7	4741043	4756700	15658	2	0	ENSBTAG00000003947	SSBP4	single stranded DNA binding protein 4
chr7	14576941	14577320	diffreps_chr7_14576941_14577320	1.52	1.28e-06	Intron (NM_001205624/507881, intron 8 of 66)	7	14542635	14587292	44658	2	9972	ENSBTAG00000010179	COL5A3	collagen type V alpha 3 chain
chr7	16554461	16554740	diffreps_chr7_16554461_16554740	1.21	0.00112276	Distal Intergenic	7	16561211	16564668	3458	2	9928	ENSBTAG00000013429	CLEC4G	C-type lectin domain family 4 member G
chr7	25852141	25852360	diffreps_chr7_25852141_25852360	1.09	0.00489809	Promoter (<=1kb)	7	25761571	25853055	91485	2	695	ENSBTAG00000009637	SLC12A2	solute carrier family 12 member 2
chr7	95927141	95927340	diffreps_chr7_95927141_95927340	1.13	0.00352186	Distal Intergenic	7	96034562	96164212	129651	1	-107222	ENSBTAG00000000874	CAST	calpastatin
chr7	1004661	1005120	diffreps_chr7_1004661_1005120	1.83	7.3e-10	Promoter (<=1kb)	7	1004381	1109794	105414	1	281	ENSBTAG00000055156	RASGEF1C	RasGEF domain family member 1C
chr7	20024981	20025180	diffreps_chr7_20024981_20025180	1.03	0.0107081	Distal Intergenic	7	20027762	20036652	8891	1	-2582	ENSBTAG00000004258	EEF2	eukaryotic translation elongation factor 2
chr7	34312941	34313300	diffreps_chr7_34312941_34313300	1.14	0.000298974	Distal Intergenic	7	34325642	34425506	99865	2	112206	ENSBTAG00000006978	HSD17B4	hydroxysteroid 17-beta dehydrogenase 4
chr7	14949921	14950920	diffreps_chr7_14949921_14950920	1.09	0	Distal Intergenic	7	14926975	14938151	11177	2	-11771	ENSBTAG00000011699	CDC37	cell division cycle 37, HSP90 cochaperone
chr7	22017901	22018440	diffreps_chr7_22017901_22018440	1.11	1.03e-06	Distal Intergenic	7	22033881	22060149	26269	2	41709	ENSBTAG00000000668	SLC22A5	solute carrier family 22 member 5
chr8	60110461	60110720	diffreps_chr8_60110461_60110720	1.28	0.000996282	Distal Intergenic	8	60015695	60027821	12127	1	94767	ENSBTAG00000011445	TMEM8B	transmembrane protein 8B
chr8	44644121	44644560	diffreps_chr8_44644121_44644560	1.31	1.61e-06	Distal Intergenic	8	44403368	44612837	209470	1	240754	ENSBTAG00000033190	PGM5	phosphoglucomutase 5
chr8	72263381	72263980	diffreps_chr8_72263381_72263980	2.33	0	Distal Intergenic	8	72213269	72217537	4269	2	-45845	ENSBTAG00000021949	NEFL	neurofilament light
chr8	89095641	89096000	diffreps_chr8_89095641_89096000	2.15	1.64e-08	Distal Intergenic	8	89122677	89135893	13217	2	39893	ENSBTAG00000011374	S1PR3	sphingosine-1-phosphate receptor 3
chr8	7934781	7935180	diffreps_chr8_7934781_7935180	1.08	0.000190095	Distal Intergenic	8	7953781	7971554	17774	2	36374	ENSBTAG00000000011	TDH	L-threonine dehydrogenase
chr8	53056061	53056520	diffreps_chr8_53056061_53056520	1.34	5.02e-07	Distal Intergenic	8	52522641	52568603	45963	1	533421	ENSBTAG00000012757	GCNT1	glucosaminyl (N-acetyl) transferase 1
chr8	9957821	9958240	diffreps_chr8_9957821_9958240	1.23	5.14e-06	Exon (NM_001046363/533964, exon 13 of 17)	8	9980040	10017423	37384	2	59183	ENSBTAG00000008844	EXTL3	exostosin like glycosyltransferase 3
chr8	61864661	61864920	diffreps_chr8_61864661_61864920	1.06	0.00285456	Distal Intergenic	8	61868932	61881696	12765	1	-4012	ENSBTAG00000018922	TRMT10B	tRNA methyltransferase 10B
chr8	88510041	88510580	diffreps_chr8_88510041_88510580	1.11	3.86e-08	Promoter (<=1kb)	8	88508020	88509569	1550	2	-473	ENSBTAG00000003033	GADD45G	growth arrest and DNA damage inducible gamma
chr8	7835361	7835700	diffreps_chr8_7835361_7835700	1.33	3.81e-05	Intron (NM_001075968/532587, intron 5 of 12)	8	7822307	7874141	51835	2	38441	ENSBTAG00000005049	BLK	BLK proto-oncogene, Src family tyrosine kinase
chr8	45647521	45647800	diffreps_chr8_45647521_45647800	1.02	0.00295991	Intron (NM_001205814/515571, intron 1 of 11)	8	45580258	45664602	84345	2	16802	ENSBTAG00000008877	APBA1	amyloid beta precursor protein binding family A member 1
chr8	111096701	111097000	diffreps_chr8_111096701_111097000	1.09	0.00207782	Intron (NM_001191328/613935, intron 1 of 8)	8	111093400	111160549	67150	1	3302	ENSBTAG00000018387	EIPR1	EARP complex and GARP complex interacting protein 1
chr8	89052001	89052280	diffreps_chr8_89052001_89052280	1.75	4e-05	Distal Intergenic	8	89122677	89135893	13217	2	83613	ENSBTAG00000011374	S1PR3	sphingosine-1-phosphate receptor 3
chr8	63155661	63156080	diffreps_chr8_63155661_63156080	1.25	1.14e-05	Promoter (<=1kb)	8	63155396	63179245	23850	1	266	ENSBTAG00000021367	ANP32B	acidic nuclear phosphoprotein 32 family member B
chr8	96504641	96505200	diffreps_chr8_96504641_96505200	1.35	2.81e-09	Distal Intergenic	8	96663552	96758923	95372	1	-158352	ENSBTAG00000019187	ZNF462	zinc finger protein 462
chr8	67588141	67588580	diffreps_chr8_67588141_67588580	1.03	0.00013348	Distal Intergenic	8	67361738	67371555	9818	2	-216587	ENSBTAG00000000841	LZTS1	leucine zipper tumor suppressor 1
chr8	75917941	75918140	diffreps_chr8_75917941_75918140	1.27	0.00287775	Downstream (2-3kb)	8	75895267	75897160	1894	2	-20782	ENSBTAG00000008539	ENHO	energy homeostasis associated
chr8	103383501	103383940	diffreps_chr8_103383501_103383940	1.56	1.57e-07	Promoter (1-2kb)	8	103385604	103537042	151439	1	-1664	ENSBTAG00000019807	COL27A1	collagen type XXVII alpha 1 chain
chr8	22687821	22688300	diffreps_chr8_22687821_22688300	1.04	6.35e-07	Distal Intergenic	8	22707500	22708069	570	2	19769	NA	INFAF	interferon alpha F
chr8	65707021	65707220	diffreps_chr8_65707021_65707220	2.76	5.35e-07	Distal Intergenic	8	65903973	66088484	184512	1	-196753	ENSBTAG00000006446	CNTNAP3	contactin associated protein-like 3
chr8	67151601	67152020	diffreps_chr8_67151601_67152020	1.1	3.92e-05	Distal Intergenic	8	67230476	67282360	51885	2	130340	ENSBTAG00000020788	SLC18A1	solute carrier family 18 member A1
chr8	44238401	44238600	diffreps_chr8_44238401_44238600	1.08	0.00890968	Intron (NM_001191532/100295817, intron 1 of 47)	8	44032278	44271335	239058	2	32735	ENSBTAG00000002190	DOCK8	dedicator of cytokinesis 8
chr8	77953501	77953760	diffreps_chr8_77953501_77953760	1.21	0.00112276	Promoter (<=1kb)	8	77953425	78121833	168409	1	77	ENSBTAG00000010647	NTRK2	neurotrophic receptor tyrosine kinase 2
chr8	8795041	8795580	diffreps_chr8_8795041_8795580	1.23	6.04e-07	Intron (NM_174114/281312, intron 5 of 5)	8	8587779	8618663	30885	2	-176379	ENSBTAG00000004134	C8H8orf74	chromosome 8 C8orf74 homolog
chr8	53059561	53060040	diffreps_chr8_53059561_53060040	1.42	8.12e-08	Distal Intergenic	8	52522641	52568603	45963	1	536921	ENSBTAG00000012757	GCNT1	glucosaminyl (N-acetyl) transferase 1
chr8	76031201	76031400	diffreps_chr8_76031201_76031400	1.08	0.00890968	Promoter (<=1kb)	8	76030807	76032127	1321	2	727	ENSBTAG00000049217	LOC508933	uncharacterized LOC508933
chr8	93575541	93575960	diffreps_chr8_93575541_93575960	1.02	3.92e-05	Distal Intergenic	8	94568742	94581977	13236	1	-992782	ENSBTAG00000006901	NIPSNAP3A	nipsnap homolog 3A
chr8	11410901	11411300	diffreps_chr8_11410901_11411300	1.17	3.86e-05	Distal Intergenic	8	11330164	11335552	5389	2	-75350	ENSBTAG00000013974	TMEM215	transmembrane protein 215
chr8	7445061	7445300	diffreps_chr8_7445061_7445300	1.26	0.00159698	Distal Intergenic	8	7578498	7586982	8485	1	-133198	ENSBTAG00000012442	CTSB	cathepsin B
chr8	43593321	43593680	diffreps_chr8_43593321_43593680	1.31	5.45e-05	Distal Intergenic	8	43506907	43513838	6932	2	-79484	ENSBTAG00000008062	DMRT2	doublesex and mab-3 related transcription factor 2
chr8	106316701	106317080	diffreps_chr8_106316701_106317080	1.65	4.51e-07	Distal Intergenic	8	105876120	105887775	11656	1	440582	ENSBTAG00000017155	TRIM32	tripartite motif containing 32
chr8	14849361	14849580	diffreps_chr8_14849361_14849580	3.3	3.41e-09	Distal Intergenic	8	15215599	15215675	77	1	-366019	ENSBTAG00000037292	MIR873	microRNA mir-873
chr8	85268441	85268780	diffreps_chr8_85268441_85268780	1.08	0.000890125	Distal Intergenic	8	85366955	85382672	15718	1	-98175	ENSBTAG00000005803	PTPDC1	protein tyrosine phosphatase domain containing 1
chr8	75994501	75994740	diffreps_chr8_75994501_75994740	1.28	0.000996282	Distal Intergenic	8	75981884	75990300	8417	2	-4202	ENSBTAG00000018883	DCTN3	dynactin subunit 3
chr8	46731761	46732060	diffreps_chr8_46731761_46732060	1.23	0.000443281	Distal Intergenic	8	46642180	46642257	78	1	89582	ENSBTAG00000047378	MIR2285I	microRNA mir-2285i
chr8	12310861	12311320	diffreps_chr8_12310861_12311320	1.32	6.48e-07	Distal Intergenic	8	11611591	11674522	62932	2	-636340	ENSBTAG00000000555	ACO1	aconitase 1
chr8	78815141	78815720	diffreps_chr8_78815141_78815720	1.12	1.93e-07	Distal Intergenic	8	79167865	79255810	87946	1	-352145	ENSBTAG00000001016	NAA35	N-alpha-acetyltransferase 35, NatC auxiliary subunit
chr8	111925561	111926440	diffreps_chr8_111925561_111926440	1.43	1.01e-14	Exon (NM_001078012/537684, exon 2 of 21)	8	111921667	112087409	165743	1	3895	ENSBTAG00000003540	MYT1L	myelin transcription factor 1 like
chr8	65904001	65904220	diffreps_chr8_65904001_65904220	1.71	6.17e-05	Promoter (<=1kb)	8	65903973	66088484	184512	1	29	ENSBTAG00000006446	CNTNAP3	contactin associated protein-like 3
chr8	10413481	10413800	diffreps_chr8_10413481_10413800	1.19	0.000554996	Promoter (1-2kb)	8	10386132	10415330	29199	2	1530	ENSBTAG00000000534	PNOC	prepronociceptin
chr8	2122001	2122420	diffreps_chr8_2122001_2122420	2.08	2.29e-10	Distal Intergenic	8	1928150	1951959	23810	2	-170043	ENSBTAG00000050967	AADAT	aminoadipate aminotransferase
chr8	85905801	85906280	diffreps_chr8_85905801_85906280	1.79	4.75e-10	Promoter (<=1kb)	8	85905346	86141520	236175	1	456	ENSBTAG00000005092	ROR2	receptor tyrosine kinase like orphan receptor 2
chr8	74416441	74416860	diffreps_chr8_74416441_74416860	1.16	3.41e-05	Promoter (<=1kb)	8	74417327	74555612	138286	1	-467	ENSBTAG00000005958	PTK2B	protein tyrosine kinase 2 beta
chr8	111587381	111587800	diffreps_chr8_111587381_111587800	1.03	5.11e-05	Distal Intergenic	8	111921667	112087409	165743	1	-333867	ENSBTAG00000003540	MYT1L	myelin transcription factor 1 like
chr8	1880001	1880200	diffreps_chr8_1880001_1880200	1.5	0.000754255	Distal Intergenic	8	1832165	1847079	14915	2	-32923	ENSBTAG00000019539	MFAP3L	microfibril associated protein 3 like
chr8	84516101	84516340	diffreps_chr8_84516101_84516340	1.16	0.00456338	Promoter (<=1kb)	8	84504860	84516124	11265	2	0	ENSBTAG00000011204	NINJ1	ninjurin 1
chr8	77637341	77637680	diffreps_chr8_77637341_77637680	1.36	7.39e-05	Distal Intergenic	8	77514711	77587255	72545	2	-50087	ENSBTAG00000018280	SLC28A3	solute carrier family 28 member 3
chr8	109034901	109035300	diffreps_chr8_109034901_109035300	1.42	1.38e-06	Distal Intergenic	8	108637081	108834345	197265	2	-200557	ENSBTAG00000015936	BRINP1	BMP/retinoic acid inducible neural specific 1
chr8	28228821	28229060	diffreps_chr8_28228821_28229060	1.02	0.00808187	Distal Intergenic	8	28792830	28833728	40899	1	-563770	ENSBTAG00000007872	PSIP1	PC4 and SFRS1 interacting protein 1
chr8	103851921	103852280	diffreps_chr8_103851921_103852280	1.03	0.000710892	Distal Intergenic	8	103800600	103825494	24895	1	51322	ENSBTAG00000000204	TMEM268	transmembrane protein 268
chr8	74644781	74645080	diffreps_chr8_74644781_74645080	1.02	0.00144639	Intron (NM_001075534/511716, intron 12 of 18)	8	74669366	74693888	24523	1	-24286	ENSBTAG00000026748	GULO	L-gulono-gamma-lactone oxidase
chr8	18576521	18576840	diffreps_chr8_18576521_18576840	1.04	0.00189903	Distal Intergenic	8	19634212	19637417	3206	1	-1057372	ENSBTAG00000023412	IZUMO3	IZUMO family member 3
chr8	29285401	29285840	diffreps_chr8_29285401_29285840	1.57	1.72e-08	Distal Intergenic	8	29303339	29452913	149575	1	-17499	ENSBTAG00000020141	FREM1	FRAS1 related extracellular matrix 1
chr8	31258401	31258620	diffreps_chr8_31258401_31258620	1.06	0.00677122	Distal Intergenic	8	31058380	31205201	146822	1	200022	ENSBTAG00000043961	MPDZ	multiple PDZ domain crumbs cell polarity complex component
chr8	99768541	99769060	diffreps_chr8_99768541_99769060	1.17	1.14e-06	Distal Intergenic	8	99746345	99752613	6269	2	-15929	ENSBTAG00000003240	C8H9orf152	chromosome 8 C9orf152 homolog
chr8	1317221	1317420	diffreps_chr8_1317221_1317420	1.35	0.0013734	Promoter (<=1kb)	8	1162183	1318002	155820	2	582	ENSBTAG00000001508	SH3RF1	SH3 domain containing ring finger 1
chr8	43521441	43521880	diffreps_chr8_43521441_43521880	1.39	4.32e-08	Distal Intergenic	8	43506907	43513838	6932	2	-7604	ENSBTAG00000008062	DMRT2	doublesex and mab-3 related transcription factor 2
chr8	51050261	51050620	diffreps_chr8_51050261_51050620	1.18	0.000154598	Distal Intergenic	8	51153923	51214968	61046	1	-103303	ENSBTAG00000002746	OSTF1	osteoclast stimulating factor 1
chr8	21082681	21082880	diffreps_chr8_21082681_21082880	1.03	0.0107081	Distal Intergenic	8	21730255	21735209	4955	2	652329	ENSBTAG00000001315	DMRTA1	DMRT like family A1
chr8	24773701	24774060	diffreps_chr8_24773701_24774060	1.01	0.00110141	Intron (NM_001144094/525618, intron 6 of 9)	8	24864803	24891661	26859	2	117601	ENSBTAG00000010821	ACER2	alkaline ceramidase 2
chr8	80711401	80711600	diffreps_chr8_80711401_80711600	1.42	0.00103132	Promoter (<=1kb)	8	80711246	80921087	209842	1	156	ENSBTAG00000000738	DAPK1	death associated protein kinase 1
chr8	31400261	31400500	diffreps_chr8_31400261_31400500	1.52	0.000196124	Distal Intergenic	8	31503226	31557952	54727	2	157452	ENSBTAG00000010431	LURAP1L	leucine rich adaptor protein 1 like
chr8	102371701	102372040	diffreps_chr8_102371701_102372040	1.58	5.75e-06	Distal Intergenic	8	102402632	102411011	8380	1	-30592	ENSBTAG00000005115	SLC31A2	solute carrier family 31 member 2
chr8	1687401	1687820	diffreps_chr8_1687401_1687820	1.05	0.00022677	Distal Intergenic	8	1692075	1693395	1321	1	-4255	ENSBTAG00000035293	LOC615521	GrpE-like 2, mitochondrial-like
chr8	51097741	51098040	diffreps_chr8_51097741_51098040	1.03	0.0039011	Distal Intergenic	8	51153923	51214968	61046	1	-55883	ENSBTAG00000002746	OSTF1	osteoclast stimulating factor 1
chr8	17915341	17915540	diffreps_chr8_17915341_17915540	1.08	0.00890968	Distal Intergenic	8	17332244	17402869	70626	1	583098	ENSBTAG00000001223	CAAP1	caspase activity and apoptosis inhibitor 1
chr8	54452881	54453240	diffreps_chr8_54452881_54453240	1.01	0.00110141	Distal Intergenic	8	54216912	54245206	28295	1	235970	ENSBTAG00000013960	PSAT1	phosphoserine aminotransferase 1
chr8	89976641	89976940	diffreps_chr8_89976641_89976940	1.09	0.00237285	Distal Intergenic	8	90058696	90067693	8998	1	-81756	ENSBTAG00000015171	CDK20	cyclin dependent kinase 20
chr8	62143341	62143620	diffreps_chr8_62143341_62143620	1.46	0.000168911	Promoter (<=1kb)	8	62008700	62144071	135372	2	451	ENSBTAG00000014922	SHB	SH2 domain containing adaptor protein B
chr8	105065661	105065960	diffreps_chr8_105065661_105065960	1.69	1.03e-05	Distal Intergenic	8	105876120	105887775	11656	1	-810160	ENSBTAG00000017155	TRIM32	tripartite motif containing 32
chr8	90451341	90451760	diffreps_chr8_90451341_90451760	1.01	0.0001376	Distal Intergenic	8	90336404	90348581	12178	1	114938	ENSBTAG00000021992	CAVIN4	caveolae associated protein 4
chr8	85904781	85905760	diffreps_chr8_85904781_85905760	1.83	0	Promoter (<=1kb)	8	85905346	86141520	236175	1	0	ENSBTAG00000005092	ROR2	receptor tyrosine kinase like orphan receptor 2
chr8	7642781	7643080	diffreps_chr8_7642781_7643080	1.37	0.00033147	3' UTR	8	7625926	7636345	10420	2	-6437	ENSBTAG00000004769	NEIL2	nei like DNA glycosylase 2
chr8	103711761	103711980	diffreps_chr8_103711761_103711980	1.64	0.000145006	Distal Intergenic	8	103783362	103792352	8991	1	-71382	ENSBTAG00000000203	ATP6V1G1	ATPase H+ transporting V1 subunit G1
chr8	59173501	59173720	diffreps_chr8_59173501_59173720	1.14	0.00401108	Downstream (2-3kb)	8	59176686	59182194	5509	2	8474	ENSBTAG00000017338	FAM205C	family with sequence similarity 205 member C
chr9	28243321	28243660	diffreps_chr9_28243321_28243660	1.14	0.000533343	Distal Intergenic	9	28261741	28338600	76860	2	94940	ENSBTAG00000021099	CLVS2	clavesin 2
chr9	10069281	10069940	diffreps_chr9_10069281_10069940	1.23	4.02e-14	Promoter (<=1kb)	9	9975341	10070046	94706	2	106	ENSBTAG00000020817	B3GAT2	beta-1,3-glucuronyltransferase 2
chr9	64332261	64332740	diffreps_chr9_64332261_64332740	1.2	3.63e-06	Distal Intergenic	9	63953756	64026731	72976	2	-305531	ENSBTAG00000048655	NT5E	5'-nucleotidase ecto
chr9	12196101	12196340	diffreps_chr9_12196101_12196340	1.21	0.00202167	Distal Intergenic	9	12765347	12766525	1179	2	570185	ENSBTAG00000019600	OOEP	oocyte expressed protein
chr9	87208381	87208960	diffreps_chr9_87208381_87208960	1.26	9.6e-09	Distal Intergenic	9	87170617	87183113	12497	1	37765	ENSBTAG00000024751	ULBP17	UL16-binding protein 17
chr9	14779201	14779560	diffreps_chr9_14779201_14779560	1.27	6.98e-05	Distal Intergenic	9	14661264	14776366	115103	2	-2836	ENSBTAG00000020056	COL12A1	collagen type XII alpha 1 chain
chr9	100395101	100395860	diffreps_chr9_100395101_100395860	1.13	1.76e-09	Distal Intergenic	9	100424187	100448242	24056	2	52382	ENSBTAG00000015485	C9H6orf118	chromosome 9 C6orf118 homolog
chr9	42896301	42896660	diffreps_chr9_42896301_42896660	1.09	0.000568916	Distal Intergenic	9	42910877	42925214	14338	1	-14217	ENSBTAG00000012534	BEND3	BEN domain containing 3
chr9	45085421	45086320	diffreps_chr9_45085421_45086320	1.57	0	Distal Intergenic	9	45142839	45261156	118318	1	-56519	ENSBTAG00000001533	HACE1	HECT domain and ankyrin repeat containing E3 ubiquitin protein ligase 1
chr9	54965061	54965420	diffreps_chr9_54965061_54965420	1.1	0.000319531	Distal Intergenic	9	54296791	54379111	82321	2	-585951	ENSBTAG00000005026	MANEA	mannosidase endo-alpha
chr9	50614081	50614480	diffreps_chr9_50614081_50614480	1.6	4.13e-07	Distal Intergenic	9	50809460	50885028	75569	1	-194980	ENSBTAG00000005729	FBXL4	F-box and leucine rich repeat protein 4
chr9	26385081	26385440	diffreps_chr9_26385081_26385440	1.15	0.000338945	Intron (NM_001102345/787444, intron 4 of 6)	9	25985760	26078941	93182	2	-306141	ENSBTAG00000003336	TPD52L1	TPD52 like 1
chr9	65596681	65596880	diffreps_chr9_65596681_65596880	1.27	0.00287775	Distal Intergenic	9	65426517	65543569	117053	2	-53113	ENSBTAG00000013591	CYB5R4	cytochrome b5 reductase 4
chr9	96510841	96511560	diffreps_chr9_96510841_96511560	1.07	6.02e-10	Distal Intergenic	9	96575186	96622803	47618	2	111243	ENSBTAG00000001271	PLG	plasminogen
chr9	19406101	19406500	diffreps_chr9_19406101_19406500	1.51	8.1e-07	Distal Intergenic	9	19256542	19330621	74080	1	149560	ENSBTAG00000055014	SH3BGRL2	SH3 domain binding glutamate rich protein like 2
chr9	9241401	9241680	diffreps_chr9_9241401_9241680	1.87	6.78e-06	Distal Intergenic	9	9683364	9713990	30627	1	-441684	ENSBTAG00000027049	SDHAF4	succinate dehydrogenase complex assembly factor 4
chr9	96325221	96325640	diffreps_chr9_96325221_96325640	1.08	0.000107456	Intron (NM_001101098/519461, intron 6 of 10)	9	96309373	96346189	36817	1	15849	ENSBTAG00000008540	SLC22A1	solute carrier family 22 member 1
chr9	43213521	43213820	diffreps_chr9_43213521_43213820	1.03	0.00447842	Distal Intergenic	9	43290550	43329328	38779	2	115508	ENSBTAG00000017557	QRSL1	glutaminyl-tRNA amidotransferase subunit QRSL1
chr9	23836721	23836960	diffreps_chr9_23836721_23836960	1.11	0.00559959	Distal Intergenic	9	23958097	24000910	42814	1	-121137	ENSBTAG00000003887	ECHDC1	ethylmalonyl-CoA decarboxylase 1
chr9	79261061	79261780	diffreps_chr9_79261061_79261780	1.25	8e-12	Distal Intergenic	9	79578213	79586431	8219	2	324651	ENSBTAG00000043954	NMBR	neuromedin B receptor
chr9	83029661	83029880	diffreps_chr9_83029661_83029880	1.07	0.00776853	Promoter (<=1kb)	9	82921413	83030362	108950	2	482	ENSBTAG00000015181	EPM2A	EPM2A glucan phosphatase, laforin
chr9	103603501	103603860	diffreps_chr9_103603501_103603860	1.15	0.000190321	Distal Intergenic	9	103551504	103577184	25681	1	51998	ENSBTAG00000000918	ERMARD	ER membrane associated RNA degradation
[truncated: 269 more rows]
