# Supplementary material for: Butyrate Induces Modifications of the CTCF-Binding Landscape in Cattle Cells
Source: Biomolecules. 2022 Aug 25;12(9):1177. doi: 10.3390/biom12091177 (PMC9496099; doi:10.3390/biom12091177)
Supplement: Supplementary file 1 [file biomolecules-12-01177-s001.zip › Table S3.xlsx]

## Sheet: Sheet1
Table S3. Enriched gene ontology (GO) terms (FDR < 0.05) for genes associated with butyrate repressed differentially CTCF-binding sites for biological process.
Pathway	Enrichment FDR	Fold Enrichment	n of Genes	Pathway Genes	Specific GO term in the repressed CTCF regions?	Genes
Protein localization	0.0112601	2.18625	38	1743		TCIRG1 GIPC1 DNAJB6 COPE LDLRAP1 WNT7A LGALS3 SESN2 JAK1 AKAP10 STXBP1 ASPSCR1 TUB CEP55 VPS11 RAB23 GPR89A KPNB1 SCYL1 PPHLN1 HOOK2 TBC1D12 MBTPS1 ATP2C1 NDEL1 COPG1 NMD3 PAFAH1B1 COG3 BUB3 HEPACAM AGK MAPK15 PRR5L TRIM8 SAR1B TTC7A GSK3B
Retrograde vesicle-mediated transport, Golgi to endoplasmic reticulum	0.0204508	14.747	5	34		COPE SCYL1 ERGIC1 COG3 NPRL2
Intracellular transport	0.0204508	2.43266	27	1113	Yes	GIPC1 LDLRAP1 BLOC1S4 ASPSCR1 TUB NEMF VPS11 RAB23 KPNB1 HOOK2 TBC1D12 MBTPS1 EIF6 NDEL1 AP5Z1 COPG1 NPM1 ERGIC1 NMD3 PAFAH1B1 COG3 MGRN1 AGK MAPK15 PRR5L SAR1B GSK3B
Cellular protein localization	0.0253249	2.24219	29	1297		TCIRG1 GIPC1 LDLRAP1 LGALS3 SESN2 STXBP1 ASPSCR1 TUB VPS11 RAB23 KPNB1 SCYL1 PPHLN1 TBC1D12 MBTPS1 ATP2C1 NDEL1 COPG1 NMD3 COG3 BUB3 HEPACAM AGK MAPK15 PRR5L TRIM8 SAR1B TTC7A GSK3B
Cellular macromolecule localization	0.0253249	2.23186	29	1303		TCIRG1 GIPC1 LDLRAP1 LGALS3 SESN2 STXBP1 ASPSCR1 TUB VPS11 RAB23 KPNB1 SCYL1 PPHLN1 TBC1D12 MBTPS1 ATP2C1 NDEL1 COPG1 NMD3 COG3 BUB3 HEPACAM AGK MAPK15 PRR5L TRIM8 SAR1B TTC7A GSK3B
