# Supplementary material for: Butyrate Induces Modifications of the CTCF-Binding Landscape in Cattle Cells
Source: Biomolecules. 2022 Aug 25;12(9):1177. doi: 10.3390/biom12091177 (PMC9496099; doi:10.3390/biom12091177)
Supplement: Supplementary file 1 [file biomolecules-12-01177-s001.zip › Table S4.xlsx]

## Sheet: Sheet1
Table S4. Enriched gene ontology (GO) terms (FDR < 0.05) for genes associated with butyrate induced differentially CTCF-binding sites for biological process, cellular component, and molecular function.
Pathway	Enrichment FDR	Fold Enrichment	n of Genes	Pathway Genes	Genes
Biological process
Cell-cell signaling	1.65046e-09	1.89346	136	1051	GRIN2B NRXN2 PNOC LZTS1 NXN PLG GID8 FZD1 CTNND1 HTR5A LHX5 CHRNB4 GABRA5 CTBP2 AMFR MCU DGKE CCNE1 BLK ROR2 BMP2 GDNF TRH GJB5 SYNGR1 CBLN2 C1QTNF1 ADGRB1 S100A9 VANGL2 FFAR2 PRKACA MITF FGG NOS2 JPH3 SMAD4 FZD10 JPH4 STXBP3 NGF CHRNB2 KCNA5 PLCL1 TM2D3 CACNA1B NPTN GPC5 APBA1 TNFSF11 WNT10A EIF4E SMPD3 PLCL2 ARL6 CRY1 VAX2 NTRK2 DRD2 DNM1 TBX5 CHRM1 GRIK5 TFR2 HOXA5 DTNA SRF PTPRU DKK2 INS CYB5…
Cell migration	1.86474e-09	1.84367	142	1127	NIPBL DOCK10 BMP10 PLG HACE1 IGSF10 DUSP10 SPRY2 NDN DOCK8 CHL1 EMX2 FER TAFA4 JAM3 TMEM201 SPOCK1 ITGB8 MCU FAT3 SIX2 CXCL12 ROR2 BMP2 GDNF CRTAM EPHB3 VEGFA YWHAE BARHL2 PTK2B S1PR1 CTTN ADGRB1 GPI S100A9 FFAR2 MITF CXCL14 KIRREL3 LCP1 TREM2 CDH5 MARVELD3 FN1 GPC5 VASH1 GBX2 TNFSF11 ITGA4 STAT5A SLC12A2 SMPD3 XCL1 TLX3 ANXA3 PEX5 NTRK2 PRKCQ DRD2 BMPER ZC3H12A TBX5 PHACTR1 NTN1 HOXA5 LIMA1 RAPG…
Regulation of multicellular organismal process	3.26147e-09	1.61538	206	1866	PIM1 TLR5 NIPBL ADAMTS5 AJAP1 BMP10 MACROH2A2 PLG NLRP3 PKM DIO2 DUSP10 LUM SPRY2 CDX2 DCT HOPX HES5 VSTM5 IRF4 LY9 CHRNB4 NR1H2 PRKCH MATN1 NOL3 ITGB8 EPAS1 LPAR3 SIX2 TNFRSF1A COMP TOX BMP2 GDNF CRTAM EPHB3 VEGFA HOXB7 PTK2B CBLN2 S1PR1 CTTN C1QTNF1 ADGRB1 GPI FFAR2 CARD9 MITF SLC7A5 FGG NOS2 SMAD4 JPH4 TREM2 CDH5 NGF MARVELD3 KCNA5 PLCL1 NPR3 NPHS1 HMGCR DMRT2 NPTN IL20RB FN1 MYL3 SRSF6 TLR3 V…
Locomotion	4.1164e-09	1.72583	163	1382	NIPBL DOCK10 BMP10 PLG IGSF9 HACE1 IGSF10 DUSP10 SPRY2 NDN DOCK8 CHL1 EMX2 FER TAFA4 JAM3 TMEM201 SPOCK1 CNTN6 ITGB8 MCU FAT3 SIX2 CRMP1 CXCL12 ROR2 BMP2 GDNF CRTAM EPHB3 VEGFA YWHAE BARHL2 PTK2B S1PR1 CTTN CCRL2 ADGRB1 GPI GAP43 S100A9 FFAR2 MITF CXCL14 NRCAM KIRREL3 EPHA3 JPH3 SMAD4 LCP1 TREM2 CDH5 MARVELD3 NPTN FN1 GPC5 VASH1 GBX2 TNFSF11 ITGA4 STAT5A SLC12A2 SMPD3 XCL1 TLX3 ANXA3 PEX5 NTRK2 P…
Cell motility	8.20689e-08	1.71045	146	1249	NIPBL DOCK10 BMP10 PLG HACE1 IGSF10 DUSP10 SPRY2 NDN DOCK8 CHL1 EMX2 FER TAFA4 JAM3 TMEM201 SPOCK1 ITGB8 MCU FAT3 SIX2 CXCL12 ROR2 BMP2 GDNF CRTAM EPHB3 VEGFA YWHAE BARHL2 PTK2B S1PR1 CTTN ADGRB1 GPI S100A9 FFAR2 MITF CXCL14 KIRREL3 LCP1 TREM2 CDH5 MARVELD3 FN1 GPC5 VASH1 GBX2 TNFSF11 ITGA4 STAT5A SLC12A2 SMPD3 XCL1 TLX3 ANXA3 PEX5 NTRK2 PRKCQ DRD2 BMPER ZC3H12A TBX5 PHACTR1 FBLN1 NTN1 HOXA5 LIMA…
Localization of cell	8.20689e-08	1.71045	146	1249	NIPBL DOCK10 BMP10 PLG HACE1 IGSF10 DUSP10 SPRY2 NDN DOCK8 CHL1 EMX2 FER TAFA4 JAM3 TMEM201 SPOCK1 ITGB8 MCU FAT3 SIX2 CXCL12 ROR2 BMP2 GDNF CRTAM EPHB3 VEGFA YWHAE BARHL2 PTK2B S1PR1 CTTN ADGRB1 GPI S100A9 FFAR2 MITF CXCL14 KIRREL3 LCP1 TREM2 CDH5 MARVELD3 FN1 GPC5 VASH1 GBX2 TNFSF11 ITGA4 STAT5A SLC12A2 SMPD3 XCL1 TLX3 ANXA3 PEX5 NTRK2 PRKCQ DRD2 BMPER ZC3H12A TBX5 PHACTR1 FBLN1 NTN1 HOXA5 LIMA…
Regulation of multicellular organismal development	2.56791e-07	1.81525	115	927	PIM1 NIPBL AJAP1 BMP10 MACROH2A2 PKM DUSP10 SPRY2 DCT HOPX HES5 VSTM5 PRKCH MATN1 ITGB8 LPAR3 SIX2 TNFRSF1A COMP TOX BMP2 GDNF CRTAM EPHB3 VEGFA PTK2B CBLN2 S1PR1 ADGRB1 MITF SMAD4 TREM2 CDH5 NGF FN1 SRSF6 TLR3 VASH1 GBX2 TNFSF11 NR5A1 OTP ATP2B1 SMPD3 ANXA3 DMRTA2 XRCC5 DLL3 NTRK2 DRD2 BMPER CTSC ZC3H12A S1PR3 TBX5 NTN1 HOXA5 CYP26B1 HES7 RAPGEF2 FOXC2 SRF THBS4 INS SMOC2 NR2C2 PROM1 ITGA5 VAX1 …
Positive regulation of multicellular organismal process	3.16722e-07	1.78409	119	976	PIM1 TLR5 NIPBL BMP10 MACROH2A2 NLRP3 PKM DIO2 DUSP10 LUM DCT VSTM5 IRF4 LY9 CHRNB4 NR1H2 PRKCH ITGB8 EPAS1 LPAR3 TOX BMP2 GDNF CRTAM EPHB3 VEGFA HOXB7 PTK2B CBLN2 CTTN C1QTNF1 ADGRB1 FFAR2 CARD9 SLC7A5 FGG NOS2 SMAD4 TREM2 CDH5 NGF IL20RB FN1 TLR3 LY96 TNFSF11 NR5A1 FOXS1 OTP ATP2B1 ANXA3 DMRTA2 XRCC5 PEX5 ELOVL6 NTRK2 PRKCQ DRD2 BMPER ZC3H12A TBX5 GPAM NTN1 FOXC2 SRF INS SMOC2 NR2C2 FFAR3 TBX2 …
Regulation of developmental process	5.51877e-07	1.55181	184	1735	HIF1AN PIM1 NIPBL AJAP1 LZTS1 BMP10 GDF10 MACROH2A2 C1H21orf91 INSIG1 PKM DUSP10 SPRY2 CDX2 DCT HOPX HES5 TCF12 VSTM5 PRKCH MATN1 ITGB8 LPAR3 MCU FAT3 SIX2 TNFRSF1A PRRX1 COMP TOX ROR2 BMP2 GDNF CRTAM EPHB3 VEGFA HOXB7 BARHL2 PTK2B CBLN2 S1PR1 ADGRB1 CD53 VANGL2 PRKACA MITF CXCL14 SMAD4 RBFOX1 TREM2 CDH5 NGF OLFM2 HNRNPU DMRT2 FN1 CDKN1A SRSF6 TLR3 VASH1 GBX2 TNFSF11 NR5A1 FOXS1 WNT10A OTP ADRA2B…
Anatomical structure formation involved in morphogenesis	7.71122e-07	1.83347	104	830	PIM1 ADAMTS5 BMP10 PKM SPRY2 CDX2 HOPX HES5 SALL4 LHX5 JAM3 ITGB8 EPAS1 FAT3 SIX2 ROR2 BMP2 GDNF EPHB3 VEGFA ZPBP PTK2B S1PR1 ADGRB1 GPI CD53 PRKACA NRCAM SMAD4 TREM2 CDH5 HOXB1 NPHS1 DMRT2 FN1 TLR3 VASH1 GBX2 CRB1 ITGA4 MYOM2 SMPD3 ANXA3 PEF1 DLL3 BMPER MSX1 ZC3H12A TBX5 TNFSF13B HOXA5 HES7 FOXC2 SRF COL4A1 THBS4 COL2A1 SMOC2 NEBL WDR1 ITGA5 TBX2 SNAI1 OTX2 EPHB1 ITGB1 MACROH2A1 CDC73 PAFAH1B1 I…
Tissue development	9.20794e-07	1.62226	151	1362	PHOSPHO1 PIM1 AJAP1 USH1C BMP10 MACROH2A2 DUSP10 SPRY2 SAFB2 CDX2 SNX10 HES5 VPS52 SALL4 CRYGS PRKCH MATN1 ITGB8 SIX2 TNFRSF1A PRRX1 COMP AMBN TOX ROR2 BMP2 GDNF KRTDAP MSC HOXB7 GJB5 PTK2B S1PR1 GPI VANGL2 PRKACA SMAD4 HSD17B4 CERS3 ASB2 RBFOX1 CDH5 KRT14 HNRNPU NPHS1 DIPK2A DMRT2 CCM2 FN1 FEM1B MYL3 SRSF6 GBX2 TNFSF11 UPK1B NR5A1 WNT10A ITGA4 ATP2B1 SMPD3 PEF1 DMRTA2 DLL3 BMPER MSX1 S1PR3 TBX5 …
Regulation of localization	9.42748e-07	1.50386	200	1946	KCNJ1 PIM1 CNST NIPBL DOCK10 DAPK1 BMP10 INPP5E HACE1 INSIG1 C2CD5 LRRC52 IGSF10 DUSP10 SPRY2 DOCK8 SCN9A KCNJ8 KCNIP1 FER JAM3 NR1H2 NOL3 CLDN10 TARDBP CASR MCU TNFRSF1A CCNE1 ARFGAP1 BLK CXCL12 ROR2 BMP2 SLC31A2 GDNF DPP10 TRH VEGFA PTK2B C1QTNF1 ADGRB1 GPI FFAR2 PTPN1 PRKACA MITF CXCL14 FGG EPHA3 NOS2 JPH3 SMAD4 LCP1 JPH4 TREM2 STXBP3 CDH5 MARVELD3 KCNA5 HNRNPU NPHS1 HMGCR MAPK8 CACNA1B KCNAB2…
Movement of cell or subcellular component	1.32997e-06	1.56117	169	1584	NIPBL DOCK10 BMP10 PLG IGSF9 HACE1 IGSF10 DUSP10 SPRY2 NDN DOCK8 CHL1 KCNJ8 EMX2 FER TAFA4 JAM3 TMEM201 SPOCK1 CNTN6 ITGB8 MCU FAT3 SIX2 CRMP1 CXCL12 ROR2 BMP2 GDNF CRTAM EPHB3 VEGFA YWHAE BARHL2 PTK2B S1PR1 CTTN ADGRB1 GPI GAP43 S100A9 FFAR2 MITF CXCL14 NRCAM KIRREL3 EPHA3 SMAD4 LCP1 TREM2 CDH5 MARVELD3 KCNA5 HNRNPU NPTN FN1 GPC5 VASH1 GBX2 TNFSF11 RNF207 ITGA4 STAT5A SLC12A2 SMPD3 XCL1 TLX3 ANX…
Neurogenesis	3.58778e-06	1.64522	132	1174	NIPBL LZTS1 USH1C C1H21orf91 IGSF9 IGSF10 DUSP10 NDN DCT CHL1 HES5 TCF12 DBX1 EMX2 LHX5 GABRA5 SPOCK1 MYT1L CNTN6 LPAR3 FAT3 CRMP1 PRRX1 TOX BLK CXCL12 ROR2 BMP2 GDNF EPHB3 YWHAE BARHL2 PTK2B GAP43 S100A9 NRCAM KIRREL3 EPHA3 SMAD4 TREM2 NGF NPTN FN1 KLHL1 GBX2 CYFIP2 CRB1 GSX1 WNT10A OTP ADRA2B EIF4E MFRP TLX3 DMRTA2 XRCC5 DLL3 PEX5 VAX2 NTRK2 DRD2 LHX3 RP1 LMX1A PHACTR1 NTN1 HES7 RAPGEF2 S100A8 …
Nervous system development	4.07083e-06	1.53642	168	1600	NRXN2 NEUROD6 NIPBL LZTS1 USH1C MACROH2A2 C1H21orf91 IGSF9 IGSF10 DUSP10 NDN DCT CHL1 HES5 TCF12 INA DBX1 VSTM5 EMX2 SALL4 LHX5 GABRA5 SPOCK1 MYT1L CNTN6 NDUFS4 LPAR3 FAT3 CRMP1 PRRX1 TOX BLK CXCL12 ROR2 BMP2 GDNF EPHB3 YWHAE BARHL2 PTK2B CBLN2 S1PR1 MAST1 RBFOX3 ADGRB1 GAP43 S100A9 PRKACA NRCAM KIRREL3 EPHA3 SMAD4 RBFOX1 TREM2 STXBP3 NGF HOXB1 NPTN FN1 SSPO KLHL1 GBX2 CYFIP2 CRB1 GSX1 WNT10A OTP…
Generation of neurons	4.50881e-06	1.66957	123	1078	NIPBL LZTS1 USH1C C1H21orf91 IGSF9 IGSF10 NDN DCT CHL1 HES5 TCF12 DBX1 EMX2 LHX5 GABRA5 SPOCK1 MYT1L CNTN6 LPAR3 FAT3 CRMP1 PRRX1 TOX BLK CXCL12 ROR2 BMP2 GDNF EPHB3 YWHAE BARHL2 PTK2B GAP43 NRCAM KIRREL3 EPHA3 SMAD4 NGF NPTN FN1 KLHL1 GBX2 CYFIP2 CRB1 GSX1 WNT10A OTP ADRA2B EIF4E MFRP TLX3 DMRTA2 XRCC5 DLL3 PEX5 VAX2 NTRK2 DRD2 LHX3 RP1 LMX1A PHACTR1 NTN1 HES7 RAPGEF2 SRF BMP5 PROM1 PBX1 VAX1 DA…
Cell development	4.91945e-06	1.55372	158	1488	LZTS1 USH1C BMP10 DMRTA1 C1H21orf91 IGSF9 DUSP10 NDN DCT CHL1 HES5 FER AURKC GABRA5 MATN1 SPOCK1 MYT1L CNTN6 EPAS1 LPAR3 FAT3 TNFRSF1A CRMP1 PRRX1 COMP TOX BLK CXCL12 ROR2 BMP2 GDNF EPHB3 ZPBP BARHL2 PTK2B GAP43 S100A9 PRKACA NRCAM KIRREL3 EPHA3 SMAD4 HSD17B4 TREM2 CDH5 NGF HNRNPU MKX NPHS1 CCM2 NPTN FLI1 FN1 FEM1B KLHL1 GBX2 CYFIP2 TNFSF11 CRB1 PTX3 OTP ITGA4 MYOM2 SMPD3 MFRP PEF1 DMRTA2 XRCC5 D…
Positive regulation of developmental process	5.63608e-06	1.73195	107	904	HIF1AN PIM1 NIPBL BMP10 MACROH2A2 C1H21orf91 PKM DUSP10 CDX2 DCT HOPX TCF12 VSTM5 PRKCH ITGB8 LPAR3 MCU TNFRSF1A TOX BMP2 GDNF EPHB3 VEGFA HOXB7 PTK2B CBLN2 ADGRB1 CD53 SMAD4 TREM2 CDH5 NGF OLFM2 HNRNPU DMRT2 FN1 TLR3 TNFSF11 NR5A1 FOXS1 OTP ADRA2B ATP2B1 ANXA3 DMRTA2 XRCC5 PEX5 NTRK2 DRD2 BMPER ZC3H12A TBX5 TNFSF13B GPAM NTN1 HOXA5 CYP26B1 RAPGEF2 FOXC2 SRF BMP5 INS SMOC2 NR2C2 PROM1 SYT17 TBX2 …
Cell population proliferation	6.97142e-06	1.57236	147	1368	PIM1 ST8SIA1 BMP10 NAA35 DUSP10 SPRY2 GID8 RERG NDN DOCK8 DCT HES5 EEF1E1 EMX2 FER SALL4 LHX5 EAPP NDUFS4 SIX2 PRRX1 COMP CCNE1 TOX BLK ROR2 BMP2 GDNF CRTAM VEGFA PIAS1 PTK2B EIF2S2 S1PR1 MITF MMP16 NOS2 SMAD4 REG3G TREM2 CDH5 HNRNPU NPR3 DIPK2A GRK5 IL20RB FN1 CDKN1A SRSF6 IGFBP4 VASH1 SAAL1 SIGLEC10 GBX2 TNFSF11 CAMK2N1 OTP ITGA4 STAT5A SMPD3 PLCL2 DMRTA2 XRCC5 PRKCQ ACER2 DRD2 BMPER MSX1 COPS9…
Neuron differentiation	2.22886e-05	1.66969	110	964	LZTS1 USH1C C1H21orf91 IGSF9 NDN CHL1 HES5 TCF12 DBX1 EMX2 LHX5 GABRA5 SPOCK1 MYT1L CNTN6 LPAR3 FAT3 CRMP1 PRRX1 TOX BLK CXCL12 ROR2 BMP2 GDNF EPHB3 BARHL2 PTK2B GAP43 NRCAM KIRREL3 EPHA3 SMAD4 NGF NPTN FN1 KLHL1 GBX2 CYFIP2 CRB1 GSX1 WNT10A OTP ADRA2B EIF4E MFRP TLX3 DMRTA2 PEX5 VAX2 NTRK2 DRD2 LHX3 RP1 LMX1A PHACTR1 NTN1 RAPGEF2 SRF BMP5 PROM1 PBX1 VAX1 SYT17 OTX2 EPHB1 SLC39A12 IRX4 ITGB1 BRIN…
Cell fate commitment	2.30633e-05	2.6029	37	208	SPRY2 HES5 DBX1 IRF4 LY9 MYT1L EPAS1 SIX2 PRRX1 TOX ROR2 BMP2 BARHL2 GAP43 MITF SMAD4 TM2D3 GSX1 WNT10A TLX3 DMRTA2 LHX3 TBX5 CYP26B1 FOXC2 TBX2 ITGB1 SATB2 CDC73 GATA3 NR2F2 SFRP2 GATA2 FEZF2 TCF7L2 SFRP1 ONECUT1
Neuron migration	2.47724e-05	3.22412	26	118	NIPBL IGSF10 NDN CHL1 SPOCK1 FAT3 YWHAE BARHL2 KIRREL3 TLX3 PEX5 NTRK2 DRD2 PHACTR1 NTN1 RAPGEF2 SRF VAX1 NDE1 SATB2 PAFAH1B1 GATA3 NR2F2 FEZF2 SEMA6A LHX1
Sensory organ development	2.48834e-05	2.02504	62	448	NIPBL LPCAT1 USH1C INSIG1 SPRY2 HES5 CRYGS GABRA5 FAT3 SIX2 PRRX1 ROR2 BMP2 MITF CXCL14 CCM2 GBX2 CRB1 WNT10A MFRP VAX2 ATP6V1B1 NTRK2 DRD2 BMPER MSX1 LHX3 RP1 NTN1 CYP26B1 CLCN2 FOXC2 SRF COL4A1 SIX6 COL2A1 PROM1 PBX1 VAX1 TBX2 FOXI1 ANGPTL7 EPHB1 PAFAH1B1 LHFPL5 RHOJ GATA3 TSHR HMX2 STOX1 CRYBA4 ANP32B SIX3 RPL38 FOXL2 LHX1 GRXCR2 FGF20 MAF RCN1 FOXE3 TMIE
Animal organ morphogenesis	2.83817e-05	1.74241	93	781	PHOSPHO1 PIM1 NIPBL AJAP1 USH1C BMP10 INSIG1 SPRY2 CDX2 SNX10 HES5 EMX2 MATN1 FAT3 SIX2 PRRX1 COMP AMBN ROR2 BMP2 GDNF HOXB7 S1PR1 VANGL2 MMP16 SMAD4 HOXB1 FLI1 FEM1B MYL3 SRSF6 GBX2 TNFSF11 CRB1 ALPL WNT10A SMPD3 MFRP CAPN1 VAX2 ATP6V1B1 NTRK2 DRD2 MSX1 RP1 TBX5 NTN1 HOXA5 CYP26B1 FOXC2 FGF4 GCNT1 SRF COL2A1 PROM1 PBX1 TBX2 NTNG1 SNAI1 FOXI1 MMP13 EPHB1 LRRK2 SATB2 PAFAH1B1 LHFPL5 LY6E GATA3 TSH…
Regulation of locomotion	2.83817e-05	1.76463	89	738	NIPBL DOCK10 BMP10 HACE1 IGSF10 DUSP10 SPRY2 DOCK8 FER JAM3 MCU CXCL12 ROR2 BMP2 VEGFA PTK2B ADGRB1 GPI MITF CXCL14 TREM2 CDH5 MARVELD3 FN1 VASH1 STAT5A SMPD3 XCL1 ANXA3 DRD2 BMPER ZC3H12A TBX5 CHRM1 PHACTR1 FBLN1 NTN1 RAPGEF2 FOXC2 FGF4 PTPRU THBS4 SMOC2 SNAI1 SORL1 TMEFF2 CYP19A1 C15H11orf34 ITGB1 LRRK2 ST3GAL4 LBP PIN1 TRIM32 RHOJ GATA3 STK10 TSHR NOS3 APP NR2F2 CBLL1 PRKG1 SFRP2 CXCL17 SSX2IP…
Regulation of cell population proliferation	2.83817e-05	1.60267	123	1123	PIM1 ST8SIA1 BMP10 DUSP10 SPRY2 GID8 RERG NDN DCT HES5 EEF1E1 FER LHX5 EAPP NDUFS4 SIX2 PRRX1 COMP CCNE1 TOX BLK ROR2 BMP2 GDNF CRTAM VEGFA PIAS1 PTK2B S1PR1 MITF NOS2 SMAD4 REG3G TREM2 CDH5 HNRNPU NPR3 GRK5 IL20RB FN1 CDKN1A SRSF6 VASH1 SAAL1 SIGLEC10 CAMK2N1 OTP ITGA4 STAT5A SMPD3 DMRTA2 XRCC5 PRKCQ ACER2 DRD2 MSX1 COPS9 TBX5 TNFSF13B GPAM FBLN1 NTN1 HOXA5 RAPGEF2 FGF4 PTPRU THBS4 BMP5 INS CLEC…
Circulatory system development	3.06477e-05	1.74152	92	773	PIM1 NIPBL NXN BMP10 AP1B1 PLG PKM SPRY2 CDX2 HOPX KCNJ8 SALL4 JAM3 ITGB8 EPAS1 TNFRSF1A PRRX1 COMP BMP2 EPHB3 VEGFA PTK2B S1PR1 ADGRB1 NRCAM SMAD4 CDH5 HNRNPU DIPK2A CCM2 CDKN1A MYL3 TLR3 VASH1 GBX2 FOXS1 ANXA3 NTRK2 BMPER MSX1 ZC3H12A TBX5 FKBP10 HOXA5 RAPGEF2 FOXC2 SRF COL4A1 THBS4 COL2A1 SMOC2 NEBL ITGA5 TBX2 SNAI1 SHB ANGPTL7 EPHB1 IRX4 ITGB1 IL17F ADAMTS6 LY6E ISM1 RHOJ GATA3 E2F8 PAXIP1 NO…
Synaptic signaling	4.89288e-05	1.94105	65	490	GRIN2B NRXN2 PNOC LZTS1 PLG HTR5A CHRNB4 CTBP2 DGKE GDNF SYNGR1 CBLN2 ADGRB1 PRKACA JPH3 JPH4 NGF CHRNB2 PLCL1 CACNA1B NPTN APBA1 EIF4E PLCL2 NTRK2 DRD2 DNM1 CHRM1 GRIK5 DTNA SRF DAGLA GLRA1 EPHB1 CHRNA7 ITGB1 LRRK2 PAFAH1B1 LY6E CHRNA4 SV2C APP LRFN2 BACE1 APBA2 KCMF1 CACNA1E PRKCB SYNGAP1 CDH2 GJD2 GLRB CACNB2 CDH8 UNC13C HOMER1 HTR1E SV2B CDH11 ADRA2A GRIN2C LGMN FABP5 CPLX2 GRM8
Regulation of cell motility	5.6185e-05	1.75922	85	707	NIPBL DOCK10 BMP10 HACE1 IGSF10 DUSP10 SPRY2 DOCK8 FER JAM3 MCU CXCL12 ROR2 BMP2 VEGFA PTK2B ADGRB1 GPI MITF CXCL14 TREM2 CDH5 MARVELD3 FN1 VASH1 STAT5A SMPD3 XCL1 ANXA3 DRD2 BMPER ZC3H12A TBX5 PHACTR1 FBLN1 NTN1 RAPGEF2 FOXC2 FGF4 PTPRU THBS4 SMOC2 SNAI1 SORL1 TMEFF2 CYP19A1 C15H11orf34 ITGB1 ST3GAL4 LBP PIN1 TRIM32 RHOJ GATA3 STK10 NOS3 APP NR2F2 CBLL1 PRKG1 SFRP2 CXCL17 SSX2IP PLA2G7 MAPK15 SE…
Regulation of anatomical structure morphogenesis	5.95257e-05	1.80591	78	632	AJAP1 LZTS1 PKM SPRY2 CDX2 ITGB8 LPAR3 MCU SIX2 ROR2 BMP2 GDNF EPHB3 VEGFA HOXB7 PTK2B ADGRB1 VANGL2 CDH5 NGF DMRT2 FN1 TLR3 VASH1 WNT10A ANXA3 MKLN1 BMPER MSX1 ZC3H12A TNFSF13B FBLN1 ADCK1 NTN1 HOXA5 RAPGEF2 FOXC2 SRF THBS4 SMOC2 WDR1 ITGA5 SYT17 TBX2 WASF3 OTX2 ITGB1 LRRK2 CAPRIN1 PAFAH1B1 IL17F ISM1 RHOJ GATA3 MAPT NOS3 BNIP3 CHI3L1 SFRP2 STOX1 DDHD1 LZTS3 SEMA6A PRKCB SYNGAP1 CDH2 COL4A3 ANGP…
Regulation of cell migration	7.55425e-05	1.77165	81	669	NIPBL DOCK10 BMP10 HACE1 IGSF10 DUSP10 SPRY2 DOCK8 FER JAM3 MCU CXCL12 ROR2 BMP2 VEGFA PTK2B ADGRB1 GPI MITF CXCL14 TREM2 CDH5 MARVELD3 FN1 VASH1 STAT5A SMPD3 XCL1 ANXA3 DRD2 BMPER ZC3H12A TBX5 PHACTR1 NTN1 RAPGEF2 FOXC2 FGF4 PTPRU THBS4 SMOC2 SNAI1 SORL1 TMEFF2 CYP19A1 C15H11orf34 ITGB1 ST3GAL4 LBP TRIM32 RHOJ GATA3 STK10 NOS3 APP NR2F2 CBLL1 PRKG1 SFRP2 CXCL17 PLA2G7 MAPK15 SEMA6A IGF1R ANGPT4 …
Ear development	7.7443e-05	2.64543	32	177	NIPBL USH1C INSIG1 SPRY2 HES5 GABRA5 SIX2 PRRX1 ROR2 BMP2 CXCL14 CCM2 GBX2 ATP6V1B1 BMPER MSX1 LHX3 NTN1 COL2A1 FOXI1 PAFAH1B1 LHFPL5 GATA3 TSHR HMX2 STOX1 ANP32B RPL38 GRXCR2 FGF20 MAF TMIE
Trans-synaptic signaling	8.90545e-05	1.93436	62	469	GRIN2B NRXN2 PNOC LZTS1 PLG HTR5A CHRNB4 CTBP2 DGKE GDNF SYNGR1 CBLN2 ADGRB1 PRKACA JPH3 JPH4 NGF CHRNB2 PLCL1 CACNA1B NPTN APBA1 EIF4E PLCL2 NTRK2 DRD2 DNM1 CHRM1 GRIK5 SRF DAGLA GLRA1 EPHB1 CHRNA7 ITGB1 LRRK2 PAFAH1B1 CHRNA4 SV2C APP LRFN2 BACE1 APBA2 CACNA1E PRKCB SYNGAP1 CDH2 GJD2 GLRB CACNB2 CDH8 UNC13C HOMER1 HTR1E SV2B CDH11 ADRA2A GRIN2C LGMN FABP5 CPLX2 GRM8
Muscle structure development	0.00010143	2.01702	55	399	HIF1AN ADAMTS5 BMP10 PLG HOPX EPAS1 COMP BMP2 MSC S1PR1 ADGRB1 CD53 CXCL14 SMAD4 ASB2 RBFOX1 OLFM2 HNRNPU MKX NPHS1 MYL3 MYOM2 DMRTA2 MSX1 TBX5 CHRND CYP26B1 FOXC2 SRF DYSF NEBL WDR1 VAX1 MYF6 TBX2 EPHB1 ITGB1 ADAMTS15 MYOF LY6E TRIM32 NR2F2 LDB3 NRAP NKX2-5 CDH2 GTF3C5 TCF7L2 H3-3A HOMER1 SVIL FOXL2 PGM5 TNNI1 IGFBP5
Embryo development	0.000103106	1.66436	96	844	NIPBL KRT8 NXN USH1C PLG INSIG1 SPRY2 CDX2 HOPX HES5 VPS52 SALL4 EPAS1 DHX35 SIX2 PRRX1 ROR2 BMP2 GDNF HOXB7 GJB5 EIF2S2 GPI PRKACA MMP16 SMAD4 HOXB1 DMRT2 CCM2 FN1 VASH1 APBA1 GBX2 ITGA4 PSMC4 SPIC PEF1 DLL3 VAX2 ATP6V1B1 MSX1 TBX5 FKBP10 NTN1 HOXA5 CYP26B1 HES7 FOXC2 FGF4 SRF COL2A1 NR2C2 PBX1 TBX2 SNAI1 FOXI1 OTX2 ITGB1 MACROH2A1 LMBRD1 SATB2 CDC73 PAFAH1B1 LHFPL5 LY6E GATA3 E2F8 TSHR HMX2 NR2…
Cellular response to organic substance	0.000132537	1.43927	168	1708	PIM1 SELENOS DAPK1 KRT8 BMP10 NLRP3 MRAS INSIG1 PKM C2CD5 TTLL12 SPRY2 SAFB2 SNX10 GNAL NDN DOCK8 GFPT2 HES5 EEF1E1 PFKP POMT2 INA RPTOR HTR5A FER CTBP2 NOL3 ITGB8 AMFR TNFRSF1A ST3GAL6 COMP CXCL12 ROR2 BMP2 SRM TRH VEGFA MSC TBC1D4 SYNGR1 PTK2B FFAR2 PTPN1 PRKACA EPHA3 NOS2 SMAD4 SLC2A8 TREM2 STXBP3 CDH5 NGF HNRNPU MAPK8 IL20RB LY96 CYFIP2 TNFSF11 ALPL CSF2RB WNT10A ITGA4 RRAGC USP10 STAT5A EIF4…
Regulation of response to stress	0.000134033	1.65262	96	850	SELENOS AJAP1 BMP10 PLG NLRP3 INSIG1 TTLL12 DUSP10 DYRK1A EEF1E1 NR1H2 TPD52L1 NOL3 AMFR PGC TNFRSF1A PRRX1 CXCL12 BMP2 MVK CRTAM PTK2B C1QTNF1 PSMA1 FFAR2 CARD9 PTPN1 FGG TREM2 CDH5 IL20RB FEM1B SRSF6 TLR3 VASH1 TRAFD1 SIGLEC10 TNFSF11 SLC15A4 CRY1 XRCC5 DRD2 CTSC ZC3H12A CDC37 SLF2 FOXC2 S100A8 DEK INS ZNF277 SMOC2 FFAR3 DAGLA BID SNAI1 CYP19A1 METTL3 EPHB1 ITGB1 MACROH2A1 DUOXA1 LRRK2 SFPQ ST3…
Homeostatic process	0.000147025	1.51891	131	1262	ATP6V1G1 GRIN2B BACE2 ACO1 SELENOS ADAMTS5 LPCAT1 USH1C PLG INSIG1 DIO2 SNX10 STC2 NDN IRF4 NR1H2 NOL3 EPAS1 CASR MCU MS4A1 SLC9A3 ACOX3 GLRX3 SLC31A2 RHCG LIPC PTK2B S1PR1 C1QTNF1 GPI FFAR2 SLC12A3 PRKACA JPH3 SMAD4 TREM2 STXBP3 CDH5 PLCL1 NPR3 NPTN IL20RB TNFSF11 CRB1 SLC15A4 ATP2B1 SLC12A2 PLCL2 CRY1 ELOVL6 ATP6V1B1 DRD2 ANKRD9 RP1 RHAG TBX5 TNFSF13B TFR2 TXNRD3 GPAM ADCK1 HOXA5 CYP26B1 LIMA1 …
Regulation of hormone levels	0.000177473	2.12333	46	317	DIO2 STC2 SRD5A2 MCU BLK BMP2 TRH C1QTNF1 FFAR2 SLC7A5 FGG NOS2 SMAD4 HSD17B4 STXBP3 TNFSF11 NR5A1 SMPD3 CRY1 DRD2 TFR2 CYP26B1 CLCN2 CTSB BMP5 INS CYB5R4 FFAR3 CYP19A1 PICK1 KCNJ11 DUOXA1 GATA3 SLCO1C1 ADCYAP1 RAPGEF4 GALR1 CYP26A1 TCF7L2 RETSAT ACE SFRP1 ADRA2A RPH3AL GHRHR PRLHR
Chemical synaptic transmission	0.000184643	1.90445	60	461	GRIN2B NRXN2 PNOC LZTS1 PLG HTR5A CHRNB4 CTBP2 DGKE GDNF SYNGR1 CBLN2 ADGRB1 PRKACA JPH3 JPH4 NGF CHRNB2 PLCL1 CACNA1B NPTN APBA1 EIF4E PLCL2 NTRK2 DRD2 DNM1 CHRM1 GRIK5 SRF GLRA1 EPHB1 CHRNA7 ITGB1 LRRK2 PAFAH1B1 CHRNA4 SV2C APP LRFN2 BACE1 APBA2 CACNA1E PRKCB SYNGAP1 CDH2 GJD2 GLRB CACNB2 CDH8 UNC13C HOMER1 HTR1E SV2B CDH11 ADRA2A GRIN2C LGMN CPLX2 GRM8
Anterograde trans-synaptic signaling	0.000184643	1.90445	60	461	GRIN2B NRXN2 PNOC LZTS1 PLG HTR5A CHRNB4 CTBP2 DGKE GDNF SYNGR1 CBLN2 ADGRB1 PRKACA JPH3 JPH4 NGF CHRNB2 PLCL1 CACNA1B NPTN APBA1 EIF4E PLCL2 NTRK2 DRD2 DNM1 CHRM1 GRIK5 SRF GLRA1 EPHB1 CHRNA7 ITGB1 LRRK2 PAFAH1B1 CHRNA4 SV2C APP LRFN2 BACE1 APBA2 CACNA1E PRKCB SYNGAP1 CDH2 GJD2 GLRB CACNB2 CDH8 UNC13C HOMER1 HTR1E SV2B CDH11 ADRA2A GRIN2C LGMN CPLX2 GRM8
Inner ear development	0.000236775	2.67785	28	153	USH1C INSIG1 SPRY2 HES5 GABRA5 PRRX1 ROR2 BMP2 CXCL14 CCM2 GBX2 ATP6V1B1 BMPER LHX3 NTN1 COL2A1 FOXI1 PAFAH1B1 LHFPL5 GATA3 TSHR HMX2 STOX1 ANP32B GRXCR2 FGF20 MAF TMIE
Regulation of cellular component movement	0.000236775	1.67786	86	750	NIPBL DOCK10 BMP10 HACE1 IGSF10 DUSP10 SPRY2 DOCK8 FER JAM3 MCU CXCL12 ROR2 BMP2 VEGFA PTK2B ADGRB1 GPI MITF CXCL14 TREM2 CDH5 MARVELD3 FN1 VASH1 STAT5A SMPD3 XCL1 ANXA3 DRD2 BMPER ZC3H12A TBX5 PHACTR1 FBLN1 NTN1 RAPGEF2 FOXC2 FGF4 PTPRU THBS4 SMOC2 SNAI1 SORL1 TMEFF2 CYP19A1 C15H11orf34 ITGB1 ST3GAL4 LBP PIN1 TRIM32 RHOJ GATA3 STK10 NOS3 APP NR2F2 CBLL1 PRKG1 SFRP2 CXCL17 SSX2IP PLA2G7 MAPK15 FE…
Growth	0.000273995	1.74928	74	619	PIM1 NIPBL BMP10 PLG DUSP10 SPRY2 RERG NDN HOPX RPTOR SALL4 MATN1 LPAR3 COMP BARHL2 S1PR1 GAP43 SMAD4 NGF DIPK2A CCM2 FN1 CDKN1A IGFBP4 APBA1 CYFIP2 PTX3 FOXS1 DMBX1 SMPD3 PEX5 DRD2 MSX1 NINJ1 TBX5 CHRND GPAM LMX1A NTN1 HOXA5 FOXC2 OSGIN1 SRF SYT17 TBX2 CYP19A1 MMP13 EPM2A ITGB1 CDC73 LY6E TRIM32 GATA3 TSHR MAPT APP SFRP2 EPB41L3 IGFBP7 APOA5 SEMA6A WRN SEMA3D H3-3A SFRP1 PHLDA2 IFT80 ERCC6 LHX1 …
Ear morphogenesis	0.000335913	3.13554	21	98	NIPBL USH1C INSIG1 SPRY2 SIX2 PRRX1 ROR2 GBX2 ATP6V1B1 MSX1 NTN1 COL2A1 FOXI1 LHFPL5 GATA3 TSHR HMX2 STOX1 RPL38 GRXCR2 TMIE
Neuron projection development	0.000386919	1.70972	77	659	LZTS1 USH1C C1H21orf91 IGSF9 NDN CHL1 HES5 SPOCK1 CNTN6 LPAR3 FAT3 CRMP1 PRRX1 TOX BLK CXCL12 ROR2 GDNF EPHB3 BARHL2 PTK2B GAP43 NRCAM KIRREL3 EPHA3 SMAD4 NGF NPTN FN1 KLHL1 GBX2 CYFIP2 VAX2 NTRK2 DRD2 LHX3 LMX1A PHACTR1 NTN1 RAPGEF2 SRF BMP5 VAX1 SYT17 OTX2 EPHB1 SLC39A12 ITGB1 LRRK2 CAPRIN1 PAFAH1B1 LHFPL5 TRIM32 GATA3 TSHR MAPT APP SFRP2 STMN2 FEZF2 LZTS3 SEMA6A ADCYAP1 SYNGAP1 ELAVL4 CDH2 NEF…
Carbohydrate derivative metabolic process	0.000386919	1.62782	91	818	IMPDH1 BACE2 ST8SIA1 NANP PKM ST8SIA5 SLC2A6 GFPT2 PFKP POMT2 RPIA GALNT18 MAN1A2 SLC35C2 ITGB8 MLYCD CHST10 ST3GAL6 B4GALNT1 CSGALNACT1 SPAM1 GALNT2 BMP2 MVK RPN1 GNPNAT1 APOBEC2 NPR1 GPI SUCLA2 HSD17B4 TREM2 NDST3 ST8SIA3 STT3B HMGCR PFKFB3 EXTL3 PTX3 SMPD3 ELOVL6 UCK1 ACER2 ACOT12 CHST2 GPAM GMDS GCNT1 INS ITIH5 RRM1 COL2A1 ADSS2 GAL3ST1 GAL3ST4 GXYLT1 NPC1 ELOVL3 LRRK2 ST3GAL4 AGA ACACA ST3GA…
Response to endogenous stimulus	0.000409604	1.55634	107	1006	BMP10 PKM C2CD5 SPRY2 SAFB2 GNAL RERG HES5 RPTOR HTR5A FER ITGB8 COMP ROR2 BMP2 TRH TBC1D4 PTPN1 PRKACA FIBIN NOS2 SMAD4 SLC2A8 REG3G TREM2 STXBP3 CDH5 NGF HNRNPU WNT10A ITGA4 RRAGC STAT5A EIF4E ATP2B1 SMPD3 FRS3 CRY1 NTRK2 PRKCQ DRD2 BMPER MSX1 SRARP CHRM1 CTSB RAPGEF2 FOXC2 FGF4 SRF COL4A1 BMP5 INS COL2A1 SMOC2 FFAR3 NCOA5 GLRA1 SORL1 CITED4 NPC1 SLC27A4 ITGB1 MYH11 LRRK2 IL17F PIN1 GATA3 TSHR …
Hormone transport	0.000409604	2.45194	31	185	MCU BLK TRH C1QTNF1 FFAR2 SLC7A5 FGG NOS2 SMAD4 STXBP3 TNFSF11 SMPD3 CRY1 DRD2 TFR2 INS CYB5R4 FFAR3 CYP19A1 PICK1 KCNJ11 GATA3 SLCO1C1 ADCYAP1 RAPGEF4 GALR1 TCF7L2 SFRP1 ADRA2A RPH3AL GHRHR
Skeletal system development	0.000413062	1.95869	51	381	PHOSPHO1 NIPBL BMP10 INSIG1 SNX10 HES5 MATN1 ITGB8 SIX2 PRRX1 COMP ROR2 BMP2 HOXB7 MMP16 HOXB1 NPR3 DMRT2 FLI1 TNFSF11 ALPL SMPD3 DLL3 MSX1 HOXA5 CYP26B1 HES7 FOXC2 FGF4 SRF COL2A1 PBX1 SNAI1 MMP13 HAPLN2 BCAN SATB2 SIGLEC15 PAFAH1B1 IL17F PIP4K2A SFRP2 NLE1 EXT2 FREM1 SFRP1 RPL38 IFT80 LHX1 MAF HOXB9
Developmental growth	0.000413062	1.8566	59	465	PIM1 NIPBL BMP10 PLG DUSP10 SPRY2 NDN HOPX SALL4 MATN1 LPAR3 COMP BARHL2 S1PR1 SMAD4 NGF DIPK2A CCM2 FN1 CDKN1A APBA1 CYFIP2 PTX3 FOXS1 DMBX1 SMPD3 PEX5 DRD2 NINJ1 TBX5 CHRND GPAM NTN1 HOXA5 FOXC2 SRF SYT17 TBX2 CYP19A1 MMP13 ITGB1 LY6E GATA3 TSHR MAPT APP SFRP2 APOA5 SEMA6A SEMA3D H3-3A SFRP1 PHLDA2 IFT80 ERCC6 LHX1 FGF20 LGMN GHRHR
Secretion by cell	0.000495068	1.80401	63	511	NRXN2 FER NR1H2 CTBP2 MCU TNFRSF1A COMP BLK BMP2 TRH C1QTNF1 FFAR2 FGG NOS2 SMAD4 TREM2 STXBP3 OLFM2 HMGCR CACNA1B SEPTIN5 ARFIP1 APBA1 TNFSF11 SMPD3 CRY1 ANXA3 NTRK2 DRD2 TFR2 INS CYB5R4 FFAR3 CCL8 SYT17 CYP19A1 PICK1 KCNA2 RSAD2 KCNJ11 LRRK2 PAFAH1B1 LY6E GATA3 BACE1 OPRM1 EXOC2 ADCYAP1 PRSS12 PRKCB RAPGEF4 GALR1 EXOC6 ABCG1 TCF7L2 CACNB2 UNC13C SFRP1 TNFAIP2 ADRA2A RPH3AL GHRHR CPLX2
Embryonic organ development	0.000536729	1.98407	48	354	NIPBL KRT8 USH1C PLG INSIG1 SPRY2 CDX2 VPS52 EPAS1 SIX2 PRRX1 ROR2 GDNF HOXB7 GJB5 MMP16 HOXB1 VASH1 GBX2 VAX2 ATP6V1B1 MSX1 NTN1 HOXA5 FOXC2 SRF COL2A1 PBX1 TBX2 SNAI1 FOXI1 SATB2 LHFPL5 GATA3 E2F8 TSHR HMX2 NR2F2 STOX1 ASCL2 RPL38 PHLDA2 LHX1 GRXCR2 HS6ST1 CEBPB TMIE HOXB9
Central nervous system development	0.000605762	1.70908	73	625	NEUROD6 NIPBL MACROH2A2 C1H21orf91 DUSP10 NDN DCT HES5 DBX1 VSTM5 EMX2 LHX5 SPOCK1 NDUFS4 TOX BMP2 GDNF EPHB3 YWHAE S1PR1 MAST1 S100A9 KIRREL3 TREM2 STXBP3 HOXB1 KLHL1 GBX2 GSX1 OTP DMBX1 TLX3 DMRTA2 PEX5 VAX2 NTRK2 DRD2 MSX1 LHX3 LMX1A PHACTR1 RAPGEF2 S100A8 SRF COL4A1 COL2A1 SCTR PBX1 VAX1 WASF3 EPHB1 HAPLN2 BCAN ITGB1 NDE1 LRRK2 SATB2 PAFAH1B1 APP HMX2 NR2F2 SFRP2 SPINK5 FEZF2 ELAVL4 CDH2 ANP3…
Chemotaxis	0.000655117	1.8252	59	473	IGSF9 CHL1 FER TAFA4 JAM3 CNTN6 MCU CRMP1 CXCL12 GDNF EPHB3 VEGFA PTK2B S1PR1 CCRL2 GAP43 S100A9 FFAR2 CXCL14 NRCAM EPHA3 SMAD4 TREM2 NPTN GBX2 TNFSF11 SLC12A2 XCL1 PRKCQ LHX3 LMX1A NTN1 FGF4 S100A8 THBS4 SMOC2 VAX1 OTX2 CYP19A1 EPHB1 LBP GATA3 APP ACKR3 CXCL17 PLA2G7 CNR2 FEZF2 SEMA6A ARHGEF16 SEMA3D LHX1 GRO1 CCL2 AGTR1 LGMN NTRK3 HOXB9
Forebrain development	0.000655117	2.16356	38	257	NEUROD6 C1H21orf91 DCT HES5 EMX2 LHX5 TOX BMP2 EPHB3 YWHAE KIRREL3 GBX2 GSX1 OTP DMRTA2 PEX5 VAX2 NTRK2 DRD2 MSX1 LHX3 LMX1A PHACTR1 RAPGEF2 SRF BCAN NDE1 LRRK2 SATB2 PAFAH1B1 APP NR2F2 FEZF2 ELAVL4 CDH2 SIX3 LHX1 GHRHR
Secretion	0.000655117	1.71721	71	605	NRXN2 SNX10 FER NR1H2 CTBP2 MCU TNFRSF1A COMP BLK BMP2 TRH C1QTNF1 FFAR2 FGG NOS2 SMAD4 TREM2 STXBP3 OLFM2 NPHS1 HMGCR CACNA1B SEPTIN5 ARFIP1 APBA1 TNFSF11 SMPD3 CRY1 ANXA3 NTRK2 DRD2 CHRM1 TFR2 S100A8 INS CYB5R4 FFAR3 CCL8 SYT17 CYP19A1 PICK1 KCNA2 RSAD2 KCNJ11 LRRK2 PAFAH1B1 LY6E GATA3 CCND1 BACE1 OPRM1 EXOC2 ADCYAP1 PRSS12 PRKCB RAPGEF4 GALR1 EXOC6 ABCG1 TCF7L2 CACNB2 ACE UNC13C SFRP1 SLC26A7 …
Tube morphogenesis	0.000683227	1.69821	73	629	NIPBL PKM SPRY2 HES5 EMX2 SALL4 JAM3 ITGB8 EPAS1 SIX2 PRRX1 COMP BMP2 GDNF EPHB3 VEGFA HOXB7 PTK2B S1PR1 ADGRB1 PRKACA NRCAM SMAD4 CDH5 CCM2 TLR3 VASH1 GBX2 ANXA3 NTRK2 BMPER ZC3H12A FKBP10 NTN1 HOXA5 RAPGEF2 FOXC2 SRF COL4A1 THBS4 SMOC2 ITGA5 PBX1 TBX2 SHB EPHB1 ITGB1 IL17F ISM1 RHOJ GATA3 E2F8 PAXIP1 NOS3 NR2F2 CHI3L1 ACKR3 SFRP2 SFRP5 STOX1 SEMA6A RAMP3 PRKCB CDH2 COL4A3 NKX2-3 ANGPT4 NRXN3 SF…
Blood vessel morphogenesis	0.000683227	1.86294	55	432	PKM SPRY2 JAM3 ITGB8 EPAS1 PRRX1 COMP EPHB3 VEGFA PTK2B S1PR1 ADGRB1 NRCAM CDH5 CCM2 TLR3 VASH1 GBX2 ANXA3 NTRK2 BMPER ZC3H12A FKBP10 HOXA5 RAPGEF2 FOXC2 SRF COL4A1 THBS4 SMOC2 ITGA5 TBX2 SHB EPHB1 ITGB1 IL17F ISM1 RHOJ E2F8 PAXIP1 NOS3 NR2F2 CHI3L1 ACKR3 SFRP2 SEMA6A RAMP3 PRKCB CDH2 COL4A3 ANGPT4 NRXN3 AGGF1 AGTR1 HS6ST1
Regulation of catalytic activity	0.000683227	1.39398	165	1732	RANBP2 ARHGAP20 CNST DOCK10 ARHGEF10L DAPK1 CAAP1 NLRP3 SH3RF1 GPATCH2 DUSP10 SPRY2 DOCK8 CLSPN RPTOR IQSEC1 NR1H2 TPD52L1 SMG8 SPOCK1 NOL3 CASR SERPINA5 PRKRIP1 RALGDS CCNE1 ARFGAP1 ROR2 BMP2 PSMD1 GDNF EPHB3 VEGFA ARHGEF28 ARHGEF19 TBC1D4 PTK2B SNX9 DAP CARD9 PTPN1 EPHA3 NOS2 FZD10 HNRNPU HMGCR MAPK8 DIPK2A FN1 CDKN1A FEM1B SSPO MAPRE3 CYFIP2 TNFSF11 PTX3 CBX8 CAMK2N1 LCP2 ADRA2B XCL1 CAND1 ANX…
Taxis	0.00071901	1.8137	59	476	IGSF9 CHL1 FER TAFA4 JAM3 CNTN6 MCU CRMP1 CXCL12 GDNF EPHB3 VEGFA PTK2B S1PR1 CCRL2 GAP43 S100A9 FFAR2 CXCL14 NRCAM EPHA3 SMAD4 TREM2 NPTN GBX2 TNFSF11 SLC12A2 XCL1 PRKCQ LHX3 LMX1A NTN1 FGF4 S100A8 THBS4 SMOC2 VAX1 OTX2 CYP19A1 EPHB1 LBP GATA3 APP ACKR3 CXCL17 PLA2G7 CNR2 FEZF2 SEMA6A ARHGEF16 SEMA3D LHX1 GRO1 CCL2 AGTR1 LGMN NTRK3 HOXB9
Response to oxygen-containing compound	0.000803299	1.55006	100	944	GRIN2B PIM1 SELENOS DAPK1 NLRP3 INSIG1 PKM C2CD5 DUSP10 GNAL KCNJ8 CYP24A1 RPTOR HTR5A FER NDUFS4 TBC1D4 PTK2B S100A9 FFAR2 CARD9 PTPN1 PRKACA FIBIN EPHA3 NOS2 SLC2A8 REG3G TREM2 STXBP3 MAPK8 CACNA1B LY96 ALPL ITGA4 RRAGC STAT5A EIF4E ATP2B1 SMPD3 CRY1 NTRK2 PRKCQ ACER2 DRD2 ZC3H12A CHRM1 GPAM CYP26B1 RAPGEF2 FOXC2 GDAP1 COL4A1 INS ZNF277 FFAR3 NCOA5 GLRA1 SORL1 CYP19A1 SLC27A4 BRINP1 MYH11 KCNJ1…
Tube development	0.000806027	1.61126	86	781	NIPBL PKM SPRY2 CDX2 HOPX HES5 VPS52 EMX2 SALL4 JAM3 MAN1A2 ITGB8 EPAS1 SIX2 PRRX1 COMP BMP2 GDNF EPHB3 VEGFA HOXB7 PTK2B S1PR1 ADGRB1 PRKACA NRCAM SMAD4 CDH5 CCM2 SRSF6 TLR3 VASH1 GBX2 SMPD3 ANXA3 NTRK2 BMPER ZC3H12A TBX5 FKBP10 NTN1 HOXA5 RAPGEF2 FOXC2 SRF COL4A1 THBS4 COL2A1 SMOC2 PROM1 ITGA5 PBX1 TBX2 SHB EPHB1 ITGB1 IL17F ISM1 RHOJ GATA3 E2F8 PAXIP1 NOS3 NR2F2 CHI3L1 ACKR3 SFRP2 SFRP5 STOX1 …
Brain development	0.000908801	1.82907	56	448	NEUROD6 NIPBL MACROH2A2 C1H21orf91 DCT HES5 EMX2 LHX5 NDUFS4 TOX BMP2 EPHB3 YWHAE S1PR1 MAST1 KIRREL3 STXBP3 HOXB1 KLHL1 GBX2 GSX1 OTP DMBX1 DMRTA2 PEX5 VAX2 NTRK2 DRD2 MSX1 LHX3 LMX1A PHACTR1 RAPGEF2 SRF COL4A1 SCTR PBX1 VAX1 BCAN ITGB1 NDE1 LRRK2 SATB2 PAFAH1B1 APP HMX2 NR2F2 SFRP2 FEZF2 ELAVL4 CDH2 ANP32B SIX3 SFRP1 LHX1 GHRHR
Export from cell	0.0010639	1.73245	65	549	NRXN2 FER NR1H2 CTBP2 MCU TNFRSF1A COMP BLK BMP2 TRH C1QTNF1 FFAR2 FGG NOS2 SMAD4 TREM2 STXBP3 OLFM2 KCNA5 HMGCR CACNA1B SEPTIN5 ARFIP1 APBA1 TNFSF11 ATP2B1 SMPD3 CRY1 ANXA3 NTRK2 DRD2 TFR2 INS CYB5R4 FFAR3 CCL8 SYT17 CYP19A1 PICK1 KCNA2 RSAD2 KCNJ11 LRRK2 PAFAH1B1 LY6E GATA3 BACE1 OPRM1 EXOC2 ADCYAP1 PRSS12 PRKCB RAPGEF4 GALR1 EXOC6 ABCG1 TCF7L2 CACNB2 UNC13C SFRP1 TNFAIP2 ADRA2A RPH3AL GHRHR CP…
Regulation of system process	0.00109504	1.99746	43	315	BMP10 HOPX CHRNB4 NR1H2 NOL3 EPAS1 TNFRSF1A CTTN C1QTNF1 FGG SMAD4 KCNA5 NPHS1 MYL3 ADRA2B ATP2B1 TLX3 CRY1 DRD2 CTSC ZC3H12A TBX5 SRF INS FFAR3 GLRA1 WASF3 SLC4A3 LRRK2 APP TRPC3 APOA5 NKX2-5 CACNA2D1 GALR1 CACNB2 HOMER1 ADRA2A AGTR1 TNNI1 FABP5 GATA5 IGFBP5
Hormone secretion	0.00109504	2.38395	29	178	MCU BLK TRH C1QTNF1 FFAR2 FGG NOS2 SMAD4 STXBP3 TNFSF11 SMPD3 CRY1 DRD2 TFR2 INS CYB5R4 FFAR3 CYP19A1 PICK1 KCNJ11 GATA3 ADCYAP1 RAPGEF4 GALR1 TCF7L2 SFRP1 ADRA2A RPH3AL GHRHR
Neuron development	0.00109504	1.60073	85	777	LZTS1 USH1C C1H21orf91 IGSF9 NDN CHL1 HES5 GABRA5 SPOCK1 MYT1L CNTN6 LPAR3 FAT3 CRMP1 PRRX1 TOX BLK CXCL12 ROR2 GDNF EPHB3 BARHL2 PTK2B GAP43 NRCAM KIRREL3 EPHA3 SMAD4 NGF NPTN FN1 KLHL1 GBX2 CYFIP2 CRB1 MFRP VAX2 NTRK2 DRD2 LHX3 RP1 LMX1A PHACTR1 NTN1 RAPGEF2 SRF BMP5 PBX1 VAX1 SYT17 OTX2 EPHB1 SLC39A12 ITGB1 LRRK2 CAPRIN1 PAFAH1B1 LHFPL5 TRIM32 GATA3 TSHR MAPT APP SFRP2 ATP8A2 STMN2 FEZF2 LZTS3…
Signal release	0.001108	2.03367	41	295	NRXN2 CTBP2 MCU BLK TRH C1QTNF1 FFAR2 FGG NOS2 SMAD4 STXBP3 APBA1 TNFSF11 SMPD3 CRY1 DRD2 TFR2 INS CYB5R4 FFAR3 SYT17 CYP19A1 PICK1 KCNA2 KCNJ11 LRRK2 GATA3 BACE1 OPRM1 ADCYAP1 PRKCB RAPGEF4 GALR1 TCF7L2 CACNB2 UNC13C SFRP1 ADRA2A RPH3AL GHRHR CPLX2
Glycoprotein metabolic process	0.00117087	2.00839	42	306	BACE2 ST8SIA1 ST8SIA5 GFPT2 POMT2 GALNT18 MAN1A2 SLC35C2 CHST10 ST3GAL6 CSGALNACT1 GALNT2 BMP2 RPN1 NDST3 ST8SIA3 STT3B EXTL3 PTX3 ACER2 GCNT1 COL2A1 GAL3ST4 GXYLT1 NPC1 ST3GAL4 AGA ST3GAL3 DAD1 EXT2 FUT8 B3GALT2 B3GAT2 TCF7L2 LARGE1 EOGT DSEL ALG12 ST6GALNAC4 FBXO17 HS6ST1 NUS1
Regulation of secretion by cell	0.00117327	1.9539	45	337	FER NR1H2 MCU TNFRSF1A BLK BMP2 TRH C1QTNF1 FFAR2 FGG NOS2 SMAD4 TREM2 STXBP3 HMGCR CACNA1B SEPTIN5 ARFIP1 APBA1 TNFSF11 CRY1 DRD2 TFR2 INS FFAR3 SYT17 CYP19A1 PICK1 KCNA2 RSAD2 KCNJ11 LRRK2 BACE1 OPRM1 PRKCB RAPGEF4 GALR1 ABCG1 TCF7L2 CACNB2 SFRP1 ADRA2A RPH3AL GHRHR CPLX2
Positive regulation of molecular function	0.00121573	1.4746	117	1161	RANBP2 ARHGAP20 ARHGEF10L DAPK1 NLRP3 SLCO3A1 LRRC52 FZD1 DOCK8 CLSPN RPTOR IRF4 FER IQSEC1 NR1H2 TPD52L1 CTBP2 AMFR CASR ARFGAP1 ROR2 BMP2 GDNF EPHB3 VEGFA ARHGEF19 TBC1D4 PTK2B SNX9 DAP RHEBL1 CARD9 PTPN1 EPHA3 NOS2 FZD10 TREM2 PLCL1 MAPK8 DIPK2A FN1 CDKN1A TLR3 MAPRE3 CYFIP2 TNFSF11 RNF207 LCP2 ADRA2B XCL1 PLCL2 ANXA3 XRCC5 NTRK2 PRKCQ ACER2 RPS6KA5 FBLN1 RAPGEF2 RAB3GAP2 S100A8 SRF INS BID SO…
Blood vessel development	0.00128703	1.75942	60	499	PLG PKM SPRY2 CDX2 JAM3 ITGB8 EPAS1 PRRX1 COMP EPHB3 VEGFA PTK2B S1PR1 ADGRB1 NRCAM CDH5 CCM2 TLR3 VASH1 GBX2 FOXS1 ANXA3 NTRK2 BMPER ZC3H12A FKBP10 HOXA5 RAPGEF2 FOXC2 SRF COL4A1 THBS4 SMOC2 ITGA5 TBX2 SHB EPHB1 ITGB1 IL17F ADAMTS6 ISM1 RHOJ E2F8 PAXIP1 NOS3 NR2F2 CHI3L1 ACKR3 SFRP2 SEMA6A RAMP3 PRKCB CDH2 COL4A3 TCF7L2 ANGPT4 NRXN3 AGGF1 AGTR1 HS6ST1
Embryonic morphogenesis	0.00132977	1.7755	58	478	NIPBL USH1C INSIG1 SPRY2 HES5 SALL4 SIX2 PRRX1 ROR2 GDNF HOXB7 GJB5 GPI PRKACA MMP16 SMAD4 HOXB1 FN1 GBX2 ITGA4 VAX2 ATP6V1B1 MSX1 TBX5 NTN1 HOXA5 CYP26B1 FOXC2 FGF4 SRF COL2A1 PBX1 TBX2 SNAI1 FOXI1 OTX2 ITGB1 MACROH2A1 LMBRD1 SATB2 CDC73 LHFPL5 GATA3 TSHR HMX2 PCDH8 SFRP2 STOX1 EXT2 COL12A1 DUSP2 SFRP1 RPL38 LHX1 GRXCR2 DUSP4 TMIE HOXB9
Positive regulation of cell migration	0.00136058	1.87695	49	382	NIPBL SPRY2 DOCK8 FER JAM3 MCU CXCL12 ROR2 BMP2 VEGFA PTK2B GPI CXCL14 TREM2 CDH5 FN1 STAT5A XCL1 ANXA3 ZC3H12A RAPGEF2 FOXC2 THBS4 SMOC2 SNAI1 C15H11orf34 ITGB1 LBP TRIM32 RHOJ GATA3 NOS3 APP CBLL1 CXCL17 PLA2G7 SEMA6A IGF1R ANGPT4 SEMA3D TRIP6 CLDN4 PDGFD ADRA2A ONECUT1 LGMN NTRK3 NUS1 IGFBP5
Regulation of transport	0.00136058	1.48028	113	1117	KCNJ1 PIM1 CNST DAPK1 INSIG1 C2CD5 LRRC52 SCN9A KCNJ8 KCNIP1 FER NR1H2 CLDN10 TARDBP CASR MCU TNFRSF1A ARFGAP1 BLK BMP2 SLC31A2 GDNF DPP10 TRH VEGFA PTK2B C1QTNF1 FFAR2 PTPN1 PRKACA FGG EPHA3 NOS2 JPH3 SMAD4 LCP1 JPH4 TREM2 STXBP3 KCNA5 NPHS1 HMGCR CACNA1B KCNAB2 SEPTIN5 ARFIP1 KCNV1 APBA1 TNFSF11 PTX3 RNF207 SNAP91 ATP2B1 CRY1 DRD2 ZC3H12A CHRM1 TFR2 ANKRD13D S100A8 INS DYSF SARAF WDR1 FFAR3 RRA…
Regulation of vasculature development	0.00137706	2.2983	30	191	PKM SPRY2 ITGB8 VEGFA PTK2B ADGRB1 CDH5 TLR3 VASH1 ANXA3 BMPER ZC3H12A HOXA5 FOXC2 THBS4 SMOC2 ITGA5 ANGPTL7 ITGB1 IL17F ISM1 RHOJ NOS3 CHI3L1 SFRP2 SEMA6A PRKCB COL4A3 ANGPT4 AGGF1
Chemical homeostasis	0.00138157	1.56526	89	832	ATP6V1G1 GRIN2B BACE2 ACO1 LPCAT1 INSIG1 SNX10 STC2 NR1H2 NOL3 EPAS1 CASR MCU MS4A1 SLC9A3 ACOX3 GLRX3 SLC31A2 RHCG LIPC PTK2B C1QTNF1 GPI FFAR2 SLC12A3 PRKACA JPH3 SMAD4 TREM2 STXBP3 CDH5 NPTN TNFSF11 ATP2B1 SLC12A2 CRY1 ATP6V1B1 DRD2 ANKRD9 RHAG TBX5 TFR2 GPAM ADCK1 CYP26B1 LIMA1 SRF MCUB INS CYB5R4 FFAR3 CCL8 NCOA5 SLC4A3 TPCN2 NPC1 LRRK2 ABHD4 CALCR ACACA APP ACKR3 TRPC3 CNNM4 EXT2 APOA5 RAMP…
Sensory organ morphogenesis	0.00138978	2.19488	33	220	NIPBL USH1C INSIG1 SPRY2 FAT3 SIX2 PRRX1 ROR2 GBX2 CRB1 MFRP VAX2 ATP6V1B1 NTRK2 MSX1 RP1 NTN1 CYP26B1 COL2A1 PROM1 TBX2 FOXI1 EPHB1 LHFPL5 GATA3 TSHR HMX2 STOX1 RPL38 LHX1 GRXCR2 FOXE3 TMIE
Vasculature development	0.00146641	1.72803	62	525	PLG PKM SPRY2 CDX2 JAM3 ITGB8 EPAS1 PRRX1 COMP EPHB3 VEGFA PTK2B S1PR1 ADGRB1 NRCAM CDH5 CCM2 TLR3 VASH1 GBX2 FOXS1 ANXA3 NTRK2 BMPER ZC3H12A FKBP10 HOXA5 RAPGEF2 FOXC2 SRF COL4A1 THBS4 SMOC2 ITGA5 TBX2 SHB ANGPTL7 EPHB1 ITGB1 IL17F ADAMTS6 ISM1 RHOJ E2F8 PAXIP1 NOS3 NR2F2 CHI3L1 ACKR3 SFRP2 SEMA6A RAMP3 PRKCB CDH2 COL4A3 ANP32B TCF7L2 ANGPT4 NRXN3 AGGF1 AGTR1 HS6ST1
Cellular response to endogenous stimulus	0.00162482	1.52455	97	931	BMP10 PKM C2CD5 SPRY2 SAFB2 GNAL HES5 RPTOR HTR5A FER ITGB8 COMP ROR2 BMP2 TRH TBC1D4 PTPN1 PRKACA SMAD4 SLC2A8 TREM2 CDH5 NGF HNRNPU WNT10A ITGA4 RRAGC STAT5A EIF4E ATP2B1 SMPD3 FRS3 CRY1 NTRK2 PRKCQ DRD2 BMPER MSX1 SRARP CHRM1 CTSB RAPGEF2 FOXC2 FGF4 COL4A1 BMP5 INS COL2A1 SMOC2 FFAR3 NCOA5 GLRA1 SORL1 NPC1 SLC27A4 MYH11 LRRK2 IL17F PIN1 GATA3 TSHR ACACA APP PIP4K2A TLR9 SFRP2 SFRP5 NR3C1 EXT2 …
Regulation of trans-synaptic signaling	0.00167076	2.02365	39	282	GRIN2B LZTS1 DGKE SYNGR1 ADGRB1 PRKACA JPH3 JPH4 NGF PLCL1 CACNA1B NPTN APBA1 EIF4E PLCL2 NTRK2 DRD2 DNM1 GRIK5 SRF EPHB1 ITGB1 LRRK2 APP LRFN2 BACE1 PRKCB SYNGAP1 CDH2 CACNB2 UNC13C HOMER1 CDH11 ADRA2A GRIN2C LGMN FABP5 CPLX2 GRM8
Positive regulation of cell motility	0.00168338	1.84289	50	397	NIPBL SPRY2 DOCK8 FER JAM3 MCU CXCL12 ROR2 BMP2 VEGFA PTK2B GPI CXCL14 TREM2 CDH5 FN1 STAT5A XCL1 ANXA3 ZC3H12A RAPGEF2 FOXC2 THBS4 SMOC2 SNAI1 C15H11orf34 ITGB1 LBP TRIM32 RHOJ GATA3 NOS3 APP CBLL1 CXCL17 PLA2G7 SEMA6A IGF1R ANGPT4 SEMA3D TRIP6 CLDN4 PDGFD ADRA2A ONECUT1 LGMN NTRK3 PHPT1 NUS1 IGFBP5
Inner ear morphogenesis	0.00177594	3.10941	17	80	USH1C INSIG1 SPRY2 PRRX1 ROR2 GBX2 ATP6V1B1 NTN1 COL2A1 FOXI1 LHFPL5 GATA3 TSHR HMX2 STOX1 GRXCR2 TMIE
Head development	0.00185805	1.74627	58	486	NEUROD6 NIPBL MACROH2A2 C1H21orf91 DCT HES5 EMX2 LHX5 NDUFS4 CRISPLD1 TOX BMP2 EPHB3 YWHAE S1PR1 MAST1 KIRREL3 STXBP3 HOXB1 KLHL1 GBX2 GSX1 OTP DMBX1 DMRTA2 PEX5 VAX2 NTRK2 DRD2 MSX1 LHX3 LMX1A PHACTR1 RAPGEF2 SRF COL4A1 COL2A1 SCTR PBX1 VAX1 BCAN ITGB1 NDE1 LRRK2 SATB2 PAFAH1B1 APP HMX2 NR2F2 SFRP2 FEZF2 ELAVL4 CDH2 ANP32B SIX3 SFRP1 LHX1 GHRHR
Positive regulation of cellular component movement	0.00196388	1.82907	50	400	NIPBL SPRY2 DOCK8 FER JAM3 MCU CXCL12 ROR2 BMP2 VEGFA PTK2B GPI CXCL14 TREM2 CDH5 FN1 STAT5A XCL1 ANXA3 ZC3H12A RAPGEF2 FOXC2 THBS4 SMOC2 SNAI1 C15H11orf34 ITGB1 LBP TRIM32 RHOJ GATA3 NOS3 APP CBLL1 CXCL17 PLA2G7 SEMA6A IGF1R ANGPT4 SEMA3D TRIP6 CLDN4 PDGFD ADRA2A ONECUT1 LGMN NTRK3 PHPT1 NUS1 IGFBP5
Protein phosphorylation	0.00217507	1.42591	126	1293	PIM1 DAPK1 BMP10 GDF10 SLCO3A1 DUSP10 DYRK1A SPRY2 HES5 CLSPN RPTOR FER AURKC PRKCH TPD52L1 SMG8 STK35 TARDBP NDUFS4 PRKRIP1 TNFRSF1A CCNE1 ARL2BP BLK ROR2 BMP2 BAZ1B EPHB3 VEGFA PTK2B MAST1 NPR1 SNX9 PTPN1 PRKACA EPHA3 SMAD4 FZD10 TREM2 CDH5 NGF PLCL1 HMGCR MAPK8 HCK DIPK2A GRK5 FN1 CDKN1A TLR3 MAPRE3 TNFSF11 CAMK2N1 LCP2 ADRA2B SMPD3 PLCL2 CRY1 XRCC5 NTRK2 PRKCQ BMPER RPS6KA5 ZC3H12A MAP3K8 CDC…
Cell projection organization	0.00217507	1.46457	111	1109	LZTS1 USH1C C1H21orf91 IGSF9 SPRY2 SNX10 NDN CHL1 HES5 VSTM5 FER SPATA6 SPOCK1 CNTN6 LPAR3 FAT3 CRMP1 CLUAP1 PRRX1 TOX BLK CXCL12 ROR2 GDNF EPHB3 PTPDC1 BARHL2 PTK2B S1PR1 CTTN GAP43 NRCAM EHD4 KIRREL3 EPHA3 SMAD4 TREM2 NGF NPTN FN1 KLHL1 GBX2 CYFIP2 ARL6 VAX2 NTRK2 BBS5 DRD2 LHX3 RP1 LMX1A PHACTR1 NTN1 LIMA1 RAPGEF2 SRF BMP5 INS RTTN CIBAR1 DYNC2LI1 VAX1 MAK SYT17 WASF3 OTX2 PICK1 EPHB1 SLC39A12…
Positive regulation of hormone secretion	0.00217507	3.32558	15	66	MCU BLK TRH C1QTNF1 FGG SMAD4 TNFSF11 DRD2 TFR2 INS CYP19A1 GALR1 TCF7L2 RPH3AL GHRHR
Positive regulation of protein metabolic process	0.00225805	1.47428	107	1062	NIPBL DAPK1 LPCAT1 BMP10 GDF10 NLRP3 PKM SLCO3A1 DYRK1A SPRY2 NDN HES5 CLSPN RPTOR NR1H2 TPD52L1 DNMT3B TNFRSF1A ARL2BP BMP2 VEGFA PIAS1 BARHL2 PTK2B SNX9 DAP CARD9 PTPN1 SMAD4 FZD10 TREM2 CDH5 NGF MAPK8 DIPK2A FN1 CDKN1A MAPRE3 CYFIP2 TNFSF11 SPSB4 LCP2 PSMC4 ADRA2B CRY1 PEF1 XRCC5 NTRK2 ACER2 RPS6KA5 ZC3H12A TFR2 RCC1L FBLN1 RAPGEF2 FGF4 RAB3GAP2 S100A8 THBS4 BMP5 INS BID SORL1 METTL3 LRRK2 IL1…
Glycoprotein biosynthetic process	0.00232022	2.07344	35	247	BACE2 ST8SIA1 ST8SIA5 GFPT2 POMT2 GALNT18 SLC35C2 CHST10 ST3GAL6 CSGALNACT1 GALNT2 RPN1 NDST3 ST8SIA3 STT3B EXTL3 ACER2 GCNT1 GAL3ST4 GXYLT1 NPC1 ST3GAL4 ST3GAL3 DAD1 EXT2 FUT8 B3GALT2 B3GAT2 TCF7L2 LARGE1 EOGT ALG12 ST6GALNAC4 HS6ST1 NUS1
Negative regulation of developmental process	0.00235841	1.62839	71	638	GDF10 INSIG1 DUSP10 SPRY2 HOPX HES5 FAT3 SIX2 BMP2 PTK2B ADGRB1 CXCL14 SMAD4 HNRNPU CDKN1A SRSF6 VASH1 NR5A1 EIF4E TLX3 DLL3 DRD2 MSX1 ZC3H12A S1PR3 TBX5 LMX1A FBLN1 ADCK1 NTN1 HOXA5 RAPGEF2 FOXC2 THBS4 INS PBX1 VAX1 TBX2 SNAI1 SORL1 SHB ANGPTL7 EPHB1 ITGB1 BRINP1 CDC73 DTX1 IL17F ISM1 GATA3 MAPT CCND1 APP BNIP3 SFRP2 SFRP5 FEZF2 SEMA6A NKX2-5 SYNGAP1 COL4A3 ANP32B ANGPT4 SEMA3D SFRP1 APPL2 TRIM1…
Regulation of secretion	0.00239718	1.84873	47	372	FER NR1H2 MCU TNFRSF1A BLK BMP2 TRH C1QTNF1 FFAR2 FGG NOS2 SMAD4 TREM2 STXBP3 NPHS1 HMGCR CACNA1B SEPTIN5 ARFIP1 APBA1 TNFSF11 CRY1 DRD2 TFR2 S100A8 INS FFAR3 SYT17 CYP19A1 PICK1 KCNA2 RSAD2 KCNJ11 LRRK2 BACE1 OPRM1 PRKCB RAPGEF4 GALR1 ABCG1 TCF7L2 CACNB2 SFRP1 ADRA2A RPH3AL GHRHR CPLX2
Regulation of angiogenesis	0.00239908	2.2452	29	189	PKM SPRY2 ITGB8 VEGFA PTK2B ADGRB1 CDH5 TLR3 VASH1 ANXA3 BMPER ZC3H12A HOXA5 FOXC2 THBS4 SMOC2 ITGA5 ITGB1 IL17F ISM1 RHOJ NOS3 CHI3L1 SFRP2 SEMA6A PRKCB COL4A3 ANGPT4 AGGF1
Chordate embryonic development	0.002706	1.68315	62	539	NIPBL KRT8 NXN PLG CDX2 HOPX HES5 SALL4 EPAS1 DHX35 SIX2 PRRX1 ROR2 BMP2 HOXB7 GJB5 EIF2S2 GPI PRKACA MMP16 SMAD4 HOXB1 DMRT2 CCM2 VASH1 APBA1 GBX2 PSMC4 SPIC PEF1 DLL3 MSX1 FKBP10 HOXA5 HES7 FOXC2 SRF COL2A1 PBX1 SNAI1 ITGB1 SATB2 LY6E GATA3 E2F8 NR2F2 PCDH8 TTLL4 SFRP2 SLC25A34 DAD1 NLE1 TRIP6 ASCL2 SFRP1 PHLDA2 PLPP4 LHX1 RCN1 HS6ST1 CEBPB HOXB9
Positive regulation of locomotion	0.00293522	1.7932	50	408	NIPBL SPRY2 DOCK8 FER JAM3 MCU CXCL12 ROR2 BMP2 VEGFA PTK2B GPI CXCL14 TREM2 CDH5 FN1 STAT5A XCL1 ANXA3 ZC3H12A RAPGEF2 FOXC2 THBS4 SMOC2 SNAI1 C15H11orf34 ITGB1 LBP TRIM32 RHOJ GATA3 NOS3 APP CBLL1 CXCL17 PLA2G7 SEMA6A IGF1R ANGPT4 SEMA3D TRIP6 CLDN4 PDGFD ADRA2A ONECUT1 LGMN NTRK3 PHPT1 NUS1 IGFBP5
Modulation of chemical synaptic transmission	0.00293522	1.97878	38	281	GRIN2B LZTS1 DGKE SYNGR1 ADGRB1 PRKACA JPH3 JPH4 NGF PLCL1 CACNA1B NPTN APBA1 EIF4E PLCL2 NTRK2 DRD2 DNM1 GRIK5 SRF EPHB1 ITGB1 LRRK2 APP LRFN2 BACE1 PRKCB SYNGAP1 CDH2 CACNB2 UNC13C HOMER1 CDH11 ADRA2A GRIN2C LGMN CPLX2 GRM8
Bone morphogenesis	0.002973	3.08053	16	76	PHOSPHO1 INSIG1 MATN1 COMP MMP16 ALPL SMPD3 MSX1 CYP26B1 FGF4 COL2A1 MMP13 SFRP2 EXT2 FREM1 IFT80
Cell adhesion	0.00299419	1.47936	101	999	PCDH7 AJAP1 IGSF9 DUSP10 CDH20 DOCK8 CTNND1 CHL1 HES5 FER JAM3 SPOCK1 CNTN6 ITGB8 FAT3 COMP BLK CXCL12 BMP2 CRTAM EPHB3 VEGFA PTK2B S1PR1 STAB2 C1QTNF1 S100A9 NRCAM FGG KIRREL3 EPHA3 STXBP3 CDH5 NPHS1 NPTN IL20RB FN1 SSPO SIGLEC10 CYFIP2 TNFSF11 ITGA4 COL5A3 MKLN1 CD34 PRKCQ ACER2 NINJ1 ZC3H12A TNFSF13B COL26A1 GPAM FBLN1 NTN1 VWF FOXC2 S100A8 GCNT1 SRF PTPRU THBS4 ITGA7 CLEC4G ITGA5 NTNG1 SHB EP…
Regulation of response to external stimulus	0.00300125	1.63117	68	610	SELENOS AJAP1 PLG NLRP3 TTLL12 DUSP10 HOPX JAM3 PGC MCU TNFRSF1A CXCL12 MVK CRTAM VEGFA PTK2B C1QTNF1 PSMA1 FFAR2 CARD9 CXCL14 FGG TREM2 CDH5 IL20RB TLR3 TRAFD1 SIGLEC10 LY96 TNFSF11 SLC15A4 XCL1 XRCC5 DRD2 CTSC ZC3H12A CDC37 FGF4 S100A8 THBS4 INS SMOC2 FFAR3 DAGLA CYP19A1 METTL3 DUOXA1 SFPQ ST3GAL4 IL17F LBP GATA3 APP AOAH TLR9 PRKG1 CXCL17 SPINK5 PLA2G7 FEZF2 SEMA6A SEMA3D APPL2 CCL2 LGMN NTRK3…
Skeletal system morphogenesis	0.00300406	2.21012	29	192	PHOSPHO1 NIPBL INSIG1 MATN1 SIX2 PRRX1 COMP ROR2 HOXB7 MMP16 HOXB1 ALPL SMPD3 MSX1 HOXA5 CYP26B1 FOXC2 FGF4 COL2A1 MMP13 SATB2 SFRP2 NLE1 EXT2 FREM1 SFRP1 IFT80 LHX1 HOXB9
Regulation of hormone metabolic process	0.00305127	4.87751	9	27	STC2 BMP2 CLCN2 BMP5 FFAR3 DUOXA1 GATA3 SLCO1C1 TCF7L2
Peptide secretion	0.00330354	2.40535	24	146	MCU BLK TRH FFAR2 FGG NOS2 STXBP3 TNFSF11 SMPD3 DRD2 TFR2 S100A8 INS CYB5R4 FFAR3 PICK1 KCNJ11 ADCYAP1 RAPGEF4 TCF7L2 SFRP1 ADRA2A RPH3AL GHRHR
Cellular response to leukemia inhibitory factor	0.00331833	3.04053	16	77	MRAS SPRY2 SNX10 GFPT2 EEF1E1 PFKP INA CTBP2 SRM MSC SYNGR1 HNRNPU TNFSF11 XRCC5 FGF4 PTP4A3
Biological adhesion	0.00343413	1.472	101	1004	PCDH7 AJAP1 IGSF9 DUSP10 CDH20 DOCK8 CTNND1 CHL1 HES5 FER JAM3 SPOCK1 CNTN6 ITGB8 FAT3 COMP BLK CXCL12 BMP2 CRTAM EPHB3 VEGFA PTK2B S1PR1 STAB2 C1QTNF1 S100A9 NRCAM FGG KIRREL3 EPHA3 STXBP3 CDH5 NPHS1 NPTN IL20RB FN1 SSPO SIGLEC10 CYFIP2 TNFSF11 ITGA4 COL5A3 MKLN1 CD34 PRKCQ ACER2 NINJ1 ZC3H12A TNFSF13B COL26A1 GPAM FBLN1 NTN1 VWF FOXC2 S100A8 GCNT1 SRF PTPRU THBS4 ITGA7 CLEC4G ITGA5 NTNG1 SHB EP…
Regulation of hormone secretion	0.00366023	2.43876	23	138	MCU BLK TRH C1QTNF1 FFAR2 FGG NOS2 SMAD4 TNFSF11 CRY1 DRD2 TFR2 INS FFAR3 CYP19A1 PICK1 KCNJ11 GALR1 TCF7L2 SFRP1 ADRA2A RPH3AL GHRHR
Neuron recognition	0.00374747	4.30369	10	34	IGSF9 NDN CHL1 CNTN6 EPHB3 GAP43 NRCAM NPTN APP FEZF2
Regulation of cellular component organization	0.00387394	1.3547	151	1631	SSRP1 NIPBL ARHGEF10L LZTS1 BMP10 IGSF9 C2CD5 DYRK1A SPRY2 RERG CDC27 VSTM5 RPTOR FER JAM3 NR1H2 SPOCK1 NOL3 LPAR3 MCU FAT3 TNFRSF1A CRMP1 PRRX1 ARFGAP1 TOX ROR2 BMP2 EPHB3 VEGFA ARHGEF19 BARHL2 PTK2B CBLN2 CTTN SNX9 ADGRB1 GAP43 CD53 PTPN1 PRKACA EPHA3 LMAN1 SMAD4 FZD10 LCP1 TREM2 CDH5 NGF HNRNPU NPHS1 FN1 CDKN1A ARFIP1 IGFBP4 MAPRE3 CYFIP2 SNAP91 SMPD3 XRCC5 FBXW5 CEP76 NTRK2 PRKCQ MSX1 RP1 TBX…
Carbohydrate derivative biosynthetic process	0.00387394	1.69523	57	492	IMPDH1 BACE2 ST8SIA1 NANP ST8SIA5 GFPT2 POMT2 GALNT18 SLC35C2 MLYCD CHST10 ST3GAL6 B4GALNT1 CSGALNACT1 GALNT2 RPN1 GNPNAT1 NPR1 TREM2 NDST3 ST8SIA3 STT3B EXTL3 SMPD3 ELOVL6 UCK1 ACER2 GMDS GCNT1 RRM1 ADSS2 GAL3ST1 GAL3ST4 GXYLT1 NPC1 ELOVL3 ST3GAL4 ACACA ST3GAL3 DAD1 EXT2 FUT8 B3GALT2 DCTD B3GAT2 ACOT7 TCF7L2 LARGE1 EOGT FGGY PRPS1L1 ALG12 ST6GALNAC4 NT5E HS6ST1 NUS1 PIGP
Notch signaling pathway	0.00389558	2.47627	22	130	HIF1AN HES5 CNTN6 SLC35C2 TSPAN14 BMP2 KCNA5 S1PR3 GMDS HES7 FOXC2 TBX2 SNAI1 DTX1 APP NLE1 ANGPT4 EGFL7 DLK1 PTP4A3 ONECUT1 GATA5
Adaptive thermogenesis	0.00389558	2.77248	18	95	ADAMTS5 DIO2 IRF4 NR1H2 EPAS1 HNRNPU PLCL1 NPR3 PLCL2 ELOVL6 FOXC2 PRKAB2 SORL1 ELOVL3 TSHR APPL2 FABP5 CEBPB
MAPK cascade	0.00391624	1.6839	58	504	DUSP10 SPRY2 TPD52L1 LPAR3 ROR2 BMP2 VEGFA PTK2B C1QTNF1 CARD9 PTPN1 FGG SMAD4 FZD10 TREM2 NPHS1 HMGCR MAPK8 FN1 IGFBP4 TLR3 TNFSF11 CAMK2N1 ADRA2B XCL1 NTRK2 BMPER ZC3H12A MAP3K8 FBLN1 RAPGEF2 FGF4 INS SORL1 EPHB1 LRRK2 PAFAH1B1 PIN1 APP CHI3L1 ACKR3 SFRP2 MAPK15 SEMA6A TIMP3 ADCYAP1 RAMP3 SYNGAP1 MAP4K1 CDH2 IGF1R SFRP1 PDGFD CCL2 ADRA2A DUSP4 NTRK3
Striated muscle cell differentiation	0.00400056	2.23208	27	177	ADAMTS5 BMP10 HOPX BMP2 ADGRB1 CD53 SMAD4 HNRNPU NPHS1 MYOM2 MSX1 TBX5 CYP26B1 SRF NEBL WDR1 ITGB1 ADAMTS15 MYOF TRIM32 LDB3 NRAP NKX2-5 CDH2 HOMER1 PGM5 IGFBP5
Angiogenesis	0.00402887	1.83428	44	351	PKM SPRY2 JAM3 ITGB8 EPAS1 EPHB3 VEGFA PTK2B S1PR1 ADGRB1 NRCAM CDH5 TLR3 VASH1 GBX2 ANXA3 BMPER ZC3H12A HOXA5 FOXC2 SRF COL4A1 THBS4 SMOC2 ITGA5 EPHB1 ITGB1 IL17F ISM1 RHOJ E2F8 NOS3 CHI3L1 ACKR3 SFRP2 SEMA6A RAMP3 PRKCB COL4A3 ANGPT4 NRXN3 AGGF1 AGTR1 HS6ST1
Regulation of neuron projection development	0.00402887	1.97293	36	267	LZTS1 SPOCK1 LPAR3 FAT3 CRMP1 PRRX1 TOX ROR2 EPHB3 PTK2B EPHA3 NGF FN1 NTRK2 NTN1 RAPGEF2 SRF BMP5 SLC39A12 LRRK2 CAPRIN1 PAFAH1B1 GATA3 MAPT SFRP2 STMN2 LZTS3 SEMA6A SYNGAP1 CDH2 NEFL SEMA3D SFRP1 PTK6 NTRK3 NEGR1
Cell morphogenesis involved in neuron differentiation	0.00402887	1.77036	49	405	LZTS1 IGSF9 NDN CHL1 CNTN6 LPAR3 CRMP1 CXCL12 GDNF EPHB3 BARHL2 GAP43 NRCAM EPHA3 SMAD4 NGF NPTN FN1 GBX2 VAX2 DRD2 LHX3 LMX1A PHACTR1 NTN1 RAPGEF2 SRF VAX1 OTX2 EPHB1 ITGB1 LRRK2 CAPRIN1 PAFAH1B1 LHFPL5 GATA3 MAPT APP FEZF2 LZTS3 SEMA6A SYNGAP1 ELAVL4 CDH2 NEFL SEMA3D CDH11 LHX1 GRXCR2
Regulation of protein modification process	0.0040716	1.42452	114	1171	NIPBL NXN BMP10 GDF10 SLCO3A1 DUSP10 DYRK1A SPRY2 NDN HES5 CLSPN RPTOR FER TPD52L1 SMG8 TARDBP EPAS1 NDUFS4 DNMT3B PRKRIP1 TNFRSF1A CCNE1 ARL2BP BMP2 VEGFA PIAS1 YWHAE PTK2B SNX9 ADGRB1 PTPN1 SMAD4 FZD10 TREM2 CDH5 NGF PLCL1 HMGCR MAPK8 DIPK2A FN1 CDKN1A MAPRE3 TNFSF11 SPSB4 CAMK2N1 LCP2 ADRA2B SMPD3 PLCL2 CRY1 PEF1 XRCC5 NTRK2 ACER2 BMPER RPS6KA5 ZC3H12A CDC37 USP4 PHACTR1 FBLN1 RAPGEF2 FGF4 RAB…
Positive regulation of cell population proliferation	0.00411851	1.59754	69	632	PIM1 ST8SIA1 BMP10 GID8 DCT HES5 FER LHX5 EAPP NDUFS4 SIX2 PRRX1 COMP CCNE1 TOX BMP2 GDNF VEGFA PTK2B S1PR1 SMAD4 REG3G HNRNPU GRK5 FN1 CDKN1A SRSF6 SAAL1 OTP ITGA4 STAT5A SMPD3 DMRTA2 PRKCQ ACER2 DRD2 COPS9 TBX5 TNFSF13B GPAM NTN1 FGF4 THBS4 BMP5 INS PBX1 TBX2 ITGB1 CCND1 HMX2 SFRP2 SLC35F6 STOX1 MAPK15 IGF1R TCF7L2 OCSTAMP SFRP1 EGFL7 LHX1 PDGFD CDK6 FGF20 AGTR1 LGMN NTRK3 GHRHR FOXE3 IGFBP5
Response to external stimulus	0.00411851	1.32453	169	1867	NRXN2 PIM1 TLR5 SELENOS ADAMTS5 DAPK1 AJAP1 KRT8 PLG NLRP3 IGSF9 TTLL12 DUSP10 HOPX CHL1 KCNJ8 CYP24A1 RPTOR IRF4 FER TAFA4 JAM3 ASNS CNTN6 ITGB8 PGC MCU TNFRSF1A CRMP1 MS4A1 PENK BLK CXCL12 BMP2 GDNF MVK CRTAM EPHB3 VEGFA PTK2B S1PR1 STAB2 CCRL2 C1QTNF1 DAP ADGRB1 GAP43 S100A9 PSMA1 FFAR2 CARD9 CXCL14 NRCAM FGG EPHA3 NOS2 SMAD4 REG3G TREM2 STXBP3 CDH5 MAPK8 HCK NPTN IL20RB CDKN1A TLR3 TRAFD1 SIG…
Central nervous system neuron differentiation	0.00411851	2.45737	22	131	C1H21orf91 DBX1 LHX5 SPOCK1 TOX EPHB3 GBX2 GSX1 OTP PEX5 NTRK2 DRD2 LHX3 LMX1A RAPGEF2 EPHB1 SATB2 PAFAH1B1 FEZF2 ELAVL4 CDH11 LHX1
Positive regulation of catalytic activity	0.00411851	1.49278	91	892	RANBP2 ARHGAP20 ARHGEF10L DAPK1 NLRP3 DOCK8 CLSPN RPTOR IQSEC1 NR1H2 TPD52L1 CASR ARFGAP1 ROR2 BMP2 GDNF EPHB3 VEGFA ARHGEF19 TBC1D4 PTK2B SNX9 DAP CARD9 PTPN1 EPHA3 NOS2 FZD10 MAPK8 DIPK2A FN1 CDKN1A MAPRE3 CYFIP2 TNFSF11 LCP2 ADRA2B XCL1 XRCC5 NTRK2 PRKCQ ACER2 FBLN1 RAPGEF2 RAB3GAP2 S100A8 INS BID SORL1 EPHB1 SLC27A4 TBC1D9B ITGB1 LRRK2 PIN1 MAPT CCND1 NOS3 CHI3L1 ARRDC4 SFRP2 CCNK STOX1 NPRL2…
Cellular lipid metabolic process	0.00411851	1.52575	83	796	LPCAT1 INPP5E INSIG1 CYP24A1 NR1H2 ITGB8 HACL1 TNFRSF1A MLYCD THNSL2 DGKE ST3GAL6 B4GALNT1 ACOX3 AGPAT5 MVK LIPC HSD17B4 CERS3 ST8SIA3 FAAH AGPAT4 ELOVL7 HMGCR DEGS2 SMPD3 PEX5 ELOVL6 ATP6V1B1 ACER2 LONP2 ACOT12 GPAM CYP26B1 INS DAGLA GAL3ST1 PRKAB2 MTMR10 SORL1 GAL3ST4 SLC27A4 PON1 ELOVL3 ST3GAL4 MBOAT1 ABHD4 HDHD5 ISYNA1 ACACA ST3GAL3 PIP4K2A AOAH FAM135B PLCB2 PLA2G7 APOA5 B3GALT2 GBA3 SMG1 CY…
Regulation of nervous system development	0.00419648	1.924	38	289	DCT HES5 VSTM5 LPAR3 BMP2 EPHB3 CBLN2 ADGRB1 NGF FN1 GBX2 OTP DMRTA2 XRCC5 DLL3 NTRK2 DRD2 CTSC NTN1 HES7 RAPGEF2 SRF VAX1 SORL1 WASF3 EPHB1 BRINP1 CAPRIN1 PAFAH1B1 TRIM32 MAPT FEZF2 SEMA6A SYNGAP1 NEFL SEMA3D APPL2 TRIM11
Lipid metabolic process	0.00442382	1.44656	104	1052	LPCAT1 INPP5E INSIG1 CYP24A1 SRD5A2 NR1H2 SMG8 ITGB8 HACL1 TNFRSF1A MLYCD THNSL2 DGKE ST3GAL6 B4GALNT1 ACOX3 AGPAT5 BMP2 MVK LIPC PTK2B HSD17B4 CERS3 ST8SIA3 FAAH PLCL1 AGPAT4 ELOVL7 HMGCR HSD17B14 DEGS2 SMPD3 PLCL2 PEX5 ELOVL6 ATP6V1B1 ACER2 LONP2 ACOT12 GPAM CYP26B1 CLCN2 BMP5 INS DAGLA GAL3ST1 PRKAB2 MTMR10 SNAI1 SORL1 CYP19A1 GAL3ST4 SLC27A4 PLBD1 PON1 ELOVL3 MACROH2A1 DHCR7 ST3GAL4 MBOAT1 AB…
Striated muscle tissue development	0.00456477	1.99802	34	249	PIM1 BMP10 BMP2 MSC S1PR1 SMAD4 ASB2 RBFOX1 HNRNPU NPHS1 DIPK2A MYL3 DMRTA2 TBX5 CHRND CYP26B1 FOXC2 SRF NEBL VAX1 TBX2 EPHB1 ITGB1 LY6E NR2F2 NRAP NKX2-5 GTF3C5 HOMER1 SVIL FOXL2 PGM5 FGF20 TNNI1
Response to amyloid-beta	0.00458548	5.08958	8	23	TREM2 CACNA1B ITGA4 APP CACNA2D1 RAMP3 IGF1R LGMN
Phosphorylation	0.00468387	1.35785	143	1541	RANBP2 PIM1 DAPK1 BMP10 GDF10 PKM SLCO3A1 DUSP10 DYRK1A SPRY2 SLC2A6 HES5 PFKP CLSPN RPTOR FER AURKC PRKCH TPD52L1 SMG8 STK35 TARDBP NDUFS4 PRKRIP1 TNFRSF1A DGKE CCNE1 ARL2BP BLK ROR2 BMP2 MVK BAZ1B EPHB3 VEGFA PTK2B MAST1 NPR1 SNX9 GPI PTPN1 PRKACA EPHA3 SMAD4 FZD10 TREM2 CDH5 NGF HNRNPU PLCL1 HMGCR MAPK8 HCK DIPK2A GRK5 FN1 CDKN1A PFKFB3 TLR3 MAPRE3 TNFSF11 CAMK2N1 LCP2 ADRA2B SMPD3 PLCL2 CRY1 …
Positive regulation of cellular biosynthetic process	0.00468387	1.36298	140	1503	PIM1 NEUROD6 NIPBL BMP10 EPC1 PKM LUM DYRK1A FZD1 NDN HES5 TCF12 RPTOR IRF4 WDR75 SALL4 LHX5 NR1H2 CTBP2 EAPP EPAS1 SSBP4 SIX2 TNFRSF1A PRRX1 ROR2 BMP2 GDNF ICE2 VEGFA HOXB7 BARHL2 MITF MED6 UTP15 NOS2 SMAD4 TREM2 HOXB1 HNRNPU DMRT2 FLI1 CAMTA2 TLR3 MAPRE3 GBX2 TNFSF11 USP22 PTX3 NR5A1 GSX1 SPIC XRCC5 PRKCQ MSX1 RPS6KA5 TLX1 LHX3 RBPJL ZC3H12A TBX5 TFR2 RCC1L LMX1A HOXA5 FOXC2 FGF4 RAB3GAP2 SRF B…
Peptide transport	0.00475964	2.27213	25	161	MCU BLK TRH FFAR2 FGG NOS2 STXBP3 TNFSF11 SLC15A4 SMPD3 DRD2 TFR2 S100A8 INS CYB5R4 FFAR3 PICK1 KCNJ11 ADCYAP1 RAPGEF4 TCF7L2 SFRP1 ADRA2A RPH3AL GHRHR
Regulation of neuron differentiation	0.00475964	2.42042	22	133	HES5 TCF12 BMP2 NGF ADRA2B EIF4E TLX3 LMX1A PBX1 BRINP1 DUOXA1 LRRK2 DTX1 TRIM32 APP SFRP2 FEZF2 NKX2-5 MMD2 SFRP1 FGF20 PCP4
Plasma membrane bounded cell projection organization	0.0049353	1.43483	106	1081	LZTS1 USH1C C1H21orf91 IGSF9 SNX10 NDN CHL1 HES5 VSTM5 FER SPATA6 SPOCK1 CNTN6 LPAR3 FAT3 CRMP1 CLUAP1 PRRX1 TOX BLK CXCL12 ROR2 GDNF EPHB3 PTPDC1 BARHL2 PTK2B S1PR1 CTTN GAP43 NRCAM EHD4 KIRREL3 EPHA3 SMAD4 TREM2 NGF NPTN FN1 KLHL1 GBX2 CYFIP2 ARL6 VAX2 NTRK2 BBS5 DRD2 LHX3 RP1 LMX1A PHACTR1 NTN1 LIMA1 RAPGEF2 SRF BMP5 INS RTTN DYNC2LI1 VAX1 MAK SYT17 WASF3 OTX2 PICK1 EPHB1 SLC39A12 WRAP73 ITGB1…
Negative regulation of acute inflammatory response	0.00497727	11.706	4	5	SELENOS NLRP3 IL20RB INS
Positive regulation of gene expression	0.00499984	1.51245	83	803	TLR5 BMP10 NLRP3 PKM LUM DYRK1A SPRY2 TCF12 IRF4 LY9 TARDBP ITGB8 PGC CASR DNMT3B CELF4 BMP2 GDNF CRTAM BARHL2 C1QTNF1 GPI FFAR2 CARD9 MITF SLC7A5 NOS2 TREM2 CDH5 NGF HNRNPU MAPK8 IL20RB FN1 TLR3 LY96 TNFSF11 NR5A1 RNF207 CAMK2N1 WNT10A NTRK2 PRKCQ DRD2 ZC3H12A TFR2 RCC1L HOXA5 CYP26B1 FGF4 INS CTCF FFAR3 SORL1 METTL3 RSAD2 MACROH2A1 NCL IL17F LBP TRIM32 GATA3 CD2 PAXIP1 APP HMX2 TLR9 CHI3L1 CXCL…
Peptide hormone secretion	0.00502449	2.35348	23	143	MCU BLK TRH FFAR2 FGG NOS2 STXBP3 TNFSF11 SMPD3 DRD2 TFR2 INS CYB5R4 FFAR3 PICK1 KCNJ11 ADCYAP1 RAPGEF4 TCF7L2 SFRP1 ADRA2A RPH3AL GHRHR
Positive regulation of biosynthetic process	0.00522496	1.35647	141	1521	PIM1 NEUROD6 NIPBL BMP10 EPC1 PKM LUM DYRK1A FZD1 NDN HES5 TCF12 RPTOR IRF4 WDR75 SALL4 LHX5 NR1H2 CTBP2 EAPP EPAS1 SSBP4 SIX2 TNFRSF1A PRRX1 ROR2 BMP2 GDNF ICE2 VEGFA HOXB7 BARHL2 ADGRB1 MITF MED6 UTP15 NOS2 SMAD4 TREM2 HOXB1 HNRNPU DMRT2 FLI1 CAMTA2 TLR3 MAPRE3 GBX2 TNFSF11 USP22 PTX3 NR5A1 GSX1 SPIC XRCC5 PRKCQ MSX1 RPS6KA5 TLX1 LHX3 RBPJL ZC3H12A TBX5 TFR2 RCC1L LMX1A HOXA5 FOXC2 FGF4 RAB3GAP…
Muscle cell differentiation	0.00550543	2.01828	32	232	ADAMTS5 BMP10 HOPX COMP BMP2 ADGRB1 CD53 SMAD4 OLFM2 HNRNPU NPHS1 MYOM2 MSX1 TBX5 CYP26B1 SRF DYSF NEBL WDR1 TBX2 ITGB1 ADAMTS15 MYOF TRIM32 LDB3 NRAP NKX2-5 CDH2 H3-3A HOMER1 PGM5 IGFBP5
Negative regulation of multicellular organismal process	0.00550543	1.56462	71	664	ADAMTS5 BMP10 PLG NLRP3 DUSP10 SPRY2 HES5 NR1H2 NOL3 TNFRSF1A BMP2 PTK2B C1QTNF1 ADGRB1 FGG SMAD4 TREM2 MARVELD3 PLCL1 NPR3 HMGCR NPTN IL20RB FN1 SRSF6 VASH1 NR5A1 ATP2B1 PLCL2 CRY1 DLL3 DRD2 CTSC ZC3H12A TBX5 NTN1 HOXA5 RAPGEF2 FOXC2 SRF THBS4 INS VAX1 GLRA1 SORL1 ANGPTL7 BRINP1 IL17F LBP ISM1 GATA3 CALCR NR2F2 TLR9 PRKG1 SFRP2 SEMA6A SYNGAP1 COL4A3 ANGPT4 SEMA3D SFRP1 APPL2 MCC TRIM11 CDK6 LGMN…
Regionalization	0.00560339	1.90635	37	284	CDX2 HES5 DBX1 EMX2 SIX2 ROR2 BMP2 GDNF HOXB7 PRKACA SMAD4 HOXB1 DMRT2 GBX2 DMRTA2 DLL3 VAX2 MSX1 LHX3 HOXA5 CYP26B1 HES7 FOXC2 SRF PBX1 SNAI1 OTX2 NR2F2 PCDH8 SFRP2 NLE1 FEZF2 SIX3 SFRP1 LHX1 GATA5 HOXB9
Regulation of peptide secretion	0.00562913	2.57424	19	108	MCU BLK TRH FFAR2 FGG NOS2 TNFSF11 DRD2 TFR2 S100A8 INS FFAR3 PICK1 KCNJ11 TCF7L2 SFRP1 ADRA2A RPH3AL GHRHR
Pattern specification process	0.00562913	1.7934	44	359	AP1B1 CDX2 HES5 DBX1 EMX2 SIX2 ROR2 BMP2 GDNF HOXB7 PRKACA SMAD4 HOXB1 DMRT2 GBX2 DMRTA2 DLL3 VAX2 MSX1 LHX3 TBX5 HOXA5 CYP26B1 HES7 FOXC2 SRF RTTN DYNC2LI1 PBX1 TBX2 SNAI1 OTX2 SATB2 NR2F2 PCDH8 SFRP2 NLE1 FEZF2 SYNGAP1 SIX3 SFRP1 LHX1 GATA5 HOXB9
Positive regulation of peptide secretion	0.00583787	3.44295	12	51	MCU BLK TRH FGG TNFSF11 DRD2 TFR2 S100A8 INS TCF7L2 RPH3AL GHRHR
Regulation of MAPK cascade	0.00583787	1.70769	51	437	DUSP10 SPRY2 TPD52L1 LPAR3 ROR2 BMP2 VEGFA PTK2B C1QTNF1 CARD9 PTPN1 FGG SMAD4 FZD10 TREM2 HMGCR FN1 IGFBP4 TLR3 TNFSF11 CAMK2N1 ADRA2B XCL1 NTRK2 BMPER ZC3H12A FBLN1 RAPGEF2 FGF4 INS SORL1 EPHB1 PAFAH1B1 PIN1 APP CHI3L1 ACKR3 SFRP2 SEMA6A TIMP3 ADCYAP1 RAMP3 SYNGAP1 CDH2 IGF1R SFRP1 PDGFD ADRA2A DUSP4 NTRK3
Regulation of cell differentiation	0.00583787	1.4279	105	1076	HIF1AN PIM1 AJAP1 BMP10 GDF10 MACROH2A2 INSIG1 DUSP10 SPRY2 CDX2 DCT HOPX HES5 TCF12 PRKCH LPAR3 SIX2 TNFRSF1A TOX BMP2 GDNF CRTAM PTK2B PRKACA MITF CXCL14 SMAD4 RBFOX1 TREM2 CDH5 NGF OLFM2 HNRNPU FN1 SRSF6 TNFSF11 OTP ADRA2B EIF4E TLX3 DMRTA2 XRCC5 DLL3 DRD2 MSX1 ZC3H12A S1PR3 TBX5 LMX1A FBLN1 NTN1 HOXA5 CYP26B1 HES7 RAPGEF2 SRF INS PROM1 PBX1 VAX1 SNAI1 SORL1 SHB EPHB1 ITGB1 BRINP1 MACROH2A1 DU…
Muscle tissue development	0.00583787	1.93992	35	264	PIM1 BMP10 BMP2 MSC S1PR1 SMAD4 ASB2 RBFOX1 HNRNPU NPHS1 DIPK2A MYL3 DMRTA2 TBX5 CHRND CYP26B1 FOXC2 SRF NEBL VAX1 TBX2 EPHB1 ITGB1 LY6E NR2F2 NRAP NKX2-5 GTF3C5 HOMER1 SVIL FOXL2 PGM5 FGF20 TNNI1 IGFBP5
Organic substance transport	0.00587744	1.32945	155	1706	SEC31B RANBP2 CNST MLPH SELENOS AP1B1 ATP9B SLBP INSIG1 SLCO3A1 C2CD5 SNX10 SLC2A6 SLC14A2 VPS52 KPNA6 NR1H2 SLC35B4 SLC35C2 TARDBP HACL1 MCU SLC52A3 ANO4 SIX2 VPS36 COMP SEC61A1 BLK NAPG GDNF TRH LIPC PEX6 YWHAE TBC1D4 CTTN C1QTNF1 SNX9 COPB1 FFAR2 PTPN1 PRKACA MTX2 SLC7A5 FGG NOS2 SLC2A8 LCP1 TREM2 STXBP3 OLFM2 HMGCR SLC5A4 CDKN1A ARFIP1 VPS37D SLC25A1 SLC22A1 APBA1 TNFSF11 SLC15A4 SMPD3 ATG4C …
Anterior/posterior pattern specification	0.00599029	2.14716	27	184	CDX2 HES5 EMX2 SIX2 ROR2 BMP2 HOXB7 SMAD4 HOXB1 DMRT2 GBX2 DLL3 MSX1 HOXA5 HES7 FOXC2 SRF PBX1 OTX2 NR2F2 PCDH8 SFRP2 NLE1 FEZF2 SFRP1 LHX1 HOXB9
Cellular component morphogenesis	0.00599029	1.62584	60	540	LZTS1 BMP10 IGSF9 NDN CHL1 CNTN6 LPAR3 CRMP1 CXCL12 GDNF EPHB3 ZPBP BARHL2 GAP43 NRCAM KIRREL3 EPHA3 SMAD4 NGF NPTN FN1 GBX2 CYFIP2 MYOM2 VAX2 DRD2 LHX3 LMX1A PHACTR1 NTN1 RAPGEF2 SRF NEBL WDR1 VAX1 SYT17 OTX2 EPHB1 NES ITGB1 LRRK2 CAPRIN1 PAFAH1B1 GATA3 MAPT RFX2 APP LDB3 NRAP FEZF2 LZTS3 SEMA6A SYNGAP1 ELAVL4 CDH2 NEFL SEMA3D CDH11 PGM5 LHX1
Regulation of peptide transport	0.00599029	2.55062	19	109	MCU BLK TRH FFAR2 FGG NOS2 TNFSF11 DRD2 TFR2 S100A8 INS FFAR3 PICK1 KCNJ11 TCF7L2 SFRP1 ADRA2A RPH3AL GHRHR
Endothelial cell migration	0.00618084	2.21705	25	165	BMP10 VEGFA PTK2B ADGRB1 GPI CDH5 VASH1 STAT5A ANXA3 BMPER ZC3H12A FOXC2 FGF4 SRF SMOC2 ITGB1 RHOJ GATA3 PAXIP1 NOS3 NR2F2 ANGPT4 PTP4A3 LGMN NUS1
Response to organonitrogen compound	0.00627007	1.58784	65	599	SELENOS PKM C2CD5 GNAL POMT2 RPTOR HTR5A FER NDUFS4 AMFR TBC1D4 CARD9 PTPN1 SLC2A8 REG3G TREM2 STXBP3 STT3B CACNA1B ITGA4 RRAGC STAT5A ATP2B1 SMPD3 CRY1 NTRK2 PRKCQ DRD2 TMUB1 CHRM1 RAPGEF2 FOXC2 COL4A1 INS FFAR3 NCOA5 GLRA1 SORL1 NPC1 SLC27A4 ITGB1 MYH11 KCNJ11 LRRK2 APP PIP4K2A TLR9 TRPC3 OPRM1 CACNA2D1 RAMP3 IGF1R HOMER1 HTR1E SFRP1 APPL2 PDGFD AGTR1 DNAJB9 LGMN GHRHR DRD1 FBXO17 CEBPB IGFBP5
Regulation of ERK1 and ERK2 cascade	0.00644724	2.10108	28	195	DUSP10 SPRY2 BMP2 PTK2B PTPN1 FGG SMAD4 TREM2 FN1 TNFSF11 CAMK2N1 XCL1 BMPER FBLN1 RAPGEF2 FGF4 EPHB1 PIN1 APP CHI3L1 ACKR3 SEMA6A TIMP3 ADCYAP1 RAMP3 PDGFD DUSP4
Ossification	0.00645126	1.9017	36	277	PHOSPHO1 NIPBL GDF10 SNX10 FZD1 CYP24A1 MATN1 SIX2 COMP BMP2 PTK2B S1PR1 PRKACA MMP16 TNFSF11 ALPL ATP2B1 SMPD3 ATP6V1B1 FOXC2 COL2A1 PBX1 SNAI1 MMP13 SATB2 CALCR SFRP2 EXT2 H3-3A SFRP1 RPL38 IFT80 CDK6 CEBPB SOST IGFBP5
Cell-cell adhesion	0.00645126	1.58519	65	600	PCDH7 IGSF9 DUSP10 CDH20 DOCK8 CTNND1 CHL1 FER JAM3 CNTN6 FAT3 COMP BLK CXCL12 BMP2 CRTAM EPHB3 C1QTNF1 S100A9 NRCAM FGG KIRREL3 STXBP3 CDH5 NPHS1 NPTN IL20RB CYFIP2 TNFSF11 ITGA4 PRKCQ ZC3H12A TNFSF13B GPAM NTN1 S100A8 GCNT1 SRF PTPRU THBS4 CLEC4G ITGA5 NTNG1 SHB ITGB1 ST3GAL4 GATA3 CD2 STK10 PCDH8 CBLL1 PRKG1 PCDH10 PERP ASS1 CDH2 CDH8 FGFRL1 CDH11 GATA5 NT5E PLA2G2F CEBPB PCDHAC2 NEGR1
Epithelial cell differentiation	0.00672743	1.6922	51	441	AJAP1 USH1C MACROH2A2 SPRY2 SAFB2 CDX2 HES5 PRKCH SIX2 TNFRSF1A BMP2 GDNF SMAD4 HSD17B4 CERS3 CDH5 KRT14 NPHS1 CCM2 FEM1B SRSF6 UPK1B S1PR3 HOXA5 CYP26B1 CTSB RAPGEF2 FOXC2 BMP5 PROM1 HAPLN2 MACROH2A1 PAFAH1B1 LHFPL5 GATA3 E2F8 CCND1 NR2F2 SPINK5 UPK1A CDH2 LHX1 GRXCR2 CDK6 PTK6 MAF ONECUT1 KRT84 GATA5 FOXE3 CEBPB
Regulation of phosphorylation	0.00688024	1.4509	94	948	RANBP2 BMP10 GDF10 SLCO3A1 DUSP10 SPRY2 SLC2A6 HES5 CLSPN RPTOR FER TPD52L1 SMG8 TARDBP NDUFS4 PRKRIP1 TNFRSF1A CCNE1 ARL2BP ROR2 BMP2 EPHB3 VEGFA PTK2B SNX9 PTPN1 EPHA3 SMAD4 FZD10 TREM2 CDH5 NGF HNRNPU PLCL1 HMGCR DIPK2A FN1 CDKN1A MAPRE3 TNFSF11 CAMK2N1 LCP2 ADRA2B SMPD3 PLCL2 XRCC5 NTRK2 BMPER RPS6KA5 ZC3H12A CDC37 FBLN1 RAPGEF2 NRBF2 FGF4 THBS4 BMP5 INS SORL1 SHB EPM2A EPHB1 MACROH2A1 LRRK2 …
Cell junction organization	0.00696759	1.65254	55	487	NRXN2 IGSF9 CDH20 CTNND1 VSTM5 JAM3 CTBP2 GDNF EPHB3 CBLN2 CTTN ADGRB1 PRKACA KIRREL3 EPHA3 TREM2 CDH5 MARVELD3 CCM2 NPTN FN1 NTRK2 TBX5 LMX1A NTN1 RAPGEF2 SRF COL4A1 INS WDR1 ITGA5 NTNG1 SNAI1 WASF3 PICK1 EPHB1 BCAN LRRK2 CAPRIN1 PAFAH1B1 MAPT APP LRFN2 LZTS3 SYNGAP1 CDH2 PARD6B GLRB NEFL CDH8 ACE UNC13C CDH11 CLDN8 LGMN
Axonogenesis	0.0069733	1.82337	40	321	IGSF9 NDN CHL1 CNTN6 LPAR3 CRMP1 CXCL12 GDNF EPHB3 BARHL2 GAP43 NRCAM EPHA3 SMAD4 NGF NPTN FN1 GBX2 VAX2 DRD2 LHX3 LMX1A NTN1 SRF VAX1 OTX2 EPHB1 ITGB1 PAFAH1B1 GATA3 MAPT APP FEZF2 SEMA6A SYNGAP1 CDH2 NEFL SEMA3D CDH11 LHX1
Cellular response to oxygen-containing compound	0.00705965	1.51439	77	744	PIM1 SELENOS DAPK1 NLRP3 INSIG1 PKM C2CD5 GNAL RPTOR HTR5A FER TBC1D4 PTK2B FFAR2 PTPN1 PRKACA EPHA3 NOS2 SLC2A8 TREM2 MAPK8 LY96 ITGA4 RRAGC STAT5A EIF4E ATP2B1 SMPD3 NTRK2 PRKCQ DRD2 ZC3H12A CHRM1 CYP26B1 RAPGEF2 FOXC2 COL4A1 INS ZNF277 FFAR3 NCOA5 GLRA1 SORL1 SLC27A4 BRINP1 MYH11 LRRK2 CDC73 PPIF LBP LY6E RORC ACACA NOS3 APP PIP4K2A NR3C1 CACNA2D1 RAMP3 PRKCB MAP4K1 IGF1R MLC1 HTR1E SFRP1 APPL…
Positive regulation of cellular protein metabolic process	0.00723288	1.43542	98	999	NIPBL DAPK1 BMP10 GDF10 NLRP3 PKM SLCO3A1 DYRK1A SPRY2 NDN HES5 CLSPN RPTOR NR1H2 TPD52L1 DNMT3B TNFRSF1A ARL2BP BMP2 VEGFA PIAS1 BARHL2 PTK2B SNX9 DAP CARD9 PTPN1 SMAD4 FZD10 TREM2 CDH5 NGF DIPK2A FN1 CDKN1A MAPRE3 CYFIP2 TNFSF11 SPSB4 LCP2 PSMC4 ADRA2B CRY1 PEF1 XRCC5 NTRK2 ACER2 RPS6KA5 ZC3H12A RCC1L FBLN1 RAPGEF2 FGF4 RAB3GAP2 S100A8 THBS4 BMP5 INS BID METTL3 LRRK2 PIN1 TRIM32 GATA3 PAXIP1 CC…
Protein glycosylation	0.00764092	2.10148	27	188	ST8SIA1 ST8SIA5 GFPT2 POMT2 GALNT18 SLC35C2 ST3GAL6 GALNT2 RPN1 ST8SIA3 STT3B EXTL3 ACER2 GXYLT1 NPC1 ST3GAL4 ST3GAL3 DAD1 EXT2 FUT8 B3GALT2 B3GAT2 LARGE1 EOGT ALG12 ST6GALNAC4 NUS1
Endocrine system development	0.00764092	2.64631	17	94	BMP2 NR5A1 GSX1 OTP DRD2 LHX3 HOXA5 SRF BMP5 PBX1 LY6E GATA3 NKX2-5 CDH2 CDK6 ONECUT1 GHRHR
Macromolecule glycosylation	0.00764092	2.10148	27	188	ST8SIA1 ST8SIA5 GFPT2 POMT2 GALNT18 SLC35C2 ST3GAL6 GALNT2 RPN1 ST8SIA3 STT3B EXTL3 ACER2 GXYLT1 NPC1 ST3GAL4 ST3GAL3 DAD1 EXT2 FUT8 B3GALT2 B3GAT2 LARGE1 EOGT ALG12 ST6GALNAC4 NUS1
Positive regulation of angiogenesis	0.00764092	2.55714	18	103	PKM ITGB8 VEGFA PTK2B CDH5 TLR3 ANXA3 BMPER ZC3H12A FOXC2 SMOC2 ITGB1 NOS3 CHI3L1 SFRP2 PRKCB ANGPT4 AGGF1
Positive regulation of cell cycle	0.00764092	1.98951	31	228	NIPBL RPTOR ASNS RANBP1 HNRNPU MAPRE3 USP22 EIF4E SMPD3 DRD2 MSX1 SLF2 INS SMOC2 PBX1 SHB TAS1R2 RHNO1 MACROH2A1 SFPQ CDC73 TRIM32 E2F8 CCND1 APP CCNK STOX1 MAPK15 SVIL LGMN CRNN
Response to peptide	0.00764092	1.93925	33	249	PKM C2CD5 FER TBC1D4 CARD9 PTPN1 SLC2A8 REG3G TREM2 STXBP3 CACNA1B ITGA4 STAT5A ATP2B1 SMPD3 CRY1 PRKCQ FOXC2 INS FFAR3 NCOA5 SORL1 SLC27A4 MYH11 APP PIP4K2A CACNA2D1 RAMP3 IGF1R APPL2 AGTR1 LGMN GHRHR
Positive regulation of vasculature development	0.00764092	2.55714	18	103	PKM ITGB8 VEGFA PTK2B CDH5 TLR3 ANXA3 BMPER ZC3H12A FOXC2 SMOC2 ITGB1 NOS3 CHI3L1 SFRP2 PRKCB ANGPT4 AGGF1
Regulation of growth	0.00764292	1.73032	46	389	PIM1 NIPBL BMP10 DUSP10 RERG HOPX RPTOR LPAR3 BARHL2 GAP43 SMAD4 NGF FN1 CDKN1A IGFBP4 FOXS1 PEX5 DRD2 MSX1 TBX5 GPAM LMX1A NTN1 FOXC2 OSGIN1 SRF SYT17 TBX2 EPM2A CDC73 TRIM32 TSHR MAPT APP SFRP2 EPB41L3 IGFBP7 SEMA6A WRN SEMA3D SFRP1 FGF20 PTK6 LGMN GHRHR IGFBP5
Extracellular matrix organization	0.00765867	1.95917	32	239	ADAMTS5 LUM ADAMTS9 TNFRSF1A COMP BMP2 MMP16 LCP1 NPHS1 PTX3 SMPD3 COL5A3 FKBP10 FBLN1 FOXC2 COL4A1 COL2A1 SMOC2 QSOX1 NTNG1 MMP13 ANGPTL7 HAPLN2 ITGB1 MYH11 ADAMTS15 ADAMTS6 APP OTOL1 SFRP2 COL27A1 COL4A3
External encapsulating structure organization	0.00765867	1.95917	32	239	ADAMTS5 LUM ADAMTS9 TNFRSF1A COMP BMP2 MMP16 LCP1 NPHS1 PTX3 SMPD3 COL5A3 FKBP10 FBLN1 FOXC2 COL4A1 COL2A1 SMOC2 QSOX1 NTNG1 MMP13 ANGPTL7 HAPLN2 ITGB1 MYH11 ADAMTS15 ADAMTS6 APP OTOL1 SFRP2 COL27A1 COL4A3
Transmembrane receptor protein tyrosine kinase signaling pathway	0.00775174	1.6571	53	468	SPRY2 NDN FER BLK ROR2 BMP2 EPHB3 VEGFA PTK2B PTPN1 EPHA3 SLC2A8 NGF HCK IGFBP4 CYFIP2 LCP2 STAT5A SMPD3 FRS3 NTRK2 PRKCQ RAPGEF2 FOXC2 FGF4 COL4A1 BMP5 INS SMOC2 FFAR3 NCOA5 SORL1 EPHB1 SLC27A4 GATA3 PIP4K2A OTOL1 SEMA6A PRKCB COL4A3 IGF1R ANGPT4 FGFRL1 PDGFD ADRA2A FGF20 PTK6 PTP4A3 LGMN NTRK3 GHRHR NUS1 IGFBP5
Formation of primary germ layer	0.00809939	2.61845	17	95	SIX2 GPI PRKACA FN1 ITGA4 FOXC2 SRF SNAI1 ITGB1 MACROH2A1 CDC73 SFRP2 EXT2 COL12A1 DUSP2 LHX1 DUSP4
Positive regulation of transcription, DNA-templated	0.00809939	1.37145	121	1291	PIM1 NEUROD6 NIPBL BMP10 EPC1 LUM DYRK1A FZD1 NDN HES5 TCF12 RPTOR IRF4 WDR75 SALL4 LHX5 NR1H2 CTBP2 EAPP EPAS1 SSBP4 SIX2 TNFRSF1A PRRX1 ROR2 BMP2 GDNF ICE2 VEGFA HOXB7 BARHL2 MITF MED6 UTP15 SMAD4 HOXB1 HNRNPU DMRT2 FLI1 CAMTA2 TLR3 MAPRE3 GBX2 TNFSF11 USP22 NR5A1 GSX1 SPIC MSX1 RPS6KA5 TLX1 LHX3 RBPJL ZC3H12A TBX5 TFR2 LMX1A HOXA5 FOXC2 FGF4 SRF BMP5 NR2C2 CTCF PBX1 MAK SNAI1 ETV6 FOXI1 OTX2 C…
Positive regulation of nucleic acid-templated transcription	0.00809939	1.37145	121	1291	PIM1 NEUROD6 NIPBL BMP10 EPC1 LUM DYRK1A FZD1 NDN HES5 TCF12 RPTOR IRF4 WDR75 SALL4 LHX5 NR1H2 CTBP2 EAPP EPAS1 SSBP4 SIX2 TNFRSF1A PRRX1 ROR2 BMP2 GDNF ICE2 VEGFA HOXB7 BARHL2 MITF MED6 UTP15 SMAD4 HOXB1 HNRNPU DMRT2 FLI1 CAMTA2 TLR3 MAPRE3 GBX2 TNFSF11 USP22 NR5A1 GSX1 SPIC MSX1 RPS6KA5 TLX1 LHX3 RBPJL ZC3H12A TBX5 TFR2 LMX1A HOXA5 FOXC2 FGF4 SRF BMP5 NR2C2 CTCF PBX1 MAK SNAI1 ETV6 FOXI1 OTX2 C…
Multicellular organismal homeostasis	0.00819614	1.77108	42	347	ADAMTS5 LPCAT1 USH1C DIO2 SNX10 NDN IRF4 NR1H2 EPAS1 PTK2B S1PR1 PLCL1 NPR3 IL20RB TNFSF11 CRB1 PLCL2 ELOVL6 ATP6V1B1 DRD2 RP1 CYP26B1 FOXC2 SRF COL2A1 PROM1 MAK PRKAB2 ELOVL3 SIGLEC15 TRIM32 TSHR ACACA TLR9 EXT2 HOMER1 CLDN4 APPL2 ERCC6 FABP5 AQP4 CEBPB
Bone development	0.00819614	2.19488	24	160	PHOSPHO1 INSIG1 SNX10 MATN1 COMP BMP2 MMP16 FLI1 TNFSF11 ALPL SMPD3 MSX1 CYP26B1 FGF4 SRF COL2A1 MMP13 SIGLEC15 PAFAH1B1 PIP4K2A SFRP2 EXT2 FREM1 IFT80
Positive regulation of RNA biosynthetic process	0.00819614	1.37038	121	1292	PIM1 NEUROD6 NIPBL BMP10 EPC1 LUM DYRK1A FZD1 NDN HES5 TCF12 RPTOR IRF4 WDR75 SALL4 LHX5 NR1H2 CTBP2 EAPP EPAS1 SSBP4 SIX2 TNFRSF1A PRRX1 ROR2 BMP2 GDNF ICE2 VEGFA HOXB7 BARHL2 MITF MED6 UTP15 SMAD4 HOXB1 HNRNPU DMRT2 FLI1 CAMTA2 TLR3 MAPRE3 GBX2 TNFSF11 USP22 NR5A1 GSX1 SPIC MSX1 RPS6KA5 TLX1 LHX3 RBPJL ZC3H12A TBX5 TFR2 LMX1A HOXA5 FOXC2 FGF4 SRF BMP5 NR2C2 CTCF PBX1 MAK SNAI1 ETV6 FOXI1 OTX2 C…
Extracellular structure organization	0.00852607	1.94291	32	241	ADAMTS5 LUM ADAMTS9 TNFRSF1A COMP BMP2 MMP16 LCP1 NPHS1 PTX3 SMPD3 COL5A3 FKBP10 FBLN1 FOXC2 COL4A1 COL2A1 SMOC2 QSOX1 NTNG1 MMP13 ANGPTL7 HAPLN2 ITGB1 MYH11 ADAMTS15 ADAMTS6 APP OTOL1 SFRP2 COL27A1 COL4A3
Regulation of kinase activity	0.00852607	1.59338	60	551	RANBP2 DUSP10 SPRY2 CLSPN RPTOR TPD52L1 SMG8 PRKRIP1 CCNE1 ROR2 EPHB3 VEGFA PTK2B SNX9 PTPN1 EPHA3 FZD10 HNRNPU HMGCR DIPK2A CDKN1A MAPRE3 TNFSF11 CAMK2N1 LCP2 ADRA2B XRCC5 NTRK2 CDC37 RAPGEF2 NRBF2 INS SORL1 SHB EPM2A EPHB1 MACROH2A1 UVRAG MAPT CCND1 APP NR2F2 PIP4K2A CHI3L1 SFRP2 CCNK STOX1 NPRL2 ADCYAP1 LAT ANGPT4 MMD2 ACE SFRP1 CDKN1C ERCC6 PDGFD ADRA2A PTK6 NTRK3
Protein localization	0.0089434	1.30962	156	1743	SEC31B RANBP2 NRXN2 CNST NIPBL MLPH SELENOS USH1C MACROH2A2 AP1B1 INPP5E INSIG1 C2CD5 SNX10 VPS52 KPNA6 JAM3 NR1H2 AKAP10 SPOCK1 TARDBP HACL1 MCU TSPAN14 SIX2 TNFRSF1A VPS36 COMP CCNE1 ARL2BP SEC61A1 BLK NAPG DPP10 TRH PEX6 YWHAE TBC1D4 CTTN SNX9 COPB1 PTPN1 PRKACA MTX2 FGG EHD4 EPHA3 NOS2 LCP1 TREM2 STXBP3 CDH5 OLFM2 HNRNPU NPHS1 HMGCR MAPK8 RAB40C KLHL21 CDKN1A ARFIP1 VPS37D GPC5 APBA1 MAPRE3 C…
Positive regulation of developmental growth	0.0089434	2.43876	19	114	PIM1 NIPBL BMP10 HOPX LPAR3 NGF FN1 FOXS1 PEX5 DRD2 TBX5 GPAM NTN1 SRF SYT17 TBX2 TSHR MAPT GHRHR
Synapse organization	0.0089434	1.85483	36	284	NRXN2 IGSF9 VSTM5 CTBP2 GDNF EPHB3 CBLN2 CTTN ADGRB1 KIRREL3 TREM2 NPTN NTRK2 LMX1A NTN1 COL4A1 INS NTNG1 WASF3 PICK1 EPHB1 BCAN LRRK2 CAPRIN1 PAFAH1B1 MAPT APP LRFN2 LZTS3 SYNGAP1 CDH2 GLRB NEFL CDH8 UNC13C LGMN
Regulation of cell development	0.0089434	1.77495	41	338	DUSP10 DCT HES5 LPAR3 TNFRSF1A BMP2 SMAD4 CDH5 NGF FN1 TNFSF11 OTP DMRTA2 XRCC5 DLL3 DRD2 S1PR3 FBLN1 NTN1 HES7 RAPGEF2 SRF INS VAX1 SORL1 SHB BRINP1 LRRK2 SIGLEC15 CAPRIN1 PAFAH1B1 TRIM32 MAPT FEZF2 SEMA6A SYNGAP1 NEFL SEMA3D PIK3C3 APPL2 TRIM11
Regulation of protein metabolic process	0.00894703	1.29222	170	1925	BACE2 ACO1 NIPBL DAPK1 NXN LPCAT1 BMP10 GDF10 CAAP1 NLRP3 SH3RF1 PKM SLCO3A1 DUSP10 DYRK1A SPRY2 NDN HES5 CLSPN RPTOR FER NR1H2 TPD52L1 SMG8 SPOCK1 NOL3 TARDBP EPAS1 NDUFS4 DNMT3B SERPINA5 PRKRIP1 TNFRSF1A CCNE1 ARL2BP BMP2 PSMD1 VEGFA PIAS1 YWHAE BARHL2 PTK2B SNX9 DAP ADGRB1 CARD9 PTPN1 PRKACA NOS2 SMAD4 FZD10 TREM2 CDH5 NGF PLCL1 HMGCR MAPK8 DIPK2A FN1 CDKN1A SSPO MAPRE3 CYFIP2 TNFSF11 PTX3 SPS…
Neuron projection organization	0.00894703	3.42463	11	47	EPHB3 CTTN INS PICK1 EPHB1 LRRK2 CAPRIN1 PAFAH1B1 APP LZTS3 LGMN
Negative regulation of response to stimulus	0.0091434	1.38876	110	1159	HIF1AN SELENOS AJAP1 NXN CAAP1 PLG NLRP3 SH3RF1 INSIG1 TTLL12 DUSP10 DYRK1A SPRY2 CTNND1 IRF4 FER NR1H2 NOL3 AMFR TNFRSF1A CXCL12 ROR2 BMP2 GDNF MVK CTTN C1QTNF1 PSMA1 PTPN1 PRKACA FGG SMAD4 CDH5 HMGCR IL20RB TRAFD1 SIGLEC10 CAMK2N1 USP10 PLCL2 CRY1 PRKCQ DRD2 BMPER ZC3H12A PDCD1 FBLN1 CYP26B1 PTPRU BMP5 DKK2 INS COL2A1 CLEC4G BID NCOA5 DKK1 SNAI1 SORL1 CYP19A1 METTL3 SLC27A4 ITGB1 LRRK2 PPIF PAF…
Epithelium development	0.00924772	1.465	84	839	AJAP1 USH1C MACROH2A2 DUSP10 SPRY2 SAFB2 CDX2 HES5 SALL4 CRYGS PRKCH SIX2 TNFRSF1A ROR2 BMP2 GDNF HOXB7 VANGL2 PRKACA SMAD4 HSD17B4 CERS3 CDH5 KRT14 NPHS1 DMRT2 CCM2 FEM1B SRSF6 GBX2 TNFSF11 UPK1B WNT10A DLL3 BMPER MSX1 S1PR3 TBX5 NTN1 HOXA5 CYP26B1 HES7 CTSB RAPGEF2 FOXC2 SRF COL4A1 BMP5 INS COL2A1 WDR1 PROM1 PBX1 TBX2 SNAI1 TMEFF2 HAPLN2 C15H11orf34 MACROH2A1 PAFAH1B1 LHFPL5 GATA3 E2F8 CCND1 NR…
Muscle system process	0.00941257	1.92692	32	243	BMP10 KCNJ8 CHRNB4 NOL3 TNFRSF1A COMP GDNF CTTN SMAD4 KCNA5 MYL3 CAMTA2 RNF207 MYOM2 ADRA2B ATP2B1 DRD2 ZC3H12A MYH3 SRF TBX2 GLRA1 TPCN2 TRPC3 NKX2-5 CACNA2D1 CACNB2 HOMER1 ADRA2A TNNI1 GATA5 IGFBP5
Neuromuscular process	0.00964703	2.41755	19	115	USH1C COMP PENK JPH3 JPH4 RBFOX1 FOXS1 PEX5 DRD2 CHRND MYH3 GLRA1 PAFAH1B1 APP GLRB NEFL HOMER1 GRIN2C TNNI1
Regulation of peptide hormone secretion	0.00970244	2.48477	18	106	MCU BLK TRH FFAR2 FGG NOS2 TNFSF11 DRD2 TFR2 INS FFAR3 PICK1 KCNJ11 TCF7L2 SFRP1 ADRA2A RPH3AL GHRHR
Positive regulation of interleukin-4 production	0.00986255	5.85301	6	15	IRF4 SLC7A5 IL20RB PRKCQ GATA3 CEBPB
Embryonic organ morphogenesis	0.00993424	1.91902	32	244	NIPBL USH1C INSIG1 SPRY2 SIX2 PRRX1 ROR2 HOXB7 MMP16 HOXB1 GBX2 VAX2 ATP6V1B1 MSX1 NTN1 HOXA5 FOXC2 SRF COL2A1 TBX2 FOXI1 SATB2 LHFPL5 GATA3 TSHR HMX2 STOX1 RPL38 LHX1 GRXCR2 TMIE HOXB9
Regulation of protein phosphorylation	0.0101075	1.46325	83	830	BMP10 GDF10 SLCO3A1 DUSP10 SPRY2 HES5 CLSPN RPTOR FER TPD52L1 SMG8 TARDBP NDUFS4 PRKRIP1 TNFRSF1A CCNE1 ARL2BP BMP2 VEGFA PTK2B SNX9 PTPN1 SMAD4 FZD10 TREM2 CDH5 NGF PLCL1 HMGCR DIPK2A FN1 CDKN1A MAPRE3 TNFSF11 CAMK2N1 LCP2 ADRA2B SMPD3 PLCL2 XRCC5 NTRK2 BMPER RPS6KA5 ZC3H12A CDC37 FBLN1 RAPGEF2 FGF4 THBS4 BMP5 INS SORL1 SHB EPM2A MACROH2A1 LRRK2 UVRAG PIN1 CCND1 EEF2K APP NR2F2 TLR9 CHI3L1 SFRP2…
Histone H3-S10 phosphorylation	0.010342	14.6325	3	3	RPS6KA5 VRK1 RPS6KA4
Neuron projection morphogenesis	0.010342	1.65526	50	442	LZTS1 IGSF9 NDN CHL1 CNTN6 LPAR3 CRMP1 CXCL12 GDNF EPHB3 BARHL2 GAP43 NRCAM KIRREL3 EPHA3 SMAD4 NGF NPTN FN1 GBX2 CYFIP2 VAX2 DRD2 LHX3 LMX1A PHACTR1 NTN1 RAPGEF2 SRF VAX1 SYT17 OTX2 EPHB1 ITGB1 LRRK2 CAPRIN1 PAFAH1B1 GATA3 MAPT APP FEZF2 LZTS3 SEMA6A SYNGAP1 ELAVL4 CDH2 NEFL SEMA3D CDH11 LHX1
Cold-induced thermogenesis	0.010342	2.63057	16	89	ADAMTS5 DIO2 IRF4 NR1H2 EPAS1 PLCL1 NPR3 PLCL2 ELOVL6 FOXC2 PRKAB2 ELOVL3 TSHR APPL2 FABP5 CEBPB
Regulation of cold-induced thermogenesis	0.010342	2.63057	16	89	ADAMTS5 DIO2 IRF4 NR1H2 EPAS1 PLCL1 NPR3 PLCL2 ELOVL6 FOXC2 PRKAB2 ELOVL3 TSHR APPL2 FABP5 CEBPB
Glycosylation	0.010648	2.00839	28	204	ST8SIA1 ST8SIA5 GFPT2 POMT2 GALNT18 SLC35C2 ST3GAL6 B4GALNT1 GALNT2 RPN1 ST8SIA3 STT3B EXTL3 ACER2 GXYLT1 NPC1 ST3GAL4 ST3GAL3 DAD1 EXT2 FUT8 B3GALT2 B3GAT2 LARGE1 EOGT ALG12 ST6GALNAC4 NUS1
Sialylation	0.0109382	4.87751	7	21	ST8SIA1 ST8SIA5 ST3GAL6 ST8SIA3 ST3GAL4 ST3GAL3 ST6GALNAC4
Regulation of endothelial cell migration	0.0110058	2.32262	20	126	BMP10 VEGFA PTK2B ADGRB1 GPI VASH1 STAT5A ANXA3 BMPER ZC3H12A FOXC2 FGF4 SMOC2 RHOJ GATA3 NOS3 NR2F2 ANGPT4 LGMN NUS1
Cell chemotaxis	0.0110058	1.90342	32	246	TAFA4 JAM3 MCU CXCL12 VEGFA PTK2B S1PR1 S100A9 FFAR2 CXCL14 TNFSF11 SLC12A2 XCL1 PRKCQ FGF4 S100A8 THBS4 SMOC2 CYP19A1 EPHB1 LBP ACKR3 CXCL17 PLA2G7 CNR2 ARHGEF16 GRO1 CCL2 AGTR1 LGMN HOXB9
Enzyme linked receptor protein signaling pathway	0.0111482	1.48906	75	737	BMP10 GDF10 SPRY2 NDN HES5 FER ITGB8 COMP BLK ROR2 BMP2 EPHB3 VEGFA PTK2B NPR1 PTPN1 EPHA3 SMAD4 SLC2A8 CDH5 NGF HCK IGFBP4 CYFIP2 LCP2 STAT5A SMPD3 FRS3 NTRK2 PRKCQ BMPER MSX1 ACVR1 RAPGEF2 FOXC2 FGF4 COL4A1 BMP5 INS SMOC2 FFAR3 NCOA5 SORL1 EPHB1 SLC27A4 IL17F PIN1 GATA3 PIP4K2A OTOL1 SFRP2 SFRP5 FUT8 SEMA6A PRKCB COL4A3 IGF1R ANGPT4 HJV FGFRL1 SFRP1 APPL2 CDKN1C PDGFD ADRA2A FGF20 PTK6 PTP4A3 O…
Negative regulation of apoptotic process	0.0111673	1.53902	65	618	PIM1 SELENOS DAPK1 NAA35 CAAP1 SH3RF1 SPRY2 DOCK8 CHL1 ASNS GABRA5 NOL3 COMP CXCL12 GDNF VEGFA PTK2B CTTN PTPN1 MITF FGG TREM2 CDH5 NGF MAPK8 DIPK2A GRK5 NTRK2 PRKCQ MSX1 LHX3 ZC3H12A GPAM FOXC2 FGF4 INS COL2A1 BID SNAI1 HIPK3 NES ITGB1 LRRK2 CDC73 PPIF TRIM32 GATA3 ACKR3 SFRP2 SLC35F6 DAD1 NLE1 NKX2-5 SYNGAP1 IGF1R ANGPT4 NEFL BIRC3 SFRP1 GHITM CCL2 FGF20 LGMN FOXE3 CEBPB
Regulation of transferase activity	0.0112036	1.53293	66	630	RANBP2 DUSP10 SPRY2 CLSPN RPTOR TPD52L1 SMG8 PRKRIP1 CCNE1 ROR2 EPHB3 VEGFA PTK2B SNX9 PTPN1 EPHA3 FZD10 HNRNPU HMGCR DIPK2A CDKN1A FEM1B MAPRE3 TNFSF11 CAMK2N1 LCP2 ADRA2B XRCC5 NTRK2 PRKCQ CDC37 RAPGEF2 NRBF2 INS SORL1 SHB EPM2A EPHB1 MACROH2A1 UVRAG PIN1 MAPT CCND1 APP NR2F2 PIP4K2A CHI3L1 ARRDC4 SFRP2 CCNK STOX1 NPRL2 MAPK15 ADCYAP1 LAT ANGPT4 MMD2 ACE SFRP1 CDKN1C ERCC6 PDGFD ADRA2A PTK6 NTR…
Positive regulation of signaling	0.0112506	1.37528	111	1181	GRIN2B BMP10 GDF10 SPRY2 GID8 HES5 EEF1E1 RPTOR CHRNB4 TPD52L1 CTBP2 CNTN6 SLC35C2 LPAR3 MCU TSPAN14 TNFRSF1A PRRX1 BLK ROR2 BMP2 TRH VEGFA PTK2B C1QTNF1 CARD9 FGG SMAD4 FZD10 TREM2 CDH5 FN1 IGFBP4 TLR3 GPC5 LY96 CYFIP2 TNFSF11 SLC15A4 RRAGC ADRA2B XCL1 LURAP1L NTRK2 DRD2 BMPER MSX1 SRARP CTSC ZC3H12A TBX5 TFR2 VWF RAPGEF2 FGF4 S100A8 BMP5 DKK2 INS GPR61 SMOC2 BID SORL1 CYP19A1 ITGB1 RSAD2 LRRK2 …
Regulation of defense response	0.0114893	1.73117	42	355	SELENOS NLRP3 TTLL12 DUSP10 PGC TNFRSF1A MVK CRTAM PSMA1 FFAR2 CARD9 TREM2 CDH5 IL20RB TLR3 TRAFD1 SIGLEC10 TNFSF11 SLC15A4 XRCC5 DRD2 CTSC ZC3H12A CDC37 S100A8 INS FFAR3 DAGLA CYP19A1 METTL3 DUOXA1 SFPQ LBP GATA3 APP AOAH TLR9 CXCL17 SPINK5 APPL2 NT5E CEBPB
Positive regulation of nucleobase-containing compound metabolic process	0.012089	1.32408	137	1514	PIM1 NEUROD6 NIPBL BMP10 EPC1 LUM DYRK1A FZD1 NDN HES5 TCF12 RPTOR IRF4 WDR75 SALL4 LHX5 NR1H2 CTBP2 EAPP TARDBP EPAS1 SSBP4 SIX2 TNFRSF1A PRRX1 CELF4 TOX ROR2 BMP2 GDNF ICE2 VEGFA HOXB7 BARHL2 MITF MED6 UTP15 NOS2 SMAD4 TREM2 HOXB1 HNRNPU DMRT2 FLI1 CAMTA2 TLR3 MAPRE3 GBX2 TNFSF11 USP22 NR5A1 GSX1 SPIC XRCC5 PRKCQ MSX1 RPS6KA5 TLX1 LHX3 RBPJL ZC3H12A TBX5 TFR2 LMX1A SLF2 HOXA5 FOXC2 FGF4 SRF BMP…
Response to growth factor	0.0121881	1.62237	52	469	BMP10 SPRY2 NDN HES5 FER ITGB8 COMP ROR2 BMP2 VEGFA PTPN1 SMAD4 CDH5 NGF CYFIP2 WNT10A SMPD3 FRS3 NTRK2 BMPER MSX1 RAPGEF2 FGF4 BMP5 COL2A1 SMOC2 SORL1 IL17F PIN1 GATA3 SFRP2 SFRP5 NR3C1 EXT2 FUT8 STMN2 SEMA6A PRKCB HJV FGFRL1 SFRP1 APPL2 CDKN1C CCL2 FGF20 PTP4A3 ONECUT1 LGMN NTRK3 GATA5 NUS1 SOST
Cell projection morphogenesis	0.012413	1.62939	51	458	LZTS1 IGSF9 NDN CHL1 CNTN6 LPAR3 CRMP1 CXCL12 GDNF EPHB3 BARHL2 GAP43 NRCAM KIRREL3 EPHA3 SMAD4 NGF NPTN FN1 GBX2 CYFIP2 VAX2 DRD2 LHX3 LMX1A PHACTR1 NTN1 RAPGEF2 SRF VAX1 SYT17 OTX2 EPHB1 NES ITGB1 LRRK2 CAPRIN1 PAFAH1B1 GATA3 MAPT APP FEZF2 LZTS3 SEMA6A SYNGAP1 ELAVL4 CDH2 NEFL SEMA3D CDH11 LHX1
Temperature homeostasis	0.0125244	2.41638	18	109	ADAMTS5 DIO2 IRF4 NR1H2 EPAS1 PLCL1 NPR3 TNFSF11 PLCL2 ELOVL6 DRD2 FOXC2 PRKAB2 ELOVL3 TSHR APPL2 FABP5 CEBPB
Cellular response to growth factor stimulus	0.0129411	1.62584	51	459	BMP10 SPRY2 NDN HES5 ITGB8 COMP ROR2 BMP2 VEGFA PTPN1 SMAD4 CDH5 NGF CYFIP2 WNT10A SMPD3 FRS3 NTRK2 BMPER MSX1 RAPGEF2 FGF4 BMP5 COL2A1 SMOC2 SORL1 IL17F PIN1 GATA3 SFRP2 SFRP5 NR3C1 EXT2 FUT8 STMN2 SEMA6A PRKCB HJV FGFRL1 SFRP1 APPL2 CDKN1C CCL2 FGF20 PTP4A3 ONECUT1 LGMN NTRK3 GATA5 NUS1 SOST
Positive regulation of cell communication	0.0133633	1.36985	110	1175	GRIN2B BMP10 GDF10 SPRY2 GID8 HES5 EEF1E1 RPTOR CHRNB4 TPD52L1 CTBP2 CNTN6 SLC35C2 LPAR3 MCU TSPAN14 TNFRSF1A PRRX1 BLK ROR2 BMP2 TRH VEGFA PTK2B C1QTNF1 CARD9 FGG SMAD4 FZD10 TREM2 CDH5 FN1 IGFBP4 TLR3 GPC5 LY96 CYFIP2 TNFSF11 SLC15A4 RRAGC ADRA2B XCL1 LURAP1L NTRK2 DRD2 BMPER MSX1 SRARP CTSC ZC3H12A TFR2 VWF RAPGEF2 FGF4 S100A8 BMP5 DKK2 INS GPR61 SMOC2 BID SORL1 CYP19A1 ITGB1 RSAD2 LRRK2 SFPQ …
Intracellular signal transduction	0.0134222	1.27762	170	1947	GRIN2B DOCK10 SELENOS DAPK1 NLRP3 MRAS DUSP10 DYRK1A SPRY2 DOCK8 EEF1E1 ZWINT CLSPN RPTOR HTR5A IQSEC1 PRKCH TPD52L1 ASB1 NOL3 LPAR3 MCU RALGDS TNFRSF1A DGKE ARFGAP1 CXCL12 ROR2 BMP2 VEGFA ARHGEF28 PTK2B MAST1 NPR1 C1QTNF1 RHEBL1 CARD9 PTPN1 FIBIN FGG NOS2 SMAD4 FZD10 LCP1 ASB2 TREM2 PLCL1 NPHS1 HMGCR MAPK8 RAB40C DIPK2A FN1 CDKN1A FEM1B IGFBP4 TLR3 SIGLEC10 TNFSF11 SPSB4 CAMK2N1 SLC15A4 RRAGC LC…
Positive regulation of peptide hormone secretion	0.013662	3.21916	11	50	MCU BLK TRH FGG TNFSF11 DRD2 TFR2 INS TCF7L2 RPH3AL GHRHR
Cartilage development	0.0137029	2.17511	22	148	BMP10 HES5 MATN1 ITGB8 SIX2 PRRX1 COMP ROR2 BMP2 SMPD3 MSX1 HOXA5 FGF4 SRF COL2A1 SNAI1 MMP13 SATB2 IL17F SFRP2 IFT80 MAF
Ameboidal-type cell migration	0.0139153	1.75052	39	326	BMP10 DUSP10 FER TMEM201 GDNF VEGFA PTK2B ADGRB1 GPI CDH5 MARVELD3 FN1 VASH1 GBX2 ITGA4 STAT5A ANXA3 BMPER ZC3H12A FOXC2 FGF4 SRF SMOC2 ITGB1 PAFAH1B1 RHOJ GATA3 PAXIP1 NOS3 NR2F2 SEMA6A CDH2 ANGPT4 SEMA3D APPL2 MCC PTP4A3 LGMN NUS1
Ion transport	0.0139153	1.34878	119	1291	KCNJ1 ATP6V1G1 GRIN2B SLC22A5 DAPK1 SLCO3A1 LRRC52 SCN9A KCNJ8 GABRP KCNIP1 CHRNB4 SLC35B4 KCNK15 GABRA5 TTYH1 NOL3 CLDN10 SLC35C2 CASR MCU SLC52A3 ANO4 MS4A1 SLC9A3 SLC31A2 GDNF DPP10 TRH RHCG PTK2B SLC12A3 SLC7A5 NOS2 JPH3 SLC2A8 JPH4 TREM2 CHRNB2 KCNA5 CACNA1B SLC5A4 KCNAB2 KCNV1 SLC25A1 SLC22A1 KCNH1 SFXN4 APBA1 TNFSF11 RNF207 SLC15A4 ATP2B1 SLC12A2 KCNK17 SLC16A14 ATP6V1B1 NTRK2 DRD2 TTYH2 R…
Response to lipid	0.0140131	1.64487	48	427	PIM1 SELENOS NLRP3 INSIG1 DUSP10 SAFB2 KCNJ8 CYP24A1 FER PTK2B S100A9 FFAR2 FIBIN EPHA3 NOS2 TREM2 HNRNPU MAPK8 LY96 ALPL EIF4E CRY1 ACER2 SRARP ZC3H12A CYP26B1 GDAP1 INS FFAR3 CYP19A1 NPC1 BRINP1 GDAP2 CDC73 LBP RORC NOS3 NR3C1 RAMP3 MAP4K1 ABCG1 MLC1 SFRP1 GRO1 CCL2 PTK6 GHRHR CEBPB
ERK1 and ERK2 cascade	0.0142964	1.96034	28	209	DUSP10 SPRY2 BMP2 PTK2B PTPN1 FGG SMAD4 TREM2 FN1 TNFSF11 CAMK2N1 XCL1 BMPER FBLN1 RAPGEF2 FGF4 EPHB1 PIN1 APP CHI3L1 ACKR3 SEMA6A TIMP3 ADCYAP1 RAMP3 PDGFD DUSP4
Circulatory system process	0.0144945	1.77509	37	305	BMP10 HOPX KCNJ8 EPAS1 COMP FGG NOS2 CDH5 KCNA5 NPR3 FLI1 MYL3 RNF207 ADRA2B ATP2B1 DRD2 ZC3H12A TBX5 FOXC2 INS FFAR3 SLC4A3 SLC27A4 NOS3 EXT2 NKX2-5 CACNA2D1 RAMP3 CACNB2 ACE NCALD ADRA2A AGTR1 PTP4A3 TNNI1 FABP5 DRD1
Regulation of cell projection organization	0.01484	1.64923	47	417	LZTS1 SPRY2 FER SPOCK1 LPAR3 FAT3 CRMP1 PRRX1 TOX ROR2 EPHB3 PTK2B GAP43 EPHA3 TREM2 NGF FN1 NTRK2 RP1 NTN1 RAPGEF2 SRF BMP5 INS DYNC2LI1 MAK SLC39A12 WRAP73 LRRK2 CAPRIN1 PAFAH1B1 GATA3 MAPT SFRP2 MAPK15 STMN2 LZTS3 SEMA6A SYNGAP1 CDH2 NEFL SEMA3D SFRP1 CDC42EP1 PTK6 NTRK3 NEGR1
Dendritic spine organization	0.01484	3.40291	10	43	EPHB3 CTTN INS PICK1 EPHB1 LRRK2 CAPRIN1 PAFAH1B1 LZTS3 LGMN
Response to abiotic stimulus	0.0149158	1.50077	68	663	HIF1AN ATP6V1G1 NRXN2 NIPBL ST8SIA1 DCT NOL3 EPAS1 DNAJA2 SLC52A3 TNFRSF1A BMP2 VEGFA PRKACA NOS2 SMAD4 SLC2A8 CHRNB2 HMGCR PSIP1 MAPK8 CDKN1A TLR3 CRB1 CRY1 XRCC5 DRD2 COPS9 RP1 CHRM1 SRF INS TRPM8 METTL3 EPHB1 RHNO1 ITGB1 LHFPL5 PIN1 TRIM32 CHRNA4 GATA3 PAXIP1 MAPT CCND1 APP BNIP3 EGLN2 CHI3L1 SFRP2 NABP1 HIF3A STOX1 HIKESHI SYNGAP1 RWDD3 WRN MLC1 ANGPT4 CDH8 PRDM12 ASCL2 SFRP1 LRRIQ1 APPL2 ERC…
Establishment of protein localization to extracellular region	0.0149158	1.951	28	210	NR1H2 SPOCK1 MCU COMP BLK TRH FGG NOS2 TREM2 STXBP3 OLFM2 HMGCR ARFIP1 DRD2 INS CYB5R4 PICK1 RSAD2 KCNJ11 PAFAH1B1 OPRM1 ADCYAP1 RAPGEF4 ABCG1 TCF7L2 SFRP1 ADRA2A RPH3AL
Establishment of protein localization	0.0149158	1.38196	102	1080	SEC31B RANBP2 CNST NIPBL MLPH SELENOS MACROH2A2 AP1B1 INSIG1 C2CD5 SNX10 VPS52 KPNA6 NR1H2 SPOCK1 TARDBP HACL1 MCU SIX2 VPS36 COMP SEC61A1 BLK NAPG TRH PEX6 YWHAE TBC1D4 CTTN SNX9 COPB1 PTPN1 PRKACA MTX2 FGG NOS2 LCP1 TREM2 STXBP3 OLFM2 HMGCR CDKN1A ARFIP1 VPS37D APBA1 ATG4C TIMM50 PEX5 BBS5 DRD2 LONP2 ZC3H12A TFR2 RAB3GAP2 GDAP1 INS GORASP2 RABIF CYB5R4 BID SORL1 SEC61G EPM2A NPC1 PICK1 TBC1D9B …
Regulation of cell cycle	0.0149158	1.47742	73	723	NIPBL TTLL12 ZWINT CDC27 CLSPN RPTOR GADD45G ASNS AURKC TARDBP CCNE1 BMP2 RANBP1 HNRNPU GRK5 KLHL21 CDKN1A FEM1B MAPRE3 USP22 CAMK2N1 EIF4E SMPD3 CRY1 FBXW5 CEP76 DRD2 MSX1 SLF2 INS SMOC2 PBX1 BID SHB CDK20 EPM2A TAS1R2 RHNO1 ITGB1 BRINP1 MACROH2A1 SFPQ UVRAG CDC73 PIN1 TRIM32 GATA3 E2F8 PAXIP1 CCND1 APP NR2F2 CCNK NABP1 STOX1 NLE1 MAPK15 NACC2 BUB1 RPRM THAP5 TPRA1 BIRC3 PIK3C3 SVIL SFRP1 APPL2 …
Axon development	0.0149158	1.7141	41	350	IGSF9 NDN CHL1 CNTN6 LPAR3 CRMP1 CXCL12 GDNF EPHB3 BARHL2 GAP43 NRCAM EPHA3 SMAD4 NGF NPTN FN1 GBX2 VAX2 DRD2 LHX3 LMX1A NTN1 SRF VAX1 OTX2 EPHB1 ITGB1 PAFAH1B1 TRIM32 GATA3 MAPT APP FEZF2 SEMA6A SYNGAP1 CDH2 NEFL SEMA3D CDH11 LHX1
Regulation of phosphate metabolic process	0.0150722	1.37593	104	1106	RANBP2 CNST LPCAT1 BMP10 GDF10 GPATCH2 SLCO3A1 DUSP10 SPRY2 SLC2A6 HES5 CLSPN RPTOR FER TPD52L1 SMG8 TARDBP NDUFS4 PRKRIP1 TNFRSF1A CCNE1 ARL2BP ROR2 BMP2 EPHB3 VEGFA YWHAE PTK2B SNX9 PTPN1 EPHA3 NOS2 SMAD4 FZD10 TREM2 CDH5 NGF HNRNPU PLCL1 HMGCR DIPK2A FN1 CDKN1A MAPRE3 TNFSF11 CAMK2N1 LCP2 ADRA2B SMPD3 PLCL2 XRCC5 NTRK2 BMPER RPS6KA5 ZC3H12A CDC37 PHACTR1 FBLN1 RAPGEF2 NRBF2 FGF4 THBS4 BMP5 INS…
Regulation of phosphorus metabolic process	0.0150722	1.37593	104	1106	RANBP2 CNST LPCAT1 BMP10 GDF10 GPATCH2 SLCO3A1 DUSP10 SPRY2 SLC2A6 HES5 CLSPN RPTOR FER TPD52L1 SMG8 TARDBP NDUFS4 PRKRIP1 TNFRSF1A CCNE1 ARL2BP ROR2 BMP2 EPHB3 VEGFA YWHAE PTK2B SNX9 PTPN1 EPHA3 NOS2 SMAD4 FZD10 TREM2 CDH5 NGF HNRNPU PLCL1 HMGCR DIPK2A FN1 CDKN1A MAPRE3 TNFSF11 CAMK2N1 LCP2 ADRA2B SMPD3 PLCL2 XRCC5 NTRK2 BMPER RPS6KA5 ZC3H12A CDC37 PHACTR1 FBLN1 RAPGEF2 NRBF2 FGF4 THBS4 BMP5 INS…
Somitogenesis	0.0152271	2.97611	12	59	CDX2 ROR2 SMAD4 DMRT2 DLL3 HES7 FOXC2 PCDH8 SFRP2 NLE1 SFRP1 LHX1
Negative regulation of cell death	0.0152271	1.48877	70	688	PIM1 SELENOS DAPK1 NAA35 CAAP1 SH3RF1 SPRY2 DOCK8 CHL1 ASNS GABRA5 NOL3 COMP CXCL12 GDNF VEGFA PTK2B CTTN PTPN1 MITF FGG SMAD4 TREM2 CDH5 NGF MAPK8 DIPK2A GRK5 SRSF6 NTRK2 PRKCQ MSX1 LHX3 ZC3H12A GPAM FOXC2 FGF4 INS COL2A1 BID SNAI1 SORL1 HIPK3 NES ITGB1 LRRK2 CDC73 PPIF TRIM32 GATA3 BNIP3 ACKR3 SFRP2 SLC35F6 DAD1 NLE1 NPAS2 NKX2-5 SYNGAP1 IGF1R ANGPT4 NEFL BIRC3 SFRP1 GHITM CCL2 FGF20 LGMN FOXE3…
Organic hydroxy compound transport	0.0154049	2.0323	25	180	NR1H2 GDNF LIPC C1QTNF1 SLC22A1 DRD2 STARD5 LIMA1 INS SYT17 CYP19A1 NPC1 KCNA2 SLCO2B1 PON1 LY6E PIP4K2A SLCO1C1 APOA5 MAPK15 SLC18A1 GALR1 ABCG1 SLC2A13 NUS1
Positive regulation of RNA metabolic process	0.0154049	1.33023	126	1386	PIM1 NEUROD6 NIPBL BMP10 EPC1 LUM DYRK1A FZD1 NDN HES5 TCF12 RPTOR IRF4 WDR75 SALL4 LHX5 NR1H2 CTBP2 EAPP TARDBP EPAS1 SSBP4 SIX2 TNFRSF1A PRRX1 CELF4 ROR2 BMP2 GDNF ICE2 VEGFA HOXB7 BARHL2 MITF MED6 UTP15 SMAD4 HOXB1 HNRNPU DMRT2 FLI1 CAMTA2 TLR3 MAPRE3 GBX2 TNFSF11 USP22 NR5A1 GSX1 SPIC MSX1 RPS6KA5 TLX1 LHX3 RBPJL ZC3H12A TBX5 TFR2 LMX1A HOXA5 FOXC2 FGF4 SRF BMP5 NR2C2 CTCF PBX1 MAK SNAI1 ETV6…
Response to nitrogen compound	0.0156315	1.49135	69	677	SELENOS PKM C2CD5 GNAL KCNJ8 POMT2 RPTOR HTR5A FER NDUFS4 AMFR TBC1D4 CARD9 PTPN1 SLC2A8 REG3G TREM2 STXBP3 STT3B CACNA1B TLR3 ITGA4 RRAGC STAT5A ATP2B1 SMPD3 CRY1 NTRK2 PRKCQ DRD2 TMUB1 CHRM1 RAPGEF2 FOXC2 COL4A1 INS FFAR3 NCOA5 GLRA1 SORL1 NPC1 SLC27A4 ITGB1 MYH11 KCNJ11 LRRK2 MTARC2 LY6E APP PIP4K2A TLR9 TRPC3 OPRM1 CACNA2D1 RAMP3 IGF1R HOMER1 HTR1E SFRP1 APPL2 PDGFD AGTR1 DNAJB9 LGMN GHRHR DR…
Positive regulation of protein modification process	0.0160665	1.47132	73	726	NIPBL BMP10 GDF10 SLCO3A1 DYRK1A SPRY2 NDN HES5 CLSPN RPTOR TPD52L1 DNMT3B TNFRSF1A ARL2BP BMP2 VEGFA PIAS1 PTK2B SNX9 PTPN1 SMAD4 FZD10 TREM2 CDH5 NGF DIPK2A CDKN1A MAPRE3 TNFSF11 SPSB4 LCP2 ADRA2B CRY1 PEF1 XRCC5 NTRK2 RPS6KA5 ZC3H12A RAPGEF2 FGF4 RAB3GAP2 THBS4 BMP5 INS LRRK2 PIN1 GATA3 PAXIP1 CCND1 APP CHI3L1 ARRDC4 SFRP2 CCNK STOX1 CDK2AP1 ADCYAP1 RAMP3 LAT RWDD3 ANGPT4 MMD2 PRDM12 BIRC3 ACE…
Gastrulation	0.0162425	2.17931	21	141	SIX2 GPI PRKACA SMAD4 FN1 ITGA4 FOXC2 SRF SNAI1 OTX2 ITGB1 MACROH2A1 LMBRD1 CDC73 SFRP2 EXT2 COL12A1 DUSP2 SFRP1 LHX1 DUSP4
Positive regulation of macromolecule biosynthetic process	0.0162802	1.32099	130	1440	PIM1 NEUROD6 NIPBL BMP10 EPC1 PKM LUM DYRK1A FZD1 NDN HES5 TCF12 RPTOR IRF4 WDR75 SALL4 LHX5 NR1H2 CTBP2 EAPP EPAS1 SSBP4 SIX2 TNFRSF1A PRRX1 ROR2 BMP2 GDNF ICE2 VEGFA HOXB7 BARHL2 MITF MED6 UTP15 SMAD4 HOXB1 HNRNPU DMRT2 FLI1 CAMTA2 TLR3 MAPRE3 GBX2 TNFSF11 USP22 NR5A1 GSX1 SPIC XRCC5 PRKCQ MSX1 RPS6KA5 TLX1 LHX3 RBPJL ZC3H12A TBX5 TFR2 RCC1L LMX1A HOXA5 FOXC2 FGF4 SRF BMP5 INS SMOC2 NR2C2 CTCF …
Regulation of inflammatory response	0.0165892	1.9326	28	212	SELENOS NLRP3 DUSP10 TNFRSF1A MVK PSMA1 FFAR2 TREM2 CDH5 IL20RB TLR3 SIGLEC10 TNFSF11 CTSC S100A8 INS FFAR3 DAGLA CYP19A1 DUOXA1 LBP GATA3 APP AOAH TLR9 CXCL17 NT5E CEBPB
Plasma membrane bounded cell projection morphogenesis	0.0166146	1.60797	50	455	LZTS1 IGSF9 NDN CHL1 CNTN6 LPAR3 CRMP1 CXCL12 GDNF EPHB3 BARHL2 GAP43 NRCAM KIRREL3 EPHA3 SMAD4 NGF NPTN FN1 GBX2 CYFIP2 VAX2 DRD2 LHX3 LMX1A PHACTR1 NTN1 RAPGEF2 SRF VAX1 SYT17 OTX2 EPHB1 ITGB1 LRRK2 CAPRIN1 PAFAH1B1 GATA3 MAPT APP FEZF2 LZTS3 SEMA6A SYNGAP1 ELAVL4 CDH2 NEFL SEMA3D CDH11 LHX1
Myofibril assembly	0.0167276	3.32558	10	44	BMP10 SMAD4 MYOM2 SRF NEBL WDR1 ITGB1 LDB3 NRAP PGM5
Regulation of acute inflammatory response	0.0168929	4.45338	7	23	SELENOS NLRP3 FFAR2 IL20RB TNFSF11 INS FFAR3
Regulation of plasma membrane bounded cell projection organization	0.0171147	1.6417	46	410	LZTS1 FER SPOCK1 LPAR3 FAT3 CRMP1 PRRX1 TOX ROR2 EPHB3 PTK2B GAP43 EPHA3 TREM2 NGF FN1 NTRK2 RP1 NTN1 RAPGEF2 SRF BMP5 INS DYNC2LI1 MAK SLC39A12 WRAP73 LRRK2 CAPRIN1 PAFAH1B1 GATA3 MAPT SFRP2 MAPK15 STMN2 LZTS3 SEMA6A SYNGAP1 CDH2 NEFL SEMA3D SFRP1 CDC42EP1 PTK6 NTRK3 NEGR1
Cell morphogenesis involved in differentiation	0.017358	1.55784	56	526	LZTS1 IGSF9 NDN CHL1 FER MATN1 CNTN6 LPAR3 FAT3 CRMP1 CXCL12 GDNF EPHB3 BARHL2 GAP43 NRCAM EPHA3 SMAD4 NGF NPTN FN1 GBX2 ITGA4 VAX2 DRD2 LHX3 LMX1A PHACTR1 FBLN1 NTN1 RAPGEF2 SRF WDR1 VAX1 NTNG1 OTX2 EPHB1 ITGB1 LRRK2 CAPRIN1 PAFAH1B1 LHFPL5 GATA3 MAPT APP FEZF2 LZTS3 SEMA6A SYNGAP1 ELAVL4 CDH2 NEFL SEMA3D CDH11 LHX1 GRXCR2
Negative regulation of transcription by RNA polymerase II	0.0175055	1.47803	70	693	HIF1AN NIPBL MACROH2A2 EPC1 CDX2 NDN HOPX HES5 ZNF777 SALL4 NR1H2 MYT1L DNMT3B CXXC5 PRRX1 CCNE1 BMP2 MSC MIER1 PIAS1 HIC2 MITF SMAD4 HNRNPU ETV3 CBX8 FOXS1 OTP TRIM29 DMBX1 CRY1 VAX2 MSX1 HES7 FOXC2 BEND3 SRF NR2C2 CTCF VAX1 TBX2 SNAI1 ETV6 VSX2 PHF12 MACROH2A1 LMO1 SFPQ SATB2 CDC73 GATA3 RORC E2F8 CCND1 SNAI3 NR2F2 JAZF1 NR3C1 FEZF2 NACC2 NKX2-5 TCF7L2 HJV THAP5 PRDM12 ASCL2 PCBP3 CBX2 KLF12 MAF
Nitrogen compound transport	0.0175055	1.32925	123	1354	SEC31B RANBP2 CNST MLPH SELENOS AP1B1 SLBP INSIG1 C2CD5 SNX10 SLC14A2 VPS52 KPNA6 NR1H2 SLC35B4 SLC35C2 TARDBP HACL1 MCU SLC52A3 SIX2 VPS36 COMP SEC61A1 BLK NAPG GDNF TRH RHCG PEX6 YWHAE TBC1D4 CTTN SNX9 COPB1 FFAR2 PTPN1 PRKACA MTX2 SLC7A5 FGG NOS2 LCP1 TREM2 STXBP3 OLFM2 HMGCR CDKN1A ARFIP1 VPS37D SLC22A1 APBA1 TNFSF11 SLC15A4 SLC12A2 SMPD3 ATG4C TIMM50 PEX5 NTRK2 BBS5 DRD2 LONP2 RHAG ZC3H12A T…
Nitric oxide metabolic process	0.0178923	3.55926	9	37	SELENOS PTK2B NOS2 PTX3 ZC3H12A MTARC2 CYB5R3 NOS3 ASS1
Protein localization to extracellular region	0.0185809	1.91454	28	214	NR1H2 SPOCK1 MCU COMP BLK TRH FGG NOS2 TREM2 STXBP3 OLFM2 HMGCR ARFIP1 DRD2 INS CYB5R4 PICK1 RSAD2 KCNJ11 PAFAH1B1 OPRM1 ADCYAP1 RAPGEF4 ABCG1 TCF7L2 SFRP1 ADRA2A RPH3AL
Regulation of protein binding	0.0186894	2.14883	21	143	HOPX AMFR CRMP1 BMP2 PLCL1 MAPK8 CDKN1A MAPRE3 TNFSF11 ITGA4 PLCL2 TFIP11 RAPGEF2 SORL1 NES LRRK2 PIN1 APP TCF7L2 ACE PHLDA2
Negative regulation of programmed cell death	0.0187418	1.49782	65	635	PIM1 SELENOS DAPK1 NAA35 CAAP1 SH3RF1 SPRY2 DOCK8 CHL1 ASNS GABRA5 NOL3 COMP CXCL12 GDNF VEGFA PTK2B CTTN PTPN1 MITF FGG TREM2 CDH5 NGF MAPK8 DIPK2A GRK5 NTRK2 PRKCQ MSX1 LHX3 ZC3H12A GPAM FOXC2 FGF4 INS COL2A1 BID SNAI1 HIPK3 NES ITGB1 LRRK2 CDC73 PPIF TRIM32 GATA3 ACKR3 SFRP2 SLC35F6 DAD1 NLE1 NKX2-5 SYNGAP1 IGF1R ANGPT4 NEFL BIRC3 SFRP1 GHITM CCL2 FGF20 LGMN FOXE3 CEBPB
Negative regulation of cell population proliferation	0.0193433	1.59396	50	459	DUSP10 SPRY2 RERG NDN EEF1E1 BLK ROR2 BMP2 CRTAM PTK2B SMAD4 TREM2 CDH5 IL20RB CDKN1A VASH1 CAMK2N1 DRD2 MSX1 TBX5 FBLN1 RAPGEF2 PTPRU BMP5 CLEC4G CTCF VAX1 EPHB1 CDC73 TRIM32 GATA3 APP NR2F2 PRKG1 ACKR3 SFRP2 SFRP5 FEZF2 NACC2 COL4A3 SFRP1 APPL2 CDKN1C IFT80 MCC CCL2 CDK6 PLA2G2F CEBPB IGFBP5
Striated muscle cell development	0.0193447	3.25167	10	45	BMP10 SMAD4 MYOM2 SRF NEBL WDR1 ITGB1 LDB3 NRAP PGM5
Amide transport	0.0193513	1.96106	26	194	SLC14A2 MCU BLK TRH FFAR2 FGG NOS2 STXBP3 TNFSF11 SLC15A4 SMPD3 DRD2 TFR2 S100A8 INS CYB5R4 FFAR3 PICK1 KCNJ11 ADCYAP1 RAPGEF4 TCF7L2 SFRP1 ADRA2A RPH3AL GHRHR
Dendrite self-avoidance	0.0197933	6.09689	5	12	IGSF9 CHL1 CNTN6 NRCAM NPTN
Positive regulation of neuron projection development	0.0206023	2.71747	13	70	TOX ROR2 PTK2B EPHA3 NTRK2 RAPGEF2 BMP5 CAPRIN1 PAFAH1B1 STMN2 PTK6 NTRK3 NEGR1
Endochondral ossification	0.0208062	4.26782	7	24	PHOSPHO1 MMP16 ALPL SMPD3 COL2A1 MMP13 IFT80
Cell part morphogenesis	0.0208062	1.57771	51	473	LZTS1 IGSF9 NDN CHL1 CNTN6 LPAR3 CRMP1 CXCL12 GDNF EPHB3 BARHL2 GAP43 NRCAM KIRREL3 EPHA3 SMAD4 NGF NPTN FN1 GBX2 CYFIP2 VAX2 DRD2 LHX3 LMX1A PHACTR1 NTN1 RAPGEF2 SRF VAX1 SYT17 OTX2 EPHB1 NES ITGB1 LRRK2 CAPRIN1 PAFAH1B1 GATA3 MAPT APP FEZF2 LZTS3 SEMA6A SYNGAP1 ELAVL4 CDH2 NEFL SEMA3D CDH11 LHX1
Replacement ossification	0.0208062	4.26782	7	24	PHOSPHO1 MMP16 ALPL SMPD3 COL2A1 MMP13 IFT80
Amyloid-beta metabolic process	0.0208062	3.4656	9	38	BACE2 DYRK1A NTRK2 SORL1 PIN1 BACE1 ABCG1 ACE SLC2A13
Cell differentiation involved in embryonic placenta development	0.0208062	4.26782	7	24	KRT8 PLG GJB5 SNAI1 E2F8 NR2F2 ASCL2
Cellular response to organonitrogen compound	0.0208062	1.62192	46	415	PKM C2CD5 GNAL RPTOR HTR5A FER TBC1D4 PTPN1 SLC2A8 TREM2 ITGA4 RRAGC STAT5A ATP2B1 SMPD3 NTRK2 PRKCQ DRD2 CHRM1 RAPGEF2 FOXC2 COL4A1 INS FFAR3 NCOA5 GLRA1 SORL1 SLC27A4 MYH11 LRRK2 APP PIP4K2A TLR9 OPRM1 CACNA2D1 IGF1R HTR1E SFRP1 APPL2 PDGFD AGTR1 LGMN GHRHR DRD1 CEBPB IGFBP5
Positive regulation of growth	0.0212981	2.03969	23	165	PIM1 NIPBL BMP10 HOPX RPTOR LPAR3 NGF FN1 FOXS1 PEX5 DRD2 TBX5 GPAM NTN1 SRF SYT17 TBX2 TRIM32 TSHR MAPT SFRP2 SFRP1 GHRHR
Cell morphogenesis	0.0215266	1.4421	75	761	LZTS1 IGSF9 CDH20 NDN CHL1 FER MATN1 CNTN6 LPAR3 FAT3 CRMP1 CXCL12 GDNF EPHB3 VEGFA BARHL2 PTK2B GAP43 NRCAM KIRREL3 EPHA3 SMAD4 CDH5 NGF NPTN FN1 GBX2 CYFIP2 CRB1 ITGA4 MKLN1 VAX2 DRD2 MSX1 LHX3 LMX1A PHACTR1 FBLN1 NTN1 RAPGEF2 SRF WDR1 VAX1 SYT17 NTNG1 WASF3 SHROOM1 OTX2 EPHB1 NES ITGB1 LRRK2 CAPRIN1 PAFAH1B1 LHFPL5 RHOJ GATA3 MAPT APP FEZF2 LZTS3 SEMA6A SYNGAP1 ELAVL4 CDH2 NEFL CDH8 SEMA3D CLD…
Positive regulation of transcription by RNA polymerase II	0.021639	1.37769	95	1009	NEUROD6 NIPBL EPC1 LUM NDN HES5 TCF12 IRF4 SALL4 NR1H2 CTBP2 EAPP EPAS1 SSBP4 SIX2 TNFRSF1A PRRX1 BMP2 GDNF VEGFA HOXB7 BARHL2 MITF MED6 SMAD4 HOXB1 HNRNPU DMRT2 FLI1 CAMTA2 TLR3 GBX2 TNFSF11 NR5A1 GSX1 SPIC MSX1 RPS6KA5 TLX1 LHX3 RBPJL ZC3H12A TBX5 TFR2 LMX1A HOXA5 FOXC2 FGF4 SRF BMP5 NR2C2 PBX1 ETV6 FOXI1 OTX2 ZNF131 LMO1 SFPQ SATB2 IRX6 CDC73 IL17F PIN1 GATA3 E2F8 PAXIP1 APP NR2F2 TLR9 ABRA SF…
Positive regulation of response to external stimulus	0.0219483	1.80093	32	260	PGC MCU TNFRSF1A CXCL12 CRTAM VEGFA PTK2B FFAR2 CARD9 CXCL14 TREM2 TLR3 LY96 TNFSF11 SLC15A4 XCL1 XRCC5 CTSC S100A8 THBS4 SMOC2 FFAR3 SFPQ IL17F LBP APP TLR9 CXCL17 PLA2G7 LGMN NTRK3 CEBPB
Endochondral bone morphogenesis	0.0219483	3.18098	10	46	PHOSPHO1 MATN1 COMP MMP16 ALPL SMPD3 COL2A1 MMP13 EXT2 IFT80
Cellular response to peptide	0.0222625	1.90859	27	207	PKM C2CD5 FER TBC1D4 PTPN1 SLC2A8 TREM2 ITGA4 STAT5A ATP2B1 SMPD3 PRKCQ FOXC2 INS FFAR3 NCOA5 SORL1 SLC27A4 MYH11 APP PIP4K2A CACNA2D1 IGF1R APPL2 AGTR1 LGMN GHRHR
Regulation of cell death	0.0223771	1.35807	102	1099	PIM1 SELENOS DAPK1 NAA35 CAAP1 SH3RF1 SPRY2 DOCK8 CHL1 EEF1E1 ASNS TPD52L1 GABRA5 NOL3 TARDBP TNFRSF1A COMP BLK CXCL12 BMP2 GDNF VEGFA PTK2B CTTN CARD9 PTPN1 MITF FGG NOS2 SMAD4 TREM2 CDH5 NGF MAPK8 DIPK2A GRK5 CDKN1A FEM1B SRSF6 ITGA4 NTRK2 PRKCQ ACER2 MSX1 CTSC LHX3 ZC3H12A PDCD1 GPAM HOXA5 RAPGEF2 FOXC2 OSGIN1 FGF4 S100A8 INS COL2A1 BID SNAI1 SORL1 HIPK3 EPHB1 SLC27A4 HS1BP3 NES ITGB1 LRRK2 SF…
Roof of mouth development	0.0223771	2.6792	13	71	INSIG1 ITGB8 PRRX1 EPHB3 MSC SMAD4 MSX1 COL2A1 VAX1 TBX2 SNAI1 SATB2 ANP32B
Response to BMP	0.0223771	2.15184	20	136	BMP10 HES5 COMP ROR2 BMP2 SMAD4 CDH5 SMPD3 BMPER MSX1 BMP5 COL2A1 SORL1 GATA3 SFRP2 SFRP5 HJV SFRP1 GATA5 SOST
Cellular response to BMP stimulus	0.0223771	2.15184	20	136	BMP10 HES5 COMP ROR2 BMP2 SMAD4 CDH5 SMPD3 BMPER MSX1 BMP5 COL2A1 SORL1 GATA3 SFRP2 SFRP5 HJV SFRP1 GATA5 SOST
Regulation of ion transport	0.0223794	1.62183	45	406	KCNJ1 DAPK1 LRRC52 SCN9A KCNJ8 KCNIP1 CLDN10 CASR SLC31A2 GDNF DPP10 TRH PTK2B JPH3 JPH4 TREM2 KCNA5 CACNA1B KCNAB2 KCNV1 TNFSF11 RNF207 ATP2B1 DRD2 CHRM1 SARAF WDR1 RRAD SYT17 KCNA2 ITGB1 KCNJ11 PPIF TRPC3 CACNA2D1 KCNQ3 RAMP3 CACNA1E CACNB2 HOMER1 PLPP4 CCL2 DRD1 CEBPB CNIH3
Regulation of developmental growth	0.022462	1.87941	28	218	PIM1 NIPBL BMP10 DUSP10 HOPX LPAR3 BARHL2 NGF FN1 CDKN1A FOXS1 PEX5 DRD2 TBX5 GPAM NTN1 FOXC2 SRF SYT17 TBX2 TSHR MAPT APP SEMA6A SEMA3D FGF20 LGMN GHRHR
Postsynapse organization	0.022462	2.38898	16	98	NRXN2 GDNF EPHB3 CTTN INS PICK1 EPHB1 LRRK2 CAPRIN1 PAFAH1B1 LRFN2 LZTS3 SYNGAP1 CDH2 GLRB LGMN
Tissue morphogenesis	0.0226641	1.56777	51	476	AJAP1 BMP10 SPRY2 HES5 VPS52 SALL4 CRYGS MATN1 SIX2 ROR2 BMP2 GDNF HOXB7 S1PR1 GPI VANGL2 PRKACA SMAD4 CCM2 FEM1B MYL3 GBX2 WNT10A MSX1 TBX5 NTN1 HOXA5 FOXC2 GCNT1 SRF COL4A1 WDR1 PBX1 TBX2 SNAI1 TMEFF2 C15H11orf34 ITGB1 PAFAH1B1 LY6E GATA3 PCDH8 SFRP2 STOX1 EXT2 NKX2-5 SFRP1 LHX1 TNNI1 GATA5 IGFBP5
Regulation of animal organ morphogenesis	0.0226641	2.46616	15	89	AJAP1 SIX2 ROR2 BMP2 GDNF HOXB7 VANGL2 WNT10A MSX1 GATA3 SFRP2 STOX1 SFRP1 LHX1 GATA5
Axon guidance	0.0228656	1.95622	25	187	IGSF9 CHL1 CNTN6 CRMP1 CXCL12 GDNF EPHB3 GAP43 NRCAM EPHA3 SMAD4 NPTN GBX2 LHX3 LMX1A NTN1 VAX1 OTX2 EPHB1 GATA3 APP FEZF2 SEMA6A SEMA3D LHX1
Organic hydroxy compound metabolic process	0.0229209	1.67229	40	350	INPP5E INSIG1 DIO2 DCT CYP24A1 SRD5A2 EPAS1 BMP2 MVK LIPC PTK2B HMGCR DEGS2 ACER2 DRD2 PCBD1 CLCN2 FAH CTSB RAPGEF2 BMP5 SNAI1 CYP19A1 PON1 DUOXA1 DHCR7 LY6E GATA3 ISYNA1 APP SLCO1C1 APOA5 CYP26A1 ABCG1 RETSAT SORD FGGY ASIP RNF180 NUS1
Protein secretion	0.0229512	1.89941	27	208	NR1H2 MCU COMP BLK TRH FGG NOS2 TREM2 STXBP3 OLFM2 HMGCR ARFIP1 DRD2 INS CYB5R4 PICK1 RSAD2 KCNJ11 PAFAH1B1 OPRM1 ADCYAP1 RAPGEF4 ABCG1 TCF7L2 SFRP1 ADRA2A RPH3AL
Blood circulation	0.0237104	1.75178	34	284	BMP10 HOPX KCNJ8 EPAS1 COMP FGG NOS2 CDH5 KCNA5 NPR3 FLI1 MYL3 RNF207 ADRA2B ATP2B1 DRD2 ZC3H12A TBX5 FOXC2 INS FFAR3 SLC4A3 NOS3 EXT2 NKX2-5 CACNA2D1 CACNB2 ACE NCALD ADRA2A AGTR1 PTP4A3 TNNI1 DRD1
Hormone metabolic process	0.0237104	2.09036	21	147	DIO2 STC2 SRD5A2 BMP2 HSD17B4 NR5A1 CYP26B1 CLCN2 CTSB BMP5 FFAR3 CYP19A1 DUOXA1 GATA3 SLCO1C1 CYP26A1 TCF7L2 RETSAT ACE GHRHR PRLHR
Reactive nitrogen species metabolic process	0.0237104	3.37674	9	39	SELENOS PTK2B NOS2 PTX3 ZC3H12A MTARC2 CYB5R3 NOS3 ASS1
Neuron projection guidance	0.0241889	1.94582	25	188	IGSF9 CHL1 CNTN6 CRMP1 CXCL12 GDNF EPHB3 GAP43 NRCAM EPHA3 SMAD4 NPTN GBX2 LHX3 LMX1A NTN1 VAX1 OTX2 EPHB1 GATA3 APP FEZF2 SEMA6A SEMA3D LHX1
Phenol-containing compound metabolic process	0.0243222	2.64198	13	72	DIO2 DCT EPAS1 DRD2 FAH CTSB RAPGEF2 DUOXA1 LY6E GATA3 SLCO1C1 ASIP RNF180
Regulation of apoptotic process	0.0243222	1.37457	93	990	PIM1 SELENOS DAPK1 NAA35 CAAP1 SH3RF1 SPRY2 DOCK8 CHL1 EEF1E1 ASNS TPD52L1 GABRA5 NOL3 TARDBP TNFRSF1A COMP BLK CXCL12 BMP2 GDNF VEGFA PTK2B CTTN CARD9 PTPN1 MITF FGG TREM2 CDH5 NGF MAPK8 DIPK2A GRK5 FEM1B ITGA4 NTRK2 PRKCQ ACER2 MSX1 CTSC LHX3 ZC3H12A PDCD1 GPAM HOXA5 RAPGEF2 FOXC2 OSGIN1 FGF4 S100A8 INS COL2A1 BID SNAI1 HIPK3 SLC27A4 HS1BP3 NES ITGB1 LRRK2 SFPQ CDC73 PPIF TRIM32 GATA3 BNIP3 EGL…
Negative regulation of inflammatory response	0.0246225	2.43876	15	90	SELENOS NLRP3 DUSP10 TNFRSF1A MVK PSMA1 CDH5 IL20RB SIGLEC10 INS CYP19A1 GATA3 AOAH CXCL17 NT5E
Neurotrophin signaling pathway	0.0247672	4.09711	7	25	SPRY2 NDN NGF CYFIP2 NTRK2 RAPGEF2 NTRK3
Regulation of programmed cell death	0.0253363	1.36685	95	1017	PIM1 SELENOS DAPK1 NAA35 CAAP1 SH3RF1 SPRY2 DOCK8 CHL1 EEF1E1 ASNS TPD52L1 GABRA5 NOL3 TARDBP TNFRSF1A COMP BLK CXCL12 BMP2 GDNF VEGFA PTK2B CTTN CARD9 PTPN1 MITF FGG NOS2 TREM2 CDH5 NGF MAPK8 DIPK2A GRK5 CDKN1A FEM1B ITGA4 NTRK2 PRKCQ ACER2 MSX1 CTSC LHX3 ZC3H12A PDCD1 GPAM HOXA5 RAPGEF2 FOXC2 OSGIN1 FGF4 S100A8 INS COL2A1 BID SNAI1 HIPK3 SLC27A4 HS1BP3 NES ITGB1 LRRK2 SFPQ CDC73 PPIF TRIM32 GAT…
Small molecule metabolic process	0.0253363	1.31345	121	1348	TDH RANBP2 IMPDH1 ACO1 NANP INPP5E INSIG1 PKM SLC2A6 GFPT2 DCT PFKP CYP24A1 SRD5A2 ASNS NR1H2 SLC35B4 HACL1 TNFRSF1A MLYCD THNSL2 SARDH CSGALNACT1 ACOX3 BMP2 MVK GNPNAT1 LIPC AGXT PYCR2 PTK2B APOBEC2 NPR1 MAN2B1 C1QTNF1 GPI SUCLA2 NOS2 HSD17B4 GADL1 GAD1 TREM2 FAAH ELOVL7 HMGCR PFKFB3 IGFBP4 DEGS2 CRY1 PEX5 ELOVL6 ATP6V1B1 UCK1 ACER2 LONP2 ACOT12 CARS2 PCBD1 GPAM GMDS CYP26B1 MTR CLCN2 FAH PAH BM…
Transmembrane transport	0.0253363	1.31345	121	1348	KCNJ1 ATP6V1G1 GRIN2B PIM1 SLC22A5 DAPK1 SLCO3A1 C2CD5 LRRC52 SLC2A6 SLC14A2 SLC35E4 SCN9A KCNJ8 GABRP KCNIP1 CHRNB4 SLC35B4 KCNK15 GABRA5 NOL3 SLC35C2 MCU SLC9A3 SEC61A1 SLC31A2 DPP10 RHCG PEX6 GJB5 PTK2B SLC12A3 SLC7A5 JPH3 SLC2A8 TREM2 STXBP3 CHRNB2 KCNA5 CACNA1B SLC5A4 KCNAB2 KCNV1 SLC25A1 SLC22A1 KCNH1 SFXN4 RNF207 SLC15A4 ATP2B1 SLC12A2 KCNK17 SLC16A14 TIMM50 PEX5 ATP6V1B1 DRD2 LONP2 RHAG C…
Negative regulation of muscle hypertrophy	0.0263123	5.6279	5	13	BMP10 TNFRSF1A SMAD4 GATA5 IGFBP5
Positive regulation of embryonic development	0.0263123	5.6279	5	13	NR2C2 OTX2 PAFAH1B1 RBM19 LHX1
Trophoblast giant cell differentiation	0.0263123	5.6279	5	13	PLG GJB5 SNAI1 E2F8 NR2F2
Regulation of respiratory burst involved in inflammatory response	0.0263812	10.9744	3	4	DUSP10 INS LBP
Positive regulation of epithelial cell differentiation involved in kidney development	0.0263812	10.9744	3	4	GDNF PROM1 LHX1
Cartilage morphogenesis	0.0264551	7.31627	4	8	MATN1 MSX1 HOXA5 SNAI1
Cell death	0.026699	1.31054	121	1351	PIM1 SELENOS DAPK1 KRT8 NAA35 CAAP1 SH3RF1 PKM SPRY2 DOCK8 CHL1 EEF1E1 BLCAP ASNS TPD52L1 GABRA5 NOL3 TARDBP TNFRSF1A COMP BLK CXCL12 BMP2 GDNF VEGFA PTK2B CTTN DAP TNFRSF25 CARD9 PTPN1 MITF FGG NOS2 SMAD4 CERS3 TREM2 CDH5 NGF MAPK8 DIPK2A GRK5 CDKN1A FEM1B SRSF6 TLR3 CYFIP2 ITGA4 TIMM50 NTRK2 PRKCQ ACER2 MSX1 CTSC LHX3 ZC3H12A PDCD1 GPAM HOXA5 CYP26B1 RAPGEF2 FOXC2 OSGIN1 FGF4 S100A8 INS COL2A1 …
Positive regulation of endothelial cell migration	0.026699	2.49824	14	82	VEGFA PTK2B GPI STAT5A ANXA3 ZC3H12A FOXC2 SMOC2 RHOJ GATA3 NOS3 ANGPT4 LGMN NUS1
Cerebral cortex neuron differentiation	0.026699	4.6208	6	19	C1H21orf91 TOX PEX5 DRD2 FEZF2 ELAVL4
Regulation of epithelial cell differentiation	0.026699	2.26139	17	110	AJAP1 MACROH2A2 SPRY2 HES5 PRKCH TNFRSF1A GDNF CDH5 SRSF6 S1PR3 PROM1 MACROH2A1 GATA3 CCND1 LHX1 KRT84 FOXE3
Positive regulation of cellular component organization	0.026699	1.43534	72	734	ARHGEF10L BMP10 C2CD5 VSTM5 FER NR1H2 LPAR3 MCU TOX ROR2 BMP2 EPHB3 VEGFA PTK2B CBLN2 CTTN SNX9 ADGRB1 CD53 EPHA3 LMAN1 LCP1 TREM2 CDH5 NGF NPHS1 FN1 ARFIP1 SMPD3 XRCC5 NTRK2 PRKCQ MSX1 RP1 TBX5 TFR2 SLF2 ADCK1 NTN1 RAPGEF2 RAB3GAP2 SRF BMP5 INS WDR1 BID WASF3 PICK1 EPHB1 NES WRAP73 MACROH2A1 SFPQ PPIF CAPRIN1 PAFAH1B1 MAPT APP BNIP3 PIP4K2A CBLL1 APOA5 MAPK15 DDHD1 STMN2 NEFL OCSTAMP CDC42EP1 AP…
Connective tissue development	0.026699	1.92533	25	190	BMP10 HES5 MATN1 ITGB8 SIX2 PRRX1 COMP ROR2 BMP2 SMPD3 MSX1 HOXA5 FOXC2 FGF4 SRF COL2A1 SNAI1 SORL1 MMP13 SATB2 IL17F PAXIP1 SFRP2 IFT80 MAF
Cellular response to amyloid-beta	0.026699	4.6208	6	19	TREM2 ITGA4 APP CACNA2D1 IGF1R LGMN
Regulation of neurogenesis	0.0271948	1.82122	29	233	DCT HES5 LPAR3 BMP2 NGF FN1 OTP DMRTA2 XRCC5 DLL3 DRD2 NTN1 HES7 RAPGEF2 SRF VAX1 SORL1 BRINP1 CAPRIN1 PAFAH1B1 TRIM32 MAPT FEZF2 SEMA6A SYNGAP1 NEFL SEMA3D APPL2 TRIM11
Epithelial cell proliferation	0.027597	1.71284	35	299	DUSP10 HES5 BMP2 VEGFA SRSF6 IGFBP4 VASH1 TNFSF11 ITGA4 STAT5A BMPER HOXA5 THBS4 BMP5 INS CDC73 GATA3 CCND1 NR2F2 SFRP2 STOX1 COL4A3 TCF7L2 SFRP1 EGFL7 CDKN1C IFT80 MCC CCL2 CDK6 AGTR1 FOXE3 CEBPB FMC1 IGFBP5
Negative regulation of defense response	0.0282961	2.09036	20	140	SELENOS NLRP3 TTLL12 DUSP10 TNFRSF1A MVK PSMA1 CDH5 IL20RB TRAFD1 SIGLEC10 DRD2 INS CYP19A1 METTL3 GATA3 AOAH CXCL17 SPINK5 NT5E
Eye development	0.0292647	1.72147	34	289	NIPBL LPCAT1 USH1C SPRY2 HES5 CRYGS FAT3 MITF CRB1 MFRP VAX2 NTRK2 DRD2 RP1 CLCN2 FOXC2 SRF COL4A1 SIX6 PROM1 PBX1 VAX1 TBX2 ANGPTL7 EPHB1 RHOJ GATA3 CRYBA4 SIX3 FOXL2 LHX1 MAF RCN1 FOXE3
Regulation of cellular protein metabolic process	0.0296921	1.26002	155	1800	ACO1 NIPBL DAPK1 NXN BMP10 GDF10 CAAP1 NLRP3 SH3RF1 PKM SLCO3A1 DUSP10 DYRK1A SPRY2 NDN HES5 CLSPN RPTOR FER NR1H2 TPD52L1 SMG8 SPOCK1 NOL3 TARDBP EPAS1 NDUFS4 DNMT3B SERPINA5 PRKRIP1 TNFRSF1A CCNE1 ARL2BP BMP2 VEGFA PIAS1 YWHAE BARHL2 PTK2B SNX9 DAP ADGRB1 CARD9 PTPN1 PRKACA SMAD4 FZD10 TREM2 CDH5 NGF PLCL1 HMGCR MAPK8 DIPK2A FN1 CDKN1A MAPRE3 CYFIP2 TNFSF11 SPSB4 CAMK2N1 LCP2 PSMC4 ADRA2B EIF4E…
Regulation of protein kinase activity	0.0296921	1.5553	49	461	DUSP10 SPRY2 CLSPN RPTOR TPD52L1 SMG8 PRKRIP1 CCNE1 VEGFA PTK2B SNX9 PTPN1 FZD10 HMGCR DIPK2A CDKN1A MAPRE3 TNFSF11 CAMK2N1 LCP2 ADRA2B XRCC5 CDC37 RAPGEF2 INS SORL1 SHB EPM2A MACROH2A1 UVRAG CCND1 APP NR2F2 CHI3L1 SFRP2 CCNK STOX1 ADCYAP1 LAT ANGPT4 MMD2 ACE SFRP1 CDKN1C ERCC6 PDGFD ADRA2A PTK6 NTRK3
Muscle organ development	0.0307008	1.87412	26	203	BMP10 BMP2 MSC S1PR1 SMAD4 ASB2 RBFOX1 MKX NPHS1 MYL3 DMRTA2 MSX1 CHRND CYP26B1 FOXC2 VAX1 MYF6 EPHB1 LY6E NR2F2 NKX2-5 GTF3C5 HOMER1 SVIL FOXL2 TNNI1
In utero embryonic development	0.0312455	1.671	37	324	KRT8 NXN PLG CDX2 HOPX SALL4 EPAS1 DHX35 BMP2 GJB5 EIF2S2 GPI SMAD4 CCM2 VASH1 APBA1 PSMC4 SPIC MSX1 FKBP10 SRF SNAI1 ITGB1 LY6E GATA3 E2F8 NR2F2 TTLL4 SLC25A34 DAD1 NLE1 ASCL2 PHLDA2 PLPP4 RCN1 HS6ST1 CEBPB
Negative regulation of ERK1 and ERK2 cascade	0.0312455	2.98623	10	49	DUSP10 SPRY2 PTPN1 SMAD4 CAMK2N1 FBLN1 PIN1 SEMA6A TIMP3 DUSP4
Response to hormone	0.03172	1.55734	48	451	PKM C2CD5 SAFB2 RERG FER TRH TBC1D4 PTPN1 PRKACA FIBIN NOS2 SLC2A8 REG3G STXBP3 HNRNPU STAT5A EIF4E ATP2B1 CRY1 PRKCQ SRARP CTSB FOXC2 SRF INS FFAR3 NCOA5 SORL1 CITED4 NPC1 SLC27A4 MYH11 GATA3 TSHR CCND1 ACACA NOS3 PIP4K2A NR3C1 RAMP3 OCSTAMP SFRP1 APPL2 ASIP ADRA2A AGTR1 GHRHR SOST
Positive regulation of cell differentiation	0.0320405	1.48892	58	570	HIF1AN PIM1 BMP10 MACROH2A2 DUSP10 CDX2 DCT HOPX TCF12 PRKCH LPAR3 TOX BMP2 GDNF SMAD4 TREM2 CDH5 NGF OLFM2 HNRNPU FN1 TNFSF11 OTP ADRA2B DMRTA2 XRCC5 DRD2 ZC3H12A TBX5 NTN1 HOXA5 CYP26B1 RAPGEF2 SRF PROM1 SNAI1 SHB BRINP1 MACROH2A1 DUOXA1 CAPRIN1 PAFAH1B1 TRIM32 GATA3 MAPT SFRP2 FEZF2 NKX2-5 TCF7L2 MMD2 NEFL PIK3C3 OCSTAMP SFRP1 LHX1 GATA5 PCP4 CEBPB
Inflammatory response	0.0320775	1.57266	46	428	TLR5 SELENOS NLRP3 DUSP10 SCN9A TNFRSF1A BMP2 MVK S100A9 PSMA1 FFAR2 NOS2 TREM2 CDH5 IL20RB FN1 TLR3 SIGLEC10 TNFSF11 XCL1 CTSC ZC3H12A S1PR3 CYP26B1 S100A8 INS FFAR3 DAGLA CYP19A1 ITGB1 DUOXA1 IL17F LBP GATA3 APP AOAH TLR9 CHI3L1 CXCL17 LAT APPL2 GRO1 CCL2 NT5E CEBPB
Cellular component assembly involved in morphogenesis	0.0322584	2.53631	13	75	BMP10 ZPBP SMAD4 MYOM2 SRF NEBL WDR1 ITGB1 PAFAH1B1 RFX2 LDB3 NRAP PGM5
Muscle cell proliferation	0.0329674	2.27301	16	103	PIM1 BMP10 NAA35 HES5 DIPK2A CDKN1A SMPD3 XRCC5 TBX5 FOXC2 TBX2 EPHB1 PRKG1 TCF7L2 FGF20 IGFBP5
Negative regulation of cell differentiation	0.0329674	1.54525	49	464	GDF10 INSIG1 SPRY2 HOPX HES5 SIX2 BMP2 PTK2B CXCL14 SMAD4 HNRNPU SRSF6 EIF4E TLX3 DLL3 MSX1 ZC3H12A S1PR3 LMX1A FBLN1 NTN1 HOXA5 RAPGEF2 PBX1 VAX1 SNAI1 SORL1 SHB EPHB1 ITGB1 BRINP1 CDC73 DTX1 GATA3 CCND1 APP SFRP2 FEZF2 SEMA6A NKX2-5 SYNGAP1 ANP32B SEMA3D SFRP1 APPL2 TRIM11 CDK6 FOXE3 IGFBP5
Muscle cell development	0.0329674	2.27301	16	103	BMP10 COMP SMAD4 HNRNPU MYOM2 TBX5 SRF DYSF NEBL WDR1 ITGB1 MYOF LDB3 NRAP HOMER1 PGM5
Programmed cell death	0.0331107	1.31332	113	1259	PIM1 SELENOS DAPK1 KRT8 NAA35 CAAP1 SH3RF1 PKM SPRY2 DOCK8 CHL1 EEF1E1 BLCAP ASNS TPD52L1 GABRA5 NOL3 TARDBP TNFRSF1A COMP BLK CXCL12 BMP2 GDNF VEGFA PTK2B CTTN DAP TNFRSF25 CARD9 PTPN1 MITF FGG NOS2 CERS3 TREM2 CDH5 NGF MAPK8 DIPK2A GRK5 CDKN1A FEM1B TLR3 CYFIP2 ITGA4 TIMM50 NTRK2 PRKCQ ACER2 MSX1 CTSC LHX3 ZC3H12A PDCD1 GPAM HOXA5 CYP26B1 RAPGEF2 FOXC2 OSGIN1 FGF4 S100A8 INS COL2A1 BNIP2 BID SN…
Visual system development	0.033364	1.70379	34	292	NIPBL LPCAT1 USH1C SPRY2 HES5 CRYGS FAT3 MITF CRB1 MFRP VAX2 NTRK2 DRD2 RP1 CLCN2 FOXC2 SRF COL4A1 SIX6 PROM1 PBX1 VAX1 TBX2 ANGPTL7 EPHB1 RHOJ GATA3 CRYBA4 SIX3 FOXL2 LHX1 MAF RCN1 FOXE3
Urogenital system development	0.0335543	1.77006	30	248	BMP10 AP1B1 HES5 EMX2 SIX2 SEC61A1 BMP2 GDNF EPHB3 HOXB7 KIRREL3 SMAD4 NPHS1 FEM1B BMPER FOXC2 GCNT1 COL4A1 PROM1 PBX1 CYP19A1 LRRK2 ADAMTS6 GATA3 NLE1 COL4A3 ACE SFRP1 LHX1 AGTR1
Nitric oxide biosynthetic process	0.0337915	3.44295	8	34	PTK2B NOS2 PTX3 ZC3H12A MTARC2 CYB5R3 NOS3 ASS1
Cellular response to stress	0.0340327	1.29971	120	1351	HIF1AN SSRP1 NIPBL ST8SIA1 SELENOS ARHGEF10L DAPK1 INSIG1 DUSP10 DYRK1A EEF1E1 POMT2 CLSPN RPTOR FER ASNS NR1H2 TPD52L1 NOL3 EPAS1 AMFR SLC52A3 TNFRSF1A PRRX1 NEIL2 UBE2T BLK CXCL12 ROR2 BMP2 BAZ1B VEGFA PTK2B RPA2 NTHL1 DAP CARD9 PTPN1 PRKACA STT3B NPHS1 MAPK8 CDKN1A FEM1B TLR3 VASH1 TNFSF11 POLI RRAGC PPM1D USP10 SMPD3 CRY1 XRCC5 ACER2 SRXN1 TMUB1 ZC3H12A CDC37 SLF2 NRBF2 SRF DEK THBS4 ZNF277 G…
Response to hypoxia	0.0342306	2.04651	20	143	HIF1AN NOL3 EPAS1 BMP2 VEGFA NOS2 SMAD4 SLC2A8 CHRNB2 SRF PIN1 CHRNA4 BNIP3 EGLN2 HIF3A STOX1 RWDD3 ANGPT4 ASCL2 SFRP1
Cardiac muscle tissue development	0.0342306	2.09036	19	133	PIM1 BMP10 BMP2 S1PR1 SMAD4 HNRNPU DIPK2A MYL3 TBX5 FOXC2 SRF NEBL TBX2 ITGB1 LY6E NRAP NKX2-5 FGF20 TNNI1
Response to nerve growth factor	0.0342306	5.2259	5	14	NGF NTRK2 RAPGEF2 STMN2 NTRK3
Cellular response to nerve growth factor stimulus	0.0342306	5.2259	5	14	NGF NTRK2 RAPGEF2 STMN2 NTRK3
Limbic system development	0.034357	2.62075	12	67	NEUROD6 EMX2 LHX5 YWHAE KIRREL3 GSX1 OTP LMX1A SRF BCAN PAFAH1B1 FEZF2
Negative regulation of lipid metabolic process	0.034357	2.62075	12	67	LPCAT1 INSIG1 BMP2 BMP5 INS SNAI1 SORL1 PIP4K2A APPL2 ADRA2A CCDC3 FMC1
Regulation of epithelial cell migration	0.0344554	1.93419	23	174	BMP10 DUSP10 VEGFA PTK2B ADGRB1 GPI MARVELD3 VASH1 STAT5A ANXA3 BMPER ZC3H12A FOXC2 FGF4 SMOC2 RHOJ GATA3 NOS3 NR2F2 ANGPT4 MCC LGMN NUS1
Lipid export from cell	0.0347738	3.79362	7	27	C1QTNF1 NOS2 TNFSF11 CRY1 INS CYP19A1 GALR1
Organ growth	0.0348425	2.25116	16	104	PIM1 BMP10 SPRY2 MATN1 COMP S1PR1 DIPK2A SMPD3 TBX5 FOXC2 TBX2 CYP19A1 MMP13 LY6E IFT80 FGF20
Apoptotic process	0.035523	1.31596	109	1212	PIM1 SELENOS DAPK1 KRT8 NAA35 CAAP1 SH3RF1 SPRY2 DOCK8 CHL1 EEF1E1 BLCAP ASNS TPD52L1 GABRA5 NOL3 TARDBP TNFRSF1A COMP BLK CXCL12 BMP2 GDNF VEGFA PTK2B CTTN DAP TNFRSF25 CARD9 PTPN1 MITF FGG TREM2 CDH5 NGF MAPK8 DIPK2A GRK5 CDKN1A FEM1B TLR3 CYFIP2 ITGA4 TIMM50 NTRK2 PRKCQ ACER2 MSX1 CTSC LHX3 ZC3H12A PDCD1 GPAM HOXA5 RAPGEF2 FOXC2 OSGIN1 FGF4 S100A8 INS COL2A1 BNIP2 BID SNAI1 ETV6 HIPK3 SLC27A4 …
Cell recognition	0.0362678	2.12408	18	124	SPACA3 IGSF9 NDN DOCK8 CHL1 CNTN6 CRTAM EPHB3 ZPBP ADGRB1 GAP43 NRCAM CRISP1 NPTN PTX3 APP ATP8B3 FEZF2
Response to decreased oxygen levels	0.0362678	2.0323	20	144	HIF1AN NOL3 EPAS1 BMP2 VEGFA NOS2 SMAD4 SLC2A8 CHRNB2 SRF PIN1 CHRNA4 BNIP3 EGLN2 HIF3A STOX1 RWDD3 ANGPT4 ASCL2 SFRP1
Regulation of epithelial cell proliferation	0.0362678	1.7559	30	250	DUSP10 HES5 BMP2 VEGFA SRSF6 VASH1 ITGA4 STAT5A HOXA5 THBS4 BMP5 INS CDC73 GATA3 CCND1 NR2F2 SFRP2 STOX1 COL4A3 TCF7L2 SFRP1 EGFL7 CDKN1C IFT80 MCC CCL2 CDK6 AGTR1 FOXE3 FMC1
Adenylate cyclase-modulating G protein-coupled receptor signaling pathway	0.0377908	1.88807	24	186	GNAL HTR5A LPAR3 S1PR1 ADGRB1 DRD2 S1PR3 CHRM1 RAPGEF2 SCTR FFAR3 ADGRD1 CALCR TSHR CNR2 ADCYAP1 RAMP3 HTR1E VIPR2 ADRA2A CALCB GHRHR DRD1 GRM8
Camera-type eye development	0.0381943	1.74891	30	251	LPCAT1 USH1C SPRY2 HES5 CRYGS FAT3 MITF CRB1 MFRP VAX2 NTRK2 DRD2 RP1 CLCN2 FOXC2 SRF COL4A1 PROM1 VAX1 TBX2 ANGPTL7 EPHB1 RHOJ GATA3 CRYBA4 FOXL2 LHX1 MAF RCN1 FOXE3
Positive regulation of secretion by cell	0.0381943	1.98247	21	155	NR1H2 MCU BLK BMP2 TRH C1QTNF1 FGG SMAD4 TREM2 CACNA1B TNFSF11 DRD2 TFR2 INS CYP19A1 GALR1 ABCG1 TCF7L2 CACNB2 RPH3AL GHRHR
Negative regulation of cell communication	0.0385681	1.35515	89	961	HIF1AN SELENOS NXN CAAP1 NLRP3 SH3RF1 INSIG1 TTLL12 DUSP10 DYRK1A SPRY2 CTNND1 IRF4 NOL3 AMFR CXCL12 ROR2 BMP2 GDNF CTTN PTPN1 PRKACA FGG SMAD4 HMGCR SIGLEC10 CAMK2N1 USP10 PLCL2 CRY1 PRKCQ DRD2 BMPER ZC3H12A FBLN1 CYP26B1 SRF PTPRU BMP5 DKK2 COL2A1 BID NCOA5 DKK1 GLRA1 SNAI1 SORL1 METTL3 SLC27A4 ITGB1 KCNJ11 LRRK2 PPIF PAFAH1B1 PIN1 TRIM32 GATA3 RGS9 PIP4K2A ACKR3 SFRP2 SFRP5 SLC35F6 NLE1 NPRL2 …
Dendrite development	0.0385681	2.01828	20	145	LZTS1 C1H21orf91 IGSF9 FAT3 EPHB3 KLHL1 PHACTR1 NTN1 RAPGEF2 BMP5 EPHB1 ITGB1 LRRK2 CAPRIN1 PAFAH1B1 APP FEZF2 LZTS3 SYNGAP1 ELAVL4
Histone-serine phosphorylation	0.0385681	6.50335	4	9	AURKC RPS6KA5 VRK1 RPS6KA4
Hippocampus development	0.0386584	2.86912	10	51	NEUROD6 EMX2 LHX5 YWHAE KIRREL3 LMX1A SRF BCAN PAFAH1B1 FEZF2
Sensory system development	0.0386788	1.68076	34	296	NIPBL LPCAT1 USH1C SPRY2 HES5 CRYGS FAT3 MITF CRB1 MFRP VAX2 NTRK2 DRD2 RP1 CLCN2 FOXC2 SRF COL4A1 SIX6 PROM1 PBX1 VAX1 TBX2 ANGPTL7 EPHB1 RHOJ GATA3 CRYBA4 SIX3 FOXL2 LHX1 MAF RCN1 FOXE3
Positive regulation of transferase activity	0.039594	1.58393	42	388	RANBP2 CLSPN RPTOR TPD52L1 ROR2 EPHB3 VEGFA PTK2B SNX9 PTPN1 EPHA3 FZD10 DIPK2A CDKN1A MAPRE3 TNFSF11 LCP2 ADRA2B XRCC5 NTRK2 PRKCQ RAPGEF2 INS SORL1 EPHB1 PIN1 MAPT CCND1 CHI3L1 ARRDC4 CCNK STOX1 MAPK15 ADCYAP1 LAT ANGPT4 MMD2 ACE ERCC6 PDGFD ADRA2A NTRK3
Response to wounding	0.040025	1.66279	35	308	AJAP1 PLG NOL3 COMP BLK ARHGEF19 C1QTNF1 FGG F13A1 STXBP3 FN1 CDKN1A SRSF6 VASH1 SIGLEC10 ADRA2B PRKCQ FKBP10 FBLN1 VWF FOXC2 SRF INS SMOC2 DYSF TMEFF2 C15H11orf34 ITGB1 ST3GAL4 MYOF PRKG1 NEFL CLDN4 ADRA2A GRIN2C
Positive regulation of kinase activity	0.0405097	1.63566	37	331	RANBP2 CLSPN RPTOR TPD52L1 ROR2 EPHB3 VEGFA PTK2B SNX9 PTPN1 EPHA3 FZD10 DIPK2A CDKN1A MAPRE3 TNFSF11 LCP2 ADRA2B XRCC5 NTRK2 RAPGEF2 INS EPHB1 MAPT CCND1 CHI3L1 CCNK STOX1 ADCYAP1 LAT ANGPT4 MMD2 ACE ERCC6 PDGFD ADRA2A NTRK3
Regulation of mitochondrion organization	0.0406792	2.35466	14	87	NOL3 MCU CTTN TREM2 ADCK1 BID PPIF MAPT BNIP3 SLC35F6 STOX1 DDHD1 GHITM PRMT6
Glycosphingolipid biosynthetic process	0.0407986	4.18072	6	21	B4GALNT1 ST8SIA3 GAL3ST1 ST3GAL3 B3GALT2 ST6GALNAC4
Regulation of protein secretion	0.0408684	2.00446	20	146	NR1H2 MCU BLK TRH FGG NOS2 TREM2 HMGCR ARFIP1 DRD2 INS PICK1 RSAD2 KCNJ11 OPRM1 ABCG1 TCF7L2 SFRP1 ADRA2A RPH3AL
Negative regulation of RNA metabolic process	0.0408684	1.33663	95	1040	HIF1AN NIPBL MACROH2A2 EPC1 DYRK1A CDX2 NDN HOPX HES5 ZNF777 SALL4 NR1H2 CTBP2 EAPP MYT1L TARDBP DNMT3B CXXC5 PRRX1 CCNE1 BMP2 GDNF MSC MIER1 PIAS1 HIC2 DAP MITF SMAD4 HNRNPU SRSF6 ETV3 CBX8 FOXS1 BEND5 OTP TRIM29 DMBX1 CRY1 XRCC5 VAX2 MSX1 RPS6KA5 ZC3H12A HES7 FOXC2 BEND3 SRF NR2C2 CTCF VAX1 TBX2 SNAI1 ETV6 VSX2 PHF12 MACROH2A1 LMO1 SFPQ SATB2 CDC73 CDYL2 GATA3 RORC E2F8 CCND1 SNAI3 NR2F2 SPINDO…
Negative regulation of signaling	0.0409321	1.35093	89	964	HIF1AN SELENOS NXN CAAP1 NLRP3 SH3RF1 INSIG1 TTLL12 DUSP10 DYRK1A SPRY2 CTNND1 IRF4 NOL3 AMFR CXCL12 ROR2 BMP2 GDNF CTTN PTPN1 PRKACA FGG SMAD4 HMGCR SIGLEC10 CAMK2N1 USP10 PLCL2 CRY1 PRKCQ DRD2 BMPER ZC3H12A FBLN1 CYP26B1 SRF PTPRU BMP5 DKK2 COL2A1 BID NCOA5 DKK1 GLRA1 SNAI1 SORL1 METTL3 SLC27A4 ITGB1 KCNJ11 LRRK2 PPIF PAFAH1B1 PIN1 TRIM32 GATA3 RGS9 PIP4K2A ACKR3 SFRP2 SFRP5 SLC35F6 NLE1 NPRL2 …
Neural precursor cell proliferation	0.0409728	2.14442	17	116	DCT EMX2 LHX5 TOX GBX2 OTP DMRTA2 DRD2 VAX1 DAGLA EPHB1 NDE1 LRRK2 PAFAH1B1 CDH2 APPL2 LHX1
Epithelial cell migration	0.0412148	1.77364	28	231	BMP10 DUSP10 VEGFA PTK2B ADGRB1 GPI CDH5 MARVELD3 VASH1 STAT5A ANXA3 BMPER ZC3H12A FOXC2 FGF4 SRF SMOC2 ITGB1 RHOJ GATA3 PAXIP1 NOS3 NR2F2 ANGPT4 MCC PTP4A3 LGMN NUS1
Positive regulation of response to stimulus	0.0417184	1.2754	129	1480	BMP10 GDF10 SPRY2 GID8 HES5 EEF1E1 RPTOR TPD52L1 CTBP2 CNTN6 SLC35C2 C8B LPAR3 PGC MCU TSPAN14 TNFRSF1A PRRX1 MS4A1 BLK CXCL12 ROR2 BMP2 CRTAM VEGFA PTK2B C1QTNF1 FFAR2 CARD9 CXCL14 FGG SMAD4 FZD10 TREM2 CDH5 FN1 IGFBP4 TLR3 GPC5 LY96 CYFIP2 TNFSF11 SLC15A4 SKINT1 RRAGC LCP2 ADRA2B XCL1 PLCL2 XRCC5 LURAP1L NTRK2 PRKCQ BMPER MSX1 SRARP CTSC ZC3H12A TNFSF13B SLF2 VWF RAPGEF2 FOXC2 FGF4 S100A8 THBS4…
Muscle contraction	0.0422337	1.83826	25	199	BMP10 KCNJ8 CHRNB4 COMP GDNF CTTN KCNA5 MYL3 RNF207 MYOM2 ADRA2B ATP2B1 DRD2 ZC3H12A MYH3 SRF TBX2 GLRA1 TPCN2 NKX2-5 CACNA2D1 CACNB2 HOMER1 ADRA2A TNNI1
Protein transport	0.0423891	1.34365	91	991	SEC31B RANBP2 CNST MLPH SELENOS AP1B1 INSIG1 C2CD5 SNX10 VPS52 KPNA6 NR1H2 TARDBP HACL1 MCU SIX2 VPS36 COMP SEC61A1 BLK NAPG TRH PEX6 YWHAE TBC1D4 CTTN SNX9 COPB1 PTPN1 PRKACA MTX2 FGG NOS2 LCP1 TREM2 STXBP3 OLFM2 HMGCR CDKN1A ARFIP1 VPS37D APBA1 ATG4C TIMM50 PEX5 BBS5 DRD2 LONP2 ZC3H12A TFR2 GDAP1 INS RABIF CYB5R4 BID SORL1 SEC61G EPM2A PICK1 TBC1D9B HSPA4 RSAD2 KCNJ11 DUOXA1 LRRK2 PAFAH1B1 STX7…
Response to oxygen levels	0.0424566	1.95722	21	157	HIF1AN ATP6V1G1 NOL3 EPAS1 BMP2 VEGFA NOS2 SMAD4 SLC2A8 CHRNB2 SRF PIN1 CHRNA4 BNIP3 EGLN2 HIF3A STOX1 RWDD3 ANGPT4 ASCL2 SFRP1
Positive regulation of phosphorus metabolic process	0.0424699	1.43193	64	654	RANBP2 BMP10 GDF10 SLCO3A1 SPRY2 HES5 CLSPN RPTOR TPD52L1 TNFRSF1A ARL2BP ROR2 BMP2 EPHB3 VEGFA PTK2B SNX9 PTPN1 EPHA3 NOS2 SMAD4 FZD10 TREM2 CDH5 NGF DIPK2A CDKN1A MAPRE3 TNFSF11 LCP2 ADRA2B XRCC5 NTRK2 RPS6KA5 RAPGEF2 FGF4 THBS4 BMP5 INS EPHB1 LRRK2 PIN1 MAPT CCND1 NOS3 APP CHI3L1 SFRP2 CCNK STOX1 CDK2AP1 ADCYAP1 RAMP3 LAT ANGPT4 MMD2 ACE ERCC6 CNEP1R1 PDGFD RPS6KA4 ADRA2A FGF20 NTRK3
Positive regulation of phosphate metabolic process	0.0424699	1.43193	64	654	RANBP2 BMP10 GDF10 SLCO3A1 SPRY2 HES5 CLSPN RPTOR TPD52L1 TNFRSF1A ARL2BP ROR2 BMP2 EPHB3 VEGFA PTK2B SNX9 PTPN1 EPHA3 NOS2 SMAD4 FZD10 TREM2 CDH5 NGF DIPK2A CDKN1A MAPRE3 TNFSF11 LCP2 ADRA2B XRCC5 NTRK2 RPS6KA5 RAPGEF2 FGF4 THBS4 BMP5 INS EPHB1 LRRK2 PIN1 MAPT CCND1 NOS3 APP CHI3L1 SFRP2 CCNK STOX1 CDK2AP1 ADCYAP1 RAMP3 LAT ANGPT4 MMD2 ACE ERCC6 CNEP1R1 PDGFD RPS6KA4 ADRA2A FGF20 NTRK3
Renal system development	0.0427149	1.78768	27	221	BMP10 AP1B1 HES5 EMX2 SIX2 SEC61A1 BMP2 GDNF HOXB7 KIRREL3 SMAD4 NPHS1 BMPER FOXC2 GCNT1 COL4A1 PROM1 PBX1 LRRK2 ADAMTS6 GATA3 NLE1 COL4A3 ACE SFRP1 LHX1 AGTR1
Stem cell proliferation	0.0427149	2.81395	10	52	PIM1 SIX2 CCNE1 HNRNPU FBLN1 ETV6 SHB NES SFRP2 ACE
Cell-cell junction assembly	0.0429765	2.18804	16	107	CDH20 CTNND1 JAM3 PRKACA CDH5 MARVELD3 TBX5 SRF WDR1 SNAI1 CDH2 PARD6B CDH8 ACE CDH11 CLDN8
Glycosphingolipid metabolic process	0.0439295	3.25167	8	36	ITGB8 B4GALNT1 ST8SIA3 GAL3ST1 ST3GAL3 B3GALT2 GBA3 ST6GALNAC4
Cardiac muscle tissue growth	0.0439295	3.25167	8	36	PIM1 BMP10 S1PR1 DIPK2A TBX5 FOXC2 TBX2 FGF20
Epithelium migration	0.0452431	1.75842	28	233	BMP10 DUSP10 VEGFA PTK2B ADGRB1 GPI CDH5 MARVELD3 VASH1 STAT5A ANXA3 BMPER ZC3H12A FOXC2 FGF4 SRF SMOC2 ITGB1 RHOJ GATA3 PAXIP1 NOS3 NR2F2 ANGPT4 MCC PTP4A3 LGMN NUS1
Positive regulation of phosphorylation	0.0463854	1.444	60	608	RANBP2 BMP10 GDF10 SLCO3A1 SPRY2 HES5 CLSPN RPTOR TPD52L1 TNFRSF1A ARL2BP ROR2 BMP2 EPHB3 VEGFA PTK2B SNX9 PTPN1 EPHA3 SMAD4 FZD10 TREM2 NGF DIPK2A CDKN1A MAPRE3 TNFSF11 LCP2 ADRA2B XRCC5 NTRK2 RPS6KA5 RAPGEF2 FGF4 THBS4 BMP5 INS EPHB1 LRRK2 PIN1 MAPT CCND1 APP CHI3L1 SFRP2 CCNK STOX1 CDK2AP1 ADCYAP1 RAMP3 LAT ANGPT4 MMD2 ACE ERCC6 PDGFD RPS6KA4 ADRA2A FGF20 NTRK3
Establishment of cell polarity	0.0467021	2.16778	16	108	SPRY2 DOCK8 HES5 CRTAM PTK2B CDH5 FRMD4B CRB1 CYP26B1 EPHB1 ITGB1 NDE1 PAFAH1B1 GATA3 MISP INSC
Small molecule biosynthetic process	0.046873	1.56378	42	393	RANBP2 NANP INSIG1 SRD5A2 ASNS NR1H2 SLC35B4 MLYCD THNSL2 BMP2 MVK LIPC AGXT PYCR2 PTK2B GPI ELOVL7 HMGCR CRY1 ELOVL6 ACER2 PCBD1 MTR CLCN2 BMP5 PSAT1 PRKAB2 SNAI1 CYP19A1 ELOVL3 DHCR7 ISYNA1 ACACA APOA5 ASS1 ACOT7 COQ8A SORD GULO FABP5 NT5E NUS1
Cell surface receptor signaling pathway involved in cell-cell signaling	0.046873	1.56378	42	393	GRIN2B NXN GID8 FZD1 CTNND1 AMFR CCNE1 ROR2 BMP2 VANGL2 MITF FZD10 CHRNB2 GPC5 WNT10A ARL6 VAX2 PTPRU DKK2 DKK1 GLRA1 EPM2A CHRNA7 LRRK2 CDC73 PIN1 DEPDC1B CHRNA4 GATA3 CCND1 APP SFRP2 SFRP5 NLE1 CDH2 TCF7L2 SFRP1 IFT80 MCC GRIN2C SHISA3 SOST
Respiratory burst involved in inflammatory response	0.0477334	8.77952	3	5	DUSP10 INS LBP
Positive regulation of signal transduction	0.0477334	1.32396	96	1061	BMP10 GDF10 SPRY2 GID8 HES5 EEF1E1 RPTOR TPD52L1 CTBP2 CNTN6 SLC35C2 LPAR3 TSPAN14 TNFRSF1A PRRX1 ROR2 BMP2 VEGFA PTK2B C1QTNF1 CARD9 FGG SMAD4 FZD10 TREM2 CDH5 FN1 IGFBP4 TLR3 GPC5 LY96 CYFIP2 TNFSF11 SLC15A4 RRAGC ADRA2B XCL1 LURAP1L NTRK2 BMPER MSX1 SRARP CTSC ZC3H12A VWF RAPGEF2 FGF4 S100A8 BMP5 DKK2 INS GPR61 SMOC2 BID SORL1 ITGB1 RSAD2 LRRK2 SFPQ CDC73 PAFAH1B1 LBP PIN1 DEPDC1B TRIM32 GATA3…
Negative regulation of signal transduction	0.0477334	1.35367	84	908	HIF1AN SELENOS NXN CAAP1 NLRP3 SH3RF1 INSIG1 TTLL12 DUSP10 DYRK1A SPRY2 CTNND1 IRF4 NOL3 AMFR CXCL12 ROR2 BMP2 GDNF CTTN PTPN1 PRKACA FGG SMAD4 HMGCR SIGLEC10 CAMK2N1 USP10 PLCL2 CRY1 PRKCQ DRD2 BMPER ZC3H12A FBLN1 CYP26B1 PTPRU BMP5 DKK2 COL2A1 BID NCOA5 DKK1 SNAI1 SORL1 METTL3 SLC27A4 ITGB1 LRRK2 PPIF PAFAH1B1 PIN1 TRIM32 GATA3 RGS9 PIP4K2A ACKR3 SFRP2 SFRP5 SLC35F6 NLE1 NPRL2 RCAN1 SEMA6A TIMP…
Regulation of aldosterone metabolic process	0.0477334	8.77952	3	5	BMP2 CLCN2 BMP5
Regulation of aldosterone biosynthetic process	0.0477334	8.77952	3	5	BMP2 CLCN2 BMP5
Positive regulation of toll-like receptor 9 signaling pathway	0.0477334	8.77952	3	5	SLC15A4 RSAD2 TLR9
Negative regulation of JUN kinase activity	0.0477334	8.77952	3	5	DUSP10 SFRP2 SFRP1
Negative regulation of insulin-like growth factor receptor signaling pathway	0.0477334	8.77952	3	5	BMP2 BMP5 IGFBP5
Negative regulation by host of viral genome replication	0.0477334	8.77952	3	5	ZC3H12A CCL8 CCNK
Cardiac muscle cell proliferation	0.0477334	3.53199	7	29	PIM1 BMP10 DIPK2A TBX5 FOXC2 TBX2 FGF20
Regulation of retrograde transport, endosome to Golgi	0.0477334	8.77952	3	5	ARFIP1 LRRK2 EIPR1
Negative regulation of non-canonical Wnt signaling pathway	0.0477334	8.77952	3	5	SFRP2 SFRP1 IFT80
Positive regulation of cell proliferation involved in heart morphogenesis	0.0477334	8.77952	3	5	PIM1 BMP10 SMAD4
Regulation of membrane potential	0.0481119	1.64737	34	302	GRIN2B KCNJ8 CHRNB4 KCNK15 TREM2 CHRNB2 KCNA5 CACNA1B RNF207 KCNK17 NTRK2 TBX5 CHRND CHRM1 GRIK5 WDR1 FFAR3 BID GLRA1 SLC25A36 CHRNA7 KCNJ11 LRRK2 CHRNA4 MAPT APP BNIP3 STOX1 CACNA2D1 KCNQ3 GJD2 GLRB CACNB2 GRIN2C
Tissue migration	0.0486074	1.74345	28	235	BMP10 DUSP10 VEGFA PTK2B ADGRB1 GPI CDH5 MARVELD3 VASH1 STAT5A ANXA3 BMPER ZC3H12A FOXC2 FGF4 SRF SMOC2 ITGB1 RHOJ GATA3 PAXIP1 NOS3 NR2F2 ANGPT4 MCC PTP4A3 LGMN NUS1
Calcium ion import	0.0486205	2.4731	12	71	SCN9A CASR MCU MS4A1 CACNA1B MCUB RAMP3 CACNA1E CACNB2 HOMER1 PLPP4 CCL2
Neuromuscular process controlling balance	0.048995	2.92651	9	45	USH1C JPH3 JPH4 RBFOX1 FOXS1 PAFAH1B1 APP NEFL GRIN2C
Cellular response to nitrogen compound	0.048995	1.51482	47	454	PKM C2CD5 GNAL RPTOR HTR5A FER TBC1D4 PTPN1 SLC2A8 TREM2 ITGA4 RRAGC STAT5A ATP2B1 SMPD3 NTRK2 PRKCQ DRD2 CHRM1 RAPGEF2 FOXC2 COL4A1 INS FFAR3 NCOA5 GLRA1 SORL1 SLC27A4 MYH11 LRRK2 LY6E APP PIP4K2A TLR9 OPRM1 CACNA2D1 IGF1R HTR1E SFRP1 APPL2 PDGFD AGTR1 LGMN GHRHR DRD1 CEBPB IGFBP5
Cellular Component
Cell junction	3.25e-05	1.56621	143	1336	GRIN2B NRXN2 AJAP1 KRT8 LZTS1 PLG INPP5E IGSF9 CDH20 GID8 CTNND1 INA HTR5A FER CHRNB4 JAM3 PRKCH CTBP2 SPOCK1 CLDN10 CNTN6 ITGB8 SGCA DGKE SORCS3 ARFGAP1 CAPN5 ROR2 GJB5 SYNGR1 PTK2B ADGRA1 CBLN2 ADGRB1 GAP43 CD53 PRKACA KIRREL3 LCP1 GAD1 STXBP3 CDH5 NGF CHRNB2 MARVELD3 OLFM2 KCNA5 FRMD4B NPHS1 RAB40C KCNAB2 SEPTIN5 APBA1 CYFIP2 CRB1 CAMK2N1 LCP2 EIF4E ATP2B1 NTRK2 DRD2 DNM1 CHRND TNFSF13B CHRM1 …
Neuron projection	6.71e-05	1.73871	89	749	MLPH LZTS1 USH1C IGSF9 DYRK1A CHL1 ZWINT VSTM5 HTR5A GABRA5 SPOCK1 CNTN6 LPAR3 FAT3 EPHB3 PEX6 PTK2B MAST1 ADGRB1 GAP43 PRKACA NRCAM KIRREL3 EPHA3 JPH4 GAD1 NGF HNRNPU CACNA1B KCNAB2 NPTN KLHL1 APBA1 SLC12A2 NTRK2 DRD2 RP1 CHRM1 RAPGEF2 TMEM266 PROM1 DAGLA MAK GLRA1 OTX2 EPM2A PICK1 EPHB1 KCNA2 CHRNA7 ITGB1 BRINP1 LRRK2 SFPQ PAFAH1B1 LHFPL5 GPR1 CHRNA4 CALCR SV2C MAPT APP BACE1 OPRM1 KLHL14 STMN2…
Synapse	6.71e-05	1.6877	97	841	GRIN2B NRXN2 LZTS1 PLG IGSF9 INA HTR5A CHRNB4 CTBP2 SPOCK1 CNTN6 DGKE SORCS3 ARFGAP1 CAPN5 ROR2 SYNGR1 PTK2B ADGRA1 CBLN2 ADGRB1 GAP43 PRKACA KIRREL3 GAD1 STXBP3 NGF CHRNB2 OLFM2 RAB40C KCNAB2 SEPTIN5 APBA1 CYFIP2 CAMK2N1 EIF4E ATP2B1 NTRK2 DRD2 DNM1 CHRND CHRM1 GRIK5 PPM1H PHACTR1 DTNA RAPGEF2 ITGA5 DAGLA GLRA1 WASF3 PICK1 EPHB1 KCNA2 CHRNA7 BCAN ITGB1 NDE1 LRRK2 CAPRIN1 PAFAH1B1 PIN1 CHRNA4 SV2…
Intrinsic component of plasma membrane	0.000273077	1.55752	114	1071	PCDH7 GRIN2B TLR5 AJAP1 LRRC52 SCN9A KCNIP1 HTR5A CHRNB4 JAM3 KCNK15 CNTN6 ITGB8 C8B CASR TSPAN14 SLC52A3 MS4A1 SORCS3 ROR2 BMP2 DPP10 EPHB3 RHCG TMEM130 S1PR1 STAB2 CTTN CCRL2 C1QTNF1 ADGRB1 KIRREL3 EPHA3 MMP16 SLC2A8 TREM2 CHRNB2 KCNA5 NPHS1 CACNA1B KCNAB2 QRFPR KCNV1 GPC5 KCNH1 LY96 UPK1B ITGA4 ATP2B1 KCNK17 SLC16A14 NTRK2 DRD2 RHAG CHRND CHRM1 TFR2 CLCN2 TMEM266 ITGA7 CLEC4G PROM1 ITGA5 DAGLA…
Integral component of plasma membrane	0.000338194	1.55849	108	1014	PCDH7 GRIN2B TLR5 AJAP1 LRRC52 SCN9A KCNIP1 HTR5A CHRNB4 JAM3 KCNK15 ITGB8 C8B CASR TSPAN14 SLC52A3 MS4A1 SORCS3 ROR2 BMP2 DPP10 EPHB3 RHCG TMEM130 STAB2 CTTN CCRL2 C1QTNF1 ADGRB1 KIRREL3 EPHA3 MMP16 SLC2A8 TREM2 CHRNB2 KCNA5 NPHS1 CACNA1B KCNAB2 QRFPR KCNV1 KCNH1 UPK1B ITGA4 ATP2B1 KCNK17 SLC16A14 NTRK2 DRD2 RHAG CHRND CHRM1 TFR2 CLCN2 TMEM266 ITGA7 CLEC4G PROM1 ITGA5 DAGLA GLRA1 TRPM8 NPC1 TAS1…
Somatodendritic compartment	0.000338194	1.93192	54	409	MLPH LZTS1 IGSF9 DYRK1A CHL1 ZWINT VSTM5 HTR5A GABRA5 FAT3 PTK2B MAST1 RBFOX3 ADGRB1 GAP43 PRKACA KIRREL3 JPH4 NGF HNRNPU KLHL1 APBA1 SLC12A2 NTRK2 DRD2 CHRM1 RAPGEF2 TMEM266 DAGLA GLRA1 EPM2A EPHB1 KCNA2 ITGB1 BRINP1 LRRK2 SFPQ PAFAH1B1 MAPT APP BACE1 OPRM1 KLHL14 STMN2 LZTS3 ADCYAP1 PRSS12 SYNGAP1 ELAVL4 SGCE HTR1E KNCN POLR2M CNIH3
Dendrite	0.0017095	1.98889	42	309	MLPH LZTS1 IGSF9 DYRK1A CHL1 ZWINT VSTM5 HTR5A GABRA5 FAT3 PTK2B ADGRB1 GAP43 PRKACA KIRREL3 JPH4 NGF HNRNPU KLHL1 APBA1 NTRK2 DRD2 CHRM1 TMEM266 DAGLA EPM2A EPHB1 KCNA2 ITGB1 BRINP1 LRRK2 SFPQ MAPT APP BACE1 LZTS3 PRSS12 SYNGAP1 ELAVL4 SGCE HTR1E CNIH3
Dendritic tree	0.0017095	1.98247	42	310	MLPH LZTS1 IGSF9 DYRK1A CHL1 ZWINT VSTM5 HTR5A GABRA5 FAT3 PTK2B ADGRB1 GAP43 PRKACA KIRREL3 JPH4 NGF HNRNPU KLHL1 APBA1 NTRK2 DRD2 CHRM1 TMEM266 DAGLA EPM2A EPHB1 KCNA2 ITGB1 BRINP1 LRRK2 SFPQ MAPT APP BACE1 LZTS3 PRSS12 SYNGAP1 ELAVL4 SGCE HTR1E CNIH3
Plasma membrane region	0.00450876	1.55872	80	751	GRIN2B SLC22A5 AJAP1 KRT8 C2CD5 CHRNB4 CNTN6 MS4A1 SORCS3 SLC9A3 RHCG GPI GAP43 SLC12A3 PRKACA SLC7A5 TREM2 STXBP3 CHRNB2 FN1 SLC22A1 APBA1 UPK1B LCP2 ATP2B1 SLC12A2 ATP6V1B1 BBS5 DRD2 DNM1 CHRND CHRM1 GRIK5 LIMA1 PROM1 DAGLA GLRA1 SHROOM1 PICK1 SLC27A4 KCNA2 CHRNA7 C15H11orf34 CFAP126 ITGB1 LRRK2 LHFPL5 MUC1 CHRNA4 TSHR MAPT NOS3 RGS9 APP CA4 LRFN2 SLC28A3 ACKR3 CNNM4 SLCO1C1 LYPD4 UPK1A CDH2 SG…
Cell projection	0.00464269	1.38472	134	1416	MLPH LZTS1 USH1C INPP5E IGSF9 PKM C2CD5 DYRK1A IQCD NDN CHL1 ZWINT VSTM5 HTR5A FER SPATA6 JAM3 GABRA5 SPOCK1 CNTN6 LPAR3 FAT3 CLUAP1 SLC9A3 EPHB3 PEX6 PTK2B DAAM1 CTTN MAST1 ADGRB1 GPI GAP43 PRKACA SLC7A5 NRCAM KIRREL3 EPHA3 LCP1 JPH4 GAD1 NGF HNRNPU FRMD4B NPHS1 CACNA1B KCNAB2 NPTN KLHL1 APBA1 CRB1 SLC12A2 ARL6 MKLN1 ATP6V1B1 NTRK2 BBS5 DRD2 RP1 CHRM1 LIMA1 RAPGEF2 TMEM266 RTTN DYNC2LI1 PROM1 DA…
Cytosolic region	0.00464269	9.14533	5	8	CTBP2 LRRK2 PIN1 PRKCB HOMER1
Plasma membrane bounded cell projection	0.00464269	1.3946	130	1364	MLPH LZTS1 USH1C INPP5E IGSF9 PKM C2CD5 DYRK1A IQCD CHL1 ZWINT VSTM5 HTR5A FER SPATA6 JAM3 GABRA5 SPOCK1 CNTN6 LPAR3 FAT3 CLUAP1 SLC9A3 EPHB3 PEX6 PTK2B DAAM1 CTTN MAST1 ADGRB1 GPI GAP43 PRKACA SLC7A5 NRCAM KIRREL3 EPHA3 LCP1 JPH4 GAD1 NGF HNRNPU FRMD4B CACNA1B KCNAB2 NPTN KLHL1 APBA1 CRB1 SLC12A2 ARL6 MKLN1 ATP6V1B1 NTRK2 BBS5 DRD2 RP1 CHRM1 LIMA1 RAPGEF2 TMEM266 RTTN DYNC2LI1 PROM1 DAGLA MAK GL…
Axon	0.00498655	1.88807	40	310	IGSF9 DYRK1A CHL1 VSTM5 SPOCK1 CNTN6 LPAR3 GAP43 NRCAM KIRREL3 GAD1 NGF KCNAB2 NPTN NTRK2 DRD2 DAGLA OTX2 EPHB1 KCNA2 LRRK2 PAFAH1B1 CALCR MAPT APP BACE1 OPRM1 STMN2 KCNQ3 PRSS12 SLC18A1 PRKCB ELAVL4 NEFL CDH8 UNC13C HOMER1 NTRK3 LRRTM1 CPLX2
Secretory vesicle	0.0153624	1.80022	39	317	SPACA3 SNX10 SPAM1 TRH KRTDAP VEGFA ZPBP SYNGR1 PRKACA FGG KIRREL3 STXBP3 NGF RAB40C SEPTIN5 APBA1 BPIFA2A ANXA3 VWF NLRP5 SYT17 PICK1 LRRK2 STX7 CALCR SV2C APP CA4 SPINK5 SYPL1 ATP8B3 APBA2 SLC18A1 CYB561 UNC13C SV2B AMPH GHRHR SPACA7
Postsynapse	0.0175105	1.75419	41	342	GRIN2B LZTS1 INA CHRNB4 SORCS3 PTK2B ADGRA1 ADGRB1 GAP43 PRKACA CHRNB2 APBA1 CAMK2N1 EIF4E NTRK2 DRD2 CHRND CHRM1 GRIK5 DAGLA GLRA1 WASF3 PICK1 CHRNA7 ITGB1 LRRK2 PIN1 CHRNA4 RGS9 APP LRFN2 LZTS3 SYNGAP1 CDH2 GLRB NEFL HOMER1 RPL38 GRIN2C FABP5 LRRTM1
Extracellular region	0.0222635	1.29283	154	1743	PHOSPHO1 PKNOX2 SELENOS ADAMTS5 BMP10 PLG LGALS3BP IGSF10 STC2 TAFA4 ADAMTS9 JAM3 NPPC SPOCK1 PGC SERPINA5 TNFRSF1A CRISPLD1 SLC9A3 COMP CLEC18C AMBN CXCL12 BMP2 GDNF SERPINE3 TRH KRTDAP VEGFA LIPC ZPBP CBLN2 C1QTNF1 ADGRB1 GPI S100A9 SLC12A3 IL10 CXCL14 FGG KIRREL3 REG3G GUCA2B NGF OLFM2 CTSD DIPK2A CRISP1 FN1 SSPO IGFBP4 VASH1 TNFSF11 ALPL PTX3 WNT10A MMEL1 SMPD3 A1BG XCL1 COL5A3 BMPER CTSC CPX…
Cell-cell junction	0.0222635	1.70713	42	360	AJAP1 KRT8 CDH20 CTNND1 JAM3 PRKCH CLDN10 SGCA GJB5 CD53 KIRREL3 CDH5 MARVELD3 KCNA5 FRMD4B NPHS1 CRB1 LCP2 RAPGEF2 PTPRU WDR1 SHROOM1 KCNA2 ITGB1 CCND1 APP LDB3 SSX2IP EPB41L3 NRAP MAPK15 PERP CDH2 LAT PARD6B GJD2 CDH8 CLDN4 FGFRL1 CDH11 PGM5 CLDN8
Presynapse	0.0222635	1.82907	34	272	NRXN2 CTBP2 CNTN6 SYNGR1 KIRREL3 GAD1 STXBP3 NGF RAB40C SEPTIN5 APBA1 ATP2B1 NTRK2 DRD2 DNM1 PICK1 KCNA2 LRRK2 SV2C APP BACE1 SYPL1 APBA2 PRSS12 SLC18A1 PRKCB CDH2 NEFL CACNB2 CDH8 UNC13C SV2B AMPH CPLX2
Golgi apparatus	0.0242734	1.38474	97	1025	BACE2 CNST ACO1 ST8SIA1 LPCAT1 AP1B1 ATP9B NLRP3 INPP5E HACE1 G2E3 DUSP10 ST8SIA5 SLC35E4 VPS52 CLSPN GALNT18 JAM3 SLC35B4 MAN1A2 SLC35C2 AMFR TNFRSF1A CHST10 ST3GAL6 B4GALNT1 CSGALNACT1 GALNT2 ARFGAP1 MANEA GDNF GNPNAT1 TMEM130 CTTN SNX9 COPB1 LMAN1 RBFOX1 ST8SIA3 DIPK2A SORCS1 ARFIP1 EXTL3 APBA1 BEND5 SMPD3 CAND1 CLBA1 PEX5 ACER2 DRD2 CHST2 COL26A1 GCNT1 ACBD3 GORASP2 NLRP5 ITGA5 QSOX1 SYT17 VR…
Anchoring junction	0.0242734	1.59182	52	478	AJAP1 KRT8 INPP5E CDH20 CTNND1 JAM3 PRKCH CLDN10 ITGB8 SGCA GJB5 PTK2B ADGRB1 CD53 KIRREL3 LCP1 CDH5 MARVELD3 KCNA5 FRMD4B NPHS1 CRB1 LCP2 TNFSF13B LIMA1 RAPGEF2 PTPRU WDR1 SHROOM1 KCNA2 ITGB1 CCND1 APP LDB3 SSX2IP EPB41L3 NRAP MAPK15 PERP MISP CDH2 LAT PARD6B GJD2 CDH8 TRIP6 CLDN4 FGFRL1 CDH11 PGM5 CLDN8 ITGBL1
Complex of collagen trimers	0.0242734	5.16442	6	17	LUM COL5A3 COL4A1 COL2A1 OTOL1 COL4A3
Distal axon	0.0242734	2.39186	17	104	GAP43 GAD1 NTRK2 OTX2 KCNA2 LRRK2 MAPT APP STMN2 PRSS12 SLC18A1 PRKCB ELAVL4 CDH8 UNC13C LRRTM1 CPLX2
Acetylcholine-gated channel complex	0.0271665	6.09689	5	12	CHRNB4 CHRNB2 CHRND CHRNA7 CHRNA4
Apical part of cell	0.0343714	1.78718	32	262	USH1C SNX10 CHL1 SLC9A3 RHCG SLC12A3 SLC7A5 STXBP3 FN1 SLC22A1 VASH1 CRB1 UPK1B SLC12A2 ATP6V1B1 DYNC2LI1 PROM1 SHROOM1 C15H11orf34 CFAP126 LHFPL5 MUC1 APP CA4 UPK1A CDH2 PARD6B HOMER1 KNCN INSC LGMN
Plasma membrane protein complex	0.0431915	1.56777	48	448	GRIN2B LRRC52 CDH20 GNAL CTNND1 SCN9A KCNIP1 CHRNB4 ITGB8 C8B SGCA BMP2 DPP10 GJB5 CTTN SLC7A5 CDH5 CHRNB2 KCNA5 GNG7 CACNA1B KCNAB2 KCNV1 ITGA4 CHRND TFR2 ITGA7 ITGA5 KCNA2 CHRNA7 ITGB1 KCNJ11 CHRNA4 CACNA2D1 KCNQ3 RAMP3 CACNA1E CDH2 SGCE IGF1R GJD2 GLRB HJV CACNB2 CDH8 CDH11 PGM5 GRIN2C
Axon terminus	0.0465059	3.21202	9	41	GAD1 NTRK2 KCNA2 PRSS12 SLC18A1 PRKCB CDH8 UNC13C CPLX2
Immunological synapse	0.0494849	3.34458	8	35	CRTAM CD53 NPTN ATP2B1 PRKCQ STX7 LAT ARHGDIA
Extracellular matrix	0.0494849	1.6682	35	307	PHOSPHO1 ADAMTS5 LUM ADAMTS9 MATN1 MMP16 FN1 SSPO GPC5 ALPL PTX3 COL5A3 BMPER COL6A1 COL26A1 FBLN1 NTN1 VWF TFIP11 COL4A1 THBS4 COL2A1 SMOC2 NTNG1 MMP13 HAPLN2 BCAN ADAMTS15 ADAMTS6 OTOL1 COL27A1 FREM1 COL4A3 ANGPT4 SFRP1
Ion channel complex	0.0494849	1.79048	29	237	GRIN2B LRRC52 SCN9A KCNIP1 CHRNB4 TTYH1 MCU DPP10 CTTN CHRNB2 KCNA5 CACNA1B KCNAB2 KCNV1 TTYH2 CHRND MCUB GLRA1 KCNA2 CHRNA7 KCNJ11 CHRNA4 TRPC3 CACNA2D1 KCNQ3 CACNA1E GLRB CACNB2 GRIN2C
Perikaryon	0.0494849	3.34458	8	35	RBFOX3 EPM2A KCNA2 LRRK2 APP OPRM1 ADCYAP1 ELAVL4
Extracellular organelle	0.0494849	2.58221	12	68	PHOSPHO1 SLC9A3 SLC12A3 FN1 ALPL PROM1 QSOX1 HSPA4 CA4 ARRDC4 ACE SORD
Extracellular membrane-bounded organelle	0.0494849	2.58221	12	68	PHOSPHO1 SLC9A3 SLC12A3 FN1 ALPL PROM1 QSOX1 HSPA4 CA4 ARRDC4 ACE SORD
Synaptic membrane	0.0494849	1.82907	26	208	GRIN2B CHRNB4 CNTN6 SORCS3 CHRNB2 APBA1 DRD2 DNM1 CHRND CHRM1 GRIK5 DAGLA GLRA1 PICK1 KCNA2 CHRNA7 ITGB1 CHRNA4 RGS9 LRFN2 CDH2 GLRB CDH8 UNC13C GRIN2C LRRTM1
Golgi apparatus subcompartment	0.0494849	1.82907	27	216	BACE2 CNST ATP9B CSGALNACT1 GALNT2 SNX9 RBFOX1 ARFIP1 SMPD3 CLBA1 CHST2 GCNT1 SYT17 VRK1 SORL1 PICK1 LRRK2 CA4 EIPR1 BACE1 FUT8 ATP8B3 COG2 CLVS2 WDR11 CALN1 CLVS1
External encapsulating structure	0.0498457	1.66279	35	308	PHOSPHO1 ADAMTS5 LUM ADAMTS9 MATN1 MMP16 FN1 SSPO GPC5 ALPL PTX3 COL5A3 BMPER COL6A1 COL26A1 FBLN1 NTN1 VWF TFIP11 COL4A1 THBS4 COL2A1 SMOC2 NTNG1 MMP13 HAPLN2 BCAN ADAMTS15 ADAMTS6 OTOL1 COL27A1 FREM1 COL4A3 ANGPT4 SFRP1
Molecular Function
Protein-containing complex binding	0.0121671	1.56034	90	844	PSMG3 PKNOX2 SSRP1 PIM1 NIPBL AJAP1 USH1C LUM GNAL PFKP CLSPN RPTOR JAM3 TMEM201 CTBP2 ITGB8 AMFR SIX2 MS4A1 COMP SEC61A1 CXCL12 PEX6 STAB2 CTTN C1QTNF1 SNX9 SMAD4 LCP1 TREM2 CDH5 KRT14 HNRNPU FN1 CDKN1A PTX3 MYOM2 XRCC5 TIMM50 ZC3H12A S1PR3 MYH3 SLF2 FBLN1 VWF LIMA1 CTSB THBS4 SERBP1 VILL INS NEBL WDR1 ITGA5 VRK1 SORL1 WASF3 SHROOM1 MMP13 EPHB1 NES ITGB1 MYH11 MACROH2A1 LMBRD1 LRRK2 MLH1 PAFAH1B…
Cell adhesion molecule binding	0.0121671	2.21915	32	211	NRXN2 IGSF9 CDH20 CTNND1 CHL1 JAM3 CNTN6 ITGB8 COMP CXCL12 NRCAM FGG KIRREL3 LCP1 CDH5 NPHS1 NPTN FN1 ITGA4 S1PR3 FBLN1 VWF THBS4 PROM1 ITGA5 NTNG1 ITGB1 CDH2 COL4A3 CDH8 CDH11 ITGBL1
RNA polymerase II transcription regulatory region sequence-specific DNA binding	0.0129657	1.45297	113	1138	PKNOX2 NEUROD6 ZNF286A ZNF280B MACROH2A2 DMRTA1 CDX2 NDN HES5 TCF12 ZNF777 IRF4 SALL4 LHX5 NR1H2 ZBTB43 MYT1L TARDBP EPAS1 SIX2 PRRX1 LRRFIP1 MSC HOXB7 IRF9 BARHL2 HIC2 MITF SMAD4 HOXB1 HNRNPU MKX DMRT2 FLI1 GBX2 GSX1 FOXS1 OTP DMBX1 SPIC TLX3 ZNF350 CRY1 DMRTA2 VAX2 MSX1 TLX1 LHX3 RBPJL TBX5 LMX1A HOXA5 HES7 FOXC2 SRF SIX6 ZNF277 NR2C2 CTCF PBX1 VAX1 IKZF1 ZNF507 TBX2 SNAI1 ETV6 FOXI1 VSX2 OTX2 …
Identical protein binding	0.0129657	1.39503	137	1437	TDH HIF1AN DAPK1 NLRP3 DMRTA1 SLBP DYRK1A SAFB2 STC2 GID8 KHDRBS3 PFKP RPIA JAM3 TPD52L1 NOL3 TARDBP HACL1 AMFR CASR MLYCD CRMP1 XPNPEP1 MS4A1 GLRX3 GDNF MVK SRM GNPNAT1 RHCG AGXT APOBEC2 DAAM1 TSN C1QTNF1 SNX9 CD53 CARD9 FIBIN NOS2 SMAD4 HSD17B4 LCP1 ST8SIA3 HNRNPU NPR3 FN1 TLR3 MAPRE3 TNFSF11 PTX3 HSD17B14 KATNAL1 TRIM29 DMBX1 SMPD3 FRS3 PEF1 MKLN1 DRD2 LHPP ACOT12 DNM1 PPM1H PCBD1 USP4 GMDS FB…
Transcription cis-regulatory region binding	0.0143718	1.41412	118	1221	PKNOX2 NEUROD6 ZNF286A ZNF280B MACROH2A2 DMRTA1 CDX2 NDN HES5 TCF12 ZNF777 RPTOR IRF4 SALL4 LHX5 NR1H2 ZBTB43 MYT1L TARDBP EPAS1 SIX2 PRRX1 LRRFIP1 MSC HOXB7 IRF9 BARHL2 HIC2 MITF SMAD4 HOXB1 HNRNPU MKX DMRT2 FLI1 GBX2 GSX1 FOXS1 OTP DMBX1 SPIC TLX3 ZNF350 CRY1 DMRTA2 XRCC5 VAX2 MSX1 TLX1 LHX3 RBPJL TBX5 LMX1A HOXA5 HES7 FOXC2 SRF SIX6 ZNF277 NR2C2 CTCF PBX1 VAX1 IKZF1 ZNF507 TBX2 SNAI1 ETV6 FOXI…
DNA-binding transcription factor activity, RNA polymerase II-specific	0.0143718	1.42152	109	1122	PKNOX2 NEUROD6 ZNF286A ZNF280B DMRTA1 CDX2 NDN HES5 TCF12 DBX1 ZNF777 IRF4 EMX2 SALL4 LHX5 NR1H2 MYT1L EPAS1 SIX2 PRRX1 LRRFIP1 MSC HOXB7 IRF9 BARHL2 HIC2 DBX2 MITF SMAD4 HOXB1 MKX DMRT2 FLI1 ETV3 GBX2 NR5A1 GSX1 FOXS1 OTP DMBX1 SPIC TLX3 DMRTA2 VAX2 MSX1 TLX1 LHX3 RBPJL TBX5 LMX1A HOXA5 HES7 FOXC2 SRF SIX6 NR2C2 CTCF PBX1 VAX1 ZNF507 TBX2 SNAI1 ETV6 FOXI1 VSX2 OTX2 ZNF131 IRX4 SATB2 IRX6 TCF4 ZN…
Cis-regulatory region sequence-specific DNA binding	0.0143718	1.45597	100	1005	PKNOX2 NEUROD6 ZNF286A ZNF280B DMRTA1 CDX2 NDN HES5 TCF12 RPTOR IRF4 SALL4 NR1H2 MYT1L TARDBP EPAS1 SIX2 PRRX1 LRRFIP1 MSC HOXB7 IRF9 HIC2 MITF SMAD4 HOXB1 HNRNPU MKX DMRT2 FLI1 GSX1 FOXS1 SPIC TLX3 ZNF350 CRY1 DMRTA2 VAX2 MSX1 TLX1 LHX3 RBPJL TBX5 HOXA5 HES7 FOXC2 SRF SIX6 ZNF277 NR2C2 CTCF PBX1 VAX1 IKZF1 ZNF507 TBX2 SNAI1 ETV6 FOXI1 OTX2 IRX4 SATB2 IRX6 TCF4 ZNF331 GATA3 RORC E2F8 SNAI3 RFX2 A…
Transcription regulatory region nucleic acid binding	0.0143718	1.41296	118	1222	PKNOX2 NEUROD6 ZNF286A ZNF280B MACROH2A2 DMRTA1 CDX2 NDN HES5 TCF12 ZNF777 RPTOR IRF4 SALL4 LHX5 NR1H2 ZBTB43 MYT1L TARDBP EPAS1 SIX2 PRRX1 LRRFIP1 MSC HOXB7 IRF9 BARHL2 HIC2 MITF SMAD4 HOXB1 HNRNPU MKX DMRT2 FLI1 GBX2 GSX1 FOXS1 OTP DMBX1 SPIC TLX3 ZNF350 CRY1 DMRTA2 XRCC5 VAX2 MSX1 TLX1 LHX3 RBPJL TBX5 LMX1A HOXA5 HES7 FOXC2 SRF SIX6 ZNF277 NR2C2 CTCF PBX1 VAX1 IKZF1 ZNF507 TBX2 SNAI1 ETV6 FOXI…
DNA-binding transcription factor activity	0.0143718	1.40933	115	1194	PKNOX2 NEUROD6 ZNF286A ZNF280B DMRTA1 CDX2 NDN HES5 TCF12 DBX1 ZNF777 IRF4 EMX2 SALL4 LHX5 NR1H2 MYT1L EPAS1 SIX2 PRRX1 LRRFIP1 MSC HOXB7 IRF9 BARHL2 HIC2 DBX2 MITF SMAD4 HOXB1 MKX DMRT2 FLI1 ETV3 GBX2 NR5A1 GSX1 FOXS1 OTP STAT5A DMBX1 SPIC TLX3 ZNF350 DMRTA2 VAX2 MSX1 TLX1 LHX3 RBPJL TBX5 LMX1A HOXA5 HES7 FOXC2 SRF SIX6 NR2C2 CTCF PBX1 VAX1 IKZF1 ZNF507 TBX2 SNAI1 ETV6 FOXI1 VSX2 OTX2 ZNF131 IRX…
Sequence-specific DNA binding	0.0143718	1.37607	131	1393	PKNOX2 NEUROD6 ZNF286A ZNF280B MACROH2A2 DMRTA1 SAFB2 CDX2 NDN HES5 TCF12 ZNF777 RPTOR IRF4 EMX2 SALL4 LHX5 NR1H2 ZBTB43 MYT1L TARDBP EPAS1 CXXC5 SIX2 PRRX1 LRRFIP1 MSC HOXB7 IRF9 BARHL2 HIC2 TSN MITF SMAD4 HOXB1 HNRNPU MKX DMRT2 FLI1 CAMTA2 ETV3 GBX2 NR5A1 GSX1 FOXS1 OTP DMBX1 SPIC TLX3 ZNF350 CRY1 DMRTA2 XRCC5 VAX2 MSX1 TLX1 LHX3 RBPJL TBX5 LMX1A HOXA5 HES7 FOXC2 BEND3 SRF SIX6 ZNF277 NR2C2 CTC…
Sequence-specific double-stranded DNA binding	0.0143718	1.38874	123	1296	PKNOX2 NEUROD6 ZNF286A ZNF280B MACROH2A2 DMRTA1 CDX2 NDN HES5 TCF12 ZNF777 RPTOR IRF4 EMX2 SALL4 LHX5 NR1H2 ZBTB43 MYT1L TARDBP EPAS1 SIX2 PRRX1 LRRFIP1 MSC HOXB7 IRF9 BARHL2 HIC2 MITF SMAD4 HOXB1 HNRNPU MKX DMRT2 FLI1 ETV3 GBX2 GSX1 FOXS1 OTP DMBX1 SPIC TLX3 ZNF350 CRY1 DMRTA2 XRCC5 VAX2 MSX1 TLX1 LHX3 RBPJL TBX5 LMX1A HOXA5 HES7 FOXC2 BEND3 SRF SIX6 ZNF277 NR2C2 CTCF PBX1 VAX1 IKZF1 ZNF507 TBX2…
Double-stranded DNA binding	0.016539	1.37113	128	1366	PKNOX2 NEUROD6 ZNF286A ZNF280B MACROH2A2 DMRTA1 CDX2 NDN HES5 TCF12 ZNF777 RPTOR IRF4 EMX2 SALL4 LHX5 NR1H2 ZBTB43 MYT1L TARDBP EPAS1 SIX2 PRRX1 LRRFIP1 MSC HOXB7 IRF9 BARHL2 HIC2 NTHL1 MITF SMAD4 HOXB1 HNRNPU MKX DMRT2 FLI1 CAMTA2 ETV3 GBX2 GSX1 FOXS1 OTP DMBX1 SPIC TLX3 ZNF350 CRY1 DMRTA2 XRCC5 VAX2 MSX1 TLX1 LHX3 RBPJL TBX5 LMX1A HOXA5 HES7 FOXC2 BEND3 SRF SIX6 ZNF277 NR2C2 CTCF PBX1 VAX1 IKZF…
Amino acid binding	0.0168333	4.24815	9	31	GRIN2B CASR THNSL2 AGXT NOS2 GLRA1 NOS3 ASS1 GLRB
Organic acid binding	0.0204157	2.72233	16	86	GRIN2B CASR THNSL2 AGXT NOS2 CYP26B1 S100A8 GLRA1 NOS3 EGLN2 NR2F2 ASS1 CYP26A1 GLRB HBG FABP5
Cell-cell adhesion mediator activity	0.0217735	5.12139	7	20	IGSF9 CHL1 JAM3 CNTN6 NRCAM NPTN NTNG1
RNA polymerase II cis-regulatory region sequence-specific DNA binding	0.0239772	1.42322	96	987	PKNOX2 NEUROD6 ZNF286A ZNF280B DMRTA1 CDX2 NDN HES5 TCF12 IRF4 SALL4 NR1H2 MYT1L TARDBP EPAS1 SIX2 PRRX1 LRRFIP1 MSC HOXB7 IRF9 HIC2 MITF SMAD4 HOXB1 HNRNPU MKX DMRT2 FLI1 GSX1 FOXS1 SPIC TLX3 ZNF350 CRY1 DMRTA2 VAX2 TLX1 LHX3 RBPJL TBX5 HOXA5 HES7 FOXC2 SRF SIX6 ZNF277 NR2C2 CTCF PBX1 VAX1 IKZF1 ZNF507 TBX2 SNAI1 ETV6 FOXI1 OTX2 IRX4 SATB2 IRX6 TCF4 ZNF331 GATA3 RORC E2F8 SNAI3 RFX2 APP HIF3A NR…
ATP-activated inward rectifier potassium channel activity	0.024973	14.6325	3	3	KCNJ1 KCNJ8 KCNJ11
Postsynaptic neurotransmitter receptor activity	0.024973	3.13554	12	56	CHRNB4 CHRNB2 DRD2 CHRND CHRM1 GRIK5 GLRA1 CHRNA7 CHRNA4 GLRB GRIN2C DRD1
DNA-binding transcription activator activity, RNA polymerase II-specific	0.0289836	1.68405	45	391	NEUROD6 NDN TCF12 IRF4 NR1H2 EPAS1 SIX2 PRRX1 HOXB7 BARHL2 MITF SMAD4 HOXB1 DMRT2 FLI1 GBX2 GSX1 SPIC MSX1 TLX1 LHX3 RBPJL TBX5 LMX1A HOXA5 FOXC2 SRF NR2C2 PBX1 ETV6 FOXI1 OTX2 SATB2 IRX6 GATA3 NR3C1 FEZF2 NKX2-5 BARX2 ZNF48 SMARCD1 ZNF628 MAF ZNF389 CEBPB
Neurotransmitter receptor activity involved in regulation of postsynaptic membrane potential	0.0289836	3.48394	10	42	CHRNB4 CHRNB2 CHRND CHRM1 GRIK5 GLRA1 CHRNA7 CHRNA4 GLRB GRIN2C
Sialyltransferase activity	0.0303162	4.65581	7	22	ST8SIA1 ST8SIA5 ST3GAL6 ST8SIA3 ST3GAL4 ST3GAL3 ST6GALNAC4
DNA-binding transcription activator activity	0.0331129	1.66279	45	396	NEUROD6 NDN TCF12 IRF4 NR1H2 EPAS1 SIX2 PRRX1 HOXB7 BARHL2 MITF SMAD4 HOXB1 DMRT2 FLI1 GBX2 GSX1 SPIC MSX1 TLX1 LHX3 RBPJL TBX5 LMX1A HOXA5 FOXC2 SRF NR2C2 PBX1 ETV6 FOXI1 OTX2 SATB2 IRX6 GATA3 NR3C1 FEZF2 NKX2-5 BARX2 ZNF48 SMARCD1 ZNF628 MAF ZNF389 CEBPB
Cell adhesion mediator activity	0.0331129	4.03656	8	29	IGSF9 CHL1 JAM3 CNTN6 NRCAM NPTN NTNG1 ITGB1
Calcium ion binding	0.0392684	1.51123	63	610	PCDH7 LPCAT1 C2CD5 CDH20 KCNIP1 MATN1 SPOCK1 NOL3 MAN1A2 CASR SGCA FAT3 COMP STAB2 S100A9 EHD4 LCP1 CDH5 CACNA1B CRTAC1 MYL3 CRB1 ANXA3 CAPN1 PEF1 DLL3 FKBP10 FBLN1 OSGIN1 S100A8 THBS4 SMOC2 DYSF SYT17 MMP13 TBC1D9B PON1 EEF2K AOAH PCDH8 PLCB2 HABP2 PCDH10 CABP1 CACNA1E CDH2 CDH8 UNC13C CALM1 CALML4 NCALD EGFL7 FSCB CDH11 CALM DLK1 CALN1 RCN1 CRELD2 PLA2G2F PCP4 PCDHAC2 CRNN
