# Supplementary material for: Butyrate Induces Modifications of the CTCF-Binding Landscape in Cattle Cells
Source: Biomolecules. 2022 Aug 25;12(9):1177. doi: 10.3390/biom12091177 (PMC9496099; doi:10.3390/biom12091177)
Supplement: Supplementary file 1 [file biomolecules-12-01177-s001.zip › Table S5.xlsx]

## Sheet: Sheet1
Table S5. KEGG significant pathways (FDR < 0.05) obtained from the butyrate induced differentially CTCF-binding sites.
Pathway	Enrichment FDR	Fold Enrichment	N of genes	Pathway Genes	Genes
Calcium signaling pathway	0.00373192	2.13522	34	233	HTR5A MCU GDNF VEGFA PTK2B PRKACA NOS2 NGF CACNA1B ATP2B1 NTRK2 CHRM1 FGF4 SLC25A4 CAMK2D PDGFA MYLK TPCN2 CHRNA7 CAMK1G PPIF NOS3 PLCB2 CACNA1E PRKCB CALM1 CALML4 CALM PDGFD GRIN2C FGF20 AGTR1 NTRK3 DRD1
ECM-receptor interaction	0.00373192	3.10941	17	80	ITGB8 COMP FN1 ITGA4 COL6A1 VWF COL4A1 THBS4 ITGA7 COL2A1 ITGA5 ITGB1 SV2C FREM1 COL4A3 SV2B
Metabolic pathways	0.0211204	1.34068	140	1528	TDH PHOSPHO1 ATP6V1G1 IMPDH1 ACO1 ST8SIA1 NANP LPCAT1 INPP5E PKM ST8SIA5 GFPT2 DCT PFKP POMT2 CYP24A1 RPIA GALNT18 SRD5A2 ASNS NDUFA10 SMG8 MAN1A2 NDUFS4 ECHDC1 DNMT3B MLYCD CHST10 DGKE ST3GAL6 B4GALNT1 SARDH ALPI CSGALNACT1 SPAM1 GALNT2 ACOX3 AGPAT5 MVK RPN1 SRM GNPNAT1 MOCS2 LIPC AGXT PYCR2 LAP3 IDH3A NPR1 GPI SUCLA2 NOS2 SI HSD17B4 CERS3 GADL1 GAD1 NDST3 STT3B AGPAT4 ELOVL7 NDUFA3 HMGCR PFKFB3…
Neuroactive ligand-receptor interaction	0.0285311	1.72892	41	347	GRIN2B PLG GABRP HTR5A CHRNB4 GABRA5 LPAR3 PENK TRH S1PR1 CHRNB2 ADRA2B DRD2 S1PR3 CHRND CHRM1 GRIK5 SCTR GLRA1 CHRNA7 CHRNA4 CALCR TSHR CNR2 NR3C1 OPRM1 ADCYAP1 GALR1 GLRB HTR1E VIPR2 ADRA2A GRIN2C NMBR AGTR1 CALCB GHRHR DRD1 PRLHR GRM8
Pathways of neurodegeneration	0.0371146	1.58106	51	472	GRIN2B FZD1 NDUFA10 TARDBP NDUFS4 MCU TNFRSF1A PSMD1 PSMA1 NOS2 FZD10 NDUFA3 MAPK8 CACNA1B SEPTIN5 WNT10A PSMC4 NDUFS6 CAPN1 NDUFA4 CHRM1 CYC1 NRBF2 DKK2 UBE2L3 SLC25A4 BID DKK1 CAMK2D PSMD6 CHRNA7 COX4I1 LRRK2 PPIF MAPT APP PSMD7 SOD1 DCTN3 TRPC3 PLCB2 PRKCB UQCRC2 NEFL CALM1 CALML4 PIK3C3 PSMD8 CALM GRIN2C TUBB4B
