# Supplementary material for: Butyrate Induces Modifications of the CTCF-Binding Landscape in Cattle Cells
Source: Biomolecules. 2022 Aug 25;12(9):1177. doi: 10.3390/biom12091177 (PMC9496099; doi:10.3390/biom12091177)
Supplement: Supplementary file 1 [file biomolecules-12-01177-s001.zip › Table S6.xlsx]

## Sheet: Sheet1
Table S6. Significant networks (network score > 20) obtained for genes from the butyrate induced and repressed differentially CTCF-binding sites (DCBS).
Network score	Focus Molecules	Top Diseases and Functions	Molecules in Network
INDUCED DCBS
46	34	Cell Morphology, Cellular Growth and Proliferation, Embryonic Development	60S ribosomal subunit,ACOT7,ASCC3,BAZ1B,BRD9,CHD4,CLN5,CTCF,DHCR7,GALNT2,GATA3,HNRNPU,MACROH2A2,MFSD10,MRPL22,MRPL33,NR2C2,PCDHA13,PROM1,PSIP1,RBM19,RBM28,RPL12,RPL18A,RPN1,RRP12,RRP15,SFPQ,SFXN4,SMARCD1,SRSF6,TARDBP,TMPRSS2,TMPRSS4,USP10
44	33	Cellular Function and Maintenance, Lipid Metabolism, Molecular Transport	acylglycerol lipase,BNIP3,BOLA3,C14orf180,CALN1,CD53,CYB561,DAGLA,FAAH,GJB5,GRAMD2B,Immunoglobulin,LHFPL5,LIPC,MS4A13,PLPP4,RHAG,RHCG,RPRM,SDHAF3,SDHAF4,SEC22A,SLC18A1,SLC35B4,SMIM1,SNX11,TEX29,TMEM106C,TMEM174,TMEM182,TMEM218,TMEM45B,TMIE,TTC7A,UPK1B
44	33	Developmental Disorder, Organismal Injury and Abnormalities, Renal and Urological Disease	ABHD4,ANXA3,ATP6V1B1,ATP6V1G1,BNIP2,DLL3,DOCK10,FAM124B,FAM222A,FAM241A,FOXI1,GBX2,HES5,HOXB1,INSC,Interferon alpha,LHX1,LHX3,MYOF,OTX2,PBX1,PCP4,PKNOX2,PLBD1,RABAC1,SAMD3,SEC61G,SERPINB4,SNX10,SSBP4,STC2,STUM,SVOPL,TRMT10B,Vacuolar H ATPase
44	33	Cancer, Hematological Disease, Immunological Disease	ABRA,ADARB2,C21orf91,CLASP2,CLPTM1,CNST,Cr3,DCTD,DEPDC1B,DYNLT5,ECHDC1,EEF1E1,FAM102A,GORASP2,GXYLT1,Inflammasome,INPP5E,KCNQ3,KCTD1,KCTD3,KLHL1,LIMA1,LMAN1,LMO1,MISP,MTMR10,OCSTAMP,PCDH7,PPM1H,RNASEH2B,RRM1,SPSB4,SRXN1,SVIL,TNFSF11
44	33	Cell Morphology, Cellular Assembly and Organization, Cellular Function and Maintenance	ANP32B,ARHGDIA,ATG4C,C1orf174,C8orf74,CBX2,CBX8,CFAP100,CFAP126,DYNC2LI1,EIF2S2,EPB41L3,Erm,G2E3,GSG1,GTSF1,LOC102724334,LRRK2,LYPD4,MACROH2A1,MAPT,MCC,NEFL,PHPT1,PIP4K2A,PRMT6,RAN,SFXN5,SLC25A4,Spectrin,SPOCK1,STK35,TSN,VANGL2,VILL
41	32	Cancer, Organismal Injury and Abnormalities, Reproductive System Disease	BETA TUBULIN,C9orf152,CDC42EP1,CEP76,DYNC1I1,Dynein,FBXL4,FLNC,GDAP2,LRRFIP1,Mettl21e,MLH1,MSH4,MTORC1,NANP,NTM,PAFAH1B1,PARD6B,PDIA5,PFDN4,PFKFB3,PFKP,RAPGEF2,RASSF4,RHOJ,RNASET2,RUFY2,RUNDC3B,SEC61A1,SLC12A2,SMPD3,STAU2,TRIM29,TUBB4B,WDFY4
41	32	Cardiovascular Disease, Connective Tissue Disorders, Organismal Injury and Abnormalities	ABCG1,ACSS3,Alpha catenin,BACE1,CAMK2N1,CCDC14,CDYL2,CG,CRNN,CYGB,DNAJA2,EPAS1,FABP5,GDF10,HMGCR,ITIH5,MRO,NfkB-RelA,NPC1,NR3C1,ONECUT1,PPM1D,PTX3,RPS6KA5,S100A8,S100A9,SEC31B,SLC25A34,SLC49A4,SSX2IP,STARD5,TNFAIP2,UPK1A,WRAP73,ZWINT
39	31	Nervous System Development and Function, Organ Morphology, Organismal Development	APP,Aspartyl Protease,BACE2,BEND5,Beta Secretase,C1orf87,C5orf15,C6orf118,CALML4,CELF4,CFAP299,DENND1C,FEZF2,HIKESHI,IGSF10,IL20RB,Irp,KCTD18,KLF12,LURAP1L,MCEE,MMEL1,MYOT,Neurofilament,PRKRIP1,PRR15,RBPJL,RHNO1,SORCS1,SPIC,SRARP,SV2B,TPD52L1,TPRA1,YAE1
39	31	Cellular Development, Cellular Growth and Proliferation, Post-Translational Modification	A1BG,ANKRD9,ASCL2,C1QTNF1,CHDH,CNFN,CRTAC1,CYFIP2,EGFL7,EGLN,EOGT,EPC1,FBXW5,HOPX,HOXB7,HOXB9,IMPDH1,JAZF1,KCMF1,MEAF6,Nes,PCDH10,PHLDA2,PRC2,SLC25A40,STK10,TIP60,TMEM130,TMEM266,VASH1,VAX2,Vegf,WASF3,ZNF507,ZNF511
39	31	Amino Acid Metabolism, RNA Post-Transcriptional Modification, Small Molecule Biochemistry	ADSS2,ALDH5A1,ALPI,AMFR,ARFGAP1,ARL6,ARL6IP6,ARRDC4,ATL2,BIRC3,CCDC174,COPB1,CRMP1,CUL2,E3 cofactor-E3 ring-target,E3 RING,E3 ring-target,EHD4,GNPNAT1,HDHD5,KCTD5,KRTAP10-9,NIPSNAP3A,NTNG1,OLFM2,PEPD,QRSL1,SPATA3,TTLL12,TTYH2,UBE2L3,UBIQUITIN LIGASE,UTP15,WDR1,WDR75
39	31	Cell Morphology, Cellular Function and Maintenance, Molecular Transport	C1orf198,C3orf18,Cabp1,CHRDL2,CLIP2,COG2,CPLX2,DAAM1,DIAPH3,FAH,FAM207A,Hspg,IGF1R,IPO11,LZTS1,LZTS3,MAPRE3,METTL21A,MYT1L,NAPG,NCALD,PCBD1,PCBP3,PLEKHJ1,PRPSAP1,Rab5,RABIF,RRAGC,SLC39A11,SMG1,Snare,SRD5A2,Steroid 5 alpha-Reductase,TBC1D9B,TROAP
35	29	Developmental Disorder, Nervous System Development and Function, Organismal Injury and Abnormalities	ACP7,AGA,CPZ,DDHD1,FAM149A,FGF4,GOLIM4,HBD,Integrin α5-β,KCNA2,KCNA5,KCNAB2,KHDRBS3,L3HYPDH,LRRTM1,MICALL2,MTARC2,Ntrk dimer,NUS1,peroxidase (miscellaneous),PRRX1,PTPRE,QSOX1,Rab11,RAS,RETSAT,RPH3AL,Rsk,SAAL1,SARAF,SELENOS,TMEM201,TMEM268,TPCN2,WDR11
31	27	Cell Morphology, Cell-To-Cell Signaling and Interaction, Cellular Assembly and Organization	AGGF1,ASIP,ATP8A2,C2CD4B,CA10,CA4,Carbonic anhydrase,CLBA1,COMMD4,Cytoplasmic Dynein,EIPR1,EXOC2,EXOC6,FAT3,FOXS1,GCNT1,K Channel,KRTDAP,LAP3,Mapk,MAST1,NABP1,NKX2-3,PRSS12,PSAT1,PSMG3,Ral,RPP30,SIX2,STMN2,Syndecan,Tenascin,TRIM32,tubulin (family),VPS36
31	27	Cancer, Cardiovascular System Development and Function, Organismal Injury and Abnormalities	43S Translation Preinitiation,48s,ANKRD52,Cathepsin,CCND1,CDK2AP1,CDK4/6,CHAF1B,Ciap,CLSPN,CNNM4,COL27A1,Cyclin D1/cdk4,GINS1,HACE1,HACL1,Integrin alpha 5 beta 1,KLHL14,KLHL21,LRIT1,MBLAC2,MTR,MutS alpha,NLE1,PAH,RPS19BP1,SI,SIX3,TMEM8B,TRPC3,TRPM8,ZBED5,ZNF398,ZNF462,ZNF777
31	27	Connective Tissue Disorders, Organismal Injury and Abnormalities, Skeletal and Muscular Disorders	ACE,ADAM12,ADAMTS15,ADAMTS5,ADAMTS6,ADAMTS9,ARHGAP20,CLEC4G,CRYBG2,Ctbp,Ecm,EPHA3,GUCA2B,HABP2,IL17R,JAK1/2,KIRREL3,Laminin (complex),LUM,Metalloprotease,MMP13,MMP16,NEUROD6,NOS2,NPHS1,PDE5A,PERP,Pld,PLG,SATB2,Serine Protease,SLC9A3,SPRYD3,THUMPD1,TIMP3
31	27	Cell Morphology, Cellular Assembly and Organization, Nervous System Development and Function	BEND3,BRF2,CAAP1,CHL1,CNTN6,CTBP2,CYP26,DHX35,EAPP,FBXO15,FGG,Fibrin,FLI1,GID8,GTF3C4,GTF3C5,GTPBP10,HIC2,LONP2,MAP7,MKLN1,MSC,NRDC,OBI1,P glycoprotein,RCC1L,RNA Pol-III-TFIIIA-TFIIIB-TFIIIC,RNA Pol-III-TFIIIB-TFIIIC,SALL4,SNRPG,TFIIIA-TFIIIB-TFIIIC,TFIIIB-TFIIIC,UBE2,UBE2U,VEGFA
31	27	Lipid Metabolism, Small Molecule Biochemistry, Vitamin and Mineral Metabolism	ADCYAP1,BARHL2,CASR,collagenase,CPSF2,CXCL12,CYP,CYP19,CYP19A1,CYP21A2,CYP24A1,CYP26A1,CYP26B1,CYP4B1,CYP4V2,DTNA,FOXL2,HIPK3,Ifn,IFN Beta,Inflammasome (Nalp3, Asc, Casp1),IRF,LCP1,NR2F2,NR5A1,PIAS1,Rxr,SMARCAD1,SSU72,TAF1C,TAGAP,TOR1AIP2,TTF1,ZNF48,ZNF800
27	25	Behavior, Neurological Disease, Organismal Functions	ADGB,adrenoceptor,alpha-N-acetylneuraminate alpha-2,8-sialyltransferase,ARL2BP,B4GALNT1,BBS5,BUD13,CD48,CDK20,CHD9,CWC15,ERK,GATAD1,Gq-coupled receptor,JPH4,LDH (family),LY9,MORF4L1,Oas,p38 Sapk,PHF12,PRKD,RFX2,SFSWAP,SHISA3,SPINDOC,ST8SIA1,ST8SIA3,ST8SIA5,TMSB4,TRAFD1,TWIST,ZBTB43,ZNF131,ZNF277
27	25	Developmental Disorder, Hereditary Disorder, Metabolic Disease	19S Proteasome,20s proteasome,AMBN,Ap1,ARFIP1,BOD1,CCDC92,CIBAR1,CXXC5,ERCC6,Gata,GATA5,GPC5,Hedgehog,INSIG1,Keratin,KRT14,KRT7,KRT83,LRRCC1,NDE1,PCMTD1,PGC,Proteasome,Proteasome PA700/20s,PSMA,PSMA1,PSMC4,PSMD,PSMD1,PSMD6,PSMD7,PSMD8,PSMF1,SFTPB
27	25	Developmental Disorder, Metabolic Disease, Organismal Injury and Abnormalities	CARS2,CLPP,COX4I1,CYC1,Cytochrome bc1,cytochrome-c oxidase,DDX28,ELAC2,Eotaxin,Fcer1,FER,FGGY,FMC1,GC-GCR dimer,IBA57,MCU,MCUB,METTL15,Mitochondrial complex 1,MRM1,MRPS22,MRPS9,MS4A1,NADH dehydrogenase,NDUFA4,NDUFAF3,NDUFS4,NDUFS6,Oxphos,p85 (pik3r),PIGP,PYCR2,SMIM12,UQCRC2,Vla-4
27	25	Developmental Disorder, Endocrine System Development and Function, Hereditary Disorder	Bag1-Hsp-Stub1-misfolded,CBLN4,CHST10,CHST2,CK1,DBX2,DNAJB9,DNAJC12,DNAJC22,FRS3,GALNT18,Hdac,HS6ST1,HSP,Hsp-misfolded,HSP-MR,Hsp22/Hsp40/Hsp90,Hsp70,HSPA4,IGSF9,LRRC18,Mek,NADSYN1,NUP210,RIN1,SEMA6A,SH3RF1,SHB,SLC12A3,SPRY2,STT3B,sulfotransferase,SULT1C3,TTC27,ZSCAN30
25	24	Carbohydrate Metabolism, Connective Tissue Development and Function, Connective Tissue Disorders	1-acylglycerol-3-phosphate O-acyltransferase,AGPAT2,AGPAT4,AGPAT5,ALG12,Betacatenin/TCF,Collagen type II,Dgk,DGKE,Dishevelled,DKK1,DKK2,Frizzled,Jnk,LBH,LPCAT1,LRP,MAN1A2,MAN2B1,MANEA,Mannosidase Alpha,MBOAT1,SFRP,SFRP1,SFRP2,SFRP5,SLC35F6,SLC39A12,SLC5A4,TMEM184A,TMEM186,TSPAN17,TTC30B,TTYH1,Wnt
25	24	Cellular Growth and Proliferation, Gene Expression, Organ Development	AAR2,ACACA,AMPK,ANAPC13,ANKRD55,APC (complex),ASS1,cAMP-dependent protein kinase,CAND1,CAPRIN1,CCDC3,CDC27,CDC73,COQ8A,creatine kinase,CRY1,CUL1,Cyclin A,Cyclin D,Cyclin E,cytochrome C,EEF2,EEF2K,HIF1AN,KANK4,NEBL,NEGR1,NPAS2,PKM,PRKAA,PRKAB2,protein phosphatase,Rb,RPS24,TRIM11
25	24	Cell Signaling, Cell-To-Cell Signaling and Interaction, Nucleic Acid Metabolism	ACKR3,Adaptor protein 1,ADCY,APOBEC2,AQP4,B3GALT2,Beta Arrestin,CALC,CALCR,CHRM1,CNR2,DRD1,FFAR2,FFAR3,FIBRINOGEN (family),G protein alpha,G protein alphai,G-protein beta,G-protein gamma,GALR1,GHRHR,Girk,GNG7,GPRC5C,GRK5,HTR1E,IL12 (family),LPAR3,OPRM1,RAMP3,S1PR3,SCTR,SLC25A36,SLC35E4,VIPR2
25	24	Connective Tissue Disorders, Developmental Disorder, Hereditary Disorder	BANF2,CBLN2,Creb,DCTN3,DTX1,ETS,FSH,FZD1,FZD10,GNRH,Growth hormone,Gsk3,HES7,IKZF1,INTS1,KRT8,LCK/Fyn,LGMN,Lh,OSTF1,PICK1,Ppp2c,PRKCQ,PRLHR,RBM7,Secretase gamma,SRF,TBC1D4,TCF,TCF4,TFIP11,THAP5,TP53I11,VAX1,ZNF286A
REPRESSED DCBS
60	29	Cell Cycle, DNA Replication, Recombination, and Repair, RNA Post-Transcriptional Modification	60S ribosomal subunit,AGK,ATP2C1,BORCS6,CEP55,DDX27,DDX50,EIF5A,ERCC4,KPNB1,Mitochondrial complex 1,MRPS23,MTMR2,NDEL1,NMD3,NOA1,NOL7,NPM1,ODF2L,P-TEFb,PI3K (complex),PSPC1,RFC3,RNA polymerase II,Rnr,RPL13,RPL23,RPS9,SF3B1,SNRPG,SS18L1,TSSC4,TUT1,UBC,VPS11
43	23	Developmental Disorder, Neurological Disease, Organismal Injury and Abnormalities	26s Proteasome,AKAP,AKAP10,AKAP6,AKAP8,APC (complex),APC/APC2,BUB3,C1QTNF9B,CDC26,CDC6,CDKAL1,CGRRF1,COPE,COPG1,Cyclin A,DNAJC16,ERGIC1,GLS,Hd-perinuclear inclusions,Hdac,HISTONE,Hsp70,Jnk,KMT2E,NFYA,NSMCE1,Rb,RETREG1,SCYL1,SKIL,SLC12A2,SPATA2,TMX1,Ubiquitin
33	19	Embryonic Development, Organ Development, Organismal Development	ADGRG5,ADRB,atypical protein kinase C,CaMKII,CD59,chemokine,ENDOD1,estrogen receptor,FZD4,G protein alpha,G protein alphai,GPATCH1,Gpcr,GPRC5B,Gsk3,HAS2,JAK,LGR4,NFkB (complex),P2RY2,Pdgfr,PLC,PLC gamma,PTGER4,Rac,RGR,RNF185,RNF6,RUSC2,Shc,SLC2A6,SLC7A1,SPNS1,TRIM8,TUB
29	17	Developmental Disorder, Organismal Injury and Abnormalities, Renal and Urological Disease	ANKH,ATRN,CDK4/6,CDKN2B,collagen,Cyclin D,Cyclin E,ENC1,ERK1/2,Foxo,GIPC1,H/K/NRAS,IL-1R,JAG1,KCTD5,MEST,MGRN1,MIR124,Pdgf (complex),PDGF (family),PRR7,RAPGEF2,SDCCAG8,Smad,Smad2/3,Smad2/3-Smad4,SMAD6,SMOOTH MUSCLE ACTIN,SRGAP1,TCF,TGFBR,TIMP3,UBE2T,Wnt,WNT7A
22	14	Cancer, Cardiovascular Disease, Organismal Injury and Abnormalities	Actin,Akt,Alp,Alpha Actinin,CCN5,Collagen type I (complex),Collagen type III,Collagen type IV,Collagen(s),collagenase,DAPL1,Fgf,FGF20,Fgfr,FHL2,Filamin,FMOD,GCDH,Hsp27,Hspg,Integrin,ITGA10,Laminin (complex),Laminin1,MAC,MBTPS1,MGST2,Mmp,MYOZ1,Osteocalcin,PDGF BB,PDGFA,PRR5L,SESN2,ZDHHC6
22	14	Cellular Movement, Infectious Diseases, Organismal Injury and Abnormalities	ACTN4,AFMID,BCR (complex),BHLHE40,CCR7,COL17A1,Complement,cytokine,EGR3,F3,HTRA1,IFN Beta,Ige,IgG,IgG1,Igm,IL12 (complex),IL12 (family),Immunoglobulin,Interferon alpha,LDL,MBD3,MHC Class II (complex),NFKBIZ,Nr1h,P38 MAPK,PARP,PI3K (family),SLC11A1,TCIRG1,Tgf beta,Tnf (family),TRIB2,trypsin,VIM
20	13	Cell Cycle, Cell-To-Cell Signaling and Interaction, Cellular Assembly and Organization	AARS2,AGT,Anp32a,APP,ATOX1,BOD1,C1D,C3orf33,CD96,CELF4,Cox6c,CTRB1,CTRB2,DENND1C,FAM118A,GIMAP6,GSDMB,HABP2,HEY1,IL26,LDLRAP1,LOC102724334,miR-34a-5p (and other miRNAs w/seed GGCAGUG),MMEL1,MOB3C,Na K ATPase,PNPO,REG1A,SPX,TCEANC2,TMA7,TNFSF13B,trehalose,TSPAN13,XIRP1
20	13	Cardiac Arrythmia, Cardiovascular Disease, Molecular Transport	ADAT1,AIRE,AP5Z1,APEX1,ARF6,BLOC1S4,CSRNP1,CTNNBIP1,DDX58,DENND1C,EIF6,ELAVL1,INO80C,LINS1,LOC93622,Mn2 ,NAA60,NLRP5,PXDC1,RAB23,RIMKLB,RIPOR1,S100PBP,SLC10A3,TANGO2,TBC1D12,THUMPD1,TRIM28,TSPAN9,XPO1,ZBTB43,ZFP30,ZNF554,ZNF573,ZSWIM1
