# Supplementary material for: Butyrate Induces Modifications of the CTCF-Binding Landscape in Cattle Cells
Source: Biomolecules. 2022 Aug 25;12(9):1177. doi: 10.3390/biom12091177 (PMC9496099; doi:10.3390/biom12091177)
Supplement: Supplementary file 1 [file biomolecules-12-01177-s001.zip › Table S7.xlsx]

## Sheet: Sheet1
Table S7. Significant canonical pathways (p-value < 0.01) of genes from the butyrate induced and repressed differentially CTCF-binding sites (DCBS).
Ingenuity Canonical Pathways	-log (p-value)	Ratio	Molecules
INDUCED DCBS
Phagosome Formation	5.3	0.0999	ACKR3,ADGRA1,ADGRB1,ADGRD1,ADRA2A,ADRA2B,AGTR1,AP1B1,CALCR,CARD9,CASR,CCRL2,CHRM1,CLEC4D,CNR2,CRHR1,DRD1,DRD2,FFAR2,FFAR3,FZD1,FZD10,GALR1,GHRHR,GPR1,GPR180,GPR61,GPRC5C,GRM8,HCK,HTR1E,HTR5A,ITGA4,ITGA5,ITGA7,ITGB1,ITGB8,LAT,LBP,LPAR3,MAPK15,MRAS,MYH11,MYH3,MYL3,NMBR,OPRM1,PIK3C3,PIP4K2A,PLA2G2F,PLA2G7,PLAAT5,PRKCB,PRKCH,PRKCQ,PRLHR,PTK2B,QRFPR,RAPGEF4,S1PR1,S1PR3,SCTR,TAS1R2,TIMD4,TLR3,TLR5,TLR9…
CREB Signaling in Neurons	5.15	0.102	ACKR3,ADGRA1,ADGRB1,ADGRD1,ADRA2A,ADRA2B,AGTR1,CACNA1B,CACNA1E,CACNA2D1,CACNB2,CALCR,CAMK2D,CASR,CCRL2,CHRM1,CNR2,CRHR1,DRD1,DRD2,FFAR2,FFAR3,FZD1,FZD10,GALR1,GHRHR,GNAL,GNG7,GPR1,GPR180,GPR61,GPRC5C,GRIN2B,GRIN2C,GRM8,HTR1E,HTR5A,IGF1R,LPAR3,MRAS,NMBR,NTRK2,NTRK3,OPRM1,PIK3C3,PLCB2,PLCL1,PLCL2,POLR2J,PRKACA,PRKCB,PRKCH,PRKCQ,PRLHR,QRFPR,S1PR1,S1PR3,SCTR,TAS1R2,TSHR,VEGFA,VIPR2
Circadian Rhythm Signaling	4.5	0.123	ADCYAP1,BLK,CACNA1B,CACNA1E,CACNA2D1,CACNB2,CAMK2D,CRY1,EIF4E,GAD1,GNG7,GRIN2B,GRIN2C,HCK,MRAS,NGF,NPR1,NPR3,NR3C1,NTRK2,PLCB2,PLCL1,PLCL2,PRKAB2,PRKACA,PRKCB,PRKCH,PRKCQ,PRKG1,RORC,RPS6KA5,RPTOR,VIPR2
Hepatic Fibrosis / Hepatic Stellate Cell Activation	3.9	0.129	AGTR1,CCL2,COL12A1,COL27A1,COL2A1,COL4A1,COL4A3,COL5A3,COL6A1,IFNGR1,IGF1R,IGFBP4,IGFBP5,IL10,LBP,LY96,MMP13,MYH11,MYH3,MYL3,PDGFA,PDGFD,SMAD4,TNFRSF1A,VEGFA
Reelin Signaling in Neurons	3.89	0.144	APP,ARHGEF10L,ARHGEF16,ARHGEF17,ARHGEF19,ARHGEF28,BLK,CAMK2D,CDH2,CNR2,GRIN2B,GRIN2C,HCK,ITGA5,ITGB1,MAP4K1,MAPK8,MAPT,PAFAH1B1,PIK3C3
Role of Macrophages, Fibroblasts and Endothelial Cells in Rheumatoid Arthritis	3.84	0.11	2210010C04Rik,CAMK2D,CCL2,CCND1,CXCL12,DAAM1,DKK1,DKK2,FZD1,FZD10,IL10,MMP13,MRAS,NOS2,PDGFA,PDGFD,PIK3C3,PLCB2,PLCL1,PLCL2,PRKCB,PRKCH,PRKCQ,ROR2,SFRP1,SFRP2,SFRP5,SOST,TCF4,TLR3,TLR5,TLR9,TNFRSF1A,TNFSF11,TNFSF13B,VEGFA
AMPK Signaling	3.79	0.119	ACACA,ADRA2A,ADRA2B,CCND1,CDKN1A,CHRM1,CHRNA4,CHRNA7,CHRNB2,CHRNB4,CHRND,EEF2,EEF2K,EPM2A,GNAL,GNG7,HMGCR,MLYCD,MRAS,NOS3,PFKFB3,PFKP,PIK3C3,PPM1D,PPM1H,PRKAB2,PRKACA,RPTOR,SMARCD1
Human Embryonic Stem Cell Pluripotency	3.68	0.133	ACVR1,BMP10,BMP2,BMP5,FGF4,FGFRL1,FZD1,FZD10,GNAL,GNG7,MRAS,NGF,NTRK2,NTRK3,PDGFA,PDGFD,PIK3C3,S1PR1,S1PR3,SALL4,SMAD4,TCF4
Factors Promoting Cardiogenesis in Vertebrates	3.32	0.131	ACVR1,BMP10,BMP2,BMP5,CAMK2D,CCND1,DKK1,FZD1,FZD10,MAPK8,NKX2-5,PLCB2,PLCL1,PLCL2,PRKCB,PRKCH,PRKCQ,SMAD4,TBX5,TCF4
G-Protein Coupled Receptor Signaling	3.3	0.0882	ACKR3,ADGRA1,ADGRB1,ADGRD1,ADRA2A,ADRA2B,AGTR1,CALCR,CAMK2D,CASR,CCND1,CCRL2,CHRM1,CNR2,CRHR1,DRD1,DRD2,DUSP4,FFAR2,FFAR3,FZD1,FZD10,GALR1,GHRHR,GNAL,GNG7,GPR1,GPR180,GPR61,GPRC5C,GRK5,GRM8,HTR1E,HTR5A,KCNQ3,LPAR3,MAP3K8,MAPK8,MRAS,MYL3,NMBR,NPR3,OPRM1,PDE5A,PIK3C3,PLCB2,PRKACA,PRKCB,PRLHR,PTK2B,QRFPR,RAPGEF4,S1PR1,S1PR3,SCTR,SIX2,SIX3,SRF,SYNGAP1,TAS1R2,TSHR,VIPR2
Neurovascular Coupling Signaling Pathway	3.27	0.116	APP,CACNA1B,CACNA1E,CACNA2D1,CACNB2,CHRM1,DAGLA,GABRA5,GABRP,GAD1,GRIN2B,GRIN2C,KCNJ1,KCNJ11,KCNJ8,MAPT,NOS3,NPR1,NPR3,PLA2G2F,PLA2G7,PLAAT5,PLCB2,PRKACA,PRKG1,TRPC3
Synaptogenesis Signaling Pathway	3.16	0.104	AP1B1,CACNA1B,CACNA2D1,CACNB2,CAMK2D,CDH11,CDH2,CDH20,CDH5,CLASP2,COMP,CPLX2,CTNND1,EPHA3,EPHB1,EPHB3,GRIN2B,GRIN2C,GRM8,HCK,MAPT,MRAS,NAPG,NRXN1,NRXN2,NTRK2,PAFAH1B1,PIK3C3,PRKACA,STXBP3,SYNGAP1,SYT17,THBS4
Axonal Guidance Signaling	3.05	0.0923	ACE,ADAM12,ADAMTS15,ADAMTS5,ADAMTS6,ADAMTS9,BMP10,BMP2,BMP5,CXCL12,EIF4E,EPHA3,EPHB1,EPHB3,FZD1,FZD10,GNAL,GNG7,ITGA4,ITGA5,ITGA7,ITGB1,ITGB8,MMP13,MMP16,MRAS,MYL3,NGF,NTN1,NTNG1,NTRK2,NTRK3,PDGFA,PDGFD,PIK3C3,PLCB2,PLCL1,PLCL2,PRKACA,PRKCB,PRKCH,PRKCQ,SDC2,SEMA3D,SEMA6A,TUBB4B,VEGFA
Osteoarthritis Pathway	2.97	0.11	ADAMTS5,ALPI,ALPL,BMP2,CASR,COL2A1,DKK1,EPAS1,FZD1,FZD10,ITGA4,ITGA5,ITGA7,ITGB1,ITGB8,MMP13,NOS2,PRKAB2,S100A8,S100A9,S1PR3,SMAD4,TCF4,TIMP3,TNFRSF1A,VEGFA
Role of Osteoblasts, Osteoclasts and Chondrocytes in Rheumatoid Arthritis	2.95	0.112	ADAMTS5,ALPL,BIRC3,BMP10,BMP2,BMP5,CALCR,DKK1,DKK2,FZD1,FZD10,IL10,ITGA5,MAPK8,MMP13,PIK3C3,PTK2B,SFRP1,SFRP2,SFRP5,SMAD4,SOST,TCF4,TNFRSF1A,TNFSF11
GPCR-Mediated Nutrient Sensing in Enteroendocrine Cells	2.94	0.136	CACNA1B,CACNA1E,CACNA2D1,CACNB2,CASR,FFAR2,FFAR3,GNG7,PLCB2,PLCL1,PLCL2,PRKACA,PRKCB,PRKCH,PRKCQ,RAPGEF4
Pyridoxal 5'-phosphate Salvage Pathway	2.91	0.167	CDK18,CDK6,DAPK1,DYRK1A,GRK5,MAK,MAP3K8,MAPK8,PIM1,PRKCH,PRKCQ
Citrulline-Nitric Oxide Cycle	2.76	0.6	ASS1,NOS2,NOS3
cAMP-mediated signaling	2.66	0.106	ADRA2A,ADRA2B,AGTR1,AKAP10,CAMK1G,CAMK2D,CHRM1,CNR2,CRHR1,DRD1,DRD2,DUSP4,FFAR3,GNAL,GRM8,HTR1E,HTR5A,NPR3,OPRM1,PDE5A,PRKACA,RAPGEF4,S1PR1,S1PR3,VIPR2
CDP-diacylglycerol Biosynthesis I	2.62	0.24	AGPAT2,AGPAT4,AGPAT5,GPAM,LPCAT1,MBOAT1
Gαi Signaling	2.56	0.121	ADRA2A,ADRA2B,AGTR1,CNR2,DRD2,FFAR3,GNAL,GNG7,GRM8,HTR1E,MRAS,NPR3,OPRM1,PRKACA,RALGDS,S1PR1,S1PR3
Agranulocyte Adhesion and Diapedesis	2.55	0.107	ACKR3,CCL2,CCL8,CD34,CDH5,CLDN10,CLDN4,CLDN8,CXCL12,CXCL14,CXCL17,CXCL2,ITGA4,ITGA5,ITGB1,JAM3,MMP13,MMP16,MYH11,MYH3,MYL3,TNFRSF1A,XCL1
BAG2 Signaling Pathway	2.53	0.143	CDKN1A,CHRNA7,CTSB,HSPA4,MAPT,PSMA1,PSMC4,PSMD1,PSMD6,PSMD7,PSMD8,PSMF1
Cardiac Hypertrophy Signaling (Enhanced)	2.49	0.0866	ACE,ACVR1,ADRA2A,ADRA2B,AGTR1,CACNA1B,CACNA1E,CACNA2D1,CACNB2,CAMK2D,CSF2RB,DIAPH3,EIF4E,FGF20,FGF4,FGFRL1,FZD1,FZD10,GNG7,IGF1R,IL17F,IL20RB,ITGA4,ITGA5,ITGA7,ITGB1,ITGB8,MAP3K8,MAPK8,MRAS,NKX2-5,NPR1,PDE5A,PIK3C3,PLCB2,PLCL1,PLCL2,PRKACA,PRKCB,PRKCH,PRKCQ,PRKG1,RPS6KA5,SRF,TNFRSF1A,TNFSF11,TNFSF13B
UDP-N-acetyl-D-glucosamine Biosynthesis II	2.48	0.5	FMO3,GFPT2,GNPNAT1
Nitric Oxide Signaling in the Cardiovascular System	2.45	0.125	CACNA1B,CACNA1E,CACNA2D1,CACNB2,CHRM1,NOS3,NPR1,PDE5A,PIK3C3,PRKACA,PRKCB,PRKCH,PRKCQ,PRKG1,VEGFA
Phosphatidylglycerol Biosynthesis II (Non-plastidic)	2.44	0.222	AGPAT2,AGPAT4,AGPAT5,GPAM,LPCAT1,MBOAT1
Salvage Pathways of Pyrimidine Ribonucleotides	2.41	0.133	APOBEC2,CDK18,CDK6,DAPK1,DYRK1A,GRK5,MAK,MAP3K8,MAPK8,PIM1,PRKCH,PRKCQ,UCK1
Macropinocytosis Signaling	2.41	0.145	ITGA5,ITGB1,ITGB8,MRAS,NGF,PDGFA,PDGFD,PIK3C3,PRKCB,PRKCH,PRKCQ
Role of OCT4 in Mammalian Embryonic Stem Cell Pluripotency	2.37	0.174	CDX2,FBXO15,FGF4,HOXB1,NR2F2,NR5A1,SALL4,Tdh
TREM1 Signaling	2.37	0.143	CCL2,CD83,IL10,ITGA5,ITGB1,NLRP3,NLRP5,STAT5A,TLR3,TLR5,TLR9
eNOS Signaling	2.35	0.113	AQP4,CHRM1,CHRNA4,CHRNA7,CHRNB2,CHRNB4,CHRND,HSPA4,LPAR3,NOS3,PIK3C3,PRKAB2,PRKACA,PRKCB,PRKCH,PRKCQ,PRKG1,VEGFA
Regulation of Cellular Mechanics by Calpain Protease	2.33	0.135	CAPN1,CAPN5,CAST,CCND1,CCNE1,CDK6,ITGA4,ITGA5,ITGA7,ITGB1,ITGB8,MRAS
ID1 Signaling Pathway	2.26	0.105	ACVR1,APP,BLK,BMP2,CCND1,CCNE1,CDKN1A,CHRNA4,CHRNA7,CHRNB2,CHRNB4,CHRND,FGFRL1,HCK,IGF1R,MRAS,PIK3C3,S100A9,SMAD4,TNFRSF1A,VEGFA
Iron homeostasis signaling pathway	2.22	0.115	ACO1,ATP6V1B1,ATP6V1G1,BMP10,BMP2,BMP5,CD163,CUL1,EPAS1,HBD,HIF3A,HJV,PDGFA,SMAD4,STAT5A,TFR2
Growth Hormone Signaling	2.16	0.141	IGF1R,ONECUT1,PIK3C3,PRKCB,PRKCH,PRKCQ,RPS6KA4,RPS6KA5,SRF,STAT5A
Calcium Signaling	2.14	0.101	ATP2B1,CACNA1B,CACNA1E,CACNA2D1,CACNB2,CAMK1G,CAMK2D,CHRNA4,CHRNA7,CHRNB2,CHRNB4,CHRND,GRIN2B,GRIN2C,MCU,MYH11,MYH3,MYL3,PRKACA,TNNI1,TRPC3,TRPM8
PAK Signaling	2.12	0.119	EPHA3,EPHB3,ITGA4,ITGA5,ITGA7,ITGB1,ITGB8,MAPK8,MRAS,MYL3,PDGFA,PDGFD,PIK3C3,PTK2B
Triacylglycerol Biosynthesis	2.1	0.157	AGPAT2,AGPAT4,AGPAT5,ELOVL6,GPAM,LPCAT1,MBOAT1,PLPP4
HIF1α Signaling	2.07	0.101	CAMK1G,CAMK2D,CDKN1A,CUL2,EIF4E,GPI,HIF1AN,HSPA4,MMP13,MMP16,MRAS,NOS2,PIK3C3,PKM,PRKCB,PRKCH,PRKCQ,RAN,RORC,SLC2A8,VEGFA
Cardiomyocyte Differentiation via BMP Receptors	2.06	0.217	BMP10,BMP2,BMP5,NKX2-5,SMAD4
GABA Receptor Signaling	2.03	0.113	ALDH5A1,AP1B1,CACNA1B,CACNA1E,CACNA2D1,CACNB2,DNM1,GABRA5,GABRP,GAD1,GNAL,GNG7,KCNQ3,MRAS,UBD
Tyrosine Biosynthesis IV	2.02	0.667	PAH,PCBD1
REPRESSED DCBS
CLEAR Signaling Pathway	3.12	0.0316	CTSD,GSK3B,IGF1R,MAP4K3,MAPK15,RXRA,SESN2,TCIRG1,VPS11
Regulation Of The Epithelial Mesenchymal Transition By Growth Factors Pathway	2.89	0.0365	FGF20,GSK3B,JAK1,MAP3K7,MEST,PDGFA,VIM
WNT/β-catenin Signaling	2.44	0.0347	FZD4,GSK3B,MAP3K7,TLE4,UBC,WNT7A
IL-17A Signaling in Fibroblasts	2.39	0.0789	GSK3B,MAP3K7,NFKBIZ
Osteoarthritis Pathway	2.39	0.0297	ANKH,FZD4,HTRA1,ITGA10,JAG1,SMAD6,TIMP3
Regulation Of The Epithelial Mesenchymal Transition In Development Pathway	2.19	0.046	FZD4,GSK3B,JAG1,WNT7A
Regulation of the Epithelial-Mesenchymal Transition Pathway	2.19	0.0308	FGF20,FZD4,GSK3B,JAG1,JAK1,WNT7A
Pulmonary Fibrosis Idiopathic Signaling Pathway	2.17	0.0245	COL17A1,FZD4,GSK3B,JAG1,MAP3K7,PDGFA,VIM,WNT7A
