# Supplementary material for: Butyrate Induces Modifications of the CTCF-Binding Landscape in Cattle Cells
Source: Biomolecules. 2022 Aug 25;12(9):1177. doi: 10.3390/biom12091177 (PMC9496099; doi:10.3390/biom12091177)
Supplement: Supplementary file 1 [file biomolecules-12-01177-s001.zip › Table S8.xlsx]

## Sheet: Sheet1
Table S8. Significant upstream regulators (p-value of overlap < 0.01) of genes from the butyrate induced and repressed differentially CTCF-binding sites (DCBS).
Upstream Regulator	p-value of overlap	Mechanistic Network	Molecule Type	Target Molecules in Dataset
INDUCED DCBS
CTNNB1	1.17e-11	361 (16)	transcription regulator	ACACA,ADSS2,Ang4,APP,AQP4,ARHGDIA,ARMH4,ASCL2,BACE1,BMP2,CAPN1,CCL2,CCND1,CCNE1,CCRL2,CD34,CDH11,CDH2,CDKN1A,Cdkn1c,CDX2,COL27A1,COL2A1,COL4A1,COX4I1,CXCL12,CXCL14,CXCL2,CYC1,CYFIP2,CYP19A1,CYP24A1,DCT,DIAPH3,DIO2,DKK1,DKK2,DTX1,ELOVL3,EMX2,EPHB3,F13A1,FGF20,FLI1,FOXC2,FZD1,GAD1,GADD45G,GAP43,GATA2,GATA3,GDNF,GFPT2,GPAM,GPR1,Gulo,HES7,HMGCR,HOXA5,HOXB7,IGFBP5,IL10,IRF4,ITGA4,ITGB1,KRT7,LAP3,LBH,L…
ESR2	1.26e-11	541 (16)	ligand-dependent nuclear receptor	ACKR3,ADAMTS5,ARRDC4,ASB2,ATP2B1,BID,BMP2,BMP5,CCL2,CCND1,CCNE1,CD34,CDH2,CDK6,CDKN1A,CHRM1,CHST2,CLDN4,CNNM1,COL5A3,COMP,CTSD,CXCL12,CXCL17,CXCL2,CYP19A1,CYP26B1,DEK,DHCR7,DKK1,DOCK10,DUSP10,EIF4E,EPHA3,FBLN1,FOXC2,GATA3,HES5,HMGCR,HSD17B4,IGF1R,IGFBP4,IGFBP5,IL17F,INSIG1,ITGB1,KCNK15,KRT14,KRT8,LAP3,LGALS3BP,LMAN1,MAF,MAP7,MMP13,MSC,MYH3,NOS2,OOEP,PCBD1,PDGFA,PERP,PIAS1,PRKCH,PROM1,PSAT1,PSMC4,…
TGFB1	1.56e-10	426 (17)	growth factor	ABCG1,ACE,ACVR1,ADAM12,ADGRA1,ADGRB1,ADRA2A,ALDH5A1,APP,ARF1,ARHGEF19,ASNS,ASS1,B3GALT2,BACE1,BARD1,BID,BMP2,BUB1,CALCR,CALML4,CAMK2N1,CAPRIN1,CCL2,CCL8,CCND1,CCNE1,CCRL2,CD163,CD34,CD55,CD83,CDH11,CDH2,CDH5,CDK2AP1,CDKN1A,Cdkn1c,CHD4,CHI3L1,CHRNA7,CHRNB4,CLDN4,COL12A1,COL2A1,COL4A1,COL5A3,COL6A1,COMP,CPXM1,CRMP1,CRYGS,CTCF,CTNND1,CTSB,CTSC,CTSD,CTTN,CXCL12,CXCL2,CYB561,CYC1,CYP19A1,CYP21A2,DAAM1…
IL6	1.1e-08	425 (16)	cytokine	ACER2,ACVR1,ADAMTS5,ADGRB1,APP,AQP4,ARL6,BMP2,BUB1,CALCR,CAPRIN1,CCL2,CCND1,CCNE1,CD163,CD48,CD53,CD83,CDKN1A,CDX2,CHRNB4,COL2A1,COMP,COX4I1,CSF2RB,CTSB,CTSC,CXCL2,CYP19A1,ELAVL4,FAH,FFAR2,FGG,FLI1,GADD45G,GAP43,GINS1,HJV,IGFBP4,IGFBP5,IL10,IL17F,IRF4,IRF9,ITGB1,KRT14,KRT8,LARGE1,LBP,LY86,LY96,MAF,MMP13,MRAS,NGF,NOS2,NOS3,NR3C1,OPRM1,PDCD1,PDGFA,PENK,PIM1,PLG,PON1,PROM1,PTP4A3,RORC,S100A9,S1PR1,S…
FGF2	4.34e-08	382 (19)	growth factor	ACE,ACER2,ADAMTS5,BMP2,BNIP3,CCL2,CCND1,CCNE1,CD34,CDH11,CDH5,CDKN1A,CDX2,CXCL12,CXCL2,CYGB,DAD1,DKK1,DKK2,ELAVL4,EPAS1,FAH,FGF4,GAP43,GBX2,GDNF,GRIN2C,IGF1R,IGFBP4,IGFBP5,ITGA4,ITGA5,ITGB1,MAPT,MITF,MMP13,MSX1,Nes,NEUROD6,NKX2-5,NOS2,NOS3,NR3C1,PDGFA,PENK,PTPN1,PTPRE,S100A8,SDC2,SFRP1,SFRP2,SNAI1,SOST,SPRY2,ST3GAL3,ST3GAL4,TIMP3,TNFSF11,TSHR,VEGFA,VWF,XRCC5,YWHAE
TGFBR2	8.5e-08	454 (19)	kinase	ABHD17C,ADAMTS5,AGPAT4,ASS1,BACE2,BMP5,CCND1,CCNE1,CDH2,CDKN1A,CHRNA7,CHRNB4,CXCL2,DNAJC12,EPAS1,EXT2,FGF4,FGG,GADD45G,IL10,KCNH1,KCNJ8,KRT7,KRT8,LPAR3,MMP13,MVK,MYOF,NGF,NOS2,NOS3,OSTF1,PKM,QSOX1,RAMP3,RRAD,S100A8,S100A9,SCTR,SLC2A8,SLC7A5,SMAD4,SNAI1,ST3GAL3,STC2,SV2C,TCF12,TIMD4,TMPRSS2,VEGFA,ZC3H12A,ZNF628
SOX2	3.77e-07	212 (8)	transcription regulator	ABCC6,ACKR3,ACVR1,ADRA2B,AQP4,ASCL2,BCAN,BMPER,CASR,CCND1,CDH2,CDKN1A,CDX2,CNFN,CXCL12,CXCL14,CYP26A1,DKK1,DOCK10,DUSP4,EMX2,EXT2,FBXO15,FGF4,GATA2,GATA3,GBX2,HES5,HOPX,HOXB1,JAM3,KRT14,KRT7,LHX1,LHX5,LIMA1,MTMR10,NDN,Nes,NKX2-3,ONECUT1,OTP,OTX2,PARD6B,PRKCH,PRKCQ,PROM1,PSAT1,SALL4,SEMA3D,SEMA6A,SLC12A2,SMAD4,SMARCAD1,SNAI1,TAF1C,TIMP3,TNNI1,TTYH2,VEGFA
NOTCH3	4.16e-07	219 (11)	transcription regulator	CDH11,CDKN1A,Cdkn1c,DTX1,EPAS1,HES5,IL10,MYH11,NOS2,PBX1,PRKCQ,PROM1,PTX3,Rbfox3,SDC2,VEGFA
NFkB (complex)	4.65e-07	404 (14)	complex	ABCG1,ACKR3,ADAMTS9,ADRA2A,AMPH,APP,BACE1,BID,BIRC3,BMP2,CAMK2D,CCL2,CCL8,CCND1,CD83,CDKN1A,CDX2,CITED4,CLIP2,COL2A1,CRHR1,CTCF,CXCL12,CXCL2,Cyb5r3,DAD1,DRD2,DUSP2,EPAS1,FABP5,FGG,FUCA1,GAD1,GAP43,GATA3,GDNF,GFPT2,GRK5,HES5,HIF3A,IL10,IRF4,ITGB1,ITGB8,MAP3K8,MMP13,NGF,NOS2,OPRM1,PPIF,PPM1D,PRKACA,PTX3,RSAD2,SFRP2,SH3RF1,SLC2A6,SLC7A5,SNAI1,STAT5A,STK10,TCF12,TNFAIP2,TNFRSF1A,TNFSF11,TPMT,TRH,TRPC…
IFNG	5.48e-07	386 (14)	cytokine	AADAT,ACE,ACO1,ADAMTS9,ADGB,ADGRA1,ADRA2A,AGTR1,ALPL,APP,ARL6,ASNS,ASS1,BACE1,BCAN,BID,BIRC3,BUB1,CAPN1,CCL2,CCL8,CCND1,CCRL2,CD163,CD2,CD55,CD83,CDH2,CDH5,CDKN1A,CDX2,CHRND,CLIP2,CSF2RB,CTSB,CTSC,CTSD,CXCL12,CXCL17,CXCL2,CYB561,Cyb5r3,CYP24A1,DAPK1,DCT,DKK1,DUSP4,FAAH,FABP5,FAH,FAM107A,FBLN1,FGFRL1,FGG,FZD1,GAD1,GATA3,GDNF,GNG7,GRM8,HCK,HMGCR,HSD17B4,IFNGR1,IGF1R,IGFBP4,IL10,IRF4,IRF9,ITGA4,ITGA…
Histone h3	7.11e-07	527 (19)	group	AADAT,ACKR3,ADGRB1,ARHGEF17,ASCL2,CA4,CCL2,CCND1,CCNE1,CDKN1A,CDX2,CRISP1,CYP19A1,DKK1,DUSP10,DUSP2,EML5,EPHB3,FGF4,GAD1,GATA2,GATA3,GBX2,HOMER1,HOXA5,HOXB1,IGF1R,IGFBP4,IL10,IL17F,ITGA5,LHX5,MITF,MKX,MRPS9,NDUFS4,Nes,NOS2,NOS3,OSGIN1,OTX2,RPL12,RPRM,RSAD2,S100A8,S100A9,SATB2,SFRP1,SFTPB,SNAI1,TBX2,TBX5,TMPRSS2,TNFSF11,UQCRC2,VEGFA,WDR1,ZMAT4
PRDM1	1.09e-06	431 (16)	transcription regulator	ALPL,BMP5,CD48,CD53,CDK6,CHI3L1,CXCL2,CYP4V2,FAM102A,FGG,GAD1,GALNT2,HCK,IFNGR1,IGF1R,IL10,IRF4,ITGA4,KHDRBS3,LAT,LHX3,MAF,MSC,NLRP3,NOS2,OAS1,PDCD1,RSAD2,S100A8,S100A9,SERPINB4,SI,SLCO2B1,SNAI1,TEX29,TNFRSF1A,TNFSF13B,TRPM8,VSX2,XRCC5
HTT	1.16e-06	512 (21)	transcription regulator	ADAMTS5,ADRA2B,APP,ATL2,BID,CA4,CALML4,CAST,CCND1,CDH11,CDK2AP1,CDKN1A,CHRNB2,CNR2,COL4A1,COL6A1,COX4I1,CPLX2,CPSF2,CTSD,CTTN,CYC1,CYFIP2,DHCR7,DIO2,DNAJA2,DNM1,DRD1,DRD2,EEF2,ELAVL4,EPB41L3,GAD1,GADD45G,GAP43,GJD2,GNAL,GNG7,GPI,GRIN2B,GRIN2C,GRK5,HMGCR,HOMER1,HOXB1,HOXB9,IGFBP5,ITGB1,KCNJ1,MYT1L,NDUFA3,NDUFS4,NEFL,NOS2,NTRK2,OTX2,PCP4,PCTP,PENK,PNOC,PRKACA,PRKCB,PROM1,RABIF,Rbfox3,RPS6KA5,SFPQ,S…
BDNF	1.3e-06	495 (22)	growth factor	ACOT7,ADCYAP1,APP,BID,BMP2,CAMK1G,CDKN1A,Cdkn1c,CELF4,CPLX2,CRMP1,CYGB,DRD2,DUSP4,EEF2,ELOVL6,GAP43,GRIN2B,GRIN2C,HMGCR,HOMER1,HSD17B4,MAPT,MYH3,NOS2,NPR1,NRXN1,NTRK2,PAFAH1B1,PCDH8,PENK,PFKFB3,PLG,PRSS12,RPRM,S100A9,SFRP1,SFRP2,SH3BGRL2,SORL1,SPRY2,TRH,TRIM32,TRPC3
P38 MAPK	1.81e-06	366 (18)	group	AQP4,ASS1,BMP2,BNIP3,CCL2,CCL8,CCND1,CCNE1,CD55,CD83,CDH5,CDKN1A,CDX2,CRHR1,CXCL12,CXCL2,CYP19A1,DIO2,HOMER1,IGFBP5,IL10,ITGA4,ITGB8,MITF,MMP13,MYH11,MYH3,Nes,NGF,NKX2-5,NOS2,NOS3,NPR1,PLA2G7,PPM1D,RRAD,SATB2,SDC2,SNAI1,SORCS3,SRF,TIMP3,TNFRSF1A,TNFSF11,TNNI1,TRPC3,VEGFA
POU5F1	1.96e-06	420 (15)	transcription regulator	ACKR3,ACVR1,BID,BIRC3,BMP2,BMPER,BNIP2,BNIP3,CCND1,CDH2,CDKN1A,CDX2,CNFN,CTSB,CTSD,CXCL12,CYP26A1,DAPK1,DUSP4,EXT2,FBXO15,FGF4,FUCA1,GADD45G,GATA2,GATA3,GBX2,GPI,HOPX,HOXB1,IGF1R,KRT14,LHX5,MSX1,NKX2-3,NR2F2,ONECUT1,OTP,PFKP,PROM1,SALL4,SLC27A4,SMAD4,SNAI1,TAF1C,Tdh,TNFRSF1A,TNFRSF25,VEGFA
ID2	2.12e-06	328 (15)	transcription regulator	ASCL2,BIRC3,CCND1,CCNE1,CD83,CDK20,CDKN1A,Cdkn1c,CSF2RB,DTX1,DUSP10,DUSP4,GADD45G,GATA3,HES5,IFNGR1,IGFBP4,IL10,IL20RB,IRF4,MAF,NTRK2,PDCD1,PDGFA,PROM1,RAPGEF4,RPRM,SMOC2,TCF4,TNFRSF1A,TNFRSF25,TNFSF11,VANGL2
NFKBIA	2.2e-06	339 (14)	transcription regulator	ACKR3,ADAMTS5,AGTR1,ASCL2,ATP6V1B1,BID,BIRC3,BMP2,BNIP3,BRF2,CCL2,CCND1,CDKN1A,Cdkn1c,CHI3L1,CITED4,COL2A1,CTSB,CXCL12,CXCL2,FOXC2,GADD45G,GRK5,IL10,ITGB1,KRT8,LIMA1,LY6E,MMP13,MSC,NGF,NINJ1,NOS2,NOS3,PCDH7,PDGFA,PIM1,PTX3,RRM1,S100A8,S100A9,SFRP1,SLC12A2,SMAD4,SOD1,SORL1,SPOCK1,TCF12,TIMP3,TMPO,TNFAIP2,USP10,VEGFA,XRCC5
STK11	2.77e-06	446 (24)	kinase	ACE,ACVR1,ASS1,BMP5,Cabp1,CCL2,CCND1,CDKN1A,CTSD,CXCL2,CYC1,CYP4V2,FGG,GPI,IGFBP5,KCNA2,KLF12,LUM,MSH4,NDUFA10,NDUFA3,NDUFA4,NOS2,NPEPL1,PDCD1,PDGFRL,PKM,PRIM2,PSAT1,PYCR2,RPIA,RRM1,SARDH,SNAI1,SORL1,SRM,TTYH1,VEGFA,VIPR2,ZNF462
ID3	3.13e-06	219 (8)	transcription regulator	ADSS2,ASCL2,BLK,CCNE1,CD83,CDK20,CDKN1A,Cdkn1c,CSF2RB,DTX1,DUSP10,DUSP4,ELOVL6,GADD45G,HES5,IFNGR1,IGFBP4,IL10,IL20RB,IRF4,MAF,NEUROD6,PDCD1,RAPGEF4,RPRM,TCF4,TNFRSF1A,TNFRSF25,TNFSF11,VANGL2
EZH2	3.28e-06	475 (20)	transcription regulator	AADAT,ACKR3,ALPL,BIRC3,BMP2,CACNA1E,CCND1,CCNE1,CDC27,CDH2,CDK6,CDKN1A,CLDN10,COL4A1,CUL1,CXCL2,DKK1,DMRTA2,EPAS1,EPC1,FBLN1,FGF4,FUCA1,FZD1,GATA3,GATA5,GBX2,GSX1,IGF1R,IKZF1,IL10,JPH3,MAPK15,MLH1,NKX2-3,PCDH10,PDGFA,PROM1,PSMD1,S100A8,S100A9,SFRP2,SFRP5,SNAI1,SOST,TIMP3,TLX1,TMPRSS2,UBD,VEGFA
KDM1A	3.35e-06	490 (21)	enzyme	BARX2,BMP2,CCL2,CD48,CDKN1A,CFAP126,CHAF1B,CHD4,CLCN2,CSGALNACT1,CTSC,CTSD,DKK1,DRD2,E2F8,ELOVL7,FLNC,GAP43,GATA3,GATA5,HOXB7,IGF1R,IGFBP4,KCNAB2,KHDRBS3,KLHL1,KRT8,LCP1,LGALS3BP,LY86,LY9,NCL,NEBL,NOS3,OAS1,PDCD1,PROM1,PSAT1,PTX3,RIN1,SFRP1,SFRP2,SFRP5,SNAI1,SPOCK1,UNC13C
CREB1	3.5e-06	363 (18)	transcription regulator	ADGRA1,BNIP3,BRD9,CA10,Cabp1,CACNA2D1,CALN1,CAPN5,CCND1,CDC37,CDH11,CDH2,CDKN1A,CRMP1,CXCL2,CYFIP2,CYP19A1,DIO2,DKK2,EHD4,ETV3,ETV6,GABRA5,GAD1,GADD45G,GALR1,GAP43,GNAL,HMGCR,HOMER1,HSPA4,IGSF10,IL10,INA,ITGBL1,LMO1,MINDY3,MMP13,MVK,NDUFA10,NDUFA4,NEUROD6,NOS2,OPRM1,OSTF1,OXNAD1,PENK,RERG,RP1,RPRM,S1PR3,SFTPB,SMPD3,SORCS3,SRXN1,SV2C,TLR9,TMEFF2,TNFSF11,TRAFD1,TRH,TSHR,VEGFA
ERBB2	3.63e-06	478 (19)	kinase	ADAM12,ADAMTS5,BACE1,BARD1,BIRC3,BNIP2,BNIP3,BUB1,CCL2,CCND1,CCNE1,CD34,CDC27,CDC37,CDH11,CDH2,CDK6,CDKN1A,CHD4,CHDH,CHST10,CHST2,CLDN4,COL4A1,COL6A1,CTSB,CUL1,CXCL12,CYB561,CYP4B1,DAAM1,DAP,DTX1,E2F8,ETV6,EXT2,GALNT18,GATA3,GINS1,GPAM,HES7,HMGCR,IGF1R,IGFBP4,IGFBP5,ITGA5,ITGB1,KRT7,LPCAT1,LRRFIP1,LUM,MAF,MAST1,MITF,MMP13,MMP16,NOS2,NPC1,NR1H2,NUP210,PBX1,PDGFD,PENK,PFKFB3,PHLDA2,PIN1,PLET1,POLI,…
RUNX1	3.83e-06	470 (22)	transcription regulator	ATP8A2,BLK,CCND1,CD34,CD53,CDKN1A,Cdkn1c,CHI3L1,CSF2RB,CYB561,EGFL7,EPAS1,GATA2,GATA3,GPAM,IL10,ITGA4,ITGB1,JAM3,LCP2,LMO1,LRRK2,MACROH2A1,MMP13,NR2F2,PCDH7,PRKCB,PRKCQ,RHAG,RORC,RRP15,RSAD2,S100A9,SEC61A1,SPATA6,VEGFA,XCL1
SNAI1	3.89e-06	520 (20)	transcription regulator	BMP5,CCL2,CCND1,CCNE1,CD55,CDH2,CDH5,CDKN1A,CHRDL2,CLDN4,COL2A1,CTTN,CYP19A1,DKK1,FLNC,FOXC2,ITGB1,KRT8,LIMA1,PFKP,PTX3,SLC28A3,SNAI1,SVIL,VILL,WASF3
mir-155	4.57e-06	432 (18)	microRNA	AGTR1,CCL2,CCND1,CD163,CDC73,CDH5,CDKN1A,DNAJA2,DYNC1I1,GPI,IL10,IRF4,IRF9,ISYNA1,MAF,MLH1,NOS2,NOS3,PKM,PSIP1,S1PR1,SLC2A6,SNAI1,TRIM32
STAT3	4.76e-06	392 (14)	transcription regulator	ALPL,ARRDC4,ASCL2,CAMK2D,CCL2,CCND1,CCNE1,CCRL2,CD83,CDH11,CDH2,CDH5,CDKN1A,Cdkn1c,CHI3L1,CHL1,CTSB,CTTN,CXCL14,CXCL2,CYP26A1,DKK1,EPAS1,ETV3,FAM102A,FFAR2,FGG,FZD1,GADD45G,GAP43,GATA3,GBX2,HES5,IGF1R,IGFBP5,IL10,IL17F,IRF4,IRF9,ISM1,ITGA5,ITGB1,LBP,MAF,MITF,MMP13,MRAS,MYF6,NDN,NOS2,NOS3,OAS1,OTX2,PDCD1,PHLDA2,PIM1,PROM1,PSIP1,RALGDS,RORC,RSAD2,S100A9,S1PR1,SALL4,SERPINB4,SFTPB,SLC9A3,SNAI1,STC2,…
AGT	6.42e-06	435 (20)	growth factor	ACE,ADAM12,ADAMTS5,AGTR1,ANXA3,ARFGAP1,ATP2B1,BMP2,BUB1,C1QTNF1,CACNA2D1,CCL2,CCL8,CCND1,CCNE1,CDH5,CDKN1A,COL12A1,COL4A1,COL6A1,COMP,COX4I1,CPXM1,CPZ,CXCL12,CXCL2,CYP19A1,DIO2,DRD1,DYNC1I1,FIBIN,FOXC2,FREM1,FZD1,GAP43,GRK5,HABP2,HMGCR,IGF1R,IGFBP4,IGFBP5,IGFBP7,IKZF1,IL10,ITGA5,ITGA7,ITGB1,KCNJ8,LIMD2,LUM,LZTS3,MAPT,MMP13,MYH11,NCALD,NCL,Nes,NGF,NLRP3,NOS2,NOS3,NPHS1,NPR1,NPR3,PDCD1,PDGFA,PDGFD,…
TP53	1.08e-05	470 (19)	transcription regulator	ABHD4,ACE,ACER2,ACO1,ADAM12,ADGRB1,AGTR1,ANXA3,AP1B1,APOBEC2,APP,ASNS,ASS1,ATG4C,BID,BIRC3,BNIP3,BUB1,CAMK2D,CAMK2N1,CAND1,CCL2,CCND1,CCNE1,CCNK,CDKN1A,CLPP,COL2A1,COL4A1,COPB1,COQ8A,CTSB,CTSD,CXCL12,CXCL2,Cyb5r3,CYFIP2,CYP19A1,CYP24A1,CYP26B1,DAPK1,DEK,DHCR7,DKK1,DNAJA2,DNAJC12,DNM1,DTX1,DUSP2,DUSP4,DYRK1A,E2F8,EPAS1,FABP5,FUCA1,GADD45G,GAL3ST4,GBX2,GPI,GPR61,GPRC5C,HIF1AN,HMGCR,IGF1R,IGFBP4,IGF…
PIAS1	1.13e-05	382 (14)	transcription regulator	ACACA,CCL2,CCND1,CDKN1A,CNIH3,DNM1,GABRA5,HTR5A,MYH11,NOS3,NRXN1,PIAS1,RRAD,SNAP91,SV2B,UNC13C
Alpha catenin	1.18e-05	411 (19)	group	ADAMTS5,BIRC3,CDH11,COL6A1,CTSB,CXCL12,CXCL2,DKK1,EPHA3,GAP43,IGFBP4,IGFBP7,ITGA5,LUM,MMP13,PTX3,RHOJ,S100A8,S100A9,SNAI1,TNFAIP2
PTF1A	1.19e-05		transcription regulator	CDX2,GAD1,GBX2,KLHL14,LHX1,LHX5,NEUROD6,NPHS1,PNOC,PRKCQ,RBPJL,TLX1,TLX3,ZMAT4
CNR1	1.5e-05	476 (21)	G-protein coupled receptor	ACACA,ALPL,BMP2,COX4I1,DKK1,DRD2,GAD1,GDNF,HSPA4,IGF1R,IL10,LIPC,MMP13,MSX1,NDN,NPHS1,NR3C1,NTN1,PAFAH1B1,PENK,PTK2B,PTK6,SOD1,UPK1B
MAPT	1.72e-05	420 (19)	other	ABCG1,ALDH5A1,AMPH,AP1B1,APP,ARF1,BACE1,CAMK2D,CAPN1,CAST,CCL2,CCND1,CD48,CDKN1A,CFAP126,CHRNA7,CLASP2,COX4I1,CPLX2,CTSC,CTSD,CXCL2,CYFIP2,DRD2,EEF2,ELOVL7,FLNC,GAD1,GAP43,GRIN2B,ITGA5,KLHL1,LCP1,LGALS3BP,LY86,LY9,MAPK8,MAPT,MMP13,NAPG,NDUFS4,NDUFS6,NOS2,NTRK2,OAS1,PCP4,PENK,PKM,PTK2B,PTX3,S1PR3,SEPTIN5,SNAP91,SOD1,STMN2,TUBB4B,UNC13C,UQCRC2,VEGFA,YWHAE
BMP4	1.86e-05	473 (22)	growth factor	ASIP,BMP2,CCND1,CDH5,CDKN1A,CDX2,COL2A1,CXXC5,CYP19A1,DEK,DIO2,GABRP,GATA2,GATA3,HOPX,ITGA4,KRT7,LCP1,MITF,MMP13,MSX1,NKX2-5,NOS2,PFKFB3,PKM,PRKCB,PRKCH,PYCR2,SNAI1,TBX5,TNFSF11,VEGFA
KLF6	2.16e-05	391 (17)	transcription regulator	BIRC3,BMP2,CCL2,CD83,CDH2,CDKN1A,CHI3L1,COG2,CSF2RB,CXCL2,GFPT2,IGF1R,IL10,ITGA5,ITGB8,LCP2,MMP13,NINJ1,NLRP3,NOS2,NR1H2,NR5A1,PFKFB3,PFKP,PIM1,PKM,PLA2G7,PTPN1,SLC2A6,SLC31A2,STAT5A,TNFAIP2,TRAFD1,VEGFA,ZC3H12A
RUNX2	2.23e-05	418 (17)	transcription regulator	ADAMTS5,ALPL,AMBN,BMP2,CCND1,CCNE1,CDH2,CDKN1A,CYP19A1,GDF10,IGF1R,IL20RB,ITGBL1,LUM,MMP13,MYH11,SNAI1,SOST,SVIL,TNFSF11,VEGFA
WNT3A	2.26e-05	390 (19)	cytokine	ALPL,APP,ARRDC4,BACE1,BMP2,CAVIN4,CCL2,CCND1,CDH2,COL2A1,COX4I1,CXCL12,CXCL2,CYC1,CYP24A1,DKK1,DKK2,EPAS1,FZD1,GADD45G,GAP43,GDNF,IGFBP5,IL10,KCNK17,LBH,MITF,MMP13,NCALD,NDUFA10,NDUFA4,NDUFS6,Nes,NKX2-5,NOS2,PDGFA,PEX5,SFRP2,TBX5,TIMP3,TNFSF11,VEGFA
SMAD2	2.4e-05	412 (16)	transcription regulator	ADAM12,ALPL,CDH2,CDH5,CDKN1A,CDX2,COL2A1,CYP21A2,DAPK1,HABP2,ITGB1,MMP13,NOS3,PTX3,S1PR1,SFTPB,SMAD4,SNAI1,TIMP3,VEGFA
Immunoglobulin	2.49e-05	413 (16)	complex	ACACA,ACO1,ADRA2B,APP,AQP4,BIRC3,BMP2,CAMK2D,CCL2,CCL8,CCND1,CCNE1,CD163,CD34,CD83,CDH2,CDK6,CHST2,CLDN8,CSF2RB,CTSB,CTSD,CXCL12,CXCL2,CYP21A2,DCTN3,DTX1,DUSP4,DYSF,F13A1,FAM107A,GATA2,GATA3,GPI,HCK,IDH3A,IFT80,IGFBP4,IL10,IL17F,IRF4,ITGA4,ITGB8,LGALS3BP,LGMN,MAF,MAPT,MMP13,NDUFA10,NDUFA3,NDUFS6,NLRP3,NOS2,NOS3,NPHS1,OAS1,PDCD1,PDGFA,PENK,PLA2G2F,PRPS1L1,PTK6,PTX3,RCN1,RHAG,RORC,RPIA,RSAD2,S100A8…
IL4	2.8e-05	421 (17)	cytokine	ABHD17C,AGPAT4,ANKRD55,APP,ASCC3,ASS1,B4GALNT1,BACE2,BNIP3,CALCR,CAND1,CCL2,CCL8,CCND1,CCNE1,CCRL2,CD163,CD2,CD55,CD83,CDK6,CDKN1A,CHD4,CLEC4G,CNR2,CNRIP1,COX4I1,CSF2RB,CTSC,CXCL2,DCT,DDHD1,DNAJC12,DOCK10,DUSP10,ELAVL4,EPAS1,F13A1,FAAH,FFAR2,FGG,GADD45G,GATA3,GNPNAT1,HCK,HMGCR,HOPX,IGF1R,IGFBP4,IL10,IL17F,IMPDH1,IRF4,IRF9,ITGA4,ITGB1,KCNAB2,KCNH1,KRT7,LCP2,LGALS3BP,LPAR3,MAF,MS4A1,MVK,MYOF,NABP1,…
CG	2.83e-05	503 (18)	complex	ADAMTS9,ADCYAP1,APPL2,ARHGAP20,BARD1,BMP2,CCL2,CCL8,CCND1,CD34,CDH2,CDKN1A,CNNM1,CXCL12,CYP19A1,CYP26A1,DHCR7,E2F8,EIF4E,EPAS1,EPHA3,FABP5,FZD1,GDF10,HMGCR,IFNGR1,IGF1R,IGFBP4,IL10,ITGA4,ITGB1,LGALS3BP,MAF,MRO,MVK,NEBL,NOS2,NOS3,NPR1,NPR3,NR1H2,NTRK2,PFKFB3,PNOC,PTK2B,PTX3,RNF130,SFRP2,SMAD4,SOD1,SPRY2,SRD5A2,SRXN1,SSX2IP,ST8SIA1,TNFAIP2,TNFSF11,TSHR,VEGFA
WNT5A	2.95e-05	439 (19)	cytokine	CAPN1,CCL2,CCND1,CD34,CDK6,CLDN4,COL2A1,CXCL12,CXCL2,CYP19A1,DKK2,IL10,ITGA4,LAT,LCP1,MMP13,NOS2,NR5A1,PDCD1,PROM1,PRSS12,ROR2,RUNDC3B,SNAI1,TLR3,TLR5,TNFSF11,VEGFA
HIF1A	3.07e-05	409 (19)	transcription regulator	ACE,ACO1,AGTR1,AQP4,ASNS,BACE1,BID,BMP2,BNIP3,CCL2,CCND1,CCRL2,CDH2,CDKN1A,Cdkn1c,COX4I1,CTSD,CXCL12,CXCL2,CYC1,DTX1,EIF4E,EPAS1,GPI,HIF3A,HSPA4,IGFBP5,IL10,IL17F,ITGA5,KRT14,MAF,MB,MITF,MMP13,NDUFA10,NDUFA4,NDUFS6,NEFL,NOS2,NOS3,NTRK2,PCDH10,PDGFA,PFKFB3,PFKP,PKM,PROM1,PTK6,RORC,SFRP1,SNAI1,SOST,STC2,TBX5,TNFAIP2,UQCRC2,VEGFA
IL1B	4.42e-05	384 (14)	cytokine	ACE,ADAM12,ADAMTS5,AGTR1,ALPL,APP,AQP4,ASS1,BACE1,BARD1,BIRC3,BMP2,CASR,CCL2,CCL8,CCND1,CCRL2,CD55,CD83,CDH2,CDKN1A,Cdkn1c,CHI3L1,CLIP2,CNR2,COL2A1,CRHR1,CSF2RB,CTSB,CXCL12,CXCL2,Cyb5r3,CYP19A1,CYP24A1,EIF4E,EPAS1,F13A1,FABP5,FGFRL1,FGG,FZD1,GAD1,GATA3,HOMER1,IFNGR1,IGFBP4,IGFBP5,IL10,IL17F,IRF4,ITGA4,ITGA5,ITGB1,ITGB8,KCNJ1,LBP,LCP1,LY96,MAP3K8,MAPT,MMP13,MYH11,NGF,NOS2,NOS3,NR2F2,NUP210,NXN,PCD…
SYK	5.45e-05	348 (16)	kinase	BIRC3,CCL2,CCND1,DOCK10,GATA3,IL10,LY9,MAPT,OAS1,PCMTD1,PDCD1,PIM1,PRKCQ,PTPRE,RASSF4,SFRP5,TAGAP,TNFSF13B,VEGFA
EP300	5.55e-05	433 (20)	transcription regulator	ADAM12,ALPI,ARHGEF10L,CAMK2D,CCL2,CCND1,CCNE1,CD53,CDKN1A,CLASP2,COL2A1,CYP19A1,DGKE,DRD2,DTX1,DUSP4,EXOC2,GATA3,GRAMD2B,HMGCR,IGF1R,IL17F,KCTD1,KRT14,LGALS3BP,MAF,MAP3K8,MAPT,MSX1,MYH11,NABP1,NOS2,NPAS2,NPR1,NR3C1,NTN1,NTRK3,PBX1,PDGFA,PERP,PIM1,PLA2G7,RAPGEF4,RORC,RSAD2,SMPD3,TMPRSS2,TMPRSS4,VEGFA
CSF1	5.65e-05	477 (20)	cytokine	APP,CALCR,CCL2,CCND1,CCNE1,CD163,CDKN1A,CTSD,CXCL2,DAGLA,DHCR7,DUSP4,ETV3,GPI,HMGCR,IFNGR1,IGF1R,IL10,IRF4,ITGA4,ITGA5,ITGB1,MMP16,MVK,NOS2,PFKFB3,PKM,SFRP1,SLC7A5,TLR5,TLR9,TNFRSF1A,VEGFA
PPARG	5.77e-05	382 (18)	ligand-dependent nuclear receptor	ABCG1,ACACA,AGPAT2,AGTR1,APP,BACE1,CCL2,CCND1,CDK6,CDKN1A,Cdkn1c,CERS3,CPLX2,CXCL14,CXCL2,CYP19A1,CYP26A1,CYP4B1,ELOVL3,ELOVL6,EPAS1,FABP5,FZD1,GATA2,GPAM,HMGCR,IGFBP5,IGFBP7,IL10,IL17F,INSIG1,LHPP,MLYCD,MMP13,MYF6,NOS2,NOS3,NPR3,NR1H2,NR2F2,PCTP,PEPD,PEX6,PFKFB3,RORC,S100A8,SFTPB,Slc25a1,SLC27A4,SOD1,TCF4,UCK1,VEGFA,YWHAE
PI3K (complex)	5.88e-05	433 (18)	complex	ADAM12,APOA5,BIRC3,CCL2,CCND1,CCNE1,CD2,CD55,CDH2,CDKN1A,CNR2,CTCF,CTSD,DKK1,FABP5,FLI1,GAP43,GATA2,GATA3,HIF1AN,HMGCR,IGF1R,IL10,IL17F,ITGB1,MITF,MMP13,NCL,NOS2,NOS3,OSTF1,PIM1,PIN1,Rcan1,SNAI1,VEGFA
F2	6.35e-05	430 (20)	peptidase	ADAMTS9,APOA5,BIRC3,CCL2,CCL8,CCND1,CD55,CDC42EP1,CDKN1A,CITED4,COL4A1,DAAM1,DOCK10,EHD4,IGF1R,IGFBP4,IGFBP5,ITGB1,LBH,LIPC,MYH11,NOS2,NOS3,NUS1,PDGFA,PPIF,RHOJ,SLC2A6,SRF,SRM,TRPC3,TXNDC5,VEGFA,VWF
MMP9	6.94e-05	375 (16)	peptidase	CALCR,CCND1,CDKN1A,CTSB,CXCL12,CXCL2,EPHB1,EXOC2,GAP43,IL10,ITGB1,MMP13,NABP1,PBX1,PIM1,SIGLEC15,TCF4,VEGFA,XRCC5
TWIST1	7.1e-05	444 (23)	transcription regulator	C1QTNF1,CBX2,CCDC3,CCL2,CDH2,CDKN1A,CHI3L1,CHRDL2,CLDN4,COL2A1,COL6A1,CXCL12,DNM1,FIBIN,FOXC2,IGFBP4,IGFBP5,OSGIN1,PROM1,PTPRU,SLC28A3,SNAI1,TIMP3,VEGFA
CSF3	7.67e-05	419 (17)	cytokine	AGTR1,ARHGDIA,BIRC3,CCNE1,CD34,CDK6,CTSD,CTTN,CXCL12,CXCL2,GADD45G,GDNF,GNG7,GRIN2B,HOXB7,IL10,LBP,LY96,NOS3,NTRK2,PIM1,PLCB2,PRKCB,PTK2B,RORC,SOD1,TLR5,TNFRSF1A,VEGFA
MEMO1	8.04e-05	392 (15)	other	CCND1,CTSD,PCP4,SNAI1,STC2
BMP7	8.2e-05	427 (19)	growth factor	ACVR1,ADCYAP1,BMP2,CAMK2N1,CCL2,CD34,CDH2,CDKN1A,CRHR1,CXXC5,CYP19A1,DKK1,DRD2,ELAVL4,FOXC2,Foxe3,IGF1R,IGFBP4,IGFBP5,INA,ITGA5,MAPT,MMP13,NPHS1,PENK,PRIM2,PTPN1,SCTR,SOST,VEGFA
ESR1	9.01e-05	517 (18)	ligand-dependent nuclear receptor	ACACA,ACE,ACKR3,ADAMTS5,AGGF1,ANP32A,ANXA3,ARFGAP1,ASS1,ATP2B1,BACE1,BIRC3,BMP2,BUB1,CALML4,CCL2,CCND1,CCNE1,CD55,CD83,CDC27,CDK6,CDKN1A,Cdkn1c,CHST2,CLDN4,CLDN8,CLSPN,COG2,CTSB,CTSC,CTSD,CXCL12,CYFIP2,CYP19A1,CYP26B1,DHCR7,DIAPH3,DTNA,DUSP10,DUSP4,EEF2K,FAM102A,FBLN1,GADD45G,GATA2,GATA3,GJB5,GPAM,HMGCR,HPS1,HSD17B4,IGF1R,IGFBP4,IGFBP5,IRF4,KATNAL1,KRT14,KRT7,LBP,LGALS3BP,LIMA1,LIPC,MAP3K8,MAP7,M…
SMAD4	9.3e-05	421 (19)	transcription regulator	ACVR1,ALPL,BMP2,CCL2,CCND1,CCNE1,CDH2,CDH5,CDKN1A,COL2A1,CTSD,CXCL2,CYB561,CYP19A1,DAPK1,ETV6,GCNT1,GDNF,IL10,ITGB1,LHX1,MMP13,NKX2-5,NPPC,PKM,PNOC,PTK2B,PTX3,SFTPB,SLC25A4,SMAD4,SNAI1,TIMP3,VEGFA,XCL1
PPARGC1A	9.79e-05	438 (18)	transcription regulator	ACACA,ADAMTS5,BID,BMPER,BNIP3,Cabp1,CDC42EP1,CDKN1A,COL2A1,COMP,COX4I1,CPXM1,CTSC,CXCL14,DIO2,EPAS1,FBLN1,FIBIN,FREM1,GPAM,GRIN2C,IDH3A,IGFBP5,IGFBP7,IL10,INSIG1,ISM1,ITGB1,LIPC,LUM,MB,MITF,NR5A1,PDGFA,PDGFRL,PDIA5,PLA2G7,SEMA6A,SOD1,ST8SIA1,ST8SIA5,TCF4,TIMP3,TNFRSF1A,TNFSF11,TNNI1,UQCRC2,VEGFA
EGR2	0.00011	409 (17)	transcription regulator	ACVR1,ASS1,CAST,CDKN1A,CHRNA7,CLCN2,CYP19A1,DHCR7,DIO2,GATA3,GLRA1,HMGCR,HOMER1,IL10,IL17F,NCL,PLCL1,RORC,RRAD,SLC12A2,STAT5A,TNFSF11,VEGFA
CXCR4	0.000112	439 (19)	G-protein coupled receptor	ACKR3,CCL2,CCND1,CDH11,CDH2,CDKN1A,CHRNA7,CXCL12,GAD1,IGFBP7,IL10,MMP13,VEGFA
CREBBP	0.000119	434 (19)	transcription regulator	ADAM12,ADCYAP1,ARHGEF10L,CAMK1G,CAMK2D,CCND1,CD53,CDH5,CDKN1A,CLASP2,COL2A1,CXCL12,CYP24A1,DGKE,DTX1,DUSP4,EXOC2,GRAMD2B,GRIN2C,IGF1R,IL10,IL17F,KCTD1,KRT14,LGALS3BP,MAF,MAP3K8,MSX1,NABP1,NOS2,NPAS2,NR3C1,NTN1,NTRK3,OPRM1,PBX1,PIM1,RAPGEF4,RSAD2,SFTPB,SMPD3,TMPRSS2,TMPRSS4,VEGFA
PCGF2	0.000121	159 (7)	transcription regulator	CCNE1,CDH2,CDK6,GATA3,HOXB1,HOXB7,HOXB9,SNAI1,SORL1,TMEFF2
KLF11	0.000122	245 (7)	transcription regulator	CCL2,CHRM1,CHRNA4,CHRNB2,CHRNB4,CHRND,DIO2,DRD2,ELOVL3,IDH3A,IL10,ITGB8,MMP13,PDGFA,PLG,SMAD4,SNAI1,TIMP3,TSHR,VEGFA
RARG	0.000144	313 (10)	ligand-dependent nuclear receptor	BMP2,CHST10,COL4A1,CYP19A1,CYP26A1,CYP26B1,GAP43,HOXA5,HOXB1,HOXB7,NTN1,OTX2,Pga5,SALL4,Tdh,ZMAT4
HDAC4	0.000146	471 (21)	transcription regulator	CACNA2D1,CAMTA2,CCND1,CDKN1A,CYFIP2,DYRK1A,GABRA5,HMGCR,HOMER1,MAPK8,MMP13,MYOT,NOS2,Nptn,NTM,PRKCB,RSAD2,SMAD4,SRF,SYNGAP1,VEGFA
HMGA1	0.00015	475 (23)	transcription regulator	ALPL,ARL2BP,CCND1,COL4A1,CTSC,DHCR7,GATA2,GRAMD2B,HCK,HMGCR,IGFBP4,IGFBP7,INSIG1,KCNJ11,LY6E,MAPT,MVK,NKX2-5,NOS2,PHLDA2,PTPRU,PYCR2,RAN,SNAI1,TRH
PDPK1	0.000151	466 (22)	kinase	CCND1,CDKN1A,DCT,DYNC1I1,PDGFA,PFKP,PROM1,S1PR1,SNAI1,TNFSF11
Insulin	0.000151	522 (22)	group	ACACA,ACOT12,AGTR1,APOA5,APP,ARF1,BACE1,CACNA1B,CCL2,CCND1,CCNE1,CD34,CDKN1A,CDX2,CHRM1,COL4A1,COL6A1,COX4I1,CYP19A1,DNAJA2,DUSP4,ELOVL3,ELOVL6,EPAS1,FER,FOXC2,GATA3,GFPT2,GRIN2B,HIF3A,HMGCR,HSD17B4,HSPA4,IGF1R,IGFBP4,IGFBP5,IL10,INSIG1,KCNJ11,LGALS3BP,MAPT,MMP13,NDUFS4,NGF,NLRP3,NOS2,NOS3,NPR1,NR3C1,PFKFB3,PKM,PRKCB,PRKCQ,RETSAT,RPTOR,RRM1,SCN9A,SFTPB,SI,SLC2A8,SNAI1,SOD1,STAT5A,TIMP3,TSHR,UQCRC…
RELN	0.000153	258 (7)	peptidase	APP,GAD1,GRIN2B,HES5,NTRK2
TP73	0.000153	469 (19)	transcription regulator	AGGF1,ATG4C,BID,CCL2,CD55,CD83,CDKN1A,Cdkn1c,CLDN10,COX4I1,CTSD,CUL2,CXCL2,CYP21A2,GATA2,GRK5,HS6ST1,IGFBP4,IGFBP5,ITGA5,KLHL21,LBH,LCP1,LZTS1,MLH1,MMP13,PDGFA,PERP,PTP4A3,RAN,RFX2,RPRM,SERPINA5,SLC4A3,SNAI1,SRF,TBX5,TIMP3,TNFAIP2,TNFRSF1A,TNNI1,TP53I11,TREM2,TRIM32,VEGFA
GLI1	0.000155	464 (21)	transcription regulator	ABCG1,BID,BIRC3,CCND1,CDH11,CDK6,CDKN1A,CHI3L1,COL2A1,CRHR1,CRTAM,CTSB,CTTN,DIO2,DKK1,DUSP4,EXT2,FOXC2,GALNT2,GATA5,GNAL,HNRNPU,HOXA5,IGF1R,IGFBP7,IL10,INSIG1,KCNJ8,KLF12,LZTS1,METTL21A,MLH1,NPEPL1,NR2F2,PAH,PCDH7,PDGFA,PHLDA2,PIM1,PPIF,PTK6,QSOX1,RHEBL1,S100A9,SEC61A1,SFRP1,SLC39A12,SMOC2,SNAI1,SRM,SYT17,TIMP3,TNFSF13B,VEGFA
ZBTB16	0.000159	235 (12)	transcription regulator	ACER2,AGPAT4,AURKC,B4GALNT1,BID,BMP2,CCND1,CD2,CD34,CD55,CD83,CDKN1A,CSGALNACT1,DTX1,F13A1,GATA3,IFNGR1,IL17F,KCNJ8,LY86,LY96,MAF,NOS2,Nptn,PBX1,RORC,TNFRSF25,TNFSF11
TNF	0.000163	453 (16)	cytokine	ACACA,ACE,ACKR3,ADAMTS5,ADGRB1,AGTR1,ANKRD55,APP,ARHGEF10L,ARHGEF17,ASCL2,ASS1,ATP2B1,AURKC,B4GALNT1,BACE1,BID,BIRC3,BMP2,BMPER,C1QTNF1,CCL2,CCND1,CCNE1,CCRL2,CD163,CD34,CD55,CD83,CDH11,CDH2,CDH5,CDKN1A,CHI3L1,CHRNA7,CHRND,CHST2,CLDN4,CNR2,COL27A1,COL2A1,COL4A3,CRHR1,CRY1,CSF2RB,CSGALNACT1,CTSB,CTSC,CTTN,CXCL12,CXCL2,CYP19A1,CYP26B1,DKK1,DOCK8,DUSP10,DUSP2,DUSP4,EGFL7,ELOVL7,ETV6,FABP5,FGFRL1,FGG…
ASCL1	0.000164		transcription regulator	CDKN1A,DLL3,EPHB3,GAD1,GADD45G,HES5,IKZF1,INSM1,LHX1,LHX5,NEUROD6,PNOC,PRKCQ,TLX1,TLX3,ZMAT4
estrogen receptor	0.000168	543 (22)	group	ABCG1,CCND1,CDH11,CDH5,CLDN4,CNNM1,CNNM4,COL12A1,COL4A1,COL6A1,CXCL12,DRD1,FLNC,GATA3,ITGB1,JPH3,KRT7,KRT8,LY6E,MAPT,MMP13,PCDH10,PCDH7,PCDH8,PDGFA,PDGFD,SMAD4,SNAI1,SOST,TIMP3,VEGFA
OSM	0.000172	395 (17)	cytokine	ABCG1,ACE,ADAMTS5,ANXA3,ASNS,BMP10,CCL2,CCND1,CDH2,CDKN1A,CHD1,CHI3L1,CLDN4,CLPP,CNTN6,COL2A1,COL6A1,CRY1,CXCL12,CXCL2,CYP19A1,DAPK1,GADD45G,GAP43,GJB5,GRIN2C,HIPK3,IFNGR1,IL10,IRF9,LARGE1,LBP,LMO1,LRRFIP1,MMP13,MSC,NOS2,OAS1,PDGFA,PEPD,PFKFB3,QSOX1,S100A8,S100A9,SERPINB4,SMAD4,SORD,SOST,ST8SIA1,TIMP3,TLR3,TNFAIP2,TNFSF11,UPK1A,VEGFA,ZBTB43
GRN	0.000173	367 (15)	growth factor	ADAMTS5,APP,CCL2,CCND1,COL2A1,CTSB,CTSD,CXCL2,IL10,LGALS3BP,MMP13,NEFL,NOS2,SLCO2B1,SORL1,TARDBP,TREM2,VEGFA
FOXA2	0.000174	424 (17)	transcription regulator	CCND1,CD55,CDX2,CFAP126,CHI3L1,CLDN4,CYB561,CYP26A1,DCT,FABP5,GPRC5C,IFT80,IGFBP5,IL10,KCNJ11,LHX1,MYH11,ONECUT1,PIM1,PKM,PON1,RORC,SFTPB,SLCO1B3,SNAI1,STAT5A,TMPRSS2,TNNI1,TRH,TUBB4B
AGER	0.00018	376 (16)	transmembrane receptor	APP,BACE1,CALCR,CCL2,CCND1,CDKN1A,COL4A1,CXCL2,IL10,NEFL,NPHS1,S100A8,S100A9,VEGFA
LIF	0.000185	428 (19)	cytokine	ACACA,BMP2,CCND1,CCNE1,CD34,CDH5,CDKN1A,CXCL2,CYP19A1,CYP21A2,CYP26A1,FFAR2,FGF4,FGG,GRAMD2B,HES5,HOXB1,LARGE1,LBP,MMP13,MSX1,Nes,NKX2-5,PIM1,PTPN1,TNFSF11,VEGFA,VWF
NOS2	0.000193	382 (16)	enzyme	ACO1,APP,BNIP3,CCL2,CD53,CDKN1A,CHI3L1,CLEC4D,COL4A1,COX4I1,CTSC,CXCL2,GDNF,IL10,LGALS3BP,MAPK8,MB,MYL3,NKX2-5,NOS2,NOS3,PERP,S100A8,TNFSF13B,VEGFA
IL2	0.000197	417 (18)	cytokine	ARHGDIA,ASNS,BIRC3,BMP2,BUB1,CACNA1E,CAMK2N1,CAPN5,CARD9,CCL2,CCND1,CCNE1,CD2,CD83,CDK6,CDKN1A,CLSPN,CRMP1,CSF2RB,CTCF,CTSC,CXCL12,DAP,DAPK1,DUSP2,DUSP4,EEF1E1,EIF2S2,EPAS1,GADD45G,GATA3,GCNT1,HCK,HMGCR,HOPX,IFNGR1,IFT80,IGFBP4,IL10,IL17F,INSIG1,IRF4,ITGA4,ITGB1,ITGB8,LCP2,LY6E,MAF,NOL3,NOS2,PDCD1,PENK,PHLDA2,PIM1,POLR3K,PSAT1,RCN1,RORC,RPS6KA5,S100A8,SHISA3,SLC7A5,SORD,STC2,TNFRSF1A,TNFSF11,VEGF…
HRAS	0.000211	445 (21)	enzyme	ACACA,ADRA2A,ANXA3,APP,ARF1,ASNS,BIRC3,BNIP3,CBX2,CCND1,CCNE1,CDK18,CDKN1A,CDX2,COL2A1,COL4A1,CTSB,CTSC,CXCL12,CXCL2,CXXC5,CYP24A1,DBX2,DUSP4,EMX2,FZD1,GADD45G,GDF10,HDHD5,HES5,HOXB9,IGF1R,IGFBP4,IGFBP5,ITGA4,ITGA5,ITGB1,JAZF1,LBH,MACROH2A2,MAP3K8,MMP13,MYH11,MYL3,NOL3,NOS2,NRAP,PDGFA,PDIA5,PIN1,POLR2M,PRKCB,PTPRE,RRM1,SH3RF1,SIVA1,SMAD4,SNAI1,SOD1,SPRY2,SPSB4,SRF,STK10,TIMP3,TNFSF11,VEGFA
TEAD4	0.000216	228 (7)	transcription regulator	CCND1,CD34,CDK6,CDKN1A,CDX2,FIBIN,GATA3,IGFBP5,MB,MTMR10,NRXN2,PDGFRL,RANBP1,SDC2,SNAI1,TAF1C,VEGFA
OLA1	0.000217		enzyme	CCND1,CCNE1,CDKN1A
DIAPH3	0.000217		enzyme	DIAPH3,IGF1R,SRF
SP1	0.000257	510 (23)	transcription regulator	AGTR1,ALPL,ASNS,ASS1,BACE1,BACE2,CCL2,CCND1,CD55,CDH2,CDH5,CDK6,CDKN1A,CHI3L1,CHRNB4,COL2A1,CRYBB3,CTSD,CXCL12,CYC1,CYP19A1,CYP21A2,CYP26A1,DIAPH3,DNM1,DRD1,DRD2,GJD2,HMGCR,IFNGR1,IGF1R,IGFBP4,IL10,IRF4,KCNQ3,MYH11,NOS3,NPR1,PDGFA,PENK,PIM1,PKM,PRKCB,PRKG1,PROM1,PSIP1,PTPN1,RANBP1,SCTR,SLC25A4,SLC9A3,SOD1,TIMP3,TNFSF11,TRH,VEGFA,VWF
Mek	0.000257	391 (18)	group	ACVR1,BID,CCND1,CDH2,CDKN1A,CDX2,CLPTM1,DCT,DUSP4,EPAS1,EXT2,GALNT18,GAP43,GXYLT1,HOMER1,IL10,ITGB1,LMBRD1,MAF,MMP13,MS4A1,NGF,NOL3,NPC1,NUP210,OTX2,PHLDA2,POMT2,RETSAT,RPN1,SEMA6A,SLC22A5,SORL1,SPRY2,ST8SIA1,STT3B,TREM2,TSHR
BMP2	0.000269	403 (21)	growth factor	ALPL,BMP2,BPIFB3,CCND1,CDKN1A,COL2A1,CXCL12,CYP19A1,DKK1,FZD1,HES5,IGFBP5,MATN1,MMP13,MRAS,MSX1,Nes,NKX2-5,NOS3,NTRK3,PTX3,RPA2,SMAD4,SOST,TBX2,TIMP3,TNFSF11,VEGFA
TAZ	0.000278	430 (17)	enzyme	ADAMTS5,ADGB,AMPH,CAMK2N1,CCL2,CCND1,CCNE1,CCRL2,CDC37,CDH2,CDK6,CXCL12,CXCL2,IGFBP4,IL10,IRF4,LCP1,LUM,LY6E,MS4A1,MYOF,NOS2,PIK3C3,PKM,PRKCB,PSMD6,PSMD8,PTX3,S1PR1,S1PR3,TLR9,UBE2L3,VEGFA
Tgf beta	0.000285	413 (17)	group	ADAM12,ASCL2,BNIP3,C1orf100,CALCR,CCL2,CCND1,CCNE1,CD53,CDH11,CDH2,CDK6,CDKN1A,COL12A1,COL4A1,COQ8A,CXCL17,CXCL2,EPAS1,FGG,GATA3,HES5,HES7,HIF3A,IGFBP4,IGFBP5,IL10,ITGA5,ITGB1,MAF,MITF,MMP13,NOS2,NOS3,NPAS2,PDCD1,PDGFA,PROM1,RORC,SMAD4,SNAI1,SPOCK1,TCF12,TCF4,TIMP3,TNFSF11,UPK1B,VEGFA
GLI2	0.000298	429 (16)	transcription regulator	CCND1,CDKN1A,CXCL2,FOXC2,GATA3,IL10,ITGB1,MITF,MLH1,MMP13,NKX2-5,NTN1,PFKFB3,PGC,PRKCH,SFRP1,SNAI1,TAF1C
GATA4	0.000311	36 (2)	transcription regulator	ACACA,ADSS2,AGTR1,ANGPT4,ASS1,CCL2,CDX2,CNFN,CXCL2,CYP19A1,CYP21A2,DIO2,EMX2,EPHB1,GATA3,GBX2,GPI,IGFBP5,KCNA5,KRT14,KRT7,LHX5,LRRFIP1,NKX2-5,NR5A1,OTX2,PFKP,SERPINA5,SI,SLC9A3,THBS4
Wnt	0.000335	317 (12)	group	ADAMTS5,CD34,CDH2,CDX2,GATA3,MSX1,SDC2,SNAI1,TLX3,TNFSF11
GJA1	0.000335	451 (20)	transporter	BMP2,CCL2,CCND1,CDH2,CDKN1A,IL10,NOS2,SOST,VEGFA
NOTCH1	0.000335	460 (20)	transcription regulator	ASB2,BIRC3,BMP2,CCND1,CCNE1,CDH2,CDKN1A,Cdkn1c,CSF2RB,DKK1,DTX1,EPAS1,GATA2,GATA3,HES5,HES7,IGF1R,IGFBP4,IL10,ITGB1,KRT14,KRT8,MYH11,NOS2,NR2F2,PIN1,RORC,SNAI1,SOST,SPRY2,TNFSF11,VEGFA
AKT1	0.000336	478 (22)	kinase	ASS1,BIRC3,BMP2,CCL2,CCND1,CCNE1,CDKN1A,COL4A1,CXCL2,DHCR7,DIAPH3,FABP5,HIPK3,HMGCR,IGF1R,IGFBP5,IL10,ITGB1,MYH11,NOS2,PDCD1,PKM,PLA2G2F,PLG,PROM1,RAMP3,SIVA1,SNAI1,SRF,TNFSF11,TPD52L1,UBE2L3,VEGFA,ZWINT
APC	0.000348	413 (19)	enzyme	ASCL2,CCND1,CD55,CDH2,CDK6,CDKN1A,CDX2,CHRNA7,CLDN4,COL12A1,CTNND1,CXCL12,CXCL2,EPHB3,HES7,IGFBP5,IL10,NOS2,PRKCB,SNAI1,TIMP3,TNFSF11,VEGFA
EPHB4	0.00037		kinase	BMP2,BMP5,GATA2,GATA3,IGFBP4,INA,MYF6,NEFL,Nes,SHB,TBX2
N-cor	0.000379	507 (21)	group	ACACA,CCND1,CDK6,CDKN1A,CTSB,CXCL14,CXCL2,ELOVL6,FZD1,LHPP,MMP13,PDGFA,STMN2,TBX2,TBX5,TNFSF11
SMAD3	0.000381	435 (17)	transcription regulator	ADAM12,ALPL,BMP2,CCL2,CCND1,CCNE1,CDH11,CDH2,CDH5,CDKN1A,COL2A1,COL6A1,CYP19A1,CYP21A2,DAPK1,DUSP4,GATA3,ITGB1,LUM,MMP13,NOS2,NR5A1,PDCD1,PTP4A3,PTX3,S1PR1,S1PR3,SFTPB,SLC25A4,SNAI1,THBS4,TIMP3,VEGFA
GRIN1	0.000381		ion channel	EPHA3,GADL1,GRIN2B,GRIN2C,LPAR3,LUM,MMP16,PENK,RIN1,SEMA6A,SRD5A2,TP53I11
CTSB	0.000382	418 (18)	peptidase	APP,CCND1,CTSB,CXCL2,IL10,NOS2,VEGFA,XRCC5
NRG (family)	0.000393		group	CAMK2D,CHRNA4,CHRNA7,CHRNB2,CHRNB4,CHRND,SFTPB
Alpha 1 antitrypsin	0.000394		group	ADAMTS5,COL2A1,CTSB,MMP13
RDH10	0.000394		enzyme	DKK1,SFRP1,SFRP2,SFRP5
TCF3	0.000435	258 (8)	transcription regulator	ASB2,BID,BUB1,CCNE1,CD2,CD55,CDH5,CDK20,CDK6,CDKN1A,CRELD2,DGKE,DTX1,E2F8,GATA2,GATA3,GPAM,HSD17B14,INSM1,IRF4,ITGA4,MAF,NDN,NRAP,NTRK2,PDCD1,PFKP,PTPRU,RASSF4,RORC,S1PR1,SLC12A2,SLC7A5,SNAI1,SNAI3,ST8SIA1,TCF12,TNFRSF25,TOX,TXNDC5,VEGFA,VIPR2,ZC3H12A
EOMES	0.000464		transcription regulator	ADCYAP1,CHRNA7,CYP26A1,DIPK2A,DUSP4,FAT3,FREM1,GNAL,HOXB1,ITGA4,KCNQ3,LHX1,NEFL,PDCD1,SATB2,SV2B,TCF4
H2AX	0.000482	264 (7)	transcription regulator	CLSPN,GATA5,MLH1,NOS2,PKM,SFRP2,SFRP5,TIMP3,UQCRC2,VEGFA
SIRT1	0.000516	472 (20)	transcription regulator	ABCG1,ADAMTS5,BIRC3,BNIP3,CCND1,CD83,CDH2,CDKN1A,CNTN6,COL2A1,COX4I1,CRYBG2,CYP19A1,DKK1,EIF2S2,EPAS1,FOXC2,GATA5,HCK,HMGCR,HOXA5,HSPA4,IGF1R,IL10,LGALS3BP,LY6E,MAPT,MLH1,MMP13,MVK,NEGR1,NOS2,NOS3,NTRK2,OAS1,RBPJL,RSAD2,SEC61A1,SFRP2,SFRP5,SOST,TIMP3,TMPRSS4,TNFSF11,UQCRC2
Tcf7	0.00053	305 (7)	transcription regulator	ADAMTS6,AGPAT5,ARHGAP20,ARRDC4,BLK,CD83,CHDH,CNR2,CTTN,DTX1,FAAH,GATA3,IFNGR1,IFT80,IGF1R,IL17F,IRF4,ITGB8,MAF,MBOAT1,PDCD1,PENK,RORC,SH3BGRL2,SH3RF1,Slc25a1,TOX
FGF8	0.000531	238 (7)	growth factor	BMP2,CCL2,CCND1,CDK20,CITED4,DKK1,FGF4,GBX2,LHX3,LMX1A,MSX1,OTX2,Rbfox3,SPRY2,TRIP6
AHR	0.00055	415 (19)	ligand-dependent nuclear receptor	ACACA,ACKR3,ADAMTS5,ALDH5A1,APP,ATP2B1,CAMK2N1,CAPN5,CCND1,CCNE1,CDH2,CDKN1A,CERS3,CHI3L1,CHST2,COL12A1,COL27A1,COL4A1,COL6A1,CSF2RB,CTSD,CXCL2,CYP19A1,E2F8,FMO3,GHITM,GPAM,HMGCR,IL10,IL17F,IRF4,ITGA5,ITGA7,ITGBL1,LBP,MYH11,NLRP3,NOS2,OLFML1,PCDH8,PRKCQ,PTX3,RORC,SHB,SNAI1,SOD1,TIMP3,TLR5,VEGFA
NRAS	0.000553	408 (19)	enzyme	CCND1,CCNE1,CD34,CD48,CDKN1A,CXCL2,CXXC5,DUSP2,DUSP4,EPAS1,LBP,LY86,MITF,MMP13,NOL3,NPR3,PENK,PERP,POLR2M,PTP4A3,PTX3,SARDH,SPRY2,SV2B,TRIM11,VEGFA
PPARA	0.0006	475 (20)	ligand-dependent nuclear receptor	ACACA,AGXT,APOA5,APP,ARHGDIA,ASNS,ASS1,CCND1,CCNE1,CDKN1A,CHAF1B,COX4I1,CXCL12,DHCR7,DIO2,ELOVL3,ELOVL6,FABP5,FGG,GDNF,GPAM,HACL1,HMGCR,HSD17B4,IGFBP5,IL10,IL17F,INSIG1,KRT8,MLYCD,MVK,NOS2,NTHL1,PAH,PCTP,PLA2G7,PON1,PPM1D,RETSAT,S100A8,S100A9,SARDH,SLC27A4,SORD,SRM,TLR5,VEGFA
Fgf	0.000604	356 (19)	group	ACE,CCND1,IGF1R,LPCAT1,MITF,NKX2-5,OTX2,SPRY2
Vegf	0.000623	405 (20)	group	ACE,ACKR3,ANGPT4,ANGPTL7,ANP32A,AQP4,ARHGEF17,ASNS,BMP2,BUB1,C1QTNF1,CA4,CDH5,CHI3L1,CHRNB2,COL4A3,CRTAC1,CRY1,CSGALNACT1,CUL2,CXCL12,CXCL2,DIO2,DNAJB9,DUSP4,ELOVL3,GRK5,HOMER1,HOPX,IGFBP4,INSIG1,IRF4,ITGB1,ITGB8,MAP3K8,NOS3,NPC1,NR2F2,PCDH10,PDGFA,PEX5,PHLDA2,PRKCB,RAMP3,SFRP1,SLCO2B1,STK10,TLR3,VASH1,VEGFA,VWF
NFKB2	0.000627	410 (15)	transcription regulator	BACE2,BEND5,BIRC3,BMP2,CCND1,CD34,CD83,CDKN1A,CXCL12,IGFBP4,IGFBP5,IRF4,KRT7,MAF,PHLDA2,Rbfox3,RRAD,SCN9A,TNFAIP2,UPK1B
TFEC	0.000645		transcription regulator	DCT,ELAVL4,F13A1,IGF1R,S100A9,XCL1
mir-210	0.000665		microRNA	ALDH5A1,CDH2,CHD9,CLASP2,CXCL12,EPHA3,FAM102A,FGFRL1,KCMF1,MACROH2A1,NDUFA4,NIPBL,NUP210,PTPN1,TP53I11
mir-29	0.000665	471 (21)	microRNA	ADAM12,ADAMTS9,BACE1,CARD9,CCL8,CCND1,CDH2,CDK6,CTNND1,DKK1,NR3C1,PDGFA,SFRP2,TIMP3,VEGFA
CTBP2	0.000671	303 (7)	transcription regulator	CCND1,CDH5,DHCR7,HMGCR,KRT8,NEFL,NPC1
Saa3	0.000671		other	BMP2,MMP13,RAMP3,S100A8,S100A9,SOST,TNFSF11
NOS3	0.000678	334 (17)	enzyme	BMP2,CCL2,COL4A1,CXCL12,MMP13,NOS2,NOS3,NPR1,PDE5A,SNAI1
JAK3	0.000678	371 (18)	kinase	CCNE1,CDK6,GADD45G,GATA3,IL10,MAF,MAPK15,PDCD1,RORC,SFRP5
MAPK1	0.000682	447 (20)	kinase	ACO1,ADAM12,CCL2,CCND1,CDH2,CDKN1A,CHST2,CPPED1,CTSB,DOCK10,DUSP2,EXOC2,FLNC,GATA3,HIC2,HOMER1,IGFBP7,IL10,IRF9,ITGA5,LAP3,LGALS3BP,MITF,MMP13,NOS2,NOS3,NUP210,OAS1,PRKG1,PRSS12,PSAT1,S1PR3,SFRP2,SNAI1,SPOCK1,SPRY2,SRF,TLR3,TNFSF11,TTC27
EGR1	0.00069	522 (19)	transcription regulator	ACE,APP,BACE1,CCL2,CCND1,CDKN1A,Cdkn1c,CHRNA7,COL2A1,CXCL2,DUSP4,GAD1,GDNF,HMGCR,IGF1R,PDGFA,PTPN1,RRAD,SLC12A2,SNAI1,SOD1,SV2C,TNFSF11,VEGFA
mir-1	0.000696		microRNA	ADAM12,ANP32B,CACNB2,CAPRIN1,CCL2,CCND1,CXCL12,HNRNPU,IGF1R,MCU,NUP50,PDGFA,PFKFB3,SEC61A1,SFRP1,TRIM2,VEGFA
IGF1R	0.000732	503 (22)	transmembrane receptor	ANXA3,APP,AQP4,BMP2,Cabp1,CCND1,CD48,CD53,CDKN1A,COL4A1,COX4I1,CTNND1,CTSD,CYP19A1,FLNC,IGF1R,IGFBP4,IGFBP5,NDN,NDUFA3,NDUFA4,NOS3,PHLDA2,PKM,PROM1,RPS24,RRAGC,SNAI1,TIMP3,TNFSF11,TNNI1,UQCRC2,VEGFA
NKX2-5	0.000737		transcription regulator	ACACA,ADSS2,BMP10,DIO2,HOPX,Nes,NKX2-5,Rbfox3,TBX5
BRD4	0.000744	196 (7)	kinase	CCND1,COL4A1,CXCL2,ETV6,GINS1,HBD,HS1BP3,INSM1,IRF4,ITGA4,ITGA5,ITGB1,MAP4K1,PDGFA,PIM1,SFXN4,SORD,SRM,STC2,TTC27
miR-140-5p (and other miRNAs w/seed AGUGGUU)	0.000751		mature microRNA	ADAMTS5,CXCL12,IGFBP5,VEGFA
SULF1	0.000751	360 (15)	enzyme	ADAMTS5,CCND1,COL2A1,MMP13
INSR	0.000756	492 (23)	kinase	ALPL,Ang4,ARHGDIA,ATP2B1,CCL2,CCND1,CD83,CDKN1A,CDX2,COX4I1,CRY1,CTSB,CYC1,DEK,DHCR7,FBLN1,FLNC,FOXC2,GBX2,GPAM,HMGCR,HOXB1,HOXB7,HOXB9,HSD17B4,IDH3A,IGF1R,IL10,INSIG1,ITGA5,LCP1,LHX1,MVK,NDN,NDUFA3,NDUFA4,NGF,NOS3,OTX2,PDCD1,PHLDA2,PIM1,PRKCQ,RRM1,SALL4,SFRP2,SLC25A4,SLC27A4,SMAD4,SUCLA2,TNFRSF1A,TNNI1,UQCRC2
AR	0.000758	515 (22)	ligand-dependent nuclear receptor	ABCG1,ADCYAP1,B4GALNT1,BUB1,CA4,CAST,CCND1,CDH11,CDH2,CDKN1A,Cdkn1c,CITED4,COX4I1,CRISP1,CXCL12,CXXC5,CYC1,DHCR7,DNAJB9,DYRK1A,EPAS1,FABP5,GADD45G,GDAP1,GDNF,HMGCR,HOPX,IGF1R,IGFBP5,JAM3,KRT14,LMAN1,MICALL2,MMP13,MRAS,MRPL33,MYL3,MYOT,NOS3,NPC1,NPR3,NR3C1,NR5A1,PCBD1,PDGFA,PDIA5,PENK,PGC,POMT2,S1PR3,SCN9A,SERPINA5,SLC26A7,SLCO3A1,SNAI1,SNAI3,SRD5A2,TIMP3,TMPRSS2,TNFAIP2,TNFSF11,TPD52L1,TRIP6,UQCR…
FASN	0.000776		enzyme	ABCG1,ACACA,CDH2,CRISP1,ELOVL6,GPAM,IL10,LRRK2,MLYCD,MRAS,PON1,SFRP2
SHH	0.000798	448 (21)	peptidase	BMP2,CCND1,CCNE1,DAAM1,DTX1,FOXC2,GATA2,GBX2,GDNF,HES5,IGFBP5,IL10,LHX3,LMX1A,MSX1,NKX2-5,NOS3,NR2F2,OTX2,PYCR2,RPA2,SFRP1,SFRP2,SRM
ROCK2	0.000805	265 (10)	kinase	APP,ELOVL3,FABP5,IRF4,MAF,MYF6,PDCD1,PRKG1,RORC,S100A8,SPINK5
ETV5	0.000828	210 (7)	transcription regulator	CCND1,CDH2,CHI3L1,CLDN4,COL4A3,CXCL12,HOPX,ITGA5,ITGB1,KRT7,MAF,MLC1,SFTPB,TIMP3,VEGFA
IL6R	0.000835	392 (17)	transmembrane receptor	CCL2,CCNE1,CDKN1A,COL2A1,CTSB,CXCL2,IGFBP5,IL10,MMP13,NOS2,PENK,TNFSF11,TRH,VEGFA
NFKB1	0.000867	389 (12)	transcription regulator	APP,BIRC3,BLK,BMP2,CASR,CCL2,CCND1,CD83,CDKN1A,CHI3L1,COL2A1,CRMP1,CTCF,CTSB,CXCL2,DTX1,EPAS1,FGG,GATA3,GRK5,HES5,IL10,IRF4,MAP3K8,MMP13,NOS2,PDGFA,PIM1,PRKACA,PTX3,SLC25A4,TLR9,VEGFA
KAT5	0.000888	340 (17)	transcription regulator	CACNB2,CCND1,CDKN1A,CHRM1,COL2A1,FGF20,GPAM,GPC5,IGFBP5,IL10,MAPT,MICALL2,POLI,PSMC4,PSMD6,SRF
PTEN	0.000893	476 (20)	phosphatase	ABHD4,ACACA,AGPAT4,ARHGDIA,BACE2,CCND1,CCNE1,CDH2,CDH5,CDK6,CDKN1A,CHD1,CNNM4,CTSB,CXCL2,CYB561,DTX1,DYRK1A,ELOVL6,EPAS1,ETV3,FGF20,GATA2,GATA3,GMDS,GPR61,GPRC5C,HMGCR,IBA57,IDH3A,IGF1R,IGFBP5,IL10,ITGB1,LHPP,LRRFIP1,LY6E,MACROH2A1,MAPK8,MFAP3L,NDN,NKX2-5,NOS2,NR2F2,NR3C1,PERP,PFKFB3,PIM1,PKM,PRKCB,RAMP3,RRM1,SCTR,SFRP1,SFTPB,SLC26A7,SLCO2B1,SMAD4,SNAI1,SORD,SPRY2,STAT5A,SUCLA2,VEGFA,XRCC5
KLF5	0.00092	404 (19)	transcription regulator	ALPI,CCND1,CD34,CDH2,CDKN1A,CITED4,CXCL12,EPAS1,JAZF1,KRT8,NEGR1,PDGFA,PIAS1,S100A9,SLC35F6
CTBP1	0.000936		enzyme	ACKR3,CDKN1A,CYP26B1,DHCR7,DKK1,HMGCR,IL10,KRT8,NPC1,SPRY2
Ptprd	0.000991	229 (7)	phosphatase	CCL2,CDKN1A,CXCL14,GADD45G,IGFBP5
COL9A1	0.000991		other	COL12A1,COL2A1,COMP,MATN1,THBS4
GATA6	0.00101	247 (10)	transcription regulator	ACO1,BMP5,CALML4,CD163,CDKN1A,CDX2,CNFN,COL4A1,CYP19A1,CYP21A2,EMX2,GBX2,GPI,IL10,KRT14,KRT7,LHX5,LRRFIP1,MYH11,NDUFA3,NOS3,OTX2,RBPJL,SLC9A3,SUCLA2
FOXC2	0.00105	235 (7)	transcription regulator	ALPL,AMBN,CDH2,COL2A1,DKK1,HES5,ITGBL1,MMP13,OOEP,SATB2,SLC35F3,SNAI1,TNFSF11,VILL
TNFRSF1A	0.0011	324 (14)	transmembrane receptor	BACE1,BIRC3,CCL2,CD83,CDH2,CDKN1A,CXCL2,DIO2,E2F8,GATA3,IL10,IL17F,LBP,MMP13,NOS2,PDGFA,PIM1,RORC,TMCC2,TNFRSF1A,VEGFA
DLL1	0.00112	257 (13)	enzyme	CDH2,CDKN1A,GATA2,GATA3,HES5,IL10,MYH11,RORC
WT1	0.00116	489 (22)	transcription regulator	ASNS,CAPRIN1,CCL2,CCND1,CCNE1,CDC73,CDKN1A,CHAF1B,COL4A1,CYP19A1,DYRK1A,EXT2,GPC5,IGF1R,IL10,LMAN1,MAPK8,MMP13,NPHS1,NR5A1,NRAP,NTRK2,PDGFA,RAB40C,SRSF6,TARDBP,TIMP3,VEGFA,ZNF280B
miR-17-5p (and other miRNAs w/seed AAAGUGC)	0.00117	307 (7)	mature microRNA	APP,BMP2,BNIP2,C1QTNF1,C9orf152,CCND1,CCNE1,CDKN1A,HIPK3,ITGB8,MMP13,OLFML1,S1PR1,VEGFA
IFN alpha/beta	0.00117	402 (15)	group	BID,CCL2,CCRL2,CD83,CXCL14,IL10,IL20RB,LY6E,NOS2,RSAD2,TLR3,TLR5,TNFSF13B
MEF2A	0.00117		transcription regulator	AQP4,ARHGAP20,ARHGEF19,CHRDL2,GATA2,GATA3,IKZF1,ITGA7,NOS2,OAS1,PKNOX2,RSAD2,SOST
KAT2A	0.00123	434 (17)	enzyme	ADAM12,ADAMTS5,BNIP3,CCND1,CCNE1,DBX2,DNAJB9,DUSP4,FABP5,GATA2,GBX2,HES5,HNRNPU,MITF,PDGFA,PROM1,RANBP1
PITX2	0.00124	422 (21)	transcription regulator	CCND1,CDH2,FOXC2,GAD1,GATA2,ITGB1,KCNJ11,KCTD1,LHX3,MSC,NR5A1,NXN,OXNAD1,PYCR2,SNAI1,SOD1,TBX2,TBX5
IL1A	0.00124	335 (12)	cytokine	ADAMTS5,APP,BIRC3,CCL2,CCL8,CD83,CDKN1A,CXCL12,CXCL2,IFNGR1,IGFBP5,IL10,ITGA5,ITGB1,MMP13,NGF,NOS2,NR2F2,NR3C1,PDGFA,PTX3,RHCG,S100A8,S100A9,SERPINB4,TNFSF11,TRH,ZC3H12A
ANGPT1	0.00125	394 (20)	growth factor	ADAMTS5,ADAMTS9,CCL2,CCND1,CDH5,DUSP4,ITGB1,NOS3,VEGFA
Nfat (family)	0.00125	438 (15)	group	CALCR,CCL2,CCND1,DAAM1,DOCK10,EHD4,IL10,IRF4,LBH,MB,NUS1,PDCD1,PDGFA,RHOJ,TNNI1
NOG	0.00127	366 (19)	growth factor	ASIP,BMP2,CD2,CXXC5,MITF,MMP13,SOST,TNFRSF1A,TNFSF11,VEGFA
SNCA	0.00127	464 (18)	enzyme	AJAP1,ANKRD55,ARHGEF28,CBLN4,CCL2,CHL1,CHRNA4,CTSB,DNAJB9,DNAJC12,DNM1,DPP10,ERCC6,FAM107A,GDNF,GLRA1,GRIN2B,HES5,KCNJ11,KLHL1,LRRK2,MAPT,MTMR10,NEUROD6,NLRP3,NOS2,NTN1,PBX1,PCDHA13,PDIA5,PTK2B,RSAD2,SOD1,SORCS1,SORCS3,SV2B,SV2C,TMEFF2,YWHAE
IL15	0.00128	441 (17)	cytokine	APBA1,CAMK2D,CCL2,CCND1,CD2,CD53,CD55,CD83,CDK2AP1,CDK6,CDKN1A,CHRNA7,CXCL12,CXCL2,DYRK1A,EIF4E,EPHB1,FHIP2A,FMO3,GATA3,GCNT1,GPI,IGF1R,IL10,IL17F,ITGB1,LAT,MACROH2A1,MAF,NOS2,PDCD1,PFDN4,PFKFB3,PFKP,PIM1,PKM,PRKACA,RPIA,S1PR1,SORL1,TNFRSF1A,TNFRSF25,TNFSF11,TNNI1,VEGFA
mir-455	0.00129		microRNA	APP,CCND1,HIF1AN,NDN
PPM1A	0.00129	430 (22)	phosphatase	CDKN1A,ITGA5,ITGB1,MMP13
FMR1	0.00131		translation regulator	APP,CELF4,DNM1,EEF2,GABRA5,GAP43,GRIN2B,IGFBP4,MRPL22,NDN,NPEPL1,PCDH10,PCDH8,PFKP,PRKACA,PTK2B,RPRM,SNAP91,ST3GAL6,SV2B
PRKCA	0.00134	420 (18)	kinase	APP,CCL2,CCND1,CCNE1,CD55,CDKN1A,CHRND,CTSB,CXCL2,DTX1,INSIG1,NOS2,PHLDA2,RSAD2,S100A8,S100A9,VEGFA
IGF1	0.00137	507 (23)	growth factor	ACACA,APP,AQP4,ATL2,BIRC3,BMP2,CCND1,CCNE1,CDKN1A,COL2A1,CTSD,CYFIP2,CYP19A1,EIF4E,EPAS1,ETV6,FBLN1,FOXC2,GADD45G,GAP43,GATA2,GDF10,GDNF,GHRHR,GRIN2B,HMGCR,HOPX,HOXA5,HSPA4,IGF1R,IGFBP4,IGFBP5,IL10,ITGA5,MAPT,MMP13,MMP16,MYH11,NOS2,NR3C1,NR5A1,NTN1,NTRK2,PENK,PIM1,PKM,Rcan1,SLC2A8,SRM,TBX2,TMEFF2,TNFSF11,TSHR,VEGFA,VWF
MTOR	0.00137	415 (18)	kinase	ACACA,ATP2B1,BNIP3,CCL2,CCND1,CCNE1,CDKN1A,COX4I1,CTCF,CTNND1,CXCL2,EPAS1,FABP5,GAP43,GATA3,IL10,MAPT,MB,MLYCD,NOS2,OAS1,PFKP,PIAS1,PIM1,PKM,RORC,RPL12,S1PR1,SGCA,SLC12A2,SOD1,TLR5,TMPRSS2,TNFRSF1A,TNFRSF25,UQCRC2,VEGFA
APOE	0.00137	484 (18)	transporter	ADAMTS5,ADGRB1,APP,CCND1,CSF2RB,CTSB,CTSD,Cyb5r3,DAGLA,DYRK1A,FABP5,GATA3,GJD2,GRIN2B,HABP2,HMGCR,IGF1R,IL10,ITGA5,LARGE1,MAPT,NOS2,NOS3,PRKCB,PRKCQ,PRKRIP1,PSMC4,PTP4A3,PTX3,S100A8,S100A9,SCTR,SLC27A4,SMARCD1,SOD1,TNFRSF1A,TREM2
FOXO1	0.00138	489 (20)	transcription regulator	ACACA,AGXT,ANXA3,APOA5,BID,BIRC3,BNIP3,CCND1,CDH5,CDKN1A,Cdkn1c,COL2A1,COL4A1,COMP,DAPK1,DIO2,ELOVL6,ELOVL7,FABP5,GATA2,GFPT2,GPAM,GPI,HMGCR,IGF1R,IGFBP7,IKZF1,LCP2,MB,MRPS22,MYL3,NDN,NDUFA4,NOS3,NPC1,PDCD1,PIK3C3,Rcan1,RPIA,S1PR1,S1PR3,Slc25a1,SMAD4,SOD1,SPRY2,TIMM50
VDR	0.00138	431 (21)	transcription regulator	ACACA,ACE,AGTR1,ATP2B1,BMP2,CASR,CCND1,CDKN1A,CHAF1B,COL4A1,CYP19A1,CYP24A1,ELOVL3,FGG,GADD45G,GATA3,IGFBP5,LBH,MYH3,NGF,NOS3,NPHS1,S100A8,S100A9,SLCO1B3,SSX2IP,TMPRSS2,TNFSF11,VEGFA
IL5	0.00141	489 (20)	cytokine	ASNS,ASS1,BNIP3,CA4,CCL2,CCNE1,CCRL2,CD55,CDKN1A,CRELD2,CSF2RB,CTSC,GADD45G,GPAM,HMGCR,IL10,KCNAB2,LCP2,LUM,NABP1,NOS2,PCP4,PFKP,PIM1,PKM,PPIF,PSAT1,QSOX1,RPN1,SFPQ,SLC7A5
KIF1B	0.00141		transporter	CCND1,Cdkn1c,EPAS1,GATA3,NEFL
FOXO4	0.00144	341 (10)	transcription regulator	ACACA,ANXA3,BNIP3,CCND1,CDH5,CDKN1A,COL4A1,COMP,ELOVL6,ELOVL7,FABP5,HMGCR,IGFBP7,LCP2,S1PR3,VEGFA
GPD1	0.00144		enzyme	ALPL,APP,ASNS,CCND1,CHRNA4,CRYBG2,ELOVL3,ELOVL6,FMO3,MMEL1,NOL3,PFKFB3,PSAT1,PTK2B
JAG1	0.00146	446 (18)	growth factor	CCND1,CDKN1A,CLDN4,CYP19A1,DTX1,DUSP10,DUSP2,GATA2,MYH11,NR2F2,SNAI1,TIMP3
SFRP1	0.00147	351 (17)	transmembrane receptor	ACACA,APP,BACE1,CCND1,DKK1,ELOVL6,GATA3,SDC2,SFRP1,TTYH1
ITGA9	0.00152	279 (14)	other	CDH11,CDH2,CXCL12,CXCL14,SNAI1,TNFSF11
HGF	0.00153	396 (13)	growth factor	ABCC6,ACKR3,ANGPT4,ANP32A,ASNS,BIRC3,BMP2,BUB1,CALCR,CCL2,CCND1,CDKN1A,CHRNB2,COL2A1,COL4A1,COPB1,CRY1,CUL2,CXCL2,DUSP4,DYRK1A,GRK5,HOMER1,IGFBP4,IL10,INSIG1,ITGB1,ITGB8,LGMN,MAP3K8,MMP13,NOS2,NOS3,NPC1,PDGFA,PEX5,PHLDA2,PIM1,RIN1,S100A9,SFRP1,SNAI1,SPRY2,STK10,TIMP3,TNFAIP2,TNFRSF1A,VEGFA
IL10	0.00158	387 (17)	cytokine	BMP2,CCL2,CD163,CD2,CD55,CD83,CDK6,CDKN1A,CSF2RB,CTSB,CTSC,CTSD,CXCL12,CXCL2,E2F8,FAAH,HCK,IGFBP4,IL10,IL17F,ITGA4,LGMN,LY96,LZTS1,MAF,MAP3K8,NOS2,NOS3,NPHS1,PDCD1,PTPN1,PTX3,S100A8,S100A9,SHB,SLC7A5,TLR3,TLR5,TLR9,TNFRSF1A,TNFSF11,TNFSF13B,TUBB4B,VEGFA,XCL1
WNT1	0.00159	350 (19)	cytokine	CCND1,CDKN1A,Cdkn1c,DKK1,DKK2,EIF4E,GADD45G,HES5,IGF1R,LBH,LMX1A,LY6E,MRAS,OTX2,SNAI1,STAT5A,TLX3,TREM2
PTK2	0.0016	405 (20)	kinase	BIRC3,CCND1,CDH5,CDKN1A,ITGA5,KRT14,KRT8,PRRX1,PTK2B,SNAI1,TIMP3
NRG2	0.0016		growth factor	BNIP3,CAPN1,GAD1,GRIN2C,NR5A1,PAFAH1B1,PDGFA,PLG,PRKACA,TNFRSF25,VEGFA
KMT2A	0.0016	217 (5)	transcription regulator	CDKN1A,DUSP10,EML5,EPHB3,FOXC2,HOXA5,HOXB7,IGFBP4,MKX,PBX1,PROM1,SATB2,SIGLEC10,ZMAT4
USF1	0.00165		transcription regulator	APOA5,CD2,CHI3L1,CYP19A1,GATA3,GATA5,GPAM,MS4A1,NR5A1,PRKG1,RORC,TBX2,XCL1
HDAC2	0.00165	459 (22)	transcription regulator	ASCL2,CCND1,CD34,CDKN1A,COL2A1,COMP,DKK1,FAM107A,ITGB8,LAT,MMP13,MMP16,NOS2,NR3C1,PRIM2,RORC,S100A9,SFRP1,SIX3,STMN2
VCP	0.00168	450 (21)	enzyme	CCL2,CDKN1A,ERCC6,NCL,NOS2,TMPO,TNFSF13B
MAPK3	0.00168	405 (18)	kinase	ACE,CCND1,CDH5,CDKN1A,CYP24A1,DUSP4,HOMER1,IL10,ITGB1,NOS3,PIAS1,SOD1,SRF,TNFSF11,VEGFA
IGFBP2	0.00169	451 (20)	other	CCL2,CCND1,CDH5,CHD9,ELOVL6,IGFBP4,ITGA5,MMP13,NUP210,SI
SMAD1	0.00172	421 (22)	transcription regulator	ALPL,CDKN1A,COL2A1,COL4A1,CXCL2,GDNF,NKX2-5,PDGFA,VEGFA
SOX9	0.00174	431 (23)	transcription regulator	CBLN4,CDH2,CDKN1A,CDX2,COL2A1,COMP,CYP26B1,DCT,GDF10,ITGB8,LBP,MITF,MYH11,NR5A1,PDGFA,SMPD3,VEGFA
SLC25A13	0.00177		transporter	ALPL,APP,ASNS,CCND1,CHRNA4,CRYBG2,ELOVL3,ELOVL6,FMO3,MMEL1,NOL3,PFKFB3,PSAT1,PTK2B
Pkc(s)	0.00181	417 (17)	group	ACO1,APP,CCL2,CD55,CDKN1A,CDX2,CRHR1,CTSB,CYP19A1,CYP24A1,ELAVL4,GAP43,HMGCR,IL10,ITGA5,ITGB1,KRT8,MMP13,MS4A1,NOS2,PON1,PTPRE,S100A8,STC2,VEGFA
SGK1	0.00182		kinase	CDK6,CDKN1A,CLCN2,GRIN2B,HES5,KCNA2,KCNA5,KCNJ1,KCNQ3,SLC12A3,SLC9A3
Hif1	0.00185	398 (14)	complex	BNIP3,CD83,CDKN1A,GPI,HIF3A,KCNA2,NMBR,NOS2,PKM,S100A8,SOST,VEGFA
NGFR	0.00194	472 (20)	transmembrane receptor	APP,CCND1,CCNE1,DHCR7,DRD2,GRIN2B,IL10,NGF
LMX1B	0.00195		transcription regulator	COL2A1,COL4A3,GBX2,NDUFA3,NDUFA4,PTX3
HTATIP2	0.00195	373 (15)	transcription regulator	ADGRB1,CCND1,CDH2,PKM,SNAI1,VEGFA
MGAT5	0.00195	399 (19)	enzyme	ASCL2,CDH2,ITGA5,ITGB1,PROM1,SNAI1
SP7	0.00195		transcription regulator	ALPL,MMP13,SATB2,SOST,TNFSF11
Muc1	0.00198	290 (7)	transmembrane receptor	CCND1,CXCL2,PDGFA
CLDN2	0.00198	317 (16)	other	CCND1,ITGA5,ITGB1
NKX2-1	0.00202		transcription regulator	ADCYAP1,CA4,CHRNA7,CYGB,DIO2,EPHB1,EPHB3,HCK,MAPT,MLC1,MYH11,Nes,PARD6B,PON1,QSOX1,RBPJL,SFTPB,SLCO1B3,SNAI1,TOX,TSHR,VEGFA
Mapk	0.00203	411 (18)	group	ADAM12,APP,CCL2,CCND1,CDKN1A,CHRNB4,CLDN4,ITGA4,MMP13,NOS2,NR3C1,S100A8,SNAI1,SOD1,VEGFA
RHOA	0.00203	401 (19)	enzyme	CCND1,CCNE1,CDKN1A,CTSD,GATA3,ITGB1,ITGBL1,MMP13,NOS2,NOS3,PDCD1,PRKG1,RORC,SDC2,SRF
DBH-AS1	0.00204	279 (12)	other	CCND1,CCNE1,CDK6,CDKN1A
mir-31	0.00206		microRNA	APP,DKK1,HIF1AN,ITGA5,NOS3,SATB2,SOST
MECOM	0.00206		transcription regulator	CDKN1A,Cdkn1c,GADD45G,GATA2,PBX1,RPTOR,TCF4
NPPA	0.00206	515 (19)	other	CCND1,CCNE1,Cdkn1c,IL10,NOS2,NPPC,NPR3
REST	0.00222	336 (10)	transcription regulator	ASCL2,CHRNB2,CXCL12,GAD1,GAP43,GJD2,GLRA1,GRIN2B,INA,KCNAB2,KCNQ3,LHX5,Nes,NTRK3,OPRM1,PENK,SCTR,SNAI1,STMN2,TSPAN14
CEBPD	0.00223	457 (19)	transcription regulator	ASNS,AURKC,CCND1,CDC27,CDKN1A,CYP19A1,IGFBP5,IL10,MITF,MMP13,NGF,NOS2,PDGFA,TLR9,TNFSF11
RARB	0.00228	289 (7)	ligand-dependent nuclear receptor	Ang4,CARD9,CCNE1,CDH5,CDKN1A,CXCL12,CXCL2,CYP26A1,CYP26B1,DRD1,DRD2,GAP43,HOXA5,HOXB7,NTN1,OTX2,Pga5,SALL4,Tdh,VEGFA,ZMAT4
NRG1	0.00229	447 (20)	growth factor	BNIP3,CAPN1,CCND1,CCNE1,CDC42EP1,CDKN1A,CDX2,CHRND,COL4A3,DAD1,DUSP4,FABP5,GAD1,GATA2,GPI,GRIN2C,HMGCR,IL10,MAF,MITF,NKX2-5,NR5A1,PAFAH1B1,PDGFA,PLG,PRKACA,SNAI1,TNFRSF25,VEGFA
FOXP1	0.0023	163 (7)	transcription regulator	CDKN1A,CNTN6,FGF20,GAP43,GNG7,IRF4,NKX2-5,PCDH10
CITED2	0.00232	413 (16)	transcription regulator	ATXN7L1,CCL2,CDX2,CUL2,CXCL2,FOXC2,FUT8,HOPX,IRF9,ITGA4,LCP2,MMP13,NOS2,NR5A1,OAS1,PCMTD1,PFKFB3,PIM1,RAPGEF2,RSAD2,ST6GALNAC4,TAGAP,UBD,VEGFA,ZNF800
FGF7	0.00233	383 (20)	growth factor	ADSS2,CCND1,CDKN1A,CLCN2,FABP5,LPCAT1,MMP13,S100A8,SFTPB,SI,SPRY2,VEGFA
LDB1	0.00235		transcription regulator	ADAMTS9,ASIP,ATP8A2,CARD9,CD34,CD53,CDH5,CDKN1A,CLDN4,CYFIP2,ETV3,FBLN1,HOXA5,HS1BP3,MAP3K8,MITF,PBX1,PCBP3,PSTPIP1,RAPGEF2,RRAD,SFRP1,SFRP2,SIX3,SPRY2,STAT5A,STX7,TCF12,TLR9,UBQLN3
HDAC3	0.00238	461 (22)	transcription regulator	BIRC3,BMP2,CCND1,CD34,CD55,CDH2,CDKN1A,CXCL2,ELOVL6,GPAM,NOS3,TBX2,TBX5,TLR9
IRS1	0.00243	472 (20)	enzyme	ACACA,BUB1,CCND1,COL4A1,COL6A1,GATA3,GLRB,HMGCR,IGFBP4,NDN,PDGFA,SFRP2,SNAI1,TNNI1,TRPC3,UCK1,VEGFA
SULF2	0.00247	471 (17)	enzyme	ADAMTS5,CCND1,COL2A1,MMP13,PDGFA,PIM1
FOXF1	0.00247		transcription regulator	CCND1,CCNE1,CDK6,CDKN1A,ITGA5,MYH11
P2RX7	0.00247	275 (15)	ion channel	CAPN1,CCL2,NLRP3,NOS2,TNFRSF1A,TNFSF11
SPP1	0.00247	473 (23)	cytokine	CCL2,CCND1,CCNE1,CD163,CDH2,CDKN1A,CXCL12,CXCL2,DHCR7,HMGCR,IL10,INSIG1,MMP13,NDUFS4,NOS2,NOS3,PDGFA,SLC35C2,SNAI1,TNFSF11,UQCRC2,VEGFA
LMO2	0.00247	90 (3)	transcription regulator	ADAMTS9,ASIP,ATP8A2,CARD9,CD34,CD53,CDH5,CDKN1A,CLDN4,CYFIP2,ETV3,FBLN1,GATA3,HOXA5,HS1BP3,MAP3K8,MITF,NDN,PBX1,PCBP3,PSTPIP1,RAPGEF2,RRAD,SIX3,SPRY2,STAT5A,STX7,TCF12,TLR9,UBQLN3
MYOD1	0.00253	428 (18)	transcription regulator	ACACA,ASB2,ASS1,CCL2,CCNE1,CDKN1A,CDX2,CHRND,COL4A1,CXCL14,DYSF,GADD45G,HIPK3,IGFBP5,ITGA7,LZTS3,MSC,MYF6,MYH3,Nes,PDGFA,PRKACA,SDC2,SGCA,SLC12A2,TNNI1,TROAP
Collagen type I (complex)	0.00261	379 (21)	complex	APP,CCND1,CD83,CDH2,CDX2,F13A1,ITGB1,MMP13,NOS3,PRRX1,SI
miR-29b-3p (and other miRNAs w/seed AGCACCA)	0.00262	274 (11)	mature microRNA	ADAMTS15,BACE1,CCND1,CDH2,CDK6,COL4A1,COL5A3,DUSP2,INSIG1,KCTD3,PDGFA,PPM1D,PTP4A3,VEGFA
CYP1A1	0.00262		enzyme	ANXA3,CCND1,CHRNA4,CTTN,CYP26A1,HOXB9,INSC,KRT7,MAPT,NEFL,PTP4A3,ST3GAL4,TMPO,TRPM8
Hmgb1	0.00263	333 (15)	transcription regulator	CCND1,CDKN1A,IL10,NEFL,NOS2
HBP1	0.00263	333 (12)	transcription regulator	CCND1,CDKN1A,CTSB,PIM1,PKM
FN1	0.00264	335 (17)	enzyme	ACE,APP,BIRC3,CALCR,CCL2,CCND1,CCNE1,CD83,CDH2,CDK6,CDKN1A,CHRNB4,CTSD,CXCL2,ITGA4,ITGA5,ITGB1,KRT7,MAPK8,MMP13,NOS2,SNAI1,TCF4,TNFAIP2
CHUK	0.00264	390 (12)	kinase	ACKR3,BMP2,CCL2,CCND1,CDKN1A,CLDN8,CTSB,CXCL12,CXCL2,FOXC2,GRIN2B,IL10,MMP13,NGF,PCDH7,PTX3,SFRP1,SMOC2,SNX10,TIMP3,TLR3,TNFAIP2,TNFSF13B,VEGFA
INHBA	0.00265	430 (21)	growth factor	ACVR1,ATXN7L1,BMP2,CCL2,CDH2,CDKN1A,CLASP2,CYP19A1,DTNA,F13A1,HIC2,IL10,KCMF1,LHX1,MAF,NKX2-5,NR5A1,S100A8,S100A9,SMARCD1,TMEFF2,VANGL2,VEGFA
POU4F1	0.00267		transcription regulator	ADCYAP1,AJAP1,CDKN1A,CHRNB4,DMRTA2,GATA3,GBX2,INA,IRX6,KCNIP1,LHX1,MSC,NTRK2,NTRK3,SCN9A
HEY2	0.00271	156 (7)	transcription regulator	ALPL,BMP2,MYH11,NKX2-5,NR2F2,TBX2,TBX5,XCL1
MED1	0.0028	493 (23)	transcription regulator	ACACA,AGPAT2,CCND1,CCNE1,CDKN1A,CYP24A1,DYSF,EDF1,EPHA3,GPAM,HSD17B4,IKZF1,INSM1,IRF4,MB,NCL,NR3C1,PIM1,PRKCH,SALL4,Slc25a1,STC2,TNNI1,TRPM8
CAV1	0.00288	393 (20)	transmembrane receptor	Ang4,CCND1,CCNE1,CDKN1A,CLDN8,CTSD,GRIN2B,IL10,KRT7,KRT8,NOS2,NOS3,NTRK2,PROM1,SLC12A2,SMAD4,SNAI1,ST6GALNAC4,TNFRSF1A
COPS5	0.00289	345 (11)	transcription regulator	BLCAP,BRF2,BUB1,CCNE1,CDKN1A,COQ8A,CTSD,CUL1,DIAPH3,EDF1,GINS1,GTF3C5,HNRNPU,MRAS,NCL,NINJ1,PERP,POLR2J,RAB40C,RPA2,SLC12A2,SLC7A5,TAF1C,TMPO,TROAP,WRN
PGR	0.00293	588 (20)	ligand-dependent nuclear receptor	BIRC3,BUB1,CCL8,CCND1,CDKN1A,COL6A1,CTSD,CYP19A1,EPAS1,GATA3,IGFBP5,ITGB1,NPC1,OAS1,PDGFA,PFKFB3,PFKP,PLCL2,PPIF,PPM1H,PRKCH,PRRX1,RSAD2,S100A8,SERPINA5,SLC31A2,SLC7A5,SPRY2,ST3GAL4,STAT5A,TNFSF11
USF2	0.00294		transcription regulator	APOA5,CD2,CHI3L1,CYP19A1,EIF4E,GATA3,LGALS3BP,NR5A1,PRKG1,RORC,XCL1
UPF2	0.00302		other	BMP5,CACNB2,CAMK2N1,CYFIP2,KHDRBS3,RERGL,TFR2
APOL1	0.00306		transporter	CXCL2,IFNGR1,NLRP3,UBD
ATP7A	0.00306	302 (11)	transporter	ADCYAP1,APP,CCL2,VEGFA
CYBA	0.00306	362 (11)	enzyme	CDKN1A,EPAS1,PIM1,VEGFA
MSX1	0.00309		transcription regulator	BMP2,CDKN1A,COL2A1,MSX1,MYF6,SFRP1
COMMD1	0.00309	310 (7)	transporter	BIRC3,BNIP3,PFKFB3,PFKP,STC2,VEGFA
TRPS1	0.00309		transcription regulator	ALPL,BMP2,BUB1,DKK1,MMP13,PHOSPHO1,SEMA6A,SMPD3,SNAI1
AVP	0.00309	484 (23)	other	CCL2,CCND1,CRHR1,GATA2,KCNJ1,NGF,NOS2,NOS3,RRM1
IGF2	0.00315	506 (24)	growth factor	ARHGDIA,BMP2,CCND1,CDKN1A,Cdkn1c,CRY1,DHCR7,ELOVL6,IGF1R,IGFBP4,IGFBP5,IL10,ITGA5,NGF,NOS2,PIM1,PRKCQ,RRM1,SFTPB,VEGFA
MSX2	0.00317	304 (13)	transcription regulator	ALPL,AQP4,CCND1,CDH2,DKK1,KRT84,MSX1,SIX3
VEGFA	0.00324	361 (18)	growth factor	ACE,ANP32A,BMP2,CCL2,CCND1,CCNE1,CCRL2,CD34,CD55,CD83,CDH5,CDKN1A,CTSB,CXCL12,CXCL2,DUSP4,IGFBP4,IGFBP5,IL10,ITGA4,ITGB1,NOS2,NOS3,NPHS1,NR2F2,PDCD1,PIM1,SFTPB,VASH1,VEGFA,XCL1
FKBP10	0.00327		enzyme	C1QTNF1,CHI3L1,COL12A1,COL2A1,COL6A1,CSGALNACT1,LBP,MMP13,NGF,SNAI1
KLF4	0.00329	441 (18)	transcription regulator	ACVR1,ALPI,ALPL,BMPER,CCL2,CCND1,CD34,CDKN1A,CDX2,CNFN,CYP26A1,DUSP4,EMX2,EXT2,GBX2,IL10,KRT14,KRT7,LHX5,MMP13,MYH11,NOS2,NOS3,OTX2,PFDN4,PFKP,PRKG1,PROM1,SMAD4,TAF1C,TNFSF11,VEGFA,ZNF48
NR4A1	0.00336	421 (19)	ligand-dependent nuclear receptor	ACACA,ACO1,CCND1,CDH5,COL6A1,CTNND1,CXCL12,DAPK1,GPI,HMGCR,IDH3A,IL10,ITGB1,KRT8,LIPC,LY6E,MAPK8,MMP13,NDUFA10,NDUFA3,NDUFS6,NOL3,NOS3,PDCD1,PRPS1L1,RAMP3,RASSF4,RPIA,SLC39A11,SUCLA2
CCR2	0.00346	466 (19)	G-protein coupled receptor	APP,B3GAT2,CCL2,CD163,COL12A1,COL4A1,COL6A1,CXCL12,CXCL2,F13A1,FBLN1,IL10,IL17F,LUM,MMP13
PPP4R3B	0.00347		other	GSX1,LMX1A,MYT1L,OTX2,SIX3
INSIG2	0.00347		other	ACACA,ELOVL6,GPAM,HMGCR,INSIG1
NFATC2	0.0036	387 (16)	transcription regulator	CCNE1,CD83,CDH2,CDKN1A,COL2A1,CXCL2,GATA3,IKZF1,IL10,IL17F,IRF4,MAF,MITF,PDCD1,PTPN1,RORC,RSAD2,SLCO3A1,SNAI1,STAT5A,TCF4,TLR3,TNFSF13B
Secretase gamma	0.0036	409 (19)	complex	APP,CD83,DTX1,HES7,IL10,IL17F,RORC
CYRIA	0.00362		other	ITGA5,ITGB1
PGC	0.00362		peptidase	PGC,SFTPB
RTN3	0.00362	283 (7)	other	APP,BACE1
SLC9A6	0.00362		transporter	APP,NTRK2
NAT8	0.00362		transcription regulator	APP,BACE1
ACER3	0.00362		enzyme	ACER2,CDKN1A
BACE1-AS	0.00362		other	APP,BACE1
RAC3	0.00362	281 (7)	enzyme	CCND1,SNAI1
CCNDBP1	0.00362		other	CCND1,MKX
ITM2B	0.00362	357 (10)	other	APP,BACE1
MTHFR	0.00362		enzyme	APP,NOS3
DPH1	0.00362		other	CCND1,EEF2
Klf16	0.00362	284 (7)	transcription regulator	DRD1,DRD2
NAT8B	0.00362		enzyme	APP,BACE1
CHRNB2	0.00362	136 (5)	transmembrane receptor	CHRNA4,CHRNB2
Mir23a/b/c	0.00362		group	SEMA6A,SPRY2
MMP2	0.00368	465 (18)	peptidase	BMP2,CCND1,CDKN1A,CITED4,CSF2RB,CXCL12,EPHB1,HMGCR,INSIG1,PIAS1,PLG
DKK1	0.00368	430 (21)	growth factor	APP,BACE1,CCND1,CDKN1A,GATA3,IL10,LBH,MITF,NKX2-5,SOST,TTYH1
GHR	0.00369	459 (23)	transmembrane receptor	CCND1,CCNE1,CDKN1A,GHRHR,IGF1R,IGFBP4,IL10,ONECUT1,SOST,SRF
Laminin (complex)	0.0037	422 (18)	complex	APP,BIRC3,CCL2,CCND1,CDH11,ITGB1,MAPT,STMN2
RPS6KB1	0.0037	415 (19)	kinase	CCND1,CCNE1,CDKN1A,HMGCR,IL10,IL17F,MAPT,MYH11
Rhox4b (includes others)	0.00379		transcription regulator	CD34,CDH5,NKX2-5
RIC3	0.00379		other	CHRNA4,CHRNA7,CHRNB2
FGF13	0.00379	313 (13)	growth factor	CDKN1A,MMP13,VEGFA
miR-137-3p (miRNAs w/seed UAUUGCU)	0.00379		mature microRNA	CDK6,DCT,MITF
ACLY	0.00381		enzyme	ACACA,COX4I1,DCT,GPAM,IDH3A,MITF
BTRC	0.00381	439 (22)	enzyme	CCND1,CDKN1A,CHD1,CTTN,SMAD4,SNAI1
FOXF2	0.00381	355 (13)	transcription regulator	CCND1,CCNE1,CDK6,CDKN1A,MYH11,PDGFA
Gm21596/Hmgb1	0.00381	347 (17)	transcription regulator	CDKN1A,CXCL12,IL10,NOS2,PKM,PROM1
PARP1	0.00388	450 (18)	enzyme	CCND1,CD83,CDKN1A,CXCL12,DNAJC12,IL10,LGALS3BP,MITF,NOS2,OPRM1,PDCD1,PRIM2,RAPGEF4,SFTPB,SNAI1,TLR9,XCL1
RELA	0.00398	399 (13)	transcription regulator	ADAMTS5,AP1B1,APP,ASCL2,BACE1,BIRC3,BMP2,CASR,CCL2,CCND1,CDKN1A,CHI3L1,COL2A1,CTCF,CTSB,CTTN,CXCL2,CYP19A1,DIO2,DOCK8,EPAS1,GRK5,IGF1R,IL10,IRF4,KRT8,LUM,NOS2,PKM,PPM1D,PTX3,RORC,SCN9A,SMAD4,SMOC2,SNAI1,SRF,STAT5A,TLR9,TNFAIP2,TPMT,UBD,VEGFA,WASF3
TP63	0.00406	422 (19)	transcription regulator	ADAMTS9,ATG4C,CA4,CAST,CCND1,CCNE1,CDH2,CDK18,CDK6,CDKN1A,COL4A1,COL4A3,CTSD,CXCL17,CYGB,CYP26B1,DKK1,DUSP10,HES5,HSPA4,IGFBP7,IL17F,INSM1,IRF4,ITGA4,ITGA7,ITGB1,ITGB8,KRT14,KRT7,MAPK8,MLH1,MLPH,MMP13,MMP16,MRAS,NEIL2,PERP,PTPRU,RIN1,S100A8,S1PR1,SMAD4,SNAI1,TIMP3,TNFRSF1A,TRIM29,UPK1A,UPK1B,VEGFA,VILL
RORC	0.0041	318 (7)	ligand-dependent nuclear receptor	APOA5,ASNS,CXCL2,ELOVL3,ELOVL6,ELOVL7,GFPT2,GPI,HMGCR,IDH3A,IL17F,MSC,NLRP3,PKM,RORC,S100A8,S100A9,SLC15A4,SLC2A13,SLC7A5,SULT1C3,VEGFA
Lh	0.00413	513 (20)	complex	ALPL,ATP2B1,CD55,CTNND1,CYFIP2,CYP19A1,DAPK1,DHCR7,EEF1E1,EEF2,FLNC,GADD45G,GRK5,HMGCR,NOL3,NR5A1,PLCL1,PRKACA,PSIP1,PSMD1,PTPN1,PTPRE,PTX3,RPL12,RPL18A,RPRM,RPS24,SMARCD1,SRD5A2,STARD5,TBX2,TCF4,TP53I11,VEGFA
LIN28B	0.00416		other	ACACA,ASCL2,CDH2,CDKN1A,COL2A1,CTNND1,CTTN,EEF2,PROM1,SNAI1
FAS	0.00427	367 (13)	transmembrane receptor	ARFGAP1,ARHGDIA,BID,BIRC3,CAST,CCL2,CCRL2,CD48,CD83,CDKN1A,COL4A1,COL6A1,CTNND1,CXCL2,DUSP10,GADD45G,GNG7,GRK5,IL10,ITGA7,ITGB8,LAT,LUM,MMP13,NOS2,NR3C1,PHLDA2,PLCL2,PRKCB,PSTPIP1,PTPN1,PTX3,RSAD2,SORL1,TNFRSF1A,VEGFA
PAK1	0.00427	369 (21)	kinase	CCND1,CDKN1A,CTNND1,CTSD,CYP19A1,SRF,VEGFA
SST	0.00428	531 (24)	other	APP,CCND1,CCNE1,GHRHR,IGF1R,IL10,NR3C1,TOX
STAT1/3/5 dimer	0.00437		complex	CHI3L1,EPAS1,MMP13,TIMP3
TBX20	0.00437		transcription regulator	BMP10,TBX2,TBX5,XCL1
SLC29A1	0.00448		transporter	CDKN1A,ITGA5,ITGB1,PPM1D,SNRPG
CCNH	0.00448	200 (6)	transcription regulator	CDKN1A,CDX2,CTBP2,MKX,MSX1
IL17A	0.00452	402 (15)	cytokine	CCL2,CCND1,CD163,CD83,CDH2,COL2A1,CTTN,CXCL12,CXCL2,IL10,IL17F,LRRK2,MMP13,NOS2,NOS3,NTN1,RORC,S100A8,S100A9,S1PR1,S1PR3,SDC2,SLC12A3,SLC9A3,SMAD4,TIMP3,TLR3,TNFSF11,VEGFA,VWF,ZC3H12A
FOXM1	0.00461	402 (20)	transcription regulator	ACE,CAMK2D,CCND1,CCNE1,CDH2,CDKN1A,CXCL12,FZD1,ITGA5,ITGB1,MAPK8,Nes,PDGFA,PROM1,SFRP1,SFTPB,SNAI1,VEGFA
CTSS	0.00465		peptidase	BID,COL4A1,COL4A3,ITGA5,ITGA7,ITGB1
TRPC1	0.00465	388 (17)	ion channel	CCND1,CDH5,CDK6,CDKN1A,IL10,S1PR3
NFIX	0.00465	286 (7)	transcription regulator	ADAM12,CCL8,CCND1,CHI3L1,CXCL14,PDGFA
HEY1	0.00465	154 (7)	transcription regulator	BMP2,CDKN1A,Cdkn1c,MYH11,NR2F2,TBX2
LHX1	0.00481		transcription regulator	AADAT,ASS1,CXCL12,CYB561,GAD1,GCNT1,HES5,MEP1B,OTX2,PAH,PCP4,SAMD3,SFRP1,SNAI1,TRH
PLAUR	0.00494	445 (19)	transmembrane receptor	CCL2,CCND1,CDH2,CTSB,ITGB1,PLG,SNAI1,XRCC5
PRL	0.00496	459 (21)	cytokine	ANXA3,APP,CAMK2N1,CCL2,CCND1,CDKN1A,COX4I1,CTSB,CTSD,DUSP4,HIPK3,IGFBP5,IRF9,KRT14,LY6E,NOS2,NOS3,OAS1,PDIA5,PENK,PHLDA2,PIM1,RABAC1,RSAD2,SFRP2,SOD1,SRF,STAT5A,STC2,TNFSF11,TNFSF13B
CRNDE	0.00503	136 (6)	other	CDKN1A,DUSP10,DUSP4,MAP3K8,PDGFA,RIN1,VEGFA
SPDEF	0.00506	245 (10)	transcription regulator	BIRC3,CD34,CDH11,CDH2,CDKN1A,COL4A1,COL6A1,ITGA5,SDC2,SERPINE3,SMAD4
EPO	0.00519	362 (19)	cytokine	ARL6,CDKN1A,CUL1,CXCL12,FABP5,GATA2,GATA3,ITGA4,ITGB1,LCP1,LRIT1,LY6E,MACROH2A1,MLH1,NOS2,NOS3,NR3C1,PIM1,PLCB2,PLCL2,PRKCB,PRKCQ,RHAG,SOD1,SSRP1,ST3GAL4,TSN,VEGFA,VWF,WDR1
ADRB	0.00519	275 (17)	group	BNIP3,CCND1,CCNE1,CDK6,CDKN1A,CLEC4D,CXCL2,DIO2,INSIG1,LBH,NCL,NOS2,PPM1D,RAN,RSAD2,SRM,SRXN1
KMT2D	0.0052	230 (6)	transcription regulator	BEND3,CA10,CA4,CCL2,CD55,CDYL2,CTSD,DKK1,DUSP2,FAH,GPRC5C,HOPX,NEIL2,NIPSNAP3A,NPR3,PAOX,PCDH7,PRR15,S100A8,SFXN4,SH3BGRL2,SORD
OGA	0.00526	495 (23)	enzyme	ADAMTS5,ASS1,BNIP2,CAPN1,CCL2,CCND1,CD48,CD53,CD55,CDK6,CDKN1A,Cdkn1c,CSF2RB,CYFIP2,CYP4V2,DHCR7,EPHB3,FBLN1,FZD10,GADD45G,GDF10,HMGCR,IDH3A,IGFBP4,IGFBP5,IGFBP7,LIPC,MICALL2,NDUFA4,NDUFS4,NPHS1,OTX2,PIAS1,PRKG1,PROM1,SFRP5,TIMP3,TPD52L1,TRH
PRKAG3	0.00532		kinase	ACKR3,ACVR1,BACE1,CD55,CDH5,Cdkn1c,DUSP10,GADD45G,GDAP1,IGFBP5,ITIH5,NR3C1,RORC,RPL12,SELENOS,SLC25A36,SLC4A3,SORD,TMCC2
FSH	0.00534	547 (22)	complex	ADCYAP1,ALPL,APP,ATP2B1,CCND1,CD55,CDH2,CDK6,CTNND1,CYFIP2,CYP19A1,DAPK1,DHCR7,DNAJB9,FLNC,GRK5,IGF1R,IGFBP4,ITGA5,MAPT,NOL3,NOS3,NPPC,NR5A1,PENK,PKM,PLCL1,PSIP1,PSMD1,PTPN1,PTPRE,RPRM,SMAD4,SMARCD1,TP53I11,UBE2L3,VEGFA,ZNF331
DMRT1	0.00534		transcription regulator	COL4A3,DHCR7,DMRT2,DMRTA1,DMRTA2,E2F8,FOXL2,HOXB7,IGF1R,MMP16,NR5A1,PDIA5,VRK1
FOXO3	0.00537	523 (22)	transcription regulator	ACVR1,ANXA3,AQP4,BMP2,BNIP2,BNIP3,CCND1,CDH5,CDKN1A,COL4A1,COMP,CTSB,ELOVL7,FABP5,GATA2,HMGCR,IGF1R,IGFBP7,IL10,LCP2,MMP13,NOL3,NOS2,NOS3,NPHS1,PIK3C3,Rcan1,S1PR3,SMAD4,SNAI1,SOD1,TNFRSF1A,VEGFA,ZWINT
ERG	0.00556	362 (12)	transcription regulator	ARHGAP20,BIRC3,CDH2,CHRM1,CHRNB2,CHRNB4,DAAM1,DIAPH3,DOCK10,DYNC1I1,EGFL7,EPB41L3,FLNC,GATA2,IGF1R,NDN,NOS3,PIM1,RHOJ,SNAI1,SVIL,TMPRSS2,VWF,WASF3
collagen type i (family)	0.00563		group	CCL2,CDH2,CLRN3,LUM,MMP13,SNAI1
ZNF507	0.00563	268 (9)	transcription regulator	CCND1,CCNE1,CDH2,CDK6,MAP3K8,SNAI1
TFPI2	0.00563	228 (7)	other	ADCYAP1,CCND1,CDH5,CXCL2,DIO2,IL10
EGFR	0.00563	479 (22)	kinase	ACO1,ACOT7,ACVR1,ADSS2,APP,ASCL2,CCL2,CCND1,CDK6,CDKN1A,CHI3L1,CLPTM1,COL6A1,CRMP1,CUL1,CXCL12,CXCL14,CYP19A1,DUSP4,EIF4E,EXT2,GALNT18,GXYLT1,IGFBP4,IGFBP5,IL10,INSM1,LMBRD1,MMP13,NCL,NOS2,NUP210,PBX1,PKM,PROM1,PTPRE,RANBP1,RHEBL1,RPN1,SFRP1,SLC22A5,SLC7A5,SNAI1,SPRY2,ST3GAL4,TNFSF11,TTF1,TUBB4B,UQCRC2,VEGFA
BMPR1A	0.00567	377 (16)	kinase	CDKN1A,COL2A1,FGF4,GDNF,NKX2-5,PTX3,SRD5A2,TBX5
PAX1	0.00567		transcription regulator	CNFN,COL2A1,EMX2,GBX2,KRT14,KRT7,LHX5,OTX2
RMRP	0.00568	230 (7)	other	ALPL,CDKN1A,COL2A1,RSAD2,SNRPA1
HULC	0.00568		other	CDH2,CDH5,ITGB1,NOS3,SNAI1
ATF4	0.00583	427 (17)	transcription regulator	ASNS,CAST,CCL2,CD55,CDC42EP1,CDKN1A,CXCL2,EIF2S2,FAM102A,GHITM,IGFBP5,IGFBP7,IRAK1BP1,MITF,PENK,PSAT1,PTX3,SFXN5,SLC7A5,STC2,TNFSF11,VEGFA
RUNX3	0.00584	213 (7)	transcription regulator	CCND1,CDH11,CDKN1A,CDX2,CIBAR1,COL12A1,COL4A1,EXTL3,GRK5,KHDRBS3,NEGR1,PCDH7,SSX2IP,STC2,VWF,XCL1
FSHR	0.00589	287 (14)	G-protein coupled receptor	APP,CD55,CYP19A1,FABP5,LGMN,MAPT,NPR3,PDGFA,VEGFA
ELF3	0.00589	406 (17)	transcription regulator	CCL2,COL2A1,CRISP1,KRT8,MMP13,NOS2,TIMP3
MMP14	0.00589	410 (18)	peptidase	CDH2,CDKN1A,DAPK1,GAP43,IL10,NR3C1,VEGFA
PRKCQ	0.00589	378 (16)	kinase	CCND1,CDKN1A,GATA3,IL10,ITGB1,PRKCB,PRKCH
ADGRE2	0.00589		other	CCL2,CCND1,CD34,CDKN1A,COL6A1,CXXC5,ITGB8
XBP1	0.00599	270 (11)	transcription regulator	ACACA,ALG12,APP,COL4A1,COPB1,CXCL2,DAD1,DNAJB9,FKBP10,GORASP2,IRF4,LMAN1,NOS2,PDIA5,PGC,PHLDA2,RABAC1,RPN1,S1PR1,SEC61A1,SEC61G,SOD1,STARD5,TNFSF11,TXNDC5
PRR11	0.00602		other	CCNE1,CDH2,CDK6,CDKN1A
TCF21	0.00602		transcription regulator	CDKN1A,COL4A1,MMP13,NR5A1
EHD1	0.00602		other	CCND1,CDH2,ITGB1,SNAI1
FRS2	0.00602		other	KRT14,PROM1,SIX3,VSX2
TIGIT	0.00602	388 (14)	other	GATA3,IL10,IRF4,RORC
SMARCB1	0.00603	452 (17)	transcription regulator	AMPH,APOA5,BMP2,BNIP3,CCND1,CCNE1,CDKN1A,CTTN,DAPK1,DOCK8,EIF4E,EMX2,HES5,HOXB1,LBP,MLH1,NUP210,OAS1,OTX2,PERP,PLCL1,PRKAB2,WASF3
LEF1	0.00605	399 (18)	transcription regulator	ADAMTS6,ARHGAP20,ARRDC4,CCND1,CD83,CDKN1A,CTTN,DCT,DKK1,GATA3,HES7,IFT80,IGF1R,ITGB8,MITF,MMP13,PENK,SH3BGRL2,SH3RF1
EPAS1	0.00609	444 (20)	transcription regulator	ACACA,BIRC3,BNIP3,CCND1,CDKN1A,CXCL12,CXCL2,DTX1,HOXA5,HSPA4,IFNGR1,IGFBP5,ITIH5,MB,MMP13,NEFL,NOS3,PCDH10,PFKFB3,PTK6,SFTPB,SLC7A5,SOD1,STC2,TNNI1,VEGFA
MAP2K6	0.00619	368 (18)	kinase	CCL2,CCL8,CCND1,CD83,CDKN1A,IRF9,MMP13,MYH11,NOS2,NPR1,SNAI1
PTGS2	0.0063	470 (20)	enzyme	BIRC3,CCL2,CCND1,CCNE1,CD163,CDKN1A,CTSD,CXCL12,CXCL14,CYP19A1,GRIN2B,IL10,NOS2,NOS3,NTN1,PCDH7,SNAI1,SOST,SSBP4,TNFSF11,VEGFA
RAP1GAP	0.00633	275 (7)	other	CCND1,CDH2,CDK6
LRP2	0.00633		transporter	CTSB,MSX1,NLRP3
BANCR	0.00633	293 (12)	other	CCND1,CDKN1A,TSHR
RAD9A	0.00633		enzyme	CDKN1A,ITGB1,KLF12
HOXC11	0.00633		transcription regulator	GDNF,MKX,SIX2
ANGPT2	0.00637	466 (21)	growth factor	ADAM12,AGTR1,CD163,CDC27,CDKN1A,CRYBB3,EXT2,FKBP10,HSPA4,IL10,NDE1,NOS3,NPHS1,PDIA5,PLG,RPA2,SLC12A3,SNAI1,SOD1,SRXN1,TLR3,TNFSF11,TOR1AIP2
RAG1	0.00648	153 (7)	enzyme	BMP2,CD2,COL2A1,CXCL2,IL10,IL17F,SDC2,TLR3
SOX7	0.0065		transcription regulator	CNFN,COL4A1,EGFL7,EMX2,GBX2,KRT14,KRT7,LHX5,OTX2,VASH1
CUL3	0.00663	233 (7)	enzyme	ACE,BMP10,CCND1,CCNE1,COL2A1,MATN1,MYL3,S100A9,TCEA3
CNR2	0.00674	415 (19)	G-protein coupled receptor	CCL2,CCND1,GRK5,IL10,NPHS1,OPRM1
THRB	0.00682	486 (19)	ligand-dependent nuclear receptor	ACACA,ALPI,APOA5,BIRC3,CCL2,CCND1,CCNE1,CDK6,CTSD,CXCL2,DAD1,DKK1,FZD1,GHRHR,IGF1R,LRRC49,MAPK8,MMP13,PENK,PROM1,SFRP1,SFRP2,TCEA3,TNFSF11,TRH,TSHR,VSTM5,YWHAE
RELB	0.00682	349 (15)	transcription regulator	BIRC3,CCND1,CDKN1A,CHI3L1,CXCL12,IL10,IRF4,MAP3K8,NOS2,TNFAIP2,TNFRSF1A
COL18A1	0.00694	394 (20)	other	CCL2,CCND1,CD34,CDH5,EPHB1,HIF1AN,MAPK8,NOS2,SPOCK1,TNFRSF1A,VEGFA,VWF
PDX1	0.00707	382 (14)	transcription regulator	ARRDC4,ASNS,CAMK2N1,CCND1,CRELD2,CXCL2,Cyb5r3,EPHB1,FGF4,GALNT18,GAP43,IGF1R,INSIG1,KCNJ11,KRT8,LRRC49,MAPT,MITF,RSAD2,Slc25a1,TRPC3
Ras homolog	0.00709	460 (20)	group	CCND1,CDKN1A,ITGB1,NOS3,TNFSF11
PARG	0.00709	150 (7)	enzyme	DNAJC12,LGALS3BP,MTR,NOS2,RAPGEF4
SPZ1	0.00709	219 (5)	transcription regulator	CCND1,CDH2,PROM1,SNAI1,VEGFA
miR-31-5p (and other miRNAs w/seed GGCAAGA)	0.00709		mature microRNA	CASR,ITGA5,KRT14,SATB2,SOST
PPP4R3A	0.00709		other	GSX1,LMX1A,MYT1L,OTX2,SIX3
ADORA3	0.00709	432 (18)	G-protein coupled receptor	CCL2,CCL8,IL10,NOS2,VEGFA
ESRRA	0.00712	485 (18)	transcription regulator	ACKR3,AGTR1,ANGPT4,CDH2,CDH5,COL4A1,CXCL12,CYP19A1,DEK,EGFL7,EPAS1,EPHB1,FAM102A,HMGCR,HSD17B4,IDH3A,IGFBP4,JAM3,MSX1,NOS3,PKM,SEMA6A,SHB,TNFAIP2,TNFRSF1A,VEGFA,ZC3H12A
INSIG1	0.00732		other	ABCG1,ACACA,CLEC4D,CXCL2,DHCR7,ELOVL6,FABP5,GPAM,HMGCR,MVK,PLA2G7,S100A8,S100A9,STAT5A
ERK1/2	0.00745	416 (19)	group	ABCC6,ALPL,BIRC3,BMP2,CCL2,CCL8,CCND1,CDKN1A,COL2A1,CRHR1,CTSB,CYP19A1,DAPK1,DKK1,DUSP4,FZD1,GAD1,GRK5,IGF1R,IL10,MAP4K1,MAPT,MMP13,NKX2-5,NOS2,PKM,PTPRE,SNAI1,SOD1,VEGFA
YY1	0.00745	494 (25)	transcription regulator	CCL2,CD34,CDKN1A,Cdkn1c,CXCL12,CYP24A1,DKK2,GADD45G,HMGCR,IGFBP5,LHX1,LMAN1,MMP13,MYH11,MYH3,NEUROD6,NKX2-5,NR3C1,PDGFA,PDGFD,PERP,PIAS1,RRM1,SFPQ,SLC25A4,TCF4,TNNI1,VEGFA,VWF,YWHAE
PRKCE	0.00751	363 (16)	kinase	ADAM12,APP,BIRC3,CCND1,CCNE1,CD55,CDKN1A,NOS2,PDGFA,PIM1,VEGFA
CCL5	0.00751	404 (16)	cytokine	CCL2,CCRL2,CD163,CDC37,CHRNA7,CXCL2,NOS2,PPIF,SOD1,TPMT,TUBB4B
LEP	0.00757	501 (23)	growth factor	ACACA,ACE,ACO1,AGTR1,APP,ASS1,BID,CCL2,CCND1,CDKN1A,COL2A1,COL4A1,CRISP1,CYP19A1,CYP24A1,DRD2,ELOVL6,FAAH,GAP43,GDNF,GHRHR,GPAM,HMGCR,IL10,LIPC,MMP13,NLRP3,NOS2,NOS3,NPPC,NPR1,NR3C1,PRKAB2,PTPN1,RORC,SLC27A4,SOD1,SORD,TIMP3,TNFRSF1A,TNFSF11,TPRA1,TRH,VEGFA
PDGF BB	0.00757	495 (21)	complex	ACKR3,ATP2B1,CCL2,CCL8,CCND1,CCNE1,CDKN1A,COL12A1,CXCL2,FOXC2,FOXS1,FZD1,GDNF,GFPT2,HMGCR,IGF1R,IGFBP4,ITGA5,ITGB1,KLHL21,LBP,MYH11,NOS2,NPR3,PDGFA,PIM1,SNAI1,SNRPG,SPRY2,SRF,UCK1,VEGFA,YWHAE
ZFHX3	0.00759		transcription regulator	CCND1,DRD1,LHX1,MYF6,Nes,NPR1,OTP,PLA2G7,QRFPR,TRH,VAX1,VIPR2
RARA	0.00778	399 (16)	ligand-dependent nuclear receptor	ACACA,CCND1,CD53,CDKN1A,CTNND1,CYP19A1,CYP26A1,CYP26B1,DRD2,E2F8,GAP43,GATA3,HOXA5,HOXB1,HOXB7,ITGA4,LGALS3BP,NTN1,OAS1,OTX2,PENK,Pga5,PIK3C3,RORC,RSAD2,SALL4,SFPQ,SFTPB,SHROOM1,SLC25A36,Tdh,TRH,UBE2T,ZMAT4
TEAD1	0.00781	330 (9)	transcription regulator	CCND1,CDK6,CDKN1A,COX4I1,CYC1,FIBIN,IGFBP5,MB,MTMR10,NDUFA10,NDUFA3,NDUFA4,NDUFS4,NDUFS6,NRXN2,PDGFRL,SDC2,UQCRC2
Notch	0.00782	377 (21)	group	ADAM12,CARD9,CDKN1A,CSF2RB,CTBP2,CXXC5,DLL3,DTX1,GATA3,HES5,IL10,LRRK2,Nes,SORL1,TLX3,TNFRSF1A,VEGFA
BTG2	0.00793	512 (22)	transcription regulator	CCL2,CCND1,CCNE1,CXCL2,DIAPH3,IGFBP4,SOD1
VASP	0.00803	285 (12)	other	CCND1,EPAS1,ITGA4,NOS2
MGAT3	0.00803	278 (14)	enzyme	CDH2,ITGA5,PROM1,SNAI1
ZBTB32	0.00803	249 (7)	transcription regulator	AURKC,CSF2RB,GATA3,IL10
HOXA4	0.00803		transcription regulator	CCND1,CCNE1,ITGB1,MYH11
DIO3	0.00823	262 (7)	enzyme	ACP7,ADAMTS5,B4GALNT1,CBLN4,COL6A1,DCT,EPAS1,ITGA4,ITGA7,KCNH1,KCNJ11,LPAR3,LZTS1,NPR1,NR5A1,Slc25a1,SLC52A3,TFR2,TRH
TFAP4	0.00837		transcription regulator	CDH2,CDKN1A,CLDN4,CXCL14,DYRK1A,RPS6KA5,SNAI1,TAF1C
HOXA3	0.00837		transcription regulator	EGFL7,EPAS1,IKZF1,ITGA4,ITGB1,NR2F2,PSTPIP1,SPATA6
CaMKII	0.00872	394 (21)	complex	BIRC3,COL2A1,IL10,NOS3,SYNGAP1
GPNMB	0.00872	358 (14)	enzyme	ITGA5,ITGB1,MITF,SNAI1,TREM2
MAPK12	0.00872	407 (20)	kinase	CCND1,IL10,ITGB8,MAP3K8,MMP13
ITGA2	0.00872	396 (21)	transmembrane receptor	CCNE1,ITGA5,ITGB1,RORC,TNFSF11
KIF3A	0.00872	230 (7)	enzyme	CDKN1A,COL2A1,HMGCR,MMP13,VEGFA
PRKAA1	0.00873	405 (19)	kinase	ACKR3,ACOT7,BIRC3,CDKN1A,COX4I1,CXCL12,EPHA3,IGF1R,IGFBP4,ITIH5,KCNA2,MLYCD,MMP16,NOS2,NPEPL1,SORL1,TTYH1,VEGFA,ZNF462
TREM1	0.00884	437 (20)	transmembrane receptor	ACKR3,ARRDC4,ASNS,CCRL2,CD83,CRTAM,CXCL2,DUSP4,ELOVL7,FFAR2,HOMER1,IL10,LY9,MAP3K8,NPC1,OSGIN1,PHLDA2,RRAD,S1PR3,SPRY2,TMPO
ELOVL3	0.00884		enzyme	CD53,ELOVL7,EPAS1,HACL1,HMGCR,LUM,MVK,PLA2G2F,PLA2G7,ZC3H12A
LDL	0.00899	443 (17)	complex	ABCG1,BMP2,CAPN1,CCL2,CCL8,CCND1,CDC27,CDH5,CDKN1A,CLIP2,CXCL2,DUSP2,GJD2,HMGCR,IGF1R,IGFBP4,INSIG1,MLH1,MMP16,MSC,NLRP3,NOS2,NOS3,NPC1,RANBP1,S100A8,VEGFA
IKZF1	0.00899	377 (14)	transcription regulator	C1QTNF1,CD34,CDK6,CDKN1A,CNR2,CTNND1,CXCL2,DKK1,DNM1,DTX1,FLI1,GATA2,GATA3,IL10,IRF4,LAP3,LGMN,NLRP3,NR3C1,PRKCQ,RAPGEF4,RASSF4,RORC,SCN9A,SLC2A6,ST3GAL6,VWF
JUN	0.00925	388 (17)	transcription regulator	APP,ASNS,BIRC3,CCL2,CCL8,CCND1,CDH11,CDKN1A,CHL1,CYGB,CYP19A1,DIO2,DKK1,EEF2,EHD4,EPAS1,FLNC,GAP43,GDNF,HNRNPU,HOMER1,IGF1R,IGFBP4,IGFBP7,IL10,ITGB1,ITGB8,LBP,LMO1,MAF,MMP13,NGF,NKX2-5,NOS2,NRAP,PARD6B,PENK,PIM1,POLI,PPM1D,PTX3,SVIL,TIMP3,VEGFA
caspase	0.00943	426 (21)	group	ACER2,APP,CCND1,CCNE1,CDK6,CDKN1A
PSEN1	0.00947	399 (17)	peptidase	ABCC6,ABCG1,AMPH,APP,BACE1,CAMK2D,CCND1,CDH2,CHRNA7,CPLX2,CTSC,CTSD,CXCL2,CYFIP2,DGKE,DLL3,DYRK1A,EPM2A,GRIN2B,HES5,HOMER1,IL10,IRF4,KCNAB2,MAPK8,MAPT,NDUFS4,NDUFS6,NOS2,PCP4,PKM,PSTPIP1,SOD1,STMN2,TUBB4B,YWHAE
TRAF3	0.00954	328 (17)	enzyme	BIRC3,CDX2,CXCL12,CXCL2,FAAH,FFAR2,IL10,LPCAT1,MAPK8,PLBD1,PTK6,REEP3,TMEM8B
YAP1	0.00964	433 (19)	transcription regulator	ACACA,ADGB,BMP2,CCND1,CCRL2,CDK6,CDKN1A,CDX2,CXCL12,CXCL2,CYP19A1,DIAPH3,GINS1,HMGCR,IGF1R,IGFBP4,IL10,ITGA5,MYH3,NEGR1,NOS2,NR5A1,OXNAD1,RANBP1,RASSF4,RPL12,RPL18A,RPL38,RPS19BP1,RPS24,RRM1,S1PR3,SRF
N-Cadherin	0.00968	230 (7)	group	CCL2,CCND1,CDKN1A
PKD2	0.00968	160 (7)	ion channel	CDKN1A,NOS2,PYCR2
IL23R	0.00968	229 (7)	transmembrane receptor	IL10,IL17F,RORC
CYP4A11	0.00968		enzyme	ACE,S100A8,SLC12A3
ETV3	0.00968		transcription regulator	CCL2,PRIM2,XCL1
UBR1	0.00968		enzyme	LCP1,NEFL,NR3C1
EPHA4	0.00968		kinase	APP,BACE1,SHB
IL33	0.00975	402 (14)	cytokine	ABCG1,APP,BIRC3,BNIP3,CCL2,CCND1,CD53,CD83,CSF2RB,CXCL2,DUSP2,EEF1E1,EPAS1,GATA3,HCK,IFNGR1,IL10,IL17F,ITGA5,NABP1,NLRP3,NOS2,NR3C1,PDCD1,PSAT1,RAMP3,RANBP1,RASSF4,S100A8,S100A9,SOST,STAT5A,TNFAIP2,TNFRSF25,TNFSF11,VASH1,VEGFA,ZC3H12A
PRKN	0.00979	467 (19)	enzyme	CCL2,CCL8,CCND1,CCNE1,CDK6,CDKN1A,CTSB,CXCL12,CXCL2,IGFBP4,IGFBP5,UQCRC2
NTRK2	0.00989	444 (20)	kinase	AMBN,APP,BID,BMP2,CCND1,CCNE1,CDKN1A,DAPK1,GAD1,NOS2,VEGFA
REPRESSED DCBS
ERBB2	1.25e-06	77 (14)	kinase	BHLHE40,CCN5,CD59,CDC6,CDKN2B,EIF6,ELL2,F3,FZD4,GLS,GSK3B,HAS2,HEY1,HTRA1,IGF1R,JAG1,JAK1,LGALS3,PTPRF,RETREG1,RFC3,SLC66A2,SLC7A1,TIMP3,VIM
ESR1	1.44e-06	92 (16)	ligand-dependent nuclear receptor	AFMID,BUB3,CCN5,CD59,CDKN2B,COPE,COPG1,CTSD,EGR3,EIF5A,F3,FOSL2,HEY1,HTRA1,IGF1R,ITGA10,JAG1,JAK1,KPNB1,P2RY2,PGRMC2,POU2F1,SDCCAG8,SEC14L1,SLC7A1,SMAD6,TCIRG1,UBALD1,UBE2T,UQCR11,VIM,VPS11
WNT3A	3.97e-06	62 (9)	cytokine	CCN5,FHL2,FMOD,FZD4,GSK3B,HAS2,JAG1,KITLG,PDGFA,SLC7A1,TIMP3,UQCR11,VIM,WNT7A
CTNNB1	4.91e-06	54 (10)	transcription regulator	ACTN4,BHLHE40,CDKN2B,DDX50,EIF5A,ENC1,FGF20,FZD4,GIPC1,HTRA1,JAG1,KITLG,LGALS3,RPL13,RPL23,RPS9,SLC12A2,SMAD6,STXBP1,TIMP3,TLE4,UGCG,UQCR11,VIM,WNT7A
TNF	4.46e-05	83 (15)	cytokine	BHLHE40,CCN5,CCR7,CD59,DGKA,EGR3,F3,FOSL2,GLS,GPRC5B,GSK3B,HAS2,HEPACAM,HTRA1,IGF1R,ITGA10,JAG1,JAK1,KITLG,LGALS3,MAP3K7,MGST2,NFKBIZ,PDGFA,POU2F1,PTGER4,RGCC,RXRA,SLC11A1,SLC7A1,TIMP3,TUB,UGCG,VASH1,VIM,WNT7A
TET2	5.89e-05		enzyme	BHLHE40,FOSL2,IGF1R,MAP4K3,P2RY2,PXDC1,SEC14L1,TRIB2
SMAD4	7.04e-05	63 (9)	transcription regulator	CDKN2B,CTSD,HAS2,JAG1,KITLG,PGRMC2,RGCC,SKIL,SMAD6,TIMP3,VIM
PDGF BB	7.84e-05	63 (12)	complex	BHLHE40,EGR3,F3,FHL2,IGF1R,LGALS3,MGST2,PDGFA,RPL13,SKIL,SLC7A1,SNRPG
PGR	9.47e-05	92 (15)	ligand-dependent nuclear receptor	CCN5,CD59,CDC6,CTSD,ELL2,ENC1,F3,GLS,P2RY2,PDGFA,UGCG
TGFB3	0.000102	49 (7)	growth factor	BHLHE40,CD59,CDKN2B,FOSL2,HTRA1,SKIL,TIMP3
TGFBR1	0.000108	77 (14)	kinase	BHLHE40,CCR7,FMOD,HAS2,HEY1,JAG1,VIM
RLIM	0.000109	30 (6)	enzyme	CDKN2B,SKIL,VIM
RUNX2	0.000146		transcription regulator	HTRA1,IGF1R,JAG1,LGALS3,RGCC,SMAD6,UGCG
HGF	0.00021	74 (12)	growth factor	CDC6,CDKN2B,CGRRF1,F3,KITLG,NFKBIZ,PDGFA,PTPRF,SKIL,SLC7A1,TAGLN2,TIMP3,TRIB2,VIM
TGFB1	0.000212	96 (19)	growth factor	ANKH,BHLHE40,CCN5,CCR7,CD59,CDKN2B,CTNND1,CTSD,EGR3,F3,FOSL2,GLS,GPRC5B,HAS2,HEY1,HTRA1,JAG1,KITLG,KMT2E,LGALS3,PDGFA,PGRMC2,PTGER4,RGCC,RXRA,SAR1B,SKIL,SLC7A1,SMAD6,TIMP3,TLE4,VIM,VPS11,WNT7A
ESR2	0.000257	94 (13)	ligand-dependent nuclear receptor	ANKH,CCN5,CTSD,EGR3,ELL2,FMOD,FOSL2,IGF1R,JAG1,JAK1,KITLG,KPNB1,MAP3K7,NFYA,PDGFA,PGRMC2,RGCC,VIM
SP1	0.000264	69 (12)	transcription regulator	ANKH,CD59,CDKN2B,CTSD,F3,HAS2,IGF1R,PDGFA,PTGER4,SLC11A1,SLC7A1,TIMP3,UBC,UGCG,VIM
KLF5	0.000276	40 (3)	transcription regulator	CSRNP1,EIF5A,FAM110A,NFKBIZ,PDGFA,PGRMC2
Vegf	0.000298	45 (7)	group	CDC6,EGR3,F3,GPRC5B,ITGA10,KITLG,MGST2,PDGFA,RGCC,SLC7A1,TRIB2,UGCG,VASH1,VIM
Akt	0.000316	78 (18)	group	BHLHE40,CCR7,CTSD,DGKA,F3,GCDH,GSK3B,IGF1R,PTGER4,PTPRF,RPL13,VIM
TP53	0.000361	69 (15)	transcription regulator	ACTN4,ANKH,BHLHE40,CCN5,CCR7,CD59,CDC6,CEP55,CTSD,DGKA,EGR3,F3,FHL2,GSK3B,HAS2,IGF1R,KITLG,KPNB1,LGALS3,MGST2,NPM1,OGDH,PDGFA,RFC3,SESN2,SLC2A6,SMAD6,TAGLN2,TIMP3,UBC,UBE2T,VIM,WNT7A
YAP1	0.000379	66 (10)	transcription regulator	CCN5,CCR7,CDC6,CDKN2B,IGF1R,JAK1,RPL13,RPL23,RPS9,SMAD6,VIM
HNF4A	0.000422		transcription regulator	ACAD8,BORCS6,C1D,CDC6,CDKAL1,DDX27,ENC1,FOSL2,GSK3B,HEY1,IGF1R,KPNB1,LGALS3,MAP3K7,MGST2,MRPS23,MTMR2,N4BP1,NFYA,NOL7,NOSIP,NPM1,OGDH,P2RY2,PNPO,RFC3,RXRA,SESN2,SF3B1,SPATA2,TAGLN2,TCIRG1,TIMP3,TUT1,ZDHHC6
CDKN2A	0.000426	70 (14)	transcription regulator	CCR7,CDKN2B,FHL2,GLS,IGF1R,KITLG,LGALS3,NPM1,PDGFA,RFC3,VIM
PTCH2	0.000468		transmembrane receptor	JAG1,KITLG
JAG1	0.000523	51 (7)	growth factor	CDKN2B,HEY1,JAG1,TIMP3,VIM
CAV1	0.000531		transmembrane receptor	CTSD,NPM1,RPS9,SKIL,SLC12A2,SMAD6,VIM
EDN1	0.000557	87 (17)	cytokine	CCR7,CTNND1,HEY1,NPM1,PDGFA,PTGER4,TIMP3,VIM
ERBB3	0.000584	55 (7)	kinase	EIF6,F3,GLS,HAS2,IGF1R,TIMP3
KIT	0.000584		transmembrane receptor	ANKH,CDKN2B,JAK1,KITLG,LGALS3,MGST2
GNA11	0.000608		enzyme	CDC6,EGR3,LGR4
TGFB2	0.00064	47 (11)	growth factor	BHLHE40,CD59,FMOD,HAS2,HEY1,JAG1
EGFR	0.000668	87 (19)	kinase	CEP55,EGR3,EIF5A,EIF6,F3,FOSL2,GIPC1,HAS2,JAG1,KPNB1,PTGER4,PTPRF,SLC7A1,VIM
SMARCA4	0.000671	60 (13)	transcription regulator	ACTN4,CDC6,CDKN2B,F3,FHL2,FOSL2,HEY1,INPP1,LGALS3,MYT1L,NFKBIZ,SLC11A1,SMAD6,VIM,WNT7A
IFNG	0.000686	83 (14)	cytokine	AFMID,CCR7,CDKN2B,CTSD,EGR3,ENDOD1,F3,FHL2,GLS,GPRC5B,HAS2,HTRA1,IGF1R,JAG1,KITLG,LGALS3,NFKBIZ,PDGFA,RGCC,SDCCAG8,SLC11A1,SLC12A2,TCIRG1,TIMP3,TRIB2,TRIM8,VIM
TP63	0.000715	58 (9)	transcription regulator	BHLHE40,CDKN2B,CTSD,F3,FOSL2,HEY1,HTRA1,JAG1,P2RY2,POU2F1,SMAD6,TIMP3,VIM,WNT7A
DVL3	0.000776		other	CTNND1,GSK3B
CDKN1A	0.000799	60 (13)	kinase	BUB3,CDC6,CDKN2B,CEP55,JAG1,LGALS3,NPM1,UBE2T,VIM
SMAD1	0.000809	41 (6)	transcription regulator	CDKN2B,HEY1,PDGFA,SMAD6
MYCN	0.000907		transcription regulator	ACTN4,EIF5A,NPM1,PGRMC2,RFC3,RPL13,RPL23,RPS9,RUSC2,VIM
AXIN1	0.000947		other	CSRNP1,ENC1,GSK3B
BMP2	0.00104	54 (11)	growth factor	BHLHE40,ERCC4,F3,HAS2,HEY1,NFYA,SMAD6,TIMP3
TIMP3	0.0011		other	JAK1,SKIL,SMAD6,VIM
Tgf beta	0.00115	62 (13)	group	ANKH,BHLHE40,CCR7,CDKN2B,HEY1,JAG1,JAK1,PDGFA,SKIL,SMAD6,TIMP3,VIM
BRCA1	0.00119	75 (13)	transcription regulator	CTSD,DGKA,FHL2,IGF1R,JAK1,POU2F1,VIM
RUNX3	0.0012		transcription regulator	AKAP6,CCR7,JAG1,TBC1D12,UGCG,VIM
SMYD1	0.00127		transcription regulator	IDH3A,RXRA,UBC,UQCR11
SMAD3	0.00128	75 (15)	transcription regulator	CD59,CDKN2B,GLS,HAS2,HEY1,JAG1,SKIL,TIMP3,VIM
IL1	0.00134	72 (18)	group	BHLHE40,CCR7,CD59,F3,GLS,IGF1R,KITLG,PDGFA,RXRA,UGCG
FOXO3	0.0014	66 (8)	transcription regulator	CDC6,CDKN2B,CEP55,FMOD,IGF1R,JAG1,JAK1,SLC7A1,UBC,VIM
HIF1A	0.00149	50 (7)	transcription regulator	BHLHE40,CCR7,CTSD,EIF5A,ERGIC1,FHL2,KITLG,NFKBIZ,NPM1,PDGFA,SESN2,UQCR11,VIM
P2RY2	0.00156		G-protein coupled receptor	F3,HAS2,SESN2
AGT	0.00181	73 (16)	growth factor	BHLHE40,CCN5,CCR7,DDAH2,F3,GSK3B,HAS2,HEY1,IGF1R,JAG1,KITLG,LGALS3,PDGFA,TAGLN2,TTC7A,UGCG,VIM,XIRP1
LAMA4	0.00203		enzyme	GSK3B,IGF1R,JAG1,KITLG,MGST2
Pdgf (complex)	0.00212	77 (15)	complex	CDKN2B,F3,HEY1,JAG1,TIMP3
FAS	0.00213		transmembrane receptor	AKAP8,CD59,CTNND1,F3,LGALS3,P2RY2,PTGER4,SKIL,TAGLN2,UGCG
MTBP	0.00214		other	CDKN2B,NPM1
LASP1	0.00214		transporter	CTNND1,VIM
MAD2L2	0.00214		enzyme	SKIL,VIM
Smad2/3-Smad4	0.00215		complex	CDKN2B,JAG1,VIM
Notch	0.00215	30 (5)	group	CDKN2B,HEY1,JAG1,PTPRF,RGCC,SMAD6
BRD4	0.00238		kinase	BHLHE40,CDC6,CDKN2B,FOSL2,MTMR2,PDGFA
FOS	0.00239	26 (3)	transcription regulator	ATP2C1,CTNND1,ERCC4,F3,GSK3B,HAS2,KITLG,LGALS3,RPS9,RXRA,UGCG,VIM,WNT7A
STAT3	0.00247	69 (13)	transcription regulator	CDKN2B,EGR3,F3,HAS2,HEY1,IGF1R,JAG1,LGR4,MGST2,NFKBIZ,NPM1,POU2F1,PTPRF,SMAD6,VIM
MAC	0.00261		complex	CD59,PDGFA,RGCC
MDM4	0.00261	69 (14)	transcription regulator	LGALS3,VIM,WNT7A
EP300	0.00262	67 (13)	transcription regulator	CCR7,CD59,CDKN2B,FOSL2,GSK3B,IGF1R,MBTPS1,PDGFA,PTPRF,SMAD6,WNT7A
SNHG7	0.00273		other	CDKN2B,VIM
DIAPH1	0.00273		other	CDKN2B,GSK3B
NRIP1	0.00303		transcription regulator	CDC6,HAS2,IDH3A,SMAD6
IgG	0.00323	58 (7)	complex	BHLHE40,CDKN2B,EGR3,FOSL2,LGALS3,PTGER4,SLC2A6,UBC,UGCG
GLI1	0.00329	50 (7)	transcription regulator	CD59,CSRNP1,EGR3,ENDOD1,IGF1R,KITLG,MEST,PDGFA,PTPRF,RXRA,TIMP3,VIM
FZD4	0.00339		G-protein coupled receptor	GSK3B,VIM
SND1	0.0034		enzyme	CDC6,JAG1,VIM
CREBBP	0.00362	62 (15)	transcription regulator	CCR7,CD59,CDC6,EGR3,FOSL2,HAS2,IGF1R,MBTPS1,PTPRF,WNT7A
PAK1	0.0037		kinase	CTNND1,CTSD,F3
FSH	0.00381		complex	CTNND1,ELL2,ENC1,FOSL2,GPRC5B,IGF1R,KITLG,MAP3K7,PTPRF,SMAD6
VCAN	0.00391	56 (7)	other	ATRN,CD59,F3,HAS2,LGALS3,RXRA
RBPJ	0.00391	31 (5)	transcription regulator	CCR7,GLS,HAS2,HEY1,JAG1,KITLG
MIR124	0.00401	36 (4)	group	JAG1,SRGAP1,VIM
MYL2	0.00401		other	ACTN4,HNRNPL,XIRP1
DDX3X	0.00401		enzyme	MAP3K7,RPL13,RPS9
SATB1	0.00402		transcription regulator	BORCS6,CTSD,FAM110A,KITLG,SS18L1,VIM
DGCR5	0.00412		other	GSK3B,VIM
SNHG20	0.00412		other	GSK3B,VIM
CCR9	0.00412		G-protein coupled receptor	GLS,GSK3B
SMAD2	0.00415	73 (12)	transcription regulator	CDKN2B,HAS2,SKIL,TIMP3,VIM
PTP4A1	0.0043		phosphatase	ACTN4,EIF6,MAP3K7,TAGLN2,VIM
Lh	0.0043		complex	CTNND1,GPRC5B,HAS2,MAP3K7,PTPRF,RPL13,RPL23,RPS9,SLC7A1
GNB2	0.00433		enzyme	FOSL2,MBTPS1,PTGER4
GDF9	0.00467		growth factor	HAS2,KITLG,SMAD6
SRF	0.00471		transcription regulator	CDKN2B,EGR3,EIF6,FHL2,MGST2,NPM1,ODF2L,PAFAH1B1,SCYL1
ANTXR2	0.00492		transmembrane receptor	KITLG,VIM
PIAS2	0.00492		transcription regulator	CDKN2B,SLC11A1
RB1CC1	0.00492		other	CDKN2B,SKIL
IL33	0.00497	66 (12)	cytokine	EGR3,FOSL2,JAG1,NFKBIZ,NHP2,PTGER4,SKIL,SLC11A1,SMAD6,VASH1
ARRB2	0.00503		other	F3,GSK3B,NFKBIZ
GNB1	0.00503		enzyme	FOSL2,MBTPS1,PTGER4
MAP2K1/2	0.00546	40 (5)	group	JAG1,JAK1,PDGFA,VIM
MYB	0.00546	50 (7)	transcription regulator	BHLHE40,CDKN2B,IGF1R,KITLG,RGCC,VIM
Complement	0.00578		complex	F3,PDGFA
SRC	0.00584	65 (12)	kinase	CTNND1,F3,HAS2,IGF1R,VIM
JUN	0.00589	70 (15)	transcription regulator	ERCC4,F3,GSK3B,HEY1,IGF1R,LGALS3,NFKBIZ,RXRA,SLC7A1,TIMP3,VIM
MBD3	0.00623		other	FZD4,GSK3B,HTRA1,WNT7A
NTRK2	0.00623	39 (7)	kinase	CDC6,CDKN2B,JAG1,VIM
SNHG11	0.0067		other	IGF1R,VIM
TFAP2E	0.0067		transcription regulator	ITGA10,KITLG
ID4	0.0067		transcription regulator	CDKN2B,VIM
LARP1	0.00678		translation regulator	RPL13,RPL23,RPS9,VIM
POSTN	0.00706		other	HEY1,PDGFA,VIM
MAP2K1	0.00859	65 (12)	kinase	CDKN2B,F3,GPRC5B,IGF1R,LGALS3,UBC
CLOCK	0.00876		transcription regulator	BHLHE40,DNAJC16,HAS2,MBTPS1,MEST,THUMPD1,TMX1
PDGF-CC	0.00891		complex	GSK3B
CLK1	0.00891		kinase	F3
PFKP	0.00891		kinase	F3
PHF2	0.00891		enzyme	HTRA1
Tcp4	0.00891		other	HTRA1
lymphokine	0.00891		group	F3
Lectin	0.00891		group	F3
PTPRM	0.00891		phosphatase	CTNND1
CLK4	0.00891		kinase	F3
mir-493	0.00891		microRNA	IGF1R
EEF1G	0.00891		translation regulator	VIM
PAFAH1B2	0.00891		enzyme	PAFAH1B1
WNK3	0.00891		kinase	SLC12A2
RBM39	0.00891		transcription regulator	HTRA1
PAFAH1B3	0.00891		enzyme	PAFAH1B1
MED4	0.00891		transcription regulator	HTRA1
RPL9	0.00891		other	VIM
TGFBR2	0.00907	23 (5)	kinase	BHLHE40,CDKN2B,FAM110A,FMOD,NFKBIZ,PRR7,SKIL,SLC66A2,SPATA2
SERPINC1	0.00984		enzyme	CDKN2B,F3
NOP2	0.00984		other	DGKA,SESN2
DNAJB6	0.00984		transcription regulator	NPM1,VIM
DDX17	0.00984		enzyme	CTSD,HTRA1
CCAT2	0.00984		other	GLS,VIM
HDAC8	0.00984	49 (7)	transcription regulator	GSK3B,VIM
