# Supplementary material for: Butyrate Induces Modifications of the CTCF-Binding Landscape in Cattle Cells
Source: Biomolecules. 2022 Aug 25;12(9):1177. doi: 10.3390/biom12091177 (PMC9496099; doi:10.3390/biom12091177)
Supplement: Supplementary file 1 [file biomolecules-12-01177-s001.zip › TableSupp_all.xlsx]

## Sheet: TableS1
Table S1. Merged peaks information from the butyrate and control conditions, and butyrate differentially CTCF-binding sites that overlapped with the merged peaks (p-value < 0.05 and |log2FC| >1).
CTCF peaks					Differentially CTCF-binding sites
chr	start	end	BT	CT	chr	start	end	diffrep ID	LFC	P-value
7	39314903	39315996	Butyrate	Control
6	45900104	45901035	Butyrate	Control
5	56228048	56229788	Butyrate	Control
10	86467667	86468076	Butyrate	Control
29	40441657	40441995	Butyrate
26	43144971	43145210	Butyrate
7	108414055	108414460	Butyrate
6	108094572	108095348	Butyrate	Control
5	44588516	44588843	Butyrate	Control
28	19402752	19403409	Butyrate	Control	28	19402801	19403300	diffreps_chr28_19402801_19403300	-1.02	1.02195e-06
2	53480904	53481259	Butyrate	Control	2	53480981	53481220	diffreps_chr2_53480981_53481220	1.3	0.00111253
22	49912979	49913467	Butyrate	Control	22	49913001	49913460	diffreps_chr22_49913001_49913460	1.07	1.8146e-05
26	41009419	41009689		Control
20	25114407	25115316	Butyrate	Control
23	11669408	11669709		Control
27	6219562	6220453	Butyrate	Control
23	43153	43449	Butyrate
15	74224761	74225261	Butyrate	Control
11	68614989	68615539	Butyrate	Control
2	16767064	16767780	Butyrate	Control
28	43140467	43141500	Butyrate
5	108357001	108358252	Butyrate	Control
22	16634780	16635175	Butyrate	Control
8	9843984	9844316	Butyrate	Control
4	68905906	68906816	Butyrate	Control
19	17691267	17691997	Butyrate	Control
1	57228409	57228840	Butyrate
3	94803203	94803497	Butyrate
23	25448377	25448676		Control
15	30887433	30888142	Butyrate	Control
9	76527241	76527936	Butyrate	Control
20	70573423	70573988	Butyrate	Control
10	8757011	8757970	Butyrate	Control	10	8757121	8757500	diffreps_chr10_8757121_8757500	1.18	0.000154598
19	24450115	24450312	Butyrate
5	57608482	57609706	Butyrate	Control	5	57608541	57608760	diffreps_chr5_57608541_57608760	1.02	0.00930257
20	24855297	24856030	Butyrate	Control
23	47794659	47794933		Control
12	36473784	36474291	Butyrate
2	106524226	106524459		Control
16	75816704	75817647	Butyrate	Control
4	96274002	96275101	Butyrate	Control
24	54798445	54799048	Butyrate	Control
4	101132207	101132866	Butyrate	Control
23	42837280	42837476		Control
24	24578021	24578994	Butyrate	Control
8	46123679	46123880		Control
6	77337420	77337780	Butyrate	Control
25	25959384	25959574	Butyrate
16	41036171	41036407	Butyrate
28	42923837	42924492	Butyrate	Control
24	38730979	38731471	Butyrate	Control
11	64842848	64843207	Butyrate
5	99831249	99831822	Butyrate	Control
17	70037898	70038965	Butyrate	Control
14	18091593	18092204	Butyrate	Control
13	81863369	81863659	Butyrate
14	78028659	78029124	Butyrate
4	39610511	39610913	Butyrate
18	6717696	6718655	Butyrate	Control
22	37639756	37640451	Butyrate	Control
1	65237493	65237813	Butyrate	Control
26	42118066	42119046	Butyrate	Control
2	126974891	126975081	Butyrate
14	24871588	24871896	Butyrate	Control
23	33266727	33267214	Butyrate	Control
26	46676812	46677289	Butyrate		26	46676841	46677100	diffreps_chr26_46676841_46677100	2.52	1.97686e-07
26	12542847	12543052	Butyrate
9	63862245	63862675	Butyrate	Control
28	16318421	16319279	Butyrate	Control
14	43090211	43090487	Butyrate
20	70417527	70418124	Butyrate	Control
9	103172611	103173795	Butyrate	Control
11	10587337	10587812	Butyrate	Control
4	112258970	112259407	Butyrate	Control	4	112258961	112259160	diffreps_chr4_112258961_112259160	1.07	0.00776853
2	124739283	124740251	Butyrate	Control
13	17948271	17948996	Butyrate	Control
29	47280664	47281670	Butyrate	Control
8	9901473	9902205	Butyrate	Control
10	21389090	21389624	Butyrate	Control
13	52333069	52333889	Butyrate	Control
21	673608	673958	Butyrate	Control
9	12528322	12528604	Butyrate	Control
1	128125240	128125834	Butyrate	Control
13	72761432	72761707	Butyrate	Control
9	23439225	23440204	Butyrate	Control
8	1377959	1378438	Butyrate	Control
7	31399240	31399706	Butyrate	Control
29	28383298	28383603	Butyrate
1	66716544	66717083	Butyrate
25	17100421	17100756		Control
19	43871551	43871746	Butyrate
17	60388938	60389242	Butyrate	Control
1	148616672	148617041	Butyrate	Control
25	36332300	36332630	Butyrate
3	79728079	79728422	Butyrate
27	29375535	29375729	Butyrate
2	129317279	129317610	Butyrate	Control
13	38470553	38470934	Butyrate
8	103712453	103713040	Butyrate	Control
21	22266934	22267689	Butyrate	Control
3	60193146	60193631	Butyrate	Control
11	6155614	6156588	Butyrate	Control
21	1203380	1203926	Butyrate	Control
22	11606209	11606570	Butyrate
21	62879796	62880007	Butyrate
12	48435915	48436163		Control
9	53168632	53169443	Butyrate	Control
3	67430494	67430678		Control
11	86843338	86843784	Butyrate	Control
11	55179104	55179595	Butyrate	Control
13	79847047	79847703	Butyrate	Control
4	94373274	94373918	Butyrate	Control
17	58731901	58732598	Butyrate	Control
3	109665618	109665980	Butyrate	Control
25	2102444	2102715		Control
15	65067783	65068716	Butyrate	Control
1	25084380	25085212	Butyrate
3	90908731	90908947		Control
10	55013629	55014525	Butyrate	Control
3	7512550	7513000	Butyrate	Control
25	38661387	38661752	Butyrate	Control
6	30715763	30716435	Butyrate	Control
9	31453162	31453540	Butyrate	Control
3	92955924	92956255	Butyrate
3	24776880	24777549	Butyrate	Control
9	94878514	94878698		Control
9	60803089	60803456	Butyrate
2	83227893	83228340	Butyrate	Control
5	89167163	89167468	Butyrate
15	33241382	33241629	Butyrate
22	31948626	31949439	Butyrate	Control
24	21037994	21038591	Butyrate	Control
5	114494202	114495438	Butyrate	Control
3	52525173	52525728	Butyrate
21	15459333	15459950	Butyrate	Control	21	15459441	15459680	diffreps_chr21_15459441_15459680	1.16	0.00251763
27	33909586	33910196	Butyrate	Control
2	53269815	53270285	Butyrate	Control
11	84048801	84049074	Butyrate
11	86943257	86943441		Control
7	12378990	12379685	Butyrate	Control
11	46845557	46845805		Control
21	33133512	33134963	Butyrate	Control
20	2698109	2698534	Butyrate
25	31751062	31751264		Control
14	182803	183009		Control
5	60018578	60019433	Butyrate	Control
3	78326004	78327197	Butyrate	Control
8	39996116	39996402	Butyrate	Control
18	10238872	10240090	Butyrate	Control
11	94095832	94096314	Butyrate	Control
21	55042939	55043287	Butyrate	Control
7	2985783	2985980	Butyrate
20	70196952	70197385	Butyrate	Control
26	18578458	18578648	Butyrate
5	104403606	104403796	Butyrate
9	53153231	53153617	Butyrate
11	46898240	46898849	Butyrate	Control
15	63970646	63971507	Butyrate	Control
1	99790960	99791803	Butyrate	Control
8	60527293	60527623	Butyrate	Control
21	49213191	49213404		Control
21	27396765	27397180	Butyrate	Control
20	7973518	7973830		Control
13	3997406	3997647	Butyrate
10	40971977	40972530	Butyrate
2	43590075	43590651		Control
18	62311989	62312206		Control
7	4875298	4876157	Butyrate	Control
28	30324452	30324721		Control
27	25576728	25577032		Control
28	509456	509794	Butyrate	Control
11	20476546	20477346	Butyrate	Control
20	27829348	27829598	Butyrate
21	42333251	42334149	Butyrate	Control
21	26662758	26663211	Butyrate	Control
5	62640528	62641139	Butyrate	Control
6	43568886	43569110	Butyrate
1	5933485	5934274	Butyrate	Control	1	5933861	5934060	diffreps_chr1_5933861_5934060	1.02	0.00808187
17	70444019	70444234	Butyrate
22	1864768	1865042	Butyrate	Control
11	102485096	102485375	Butyrate		11	102485141	102485380	diffreps_chr11_102485141_102485380	1.24	0.00142307
5	27703541	27704503	Butyrate	Control
14	46834138	46834525	Butyrate	Control
27	20347356	20348175	Butyrate	Control
18	1660471	1660666		Control
16	24270009	24270307	Butyrate	Control
28	44014314	44015184	Butyrate	Control
10	10531045	10531372	Butyrate	Control
8	23214414	23214604	Butyrate
8	99342146	99342448	Butyrate
5	57846807	57847021	Butyrate
25	554911	555678	Butyrate	Control
1	158071357	158071906	Butyrate	Control
13	35114575	35114765	Butyrate
13	41466129	41466347	Butyrate
11	28879450	28879634		Control
21	65056210	65057858	Butyrate	Control
8	95481954	95482791	Butyrate	Control
16	76135947	76136137	Butyrate
23	14992548	14993625	Butyrate	Control
23	10331158	10331921	Butyrate	Control
8	52501334	52502370	Butyrate	Control
22	21317741	21318389	Butyrate
19	34239400	34239637	Butyrate
18	57664621	57664950	Butyrate
4	75067557	75068101	Butyrate	Control
3	22424028	22424357	Butyrate	Control
13	44097817	44098007	Butyrate
14	1040989	1041179	Butyrate
13	4742950	4743644	Butyrate	Control
1	146121408	146121720		Control
3	101030896	101031206	Butyrate	Control
4	76427574	76428155	Butyrate	Control
23	45291784	45292975	Butyrate	Control	23	45292381	45292600	diffreps_chr23_45292381_45292600	1.13	0.00352187
7	101510760	101511298	Butyrate
18	54527297	54527882	Butyrate	Control
15	27400588	27401392	Butyrate	Control
3	59658719	59659410	Butyrate	Control
11	100112817	100113504	Butyrate	Control
5	116878302	116878933	Butyrate	Control
28	26868995	26869373	Butyrate	Control
8	11679692	11680704	Butyrate	Control
22	26484935	26485369	Butyrate	Control
22	41585628	41586184	Butyrate	Control
24	29870933	29871123	Butyrate
23	19849456	19850081	Butyrate	Control
1	20962828	20963381	Butyrate	Control
11	78208810	78209162	Butyrate
19	8163384	8163782	Butyrate	Control
6	44766224	44766575		Control
3	102034132	102034522	Butyrate
10	43008303	43008533		Control
11	45691785	45692928	Butyrate	Control
6	46141014	46141220		Control
25	8006277	8006531	Butyrate
24	54767981	54769409	Butyrate	Control
13	47436144	47436655	Butyrate	Control
10	103159367	103159880	Butyrate	Control
19	6027634	6028689	Butyrate	Control
18	56755838	56756429	Butyrate	Control
7	51921577	51921971	Butyrate	Control
22	51006334	51007023	Butyrate	Control
23	51196286	51196837	Butyrate	Control
26	50627662	50627852	Butyrate
27	15502012	15502866	Butyrate	Control
16	76319553	76320276	Butyrate	Control
21	24487029	24487315	Butyrate
4	112001893	112002291	Butyrate	Control
5	29683941	29684359		Control
26	49336329	49336871	Butyrate	Control
2	134554030	134554773	Butyrate	Control	2	134554061	134554740	diffreps_chr2_134554061_134554740	1.93	0
9	40515346	40515936	Butyrate	Control
1	98599555	98600043	Butyrate	Control
4	23464333	23464843		Control
7	98009128	98009528	Butyrate	Control
2	78617275	78617465	Butyrate
17	28894172	28894711	Butyrate	Control
2	121391047	121391588	Butyrate	Control
27	33254747	33255089		Control
5	82897391	82897696		Control
15	39735082	39735548	Butyrate	Control
11	13246159	13246434		Control
11	86370604	86371767	Butyrate	Control
17	28998436	28998756	Butyrate	Control
4	78596551	78597097	Butyrate	Control
4	112215076	112215647	Butyrate	Control
20	65368131	65368315		Control
8	73631310	73631601		Control
22	56379597	56379980	Butyrate
2	90677715	90678271	Butyrate
18	23481977	23482343	Butyrate
2	25040496	25041032	Butyrate	Control
21	20576106	20576905	Butyrate	Control
21	34236732	34237026	Butyrate
5	74665569	74665900	Butyrate	Control
26	25596062	25596558	Butyrate	Control
14	1814098	1815186	Butyrate	Control	14	1814041	1815180	diffreps_chr14_1814041_1815180	1.12	2.55351e-15
7	90170915	90171253	Butyrate
5	111078856	111079139		Control
29	37277365	37277734	Butyrate	Control
19	52104711	52106142	Butyrate	Control
10	26666918	26667155		Control
7	43626925	43627140	Butyrate
27	38308322	38308596	Butyrate
11	49129289	49130231	Butyrate	Control
9	101772128	101772887	Butyrate	Control
1	148983483	148983667		Control
12	74632635	74633172	Butyrate	Control
10	51508419	51508903	Butyrate	Control
2	121070082	121070445	Butyrate	Control
26	6365244	6365610	Butyrate	Control
7	71875409	71876060	Butyrate	Control
7	68409068	68409569	Butyrate	Control
3	43235553	43235987	Butyrate	Control
29	29005184	29005487	Butyrate	Control
16	59494075	59494621	Butyrate	Control
3	18761170	18761497		Control
19	44615595	44616587	Butyrate	Control
5	51128630	51128920	Butyrate	Control
11	55706752	55707527	Butyrate	Control
18	7574676	7575385	Butyrate	Control
14	73811097	73811286		Control
3	108493947	108494390	Butyrate	Control
18	48931175	48931502	Butyrate
16	38622658	38622969	Butyrate
11	100114111	100114589	Butyrate	Control
20	31359793	31359994	Butyrate
4	14397838	14398180	Butyrate
18	47561603	47562021	Butyrate	Control
4	71171881	71172112	Butyrate	Control
22	24279522	24279800	Butyrate
21	45132747	45133015		Control
9	81543534	81543831	Butyrate	Control
25	16651605	16651901	Butyrate
4	19989843	19990386	Butyrate	Control
5	6238534	6238922	Butyrate	Control
29	1944464	1945285	Butyrate	Control
10	79296696	79296886	Butyrate
1	80874032	80874926	Butyrate
28	19812980	19813430	Butyrate	Control
17	62638845	62639067	Butyrate
15	66859468	66859750		Control
6	90478280	90478722	Butyrate	Control
6	57953703	57954228	Butyrate	Control
11	10093520	10094074	Butyrate	Control
4	60116735	60117814	Butyrate	Control
6	61788505	61788950	Butyrate	Control
26	14421334	14422444	Butyrate	Control
15	40813205	40813763	Butyrate	Control
4	67334747	67334952		Control
3	106975896	106976418	Butyrate	Control
29	45404197	45404439	Butyrate
16	73994049	73994703	Butyrate	Control
5	63364702	63365549	Butyrate	Control
18	51965429	51966824	Butyrate	Control
7	15134852	15135066	Butyrate
5	93520403	93520597	Butyrate
2	135465190	135465382	Butyrate
16	22434705	22434965	Butyrate
18	1191594	1191850	Butyrate
1	7113844	7114076		Control
28	25111861	25112503	Butyrate	Control	28	25111821	25112440	diffreps_chr28_25111821_25112440	1.18	4.7801e-09
6	59926104	59926288		Control
29	25632903	25633226	Butyrate	Control
8	69890472	69891471	Butyrate	Control
5	32521907	32522653	Butyrate	Control
15	34481971	34482517	Butyrate	Control
15	30112294	30112489	Butyrate
6	72484599	72485415	Butyrate	Control
19	7114822	7115206	Butyrate	Control
18	49710016	49710588	Butyrate	Control
3	105783526	105784986	Butyrate	Control
20	5756829	5757153		Control
17	44548749	44549893	Butyrate	Control
16	25698904	25699431	Butyrate
17	17981895	17982099	Butyrate
6	15222702	15222924	Butyrate
15	58245834	58246230	Butyrate
10	9369569	9370430	Butyrate	Control
29	37010588	37011067	Butyrate	Control
6	44108697	44109351	Butyrate	Control
4	70802156	70802844	Butyrate	Control
5	116636246	116636580	Butyrate	Control
14	21040926	21041785	Butyrate	Control
8	83256257	83257385	Butyrate	Control
6	69638241	69638448	Butyrate
11	66309320	66310027	Butyrate	Control
22	17727661	17727860		Control
2	86060803	86061125	Butyrate
3	87513093	87514150	Butyrate	Control
19	48523071	48524025	Butyrate	Control
1	81401754	81402025	Butyrate	Control
28	29841292	29842686	Butyrate	Control
18	12337219	12337473	Butyrate	Control
3	9644247	9644631	Butyrate	Control
17	34835232	34835801	Butyrate	Control
29	46672394	46672967	Butyrate	Control
16	51576898	51577800	Butyrate	Control
19	55648820	55650146	Butyrate	Control
10	8296930	8297707	Butyrate	Control	10	8296961	8297200	diffreps_chr10_8296961_8297200	1.6	0.000138467
25	11135309	11135601	Butyrate	Control
8	72444181	72444468	Butyrate
19	39207694	39208775	Butyrate	Control
8	73772553	73772773	Butyrate
22	8628729	8629081	Butyrate	Control
3	7894436	7894667	Butyrate
25	32665766	32667497	Butyrate	Control
17	28804397	28805276	Butyrate	Control
4	21087701	21087911	Butyrate
1	108225573	108226040	Butyrate	Control
26	47429349	47430347	Butyrate	Control
10	77892907	77893203	Butyrate
18	8990562	8990746		Control
24	60601056	60601259	Butyrate
17	67296907	67297439	Butyrate	Control
11	77899180	77899378	Butyrate
5	114532171	114532559	Butyrate
22	53390409	53391472	Butyrate	Control
16	27113946	27114349		Control
10	54531842	54532032	Butyrate
21	57601139	57602748	Butyrate	Control
3	117353920	117354198	Butyrate	Control
23	50734602	50734807	Butyrate
23	27265429	27265833	Butyrate	Control
24	7154700	7154885		Control
2	34320546	34321451	Butyrate	Control
19	31144712	31145036	Butyrate
2	128641731	128642095	Butyrate	Control
5	55645922	55646829	Butyrate	Control
26	23079497	23079862	Butyrate	Control
19	35127414	35127604		Control
6	11555037	11555221		Control
8	66056868	66057752	Butyrate	Control
15	74624803	74626923	Butyrate	Control
15	61145424	61145674	Butyrate	Control
10	79758416	79759409	Butyrate	Control
14	3612097	3613001	Butyrate	Control
20	23830532	23830722	Butyrate
10	6390421	6390693		Control
17	45118751	45119237	Butyrate	Control
18	25963372	25963608	Butyrate
29	40647618	40648454	Butyrate	Control
18	55056656	55057906	Butyrate	Control
10	87289389	87289601		Control
26	32645844	32646976	Butyrate	Control
6	72530292	72530685	Butyrate
21	56820685	56821065	Butyrate	Control
19	58528614	58529130	Butyrate
26	12492239	12493525	Butyrate	Control
6	117640279	117640483	Butyrate
26	50914053	50914323	Butyrate
21	37864283	37864533	Butyrate
17	45199799	45200194	Butyrate	Control
8	65417621	65417811	Butyrate
29	24716371	24716634	Butyrate
7	11434916	11435176	Butyrate
9	60895607	60895791		Control
15	45641823	45642275	Butyrate	Control	15	45641901	45642180	diffreps_chr15_45641901_45642180	1.32	0.000433448
10	86122220	86122765	Butyrate	Control
6	62509707	62509926	Butyrate	Control
8	45177345	45177750	Butyrate	Control
24	56375843	56376237	Butyrate
14	29981267	29981670	Butyrate	Control
13	81565769	81566948	Butyrate	Control	13	81565721	81566420	diffreps_chr13_81565721_81566420	1.39	3.89333e-12
19	34818829	34819770	Butyrate	Control
7	110659384	110660062	Butyrate	Control
9	29543369	29543676	Butyrate
11	94532687	94533532	Butyrate	Control
10	88298104	88298335	Butyrate
28	27527702	27528605	Butyrate	Control
27	36007161	36007351	Butyrate
9	73472204	73472673	Butyrate	Control
8	103446038	103446222		Control
18	34450765	34451139	Butyrate	Control
24	21710330	21710647	Butyrate
7	26946834	26947706	Butyrate	Control
2	134843783	134844337	Butyrate
26	37646478	37646806	Butyrate	Control
27	24027863	24028115	Butyrate	Control
17	5018165	5018374		Control
12	36234898	36235321	Butyrate	Control
11	9965706	9965993		Control
6	96051900	96052460	Butyrate	Control
22	22067482	22067968	Butyrate
26	46790928	46791177	Butyrate
16	58102689	58104195	Butyrate	Control
22	13591162	13591352	Butyrate
18	49687124	49688010	Butyrate	Control
13	80931892	80932639	Butyrate	Control
5	90784843	90785199	Butyrate	Control
28	26606298	26606488	Butyrate
23	31868234	31868503	Butyrate	Control
24	22061690	22062221	Butyrate
10	9814312	9814906	Butyrate	Control
21	46506714	46507402	Butyrate	Control
7	21970549	21970912	Butyrate	Control
13	70304675	70305518	Butyrate	Control
19	42395654	42396756	Butyrate	Control
2	123134872	123135310	Butyrate	Control	2	123134841	123135280	diffreps_chr2_123134841_123135280	1.14	4.71949e-05
26	23053776	23053973	Butyrate
10	102092768	102092958	Butyrate
17	45392622	45393950	Butyrate	Control
19	48219774	48220721	Butyrate	Control
14	66561181	66561837	Butyrate	Control
4	78069622	78069812	Butyrate
3	71273445	71274087	Butyrate	Control
23	43880507	43880885	Butyrate	Control
21	27057759	27057943		Control
2	118275333	118275539		Control
13	62297702	62298287	Butyrate	Control
4	44413007	44414399	Butyrate	Control
5	39589025	39589272	Butyrate	Control
7	15189027	15189229		Control
18	62222501	62223945	Butyrate	Control
24	56054530	56054904	Butyrate	Control
11	63058294	63058559	Butyrate	Control
11	9989392	9989583	Butyrate
1	60341142	60341560	Butyrate	Control
6	102896241	102896546	Butyrate	Control
5	109315122	109315360	Butyrate
18	36121257	36121809	Butyrate	Control
23	30974870	30975119		Control
9	80276860	80277602	Butyrate	Control
10	49449724	49450022	Butyrate	Control
8	85106340	85106841	Butyrate
24	5348651	5348844	Butyrate
20	31866349	31866987	Butyrate
5	85668192	85668530	Butyrate	Control
18	35055260	35056603	Butyrate	Control
15	39674604	39675055	Butyrate	Control
3	63147614	63147898	Butyrate	Control
24	56850002	56850412	Butyrate	Control
3	104855298	104855488	Butyrate
21	45772725	45773376	Butyrate	Control
18	61727089	61727618	Butyrate	Control
3	42036303	42037494	Butyrate	Control
5	17846474	17846826	Butyrate	Control
13	38799580	38800152	Butyrate	Control
2	117962412	117962626	Butyrate
8	52012732	52013420	Butyrate	Control
3	58494467	58495024	Butyrate	Control
20	37375559	37375864	Butyrate	Control
5	102040451	102041090	Butyrate
11	13271907	13272776	Butyrate	Control
5	72368413	72368632		Control
2	130566811	130567058	Butyrate
22	56021760	56022116	Butyrate
13	3708070	3708359	Butyrate
9	27943822	27944588	Butyrate	Control
2	129977358	129977556	Butyrate
5	105949886	105950122	Butyrate
22	59337951	59338540	Butyrate	Control	22	59338081	59338560	diffreps_chr22_59338081_59338560	1.14	6.71085e-06
9	97057717	97058348	Butyrate
21	67278174	67278440	Butyrate
24	34678756	34678947	Butyrate
16	52728564	52728754	Butyrate
16	42714492	42715145	Butyrate	Control	16	42714701	42715140	diffreps_chr16_42714701_42715140	1.43	8.84261e-08
2	71955753	71956155	Butyrate
19	26787444	26788298	Butyrate	Control
22	44392059	44392484	Butyrate	Control
7	53717912	53718097		Control
20	35602009	35602383	Butyrate
1	44906157	44906485	Butyrate	Control
18	50712408	50712892	Butyrate	Control
11	49066119	49066988	Butyrate	Control
1	2924124	2924510	Butyrate
4	119508153	119508464	Butyrate	Control
16	49274188	49274397	Butyrate
4	104982846	104983524	Butyrate	Control
4	54264394	54265471	Butyrate	Control
17	40346127	40346575	Butyrate	Control
7	38116768	38117022		Control
1	88816577	88817212	Butyrate	Control
5	96790747	96790941	Butyrate
25	9476833	9477263	Butyrate	Control
18	14571150	14571540	Butyrate	Control
1	83003392	83004538	Butyrate	Control
27	21535465	21535649		Control
5	74418458	74419130	Butyrate	Control
24	58226755	58227222	Butyrate	Control
2	1533066	1533706	Butyrate
22	27008140	27008330	Butyrate
3	8995278	8995468	Butyrate
4	54684146	54684581	Butyrate	Control
18	43821967	43822455	Butyrate	Control
3	70260961	70261176	Butyrate
8	28792311	28792925	Butyrate	Control
3	50688020	50688527	Butyrate	Control
9	30476956	30477329	Butyrate	Control
29	31178139	31178338	Butyrate
10	48035134	48035473	Butyrate	Control
29	46702253	46702461	Butyrate
24	57264343	57264529		Control
20	70986676	70986866	Butyrate
12	44304557	44305012	Butyrate
8	25858870	25859476	Butyrate	Control
1	82084184	82085056	Butyrate	Control
11	6366623	6366967		Control
10	80716892	80717076		Control
25	19865293	19865558		Control
8	90367277	90368429	Butyrate	Control
2	79118331	79119239	Butyrate	Control
17	63021175	63021374		Control
7	6699751	6700080		Control
12	76069345	76069560	Butyrate
3	119554804	119555040	Butyrate
8	8724768	8725149	Butyrate
16	74685905	74686211	Butyrate
7	66144829	66145127	Butyrate	Control
17	65938605	65938999	Butyrate	Control
1	128123532	128124243	Butyrate
16	79902885	79903278		Control
7	20799811	20800481	Butyrate	Control
2	94313435	94314170	Butyrate	Control
28	34827928	34828529	Butyrate	Control
18	44390332	44391104	Butyrate	Control
17	69303100	69304035	Butyrate	Control
3	197693	198019	Butyrate
10	92333393	92333971	Butyrate	Control
21	44401120	44401400	Butyrate
6	66351695	66352534	Butyrate	Control
24	20969919	20970859	Butyrate	Control
2	2027960	2028850	Butyrate	Control
11	87165000	87165190	Butyrate
13	81458362	81458668	Butyrate
10	52677870	52678758	Butyrate	Control
9	12647056	12647467	Butyrate
17	69599431	69600170	Butyrate	Control
9	95337955	95338737	Butyrate	Control
11	68469455	68469851	Butyrate	Control
2	135358740	135359658	Butyrate	Control
27	36905878	36906769	Butyrate	Control
19	23119068	23119379		Control
29	4558801	4559693	Butyrate	Control
11	72838018	72838583	Butyrate	Control	11	72838261	72838600	diffreps_chr11_72838261_72838600	1.01	0.000961104
12	86890895	86891951	Butyrate	Control
7	46012944	46013156	Butyrate	Control
7	45930702	45931193	Butyrate	Control
28	33616520	33616905		Control
21	272580	273108	Butyrate	Control
1	149565823	149566464	Butyrate	Control
15	54051268	54052206	Butyrate	Control
3	92364307	92364728	Butyrate	Control
10	88150841	88151508	Butyrate	Control
9	97140173	97140363	Butyrate
12	32440089	32440449	Butyrate	Control
10	59141901	59142301	Butyrate
11	49055372	49056430	Butyrate	Control
5	70577616	70578449	Butyrate	Control
15	81248228	81248457	Butyrate
19	19822095	19822291		Control
8	59794925	59795657	Butyrate	Control
23	9283728	9284343	Butyrate	Control
2	19718298	19718680	Butyrate
4	39324849	39325534	Butyrate	Control
17	48089090	48089562	Butyrate	Control
23	24969129	24969571	Butyrate	Control
2	121187900	121188090	Butyrate
5	69549236	69550047	Butyrate	Control
2	71749602	71750291	Butyrate	Control
12	19339573	19339890	Butyrate	Control
8	101694222	101694540		Control
24	45322638	45323318	Butyrate
4	65767122	65767525	Butyrate	Control
6	91734840	91735077		Control
13	54891358	54891715	Butyrate
21	20265572	20266186	Butyrate	Control
19	36239666	36240589	Butyrate	Control
21	36810148	36810436		Control
10	88229093	88229401		Control
18	39654789	39655133	Butyrate	Control
13	78849336	78849993	Butyrate	Control
17	20177356	20177591	Butyrate
11	85458420	85458890		Control
8	103520328	103521355	Butyrate	Control
20	56196687	56197118	Butyrate	Control
11	56579307	56579735	Butyrate	Control	11	56579401	56579740	diffreps_chr11_56579401_56579740	1.46	4.14979e-05
10	7688127	7688853	Butyrate
2	104681166	104681356	Butyrate
10	18607776	18608309	Butyrate	Control
22	52879034	52879302	Butyrate
12	54449086	54449419	Butyrate	Control
2	19107768	19107989	Butyrate
17	64871037	64871842	Butyrate	Control
9	52064949	52065622	Butyrate	Control
23	31136541	31136796	Butyrate
22	53571607	53572150	Butyrate	Control
9	22805040	22805249		Control
14	12558358	12558629		Control
16	36160408	36161005	Butyrate	Control
10	35938958	35939280	Butyrate
13	56769964	56770890	Butyrate	Control
5	112692061	112692995	Butyrate	Control
12	32051032	32051369		Control
13	1174966	1175335	Butyrate
4	98817178	98818030	Butyrate	Control
2	129029856	129030603	Butyrate	Control
13	22558553	22559293	Butyrate	Control
8	22081751	22083041	Butyrate	Control
15	44001021	44001205		Control
2	43990162	43990857	Butyrate	Control
27	40405980	40406189		Control
11	12971673	12971874	Butyrate
23	15365332	15365834	Butyrate	Control
15	30296461	30297538	Butyrate	Control
19	33936299	33936803	Butyrate	Control
15	46637046	46637314	Butyrate	Control
25	2368531	2369002	Butyrate	Control
15	54873330	54874304	Butyrate	Control
22	55631443	55631766		Control
13	31631802	31631986		Control
1	79731020	79731453	Butyrate	Control
27	39298533	39298920	Butyrate
8	62447289	62448037	Butyrate	Control
5	49115664	49115910	Butyrate	Control
3	18458635	18459251	Butyrate	Control	3	18458801	18459160	diffreps_chr3_18458801_18459160	1.48	7.01052e-06
17	61093091	61093310		Control
10	100298301	100298753	Butyrate	Control
11	98695378	98695974		Control
14	30994358	30994827	Butyrate	Control
26	17746641	17747129	Butyrate	Control
3	1937045	1937915	Butyrate	Control
2	94675796	94676275	Butyrate	Control
6	55640619	55641513	Butyrate	Control
3	116313585	116313903	Butyrate	Control
22	53975094	53975327		Control
15	19994275	19995402	Butyrate	Control
11	99092493	99092940	Butyrate	Control
9	27544292	27544864	Butyrate	Control
21	21403414	21403652		Control
14	61704352	61704951	Butyrate	Control
2	25730943	25731217	Butyrate
15	83026424	83027403	Butyrate	Control
22	38465602	38466128	Butyrate
10	36494163	36494353	Butyrate
4	30839974	30840164	Butyrate
13	35064780	35064968		Control
12	53298626	53298907	Butyrate	Control
11	45058574	45059449	Butyrate	Control
15	46692102	46692434	Butyrate	Control
5	106706443	106707159	Butyrate	Control
3	103880547	103880880	Butyrate	Control
1	110476653	110477113	Butyrate	Control
24	38329886	38330083	Butyrate
10	101891461	101891695		Control
19	24373407	24374005	Butyrate	Control
16	68090922	68091456	Butyrate	Control
12	55866839	55867301	Butyrate	Control
7	92887057	92887548	Butyrate
4	98987282	98987977	Butyrate	Control
7	12679768	12680823	Butyrate	Control
10	67357932	67358141	Butyrate
21	2379955	2380225	Butyrate	Control
2	79139857	79140104	Butyrate
4	63883592	63884136	Butyrate	Control
2	989941	990369	Butyrate	Control
14	61653079	61653957	Butyrate	Control
15	19877355	19877634		Control
29	8632840	8633616	Butyrate	Control
5	105917269	105917625	Butyrate
18	51902961	51903151	Butyrate
3	19009547	19010061	Butyrate	Control
25	42099899	42100132		Control
21	58452450	58452876	Butyrate
11	96315686	96315905	Butyrate
11	12696084	12696785	Butyrate	Control
3	117645052	117645242	Butyrate
8	110772164	110772625	Butyrate
7	12512008	12513175	Butyrate	Control
18	13010504	13010828	Butyrate	Control
11	65926687	65926961	Butyrate
4	74343032	74343726	Butyrate	Control
18	52425577	52426157	Butyrate	Control	18	52425881	52426200	diffreps_chr18_52425881_52426200	-1.5	1.18333e-05
14	24830357	24830695	Butyrate
7	38989138	38990682	Butyrate	Control
29	39954275	39954878	Butyrate	Control
16	18722880	18723369	Butyrate	Control
4	76459690	76459874		Control
6	115585635	115585834		Control
4	55887757	55888182	Butyrate	Control
1	45066751	45067210	Butyrate	Control
15	55790462	55790902		Control
3	116526933	116527156	Butyrate
11	22050814	22051076	Butyrate
8	385031	385271	Butyrate	Control
21	55979366	55979607	Butyrate
7	39779546	39779895	Butyrate	Control
13	19039562	19039976	Butyrate	Control
29	50928664	50928863	Butyrate
8	60474471	60474945	Butyrate	Control
7	53729839	53730759	Butyrate	Control
14	33474841	33475250	Butyrate	Control
13	3364352	3365086	Butyrate	Control
23	45155272	45155564	Butyrate
24	49613212	49614313	Butyrate	Control
16	49405963	49406533	Butyrate	Control
8	11236126	11236355		Control
5	100936543	100936755		Control
6	50617535	50617733	Butyrate
17	69601551	69601747	Butyrate
7	11240630	11241153	Butyrate	Control
16	36540853	36541121		Control
2	5418263	5419200	Butyrate	Control
16	64831302	64831894	Butyrate	Control
5	9012353	9013233	Butyrate	Control
6	83155838	83156246	Butyrate
12	28016483	28016687	Butyrate
16	4270637	4270868	Butyrate
22	16731752	16732511	Butyrate	Control
16	1519261	1520108	Butyrate	Control
12	32376123	32376424	Butyrate	Control
13	52765583	52766429	Butyrate	Control
10	36160910	36161152		Control
3	43975642	43976444	Butyrate	Control
10	10546673	10546975		Control
15	46383100	46383886	Butyrate	Control
7	14278117	14278842	Butyrate	Control
16	59353579	59354070	Butyrate	Control
2	130193340	130193530	Butyrate
1	125998240	125998744	Butyrate	Control
25	10681875	10682074		Control
15	29135479	29135689		Control
27	7180969	7181208		Control
11	85927535	85927943	Butyrate
18	12451715	12451905	Butyrate
18	16774995	16775273	Butyrate	Control
18	2146807	2147215	Butyrate	Control
19	48249279	48250278	Butyrate	Control
26	18864206	18864700	Butyrate	Control
15	77653343	77653911	Butyrate	Control
5	113438884	113439253	Butyrate
23	20525245	20525545	Butyrate
10	45380333	45380622	Butyrate	Control
2	25081106	25081699	Butyrate	Control
18	62055442	62055793		Control
12	65937829	65938070	Butyrate
9	102029356	102030076	Butyrate	Control
20	37042399	37042664	Butyrate
19	12940023	12940213	Butyrate
16	39916844	39917586	Butyrate	Control
9	71751817	71752238	Butyrate	Control
27	26513896	26514101		Control
28	4820671	4821220	Butyrate
26	30516299	30517066	Butyrate	Control
16	30526152	30526914	Butyrate	Control
28	18491662	18492090	Butyrate	Control
22	17246333	17247239	Butyrate	Control
7	52654732	52655000	Butyrate	Control
11	100500682	100501046	Butyrate	Control
21	35489478	35490344	Butyrate	Control
14	67943479	67943666		Control
5	110879835	110880019		Control
14	15321628	15321895	Butyrate	Control
17	54388675	54389297	Butyrate	Control
6	15905558	15906213	Butyrate	Control	6	15905681	15906140	diffreps_chr6_15905681_15906140	1.37	1.54638e-07
26	40677785	40677975	Butyrate
10	30201263	30201768	Butyrate	Control
13	29566231	29566472	Butyrate
9	96091429	96092628	Butyrate	Control
27	1428443	1428644		Control
22	58411784	58412222	Butyrate	Control
4	66447542	66447852	Butyrate
5	114986655	114986894		Control
3	50107093	50107527	Butyrate	Control
28	26334286	26335341	Butyrate	Control
4	114851264	114851683	Butyrate	Control
11	94259733	94260088	Butyrate
25	10211465	10212395	Butyrate	Control
6	16009997	16010680	Butyrate	Control
17	53490686	53491928	Butyrate	Control
23	24783327	24783554	Butyrate
2	129193462	129194275	Butyrate	Control
16	12061868	12062649	Butyrate	Control
18	1330985	1331977	Butyrate	Control
21	68022938	68023363	Butyrate
15	65199328	65200097	Butyrate	Control
3	48932037	48932364		Control
6	102689752	102690293	Butyrate
23	46919866	46920125		Control
15	54733420	54733696		Control
3	23065235	23065874	Butyrate	Control
16	51226072	51226982	Butyrate	Control
24	47302619	47302954	Butyrate	Control
11	106321095	106321403	Butyrate
19	39218804	39219434	Butyrate	Control
5	5750624	5751114	Butyrate	Control
2	86849066	86849705	Butyrate	Control
10	30118882	30119264	Butyrate	Control
21	44809751	44810106	Butyrate	Control
5	45217606	45217790		Control
1	143811910	143812214	Butyrate	Control
26	42287207	42287532		Control
19	33048415	33049006	Butyrate	Control
7	19424317	19424747	Butyrate	Control
14	13774469	13774828	Butyrate	Control
7	68296848	68297778	Butyrate	Control
9	28243233	28244226	Butyrate	Control	9	28243321	28243660	diffreps_chr9_28243321_28243660	1.14	0.000533343
12	15518	15702		Control
14	5162240	5162587	Butyrate	Control
8	69908047	69908293	Butyrate
6	59587092	59587276		Control
23	4026374	4026711	Butyrate
24	46741399	46742437	Butyrate	Control
4	98340765	98341065	Butyrate	Control
18	46469904	46470088		Control
19	14943345	14943782	Butyrate
12	27488674	27489072	Butyrate	Control
29	49504825	49505560	Butyrate	Control
19	41986736	41987887	Butyrate	Control
11	43812470	43813350	Butyrate	Control
5	70367663	70368068	Butyrate	Control
12	16676511	16677253	Butyrate	Control
13	14781781	14782144	Butyrate	Control
7	38992934	38993277	Butyrate	Control
1	113566887	113567303	Butyrate
26	14225562	14225793		Control
7	51422922	51423176	Butyrate	Control
5	28427970	28428320	Butyrate
2	95757863	95758478	Butyrate	Control
8	44675720	44677190	Butyrate	Control
3	24948856	24949174	Butyrate	Control
10	47903885	47904170	Butyrate
14	1161446	1161894	Butyrate	Control
28	478512	479315	Butyrate	Control
11	100756713	100757274	Butyrate	Control	11	100756721	100757180	diffreps_chr11_100756721_100757180	1.49	7.66842e-08
5	48982754	48982938		Control
12	18130243	18130623	Butyrate	Control
19	23063411	23064540	Butyrate	Control
5	34061673	34061863	Butyrate
25	9301870	9302114		Control
6	106540065	106541004	Butyrate	Control
9	34193591	34194122	Butyrate	Control
11	97316538	97316952	Butyrate
5	91957073	91957292	Butyrate
20	21440399	21440703	Butyrate	Control
3	10573781	10574603	Butyrate	Control
23	43288531	43288968	Butyrate	Control
10	58758771	58759326	Butyrate
3	10516323	10516883	Butyrate
4	82513834	82514353	Butyrate	Control
4	19561162	19561659	Butyrate	Control
21	64699107	64700118	Butyrate	Control
1	77129712	77130577	Butyrate	Control
10	72700278	72701313	Butyrate	Control	10	72700561	72701060	diffreps_chr10_72700561_72701060	1.21	1.32e-06
20	26033047	26033336		Control
26	41976386	41976662	Butyrate
5	97699781	97700061		Control
16	78340534	78341612	Butyrate	Control
20	10375247	10376112	Butyrate	Control
25	35422059	35423021	Butyrate	Control
14	67708025	67708234		Control
25	14182937	14183581	Butyrate	Control
6	47053329	47053643	Butyrate
3	19868419	19868624	Butyrate
24	3531111	3531407	Butyrate	Control
21	55095807	55096611	Butyrate	Control
8	16156902	16157518	Butyrate
21	16917872	16918056		Control
3	26900401	26900727	Butyrate
16	28825633	28826384	Butyrate	Control
24	19669592	19669782	Butyrate
18	61878646	61878955	Butyrate	Control
19	58166376	58167753	Butyrate	Control
5	119406387	119407628	Butyrate	Control
5	103227503	103228713	Butyrate	Control
8	95302892	95303191		Control
13	35646193	35647196	Butyrate	Control
14	63600457	63600644		Control
24	60580135	60581064	Butyrate	Control
6	57478157	57478347	Butyrate
3	21372466	21372791	Butyrate
28	29679120	29679459	Butyrate	Control
16	38087022	38088165	Butyrate	Control
16	79035288	79035852	Butyrate	Control
5	108821425	108822168	Butyrate	Control	5	108821681	108821920	diffreps_chr5_108821681_108821920	1.07	0.00374191
11	5457111	5457749	Butyrate	Control
13	65347331	65347564	Butyrate
2	89844966	89845569	Butyrate	Control
23	30085601	30085943		Control
29	17781049	17781239	Butyrate
15	62584347	62584680	Butyrate	Control
5	107754791	107755009		Control
5	50725314	50725504	Butyrate
5	93733660	93733878	Butyrate
18	37724403	37724719	Butyrate
1	73363051	73363406	Butyrate	Control
11	47362518	47362709		Control
9	64262501	64262960	Butyrate	Control
3	18750103	18750616	Butyrate	Control
22	38131400	38132228	Butyrate	Control
15	43926069	43926461	Butyrate	Control
13	5664191	5664403	Butyrate
19	44464719	44465149	Butyrate
28	24564178	24564442	Butyrate
1	131171211	131171996	Butyrate	Control
17	50833861	50834175	Butyrate	Control
21	177130	177320	Butyrate
1	94655436	94655922	Butyrate
3	77738567	77738887	Butyrate
11	92890845	92891631	Butyrate	Control
19	57735969	57736267	Butyrate
17	70662755	70663463	Butyrate		17	70663141	70663460	diffreps_chr17_70663141_70663460	1.62	9.57663e-06
22	48411829	48412770	Butyrate	Control
5	26479242	26479555	Butyrate
15	45062526	45063252	Butyrate	Control
21	58411581	58411955	Butyrate
3	33508281	33508724	Butyrate	Control
5	28571242	28571432	Butyrate
15	81834905	81835580	Butyrate	Control
8	7796731	7797357	Butyrate	Control
6	23744378	23744568	Butyrate
2	63771720	63772248	Butyrate	Control
1	68070332	68070552	Butyrate	Control
8	42426673	42427128	Butyrate	Control
14	72580311	72580623	Butyrate	Control
6	57062338	57062528	Butyrate
6	44575530	44576340	Butyrate	Control
22	53509954	53510490	Butyrate
16	38068011	38068216	Butyrate
17	44768774	44770234	Butyrate	Control
13	29674238	29674705	Butyrate	Control
21	41527575	41527774	Butyrate
10	62046194	62046443	Butyrate	Control
10	20126963	20127282	Butyrate
16	78582064	78582714	Butyrate	Control
19	27151669	27151871		Control
19	5020416	5021007	Butyrate	Control
18	18310151	18310341	Butyrate
9	88537142	88537586	Butyrate
11	49401765	49402118	Butyrate
18	48603375	48604733	Butyrate	Control
26	10941112	10941903	Butyrate	Control
22	57665841	57666339	Butyrate	Control	22	57665821	57666200	diffreps_chr22_57665821_57666200	1.64	2.87266e-07
19	26929712	26930030	Butyrate	Control
22	59707617	59708363	Butyrate	Control
13	16032423	16032613	Butyrate
15	75809904	75810161	Butyrate
11	66728884	66729600	Butyrate	Control	11	66729141	66729500	diffreps_chr11_66729141_66729500	1.08	0.000438061
10	64372322	64372830	Butyrate	Control
1	64317896	64318086	Butyrate
3	14385320	14385764	Butyrate	Control
20	35058819	35060143	Butyrate	Control
16	51109727	51111033	Butyrate	Control
11	104386306	104386578	Butyrate	Control
7	20718140	20718419	Butyrate	Control
10	61282063	61282247		Control
5	60827402	60827776	Butyrate	Control
4	115086902	115087940	Butyrate	Control
3	115705231	115705619		Control
19	54696931	54697219	Butyrate	Control
8	16229652	16230030	Butyrate
22	13025642	13026090	Butyrate
7	4669129	4669424	Butyrate	Control
10	79263387	79263639		Control
8	7035721	7036201	Butyrate	Control
3	8272555	8272767	Butyrate
5	47717300	47717484		Control
17	11134876	11135727	Butyrate	Control
13	34862703	34862932	Butyrate
1	142653080	142654042	Butyrate	Control
1	65522801	65523216	Butyrate
13	56546911	56547167	Butyrate
14	36342030	36342884	Butyrate	Control
9	27543881	27544229	Butyrate	Control
22	48594251	48594561	Butyrate	Control
23	4363850	4364095		Control
29	12354873	12355527	Butyrate	Control
1	69503004	69503520	Butyrate	Control
5	108406402	108406799	Butyrate	Control
25	10589629	10589819	Butyrate
13	35470649	35470839	Butyrate
11	60401244	60401823	Butyrate	Control
22	32186419	32187273	Butyrate	Control
15	80037558	80038131	Butyrate
5	27605757	27606711	Butyrate	Control
11	10780017	10780207	Butyrate
17	52556522	52557226	Butyrate	Control
2	27161731	27162407	Butyrate	Control
22	52605691	52606791	Butyrate	Control
26	18549743	18550200	Butyrate	Control
10	9828021	9828279		Control
12	86452856	86453900	Butyrate	Control
10	21029671	21030047	Butyrate
2	5150293	5150684	Butyrate
2	88851419	88852039	Butyrate
18	6961063	6961649	Butyrate	Control
23	51230020	51230220	Butyrate
10	80717164	80717550	Butyrate
17	71055229	71056105	Butyrate	Control
19	50032399	50032815	Butyrate	Control
3	39705855	39706075	Butyrate
19	50565066	50565346	Butyrate	Control
14	12660363	12660741	Butyrate	Control
13	44597366	44597593		Control
28	5953770	5954002		Control
2	115923959	115924688	Butyrate	Control
15	77140124	77140573	Butyrate
13	24775504	24775694	Butyrate
8	5547304	5547494	Butyrate
6	13196322	13196889	Butyrate	Control
10	100856116	100856386	Butyrate
21	66937946	66938224	Butyrate
3	33503016	33503862	Butyrate	Control
15	57007923	57008428	Butyrate	Control
12	8045376	8045729	Butyrate	Control
13	38495530	38496186	Butyrate	Control
4	105601826	105602855	Butyrate	Control	4	105601821	105602600	diffreps_chr4_105601821_105602600	1.42	2.05191e-12
21	21006422	21006958	Butyrate	Control
10	46699409	46699599	Butyrate
25	26488098	26489216	Butyrate	Control
14	65892899	65893191		Control
22	29962937	29963377	Butyrate	Control
7	7450967	7451239	Butyrate	Control
23	10128732	10129450	Butyrate
23	37566696	37567268	Butyrate	Control
12	14966370	14966560	Butyrate
24	36371965	36372155	Butyrate
1	38463757	38464311	Butyrate	Control
1	881731	881965	Butyrate	Control
1	64251863	64252151	Butyrate
15	52167961	52168202		Control
1	109772023	109772406	Butyrate
20	9358405	9359169	Butyrate	Control
16	42477269	42477646	Butyrate	Control
23	48946517	48947550	Butyrate	Control
14	62247329	62247539	Butyrate
27	14136136	14137095	Butyrate	Control
10	8034755	8035046		Control
7	39029362	39029546		Control
7	5460361	5460685	Butyrate
13	82193487	82193818	Butyrate
7	21928737	21929836	Butyrate	Control
26	34674672	34674856		Control
16	71773303	71773828	Butyrate	Control
7	15177419	15177903	Butyrate	Control
3	25544441	25545593	Butyrate	Control
22	32106080	32106697	Butyrate	Control
3	49653006	49654271	Butyrate	Control
13	73055058	73055441	Butyrate
15	40654557	40654907	Butyrate	Control
8	22096882	22097094	Butyrate
9	10069125	10070108	Butyrate	Control	9	10069281	10069940	diffreps_chr9_10069281_10069940	1.23	4.01901e-14
14	22639093	22640038	Butyrate	Control	14	22639121	22639560	diffreps_chr14_22639121_22639560	2.28	2.64344e-12
22	47065937	47066471	Butyrate	Control
21	60431975	60432476	Butyrate	Control
11	20906120	20906395		Control
2	1283127	1283617	Butyrate	Control
17	53389079	53389346	Butyrate
10	22341753	22342043	Butyrate
8	95568835	95569633	Butyrate	Control
5	110956722	110957596	Butyrate	Control
24	2375086	2375316	Butyrate
13	15573363	15573708	Butyrate	Control
12	47802410	47802988	Butyrate	Control
24	43576162	43576970	Butyrate	Control
21	65152440	65152680		Control
8	110250187	110251727	Butyrate	Control
23	44835367	44835594	Butyrate
20	40804869	40805495	Butyrate	Control
15	52315884	52316139	Butyrate
14	3378380	3379669	Butyrate	Control
15	15447406	15447962	Butyrate	Control
3	112894316	112894517	Butyrate
29	50528822	50529102	Butyrate	Control
12	32000646	32001106	Butyrate	Control
29	32941618	32942265	Butyrate	Control
28	508111	508850	Butyrate	Control
2	20802021	20802436	Butyrate	Control
25	2338971	2339161	Butyrate
20	70848882	70850027	Butyrate	Control
13	66221053	66222110	Butyrate	Control
25	32828881	32829209	Butyrate	Control
6	29399103	29399597	Butyrate	Control
4	99958104	99958337	Butyrate
21	58537433	58538323	Butyrate	Control
18	1643338	1643634	Butyrate
11	16763855	16764224	Butyrate
20	10564284	10564958	Butyrate	Control
10	66916972	66917659	Butyrate	Control
4	86593880	86594078	Butyrate
7	38876442	38877384	Butyrate	Control
28	27920512	27921354	Butyrate	Control
18	11181172	11181495	Butyrate	Control
21	46128090	46128717	Butyrate	Control
19	13987239	13988595	Butyrate	Control
5	22813895	22814286	Butyrate	Control
25	21506441	21506665	Butyrate
13	2433056	2433246	Butyrate
7	52412977	52413286	Butyrate	Control
17	10603987	10604315	Butyrate
6	86236697	86237246	Butyrate	Control
19	18922081	18922469	Butyrate	Control
17	65271618	65272900	Butyrate	Control	17	65271861	65272060	diffreps_chr17_65271861_65272060	1.02	0.00930257
7	52598113	52598736	Butyrate	Control
29	39985250	39986541	Butyrate	Control
29	48574620	48575440	Butyrate	Control
27	13778210	13779273	Butyrate	Control	27	13778461	13778680	diffreps_chr27_13778461_13778680	1.32	0.00123843
12	21284059	21284410	Butyrate
1	19640278	19641022	Butyrate	Control
8	74677195	74677571	Butyrate
19	24374715	24375786	Butyrate	Control
7	19572932	19574355	Butyrate	Control
17	59498702	59498935		Control
10	61807836	61808216	Butyrate	Control
19	33424307	33424503	Butyrate
5	40812546	40812917	Butyrate
14	36373578	36373809	Butyrate	Control
3	104923297	104924408	Butyrate	Control
1	135700557	135700916	Butyrate
5	119423014	119424598	Butyrate	Control	5	119422961	119423200	diffreps_chr5_119422961_119423200	1.08	0.00428209
15	52330180	52330453	Butyrate	Control
1	143229296	143229488		Control
11	106412290	106412959	Butyrate	Control
26	40820584	40820944	Butyrate
13	80568944	80569416	Butyrate	Control
23	15108169	15108427	Butyrate
4	106971254	106971880	Butyrate	Control
19	41874572	41874997	Butyrate	Control
8	94980689	94981577	Butyrate	Control
27	16749841	16750263	Butyrate	Control
2	125932056	125932250	Butyrate
10	20147913	20148487	Butyrate	Control	10	20147881	20148460	diffreps_chr10_20147881_20148460	1.23	4.11459e-08
8	40704171	40704692	Butyrate	Control
22	30274077	30274432	Butyrate	Control
18	33798703	33798950		Control
13	46276814	46277201	Butyrate	Control
20	70830447	70831730	Butyrate	Control
3	20897986	20898964	Butyrate	Control
23	16624935	16625454		Control
3	112606831	112607024	Butyrate
11	9234833	9235444	Butyrate	Control
1	3500561	3500811	Butyrate
20	31619292	31619848	Butyrate	Control	20	31619401	31619820	diffreps_chr20_31619401_31619820	1.37	2.64206e-06
10	37553328	37553603	Butyrate
5	108121361	108121884	Butyrate	Control
25	4278847	4280219	Butyrate	Control
2	72235419	72235706		Control
15	64021309	64022261	Butyrate	Control	15	64021901	64022100	diffreps_chr15_64021901_64022100	1.08	0.00890968
11	66615932	66616621	Butyrate	Control
5	69672648	69672832		Control
24	18636771	18636984	Butyrate
7	26472756	26473135	Butyrate	Control
3	73698934	73699425	Butyrate	Control
9	11145236	11145426	Butyrate
6	113395911	113396310	Butyrate	Control
13	40555635	40555825	Butyrate
7	5907207	5907673		Control
14	45020432	45020849	Butyrate
19	31818874	31819164	Butyrate	Control
12	36776857	36777523	Butyrate	Control
11	69930490	69931068	Butyrate	Control
17	56448455	56449187	Butyrate
14	4259334	4260123	Butyrate	Control
4	106822311	106822634		Control
4	7938317	7938855	Butyrate	Control
27	6754388	6754622	Butyrate
9	38053072	38053298	Butyrate
23	41714659	41714996	Butyrate
2	35325863	35326806	Butyrate	Control
1	36018048	36018517	Butyrate	Control
22	17936989	17937222	Butyrate
26	47753638	47754039	Butyrate
1	113678975	113679531	Butyrate	Control
26	9056936	9057148		Control
22	56532685	56533089	Butyrate	Control
17	18072098	18072626	Butyrate	Control
18	1722853	1723207	Butyrate
13	61391854	61392619	Butyrate	Control
25	26948236	26948922	Butyrate	Control
29	43679738	43680234	Butyrate	Control	29	43679921	43680280	diffreps_chr29_43679921_43680280	-1.01	0.000303781
2	96751316	96751607	Butyrate
19	63284863	63285549	Butyrate	Control
28	8056552	8056933	Butyrate	Control
5	119156400	119156602	Butyrate
6	111356001	111356451	Butyrate
21	28835375	28836460	Butyrate	Control
27	8081460	8081647		Control
24	50602641	50603680	Butyrate	Control	24	50602761	50603640	diffreps_chr24_50602761_50603640	1.57	9.21485e-15
2	65070906	65071731	Butyrate	Control
10	22193914	22194368	Butyrate
25	34345095	34345352	Butyrate
18	54069815	54070470	Butyrate	Control
29	17136048	17137112	Butyrate	Control
26	13581963	13582230	Butyrate
19	58665082	58665266		Control
4	61016310	61016873	Butyrate	Control
7	18724318	18724693	Butyrate	Control
6	108697666	108698342	Butyrate	Control
16	46911814	46912132	Butyrate	Control
19	31376484	31376972	Butyrate	Control
8	17568346	17568838	Butyrate
4	44353771	44354016	Butyrate
7	81483216	81483655	Butyrate	Control
18	49049202	49049439	Butyrate
11	26830284	26830701	Butyrate	Control
4	64014652	64015330	Butyrate	Control
26	21782068	21782471	Butyrate	Control
3	15063611	15064002	Butyrate
17	73099636	73099969		Control
5	30465886	30466246	Butyrate	Control
18	41720803	41721065	Butyrate
8	10849735	10849925	Butyrate
7	21383035	21384104	Butyrate	Control	7	21383781	21383980	diffreps_chr7_21383781_21383980	1.08	0.00890968
22	59116088	59116998	Butyrate	Control	22	59116681	59116900	diffreps_chr22_59116681_59116900	-1.1	0.00230797
5	83490927	83491877	Butyrate	Control
1	52135072	52135299	Butyrate
20	8100814	8102147	Butyrate	Control
13	46345791	46346627	Butyrate	Control
18	1390772	1391106	Butyrate	Control
8	7196710	7196951	Butyrate	Control
13	38298978	38299210	Butyrate
24	1785684	1786435	Butyrate	Control
19	55741361	55741551	Butyrate
17	72189385	72189844		Control
2	39347169	39347835	Butyrate	Control
17	72768695	72769026	Butyrate
3	109648779	109649038	Butyrate	Control
11	25533081	25533815	Butyrate	Control
23	39636450	39636771	Butyrate	Control
22	20831676	20831873		Control
18	47766271	47766835	Butyrate	Control
6	23304173	23304729	Butyrate	Control
15	20459932	20460525	Butyrate	Control
4	25373916	25374135	Butyrate
1	28509378	28509678	Butyrate
11	49680086	49680303	Butyrate
11	5456522	5456938	Butyrate	Control
9	42051800	42052045	Butyrate
9	13499540	13499739	Butyrate
4	85891628	85891812		Control
11	48931211	48931452		Control
16	24175901	24176773	Butyrate	Control
1	126320778	126321520	Butyrate	Control
15	56469674	56469963	Butyrate
4	56496668	56496983		Control
17	68759891	68760230	Butyrate	Control
18	6142009	6142193		Control
19	34647609	34649123	Butyrate	Control
11	41556173	41556435	Butyrate
6	113293451	113293721		Control
5	27114698	27115226	Butyrate	Control
7	30715721	30716024	Butyrate
28	27842934	27843622	Butyrate	Control
3	83072738	83073144	Butyrate	Control
23	44689918	44690682	Butyrate	Control
8	16946181	16946394	Butyrate
20	7978440	7978660	Butyrate
9	11145535	11145725	Butyrate
16	203314	203572		Control
16	25173153	25173343	Butyrate
5	74760837	74761131	Butyrate	Control
14	70277866	70278143	Butyrate
1	23305785	23306381	Butyrate	Control
16	24280112	24280660	Butyrate	Control
6	57144427	57145501	Butyrate	Control
16	32456574	32457292	Butyrate	Control
23	45554855	45555606	Butyrate	Control
11	29594025	29594766	Butyrate	Control
4	44648223	44648820	Butyrate	Control
26	47603914	47604950	Butyrate	Control
16	71934197	71934928	Butyrate	Control
16	25227612	25228793	Butyrate	Control
1	135572249	135572641	Butyrate	Control
21	33876229	33877557	Butyrate	Control
16	1164285	1164495		Control
8	38430003	38431163	Butyrate	Control
14	30125376	30125950	Butyrate	Control
25	33465657	33465952	Butyrate
20	18732251	18732790	Butyrate	Control
3	120262166	120262533	Butyrate
3	77663984	77664371		Control
27	37704165	37704374	Butyrate
18	53628670	53629827	Butyrate	Control
10	794731	795033	Butyrate	Control
2	129624168	129624358	Butyrate
2	24123297	24123481		Control
11	65887650	65888251	Butyrate	Control
1	153748211	153748420	Butyrate
19	52483748	52484273	Butyrate	Control
10	84619698	84620109	Butyrate	Control
15	80591252	80591524	Butyrate
24	21873881	21874510	Butyrate	Control
14	23027963	23028286	Butyrate	Control
11	73450254	73450438		Control
1	76293991	76294521	Butyrate
22	21223443	21223707		Control
8	23618747	23618975	Butyrate
5	78555961	78556443	Butyrate	Control
21	16251916	16252111		Control
10	45824643	45825014	Butyrate	Control
25	41480578	41482557	Butyrate	Control
10	70551263	70551453	Butyrate
10	46284626	46284844		Control
2	96531491	96531866	Butyrate	Control
19	56680234	56681099	Butyrate	Control
11	56640747	56641014	Butyrate
7	19321256	19321653	Butyrate	Control
7	107799445	107799638		Control
1	150950820	150951086	Butyrate	Control
12	21615776	21616162	Butyrate		12	21615741	21616160	diffreps_chr12_21615741_21616160	1.54	1.48239e-07
29	12617113	12617303	Butyrate
8	77188191	77188896	Butyrate	Control
5	73612497	73612690		Control
4	92826117	92826309		Control
13	28315465	28315655	Butyrate
7	24742247	24743206	Butyrate	Control
19	48847072	48847291	Butyrate
14	54741591	54742182	Butyrate
16	70862092	70862282	Butyrate
2	26789556	26789824	Butyrate	Control
7	37959368	37959618		Control
26	31481181	31481416	Butyrate
10	76648772	76649442	Butyrate	Control
4	93309327	93310026	Butyrate	Control
5	92450816	92451056	Butyrate
2	14945099	14945313	Butyrate
3	27563126	27563364		Control
3	107938876	107939434	Butyrate	Control
13	74741874	74742112		Control
5	55903292	55904504	Butyrate	Control
17	72402586	72403207	Butyrate	Control
3	15089923	15090385	Butyrate	Control
18	35516996	35517221		Control
22	57745833	57746023		Control
7	19212861	19213125	Butyrate	Control
5	26641200	26641502	Butyrate
23	48425975	48426222		Control
13	33420376	33420642	Butyrate	Control
9	33393126	33393690	Butyrate	Control
1	35427609	35427811	Butyrate
21	69228598	69229914	Butyrate	Control
16	17586818	17587054	Butyrate	Control
22	13300954	13301150	Butyrate
2	107126243	107126637	Butyrate
24	61530998	61531202	Butyrate
10	102579811	102580006		Control
7	65268929	65270056	Butyrate	Control
6	46185296	46185492		Control
1	108039927	108040378	Butyrate
12	74899186	74899572	Butyrate
11	8993673	8994466	Butyrate	Control
6	30296215	30296656	Butyrate	Control
11	97556941	97557712	Butyrate	Control	11	97557381	97557800	diffreps_chr11_97557381_97557800	1.01	2.02207e-05
15	74536177	74537851	Butyrate	Control
7	32337828	32338243	Butyrate
14	18423015	18423253	Butyrate	Control
2	132773404	132773675		Control
10	15949583	15949975	Butyrate
6	103410340	103410818	Butyrate	Control
1	109954109	109954884	Butyrate	Control
4	76593139	76593330		Control
24	43500539	43500771	Butyrate
5	104277535	104278630	Butyrate	Control
12	75028743	75029116		Control
3	102056298	102056861	Butyrate	Control
9	31885098	31885533		Control
6	46977864	46978071	Butyrate
2	110197959	110198569	Butyrate	Control
4	119370627	119370817	Butyrate
26	30996956	30997290	Butyrate
20	22331610	22332185	Butyrate	Control
7	58419596	58420204	Butyrate	Control
18	55832313	55832700	Butyrate
13	31659305	31659639	Butyrate	Control
15	27918093	27919020	Butyrate	Control
8	111158153	111158408		Control
20	68810419	68810799	Butyrate
5	105272904	105273156	Butyrate
6	103174271	103175076	Butyrate	Control	6	103174381	103174920	diffreps_chr6_103174381_103174920	1.05	9.4977e-06
15	29332773	29333076	Butyrate	Control
10	82455191	82455527	Butyrate	Control
19	6867877	6868149	Butyrate
18	63290161	63290499	Butyrate	Control
3	56800484	56800739		Control
8	47952708	47953024	Butyrate	Control
3	22466510	22466965	Butyrate	Control
8	76925635	76925873		Control
8	6595389	6595579	Butyrate
5	120005074	120005467	Butyrate	Control
18	35611739	35612809	Butyrate	Control
1	54281355	54281760	Butyrate	Control
1	145341328	145341839	Butyrate	Control
24	46644508	46644794	Butyrate
15	8151094	8151462	Butyrate	Control
6	93677138	93677670	Butyrate	Control
29	11021758	11022132	Butyrate	Control
17	52554894	52555371	Butyrate	Control
7	17757732	17758342	Butyrate	Control
16	53658207	53658790	Butyrate	Control
13	64183285	64183639	Butyrate	Control
23	9284482	9285135	Butyrate	Control
16	69602709	69603059	Butyrate
10	100911093	100911330	Butyrate
3	84539778	84540003	Butyrate
13	36335313	36335592	Butyrate	Control
2	5114501	5115478	Butyrate	Control
25	7703954	7704666	Butyrate	Control
5	115515260	115515887	Butyrate	Control
22	58377138	58377328	Butyrate
18	50068935	50069457	Butyrate	Control
12	78948066	78948485	Butyrate
22	13409159	13409407		Control
11	10109404	10109621		Control
11	66978463	66979039	Butyrate	Control
9	67673587	67674729	Butyrate	Control
13	72096422	72097031	Butyrate	Control
19	18570069	18571007	Butyrate	Control
16	44942082	44942319		Control
23	46068743	46069269	Butyrate
3	101593305	101593510	Butyrate
17	43000995	43001547	Butyrate	Control
10	37587223	37587428	Butyrate
10	25098728	25099313	Butyrate	Control
25	5589950	5591239	Butyrate	Control	25	5590421	5590800	diffreps_chr25_5590421_5590800	1.4	5.03017e-06
10	15093112	15093441	Butyrate	Control
16	27592762	27593063	Butyrate	Control
2	105517826	105518274	Butyrate	Control
24	19543168	19543573	Butyrate	Control	24	19543181	19543520	diffreps_chr24_19543181_19543520	-1.15	0.000176571
6	30039517	30039710		Control
12	16446401	16447077	Butyrate	Control
14	61450862	61451091	Butyrate	Control
9	40036658	40037101	Butyrate	Control
18	63449215	63449675	Butyrate		18	63449141	63449760	diffreps_chr18_63449141_63449760	1.02	2.57746e-06
14	30899111	30899607	Butyrate	Control
22	51476892	51477572	Butyrate	Control
21	69732833	69733966	Butyrate	Control
7	11306344	11306950	Butyrate	Control
3	98528161	98528372	Butyrate
19	56982189	56982448	Butyrate	Control
15	32182133	32183204	Butyrate	Control
20	38530269	38530459	Butyrate
21	68645521	68645711	Butyrate
17	54659329	54659540	Butyrate
11	92821033	92821235		Control
2	126457634	126457909	Butyrate	Control
13	58809632	58810079	Butyrate	Control
4	112737559	112737931	Butyrate	Control
23	20006703	20007112	Butyrate	Control
14	61426248	61426904	Butyrate
5	7276248	7276452	Butyrate
19	7303539	7303947	Butyrate	Control
18	23786316	23786731	Butyrate	Control
5	116308916	116309990	Butyrate	Control
11	75236575	75236782		Control
21	2856038	2856493	Butyrate	Control
18	16352746	16353179	Butyrate
13	77479362	77479766	Butyrate
13	34485615	34485819		Control
24	32155471	32155676		Control
3	8207551	8207835	Butyrate
24	46956575	46957342	Butyrate	Control	24	46956521	46957360	diffreps_chr24_46956521_46957360	1.38	3.21965e-15
11	83750064	83750320	Butyrate
19	41832380	41832604		Control
11	104863163	104863355		Control
8	63074753	63075177	Butyrate	Control
19	22656253	22656715	Butyrate	Control
11	73770664	73770867	Butyrate
2	136177304	136177802	Butyrate	Control
1	67626018	67626381		Control
2	106937440	106937719	Butyrate	Control
1	117390250	117390814	Butyrate	Control
12	18314716	18314906	Butyrate
26	42806164	42806348		Control
13	38963879	38964069	Butyrate
12	65546148	65546532	Butyrate
29	12472609	12472860	Butyrate
2	63039435	63040467	Butyrate	Control
17	52092641	52093312	Butyrate	Control
2	134563329	134564656	Butyrate	Control
7	96053989	96054173		Control
17	72375473	72375736	Butyrate
6	110399213	110399413	Butyrate
19	6783050	6783234		Control
18	57290024	57290415	Butyrate	Control
18	11603020	11604449	Butyrate	Control
7	21437033	21437657	Butyrate	Control
2	114641163	114641466		Control
11	2282396	2283042	Butyrate		11	2282441	2282800	diffreps_chr11_2282441_2282800	1.85	3.16475e-07
15	15649075	15649296	Butyrate
5	97479956	97480408	Butyrate	Control
5	24881749	24882247	Butyrate	Control
11	26203882	26204093		Control
29	11952737	11953151	Butyrate	Control
15	81989967	81990606	Butyrate	Control
12	18911095	18912016	Butyrate	Control
3	86162573	86163187	Butyrate
14	36481620	36482292	Butyrate	Control
6	45046527	45047629	Butyrate	Control
23	8264907	8265988	Butyrate	Control	23	8265401	8265780	diffreps_chr23_8265401_8265780	1.16	0.000107118
5	4299677	4300411	Butyrate
12	34509723	34509997	Butyrate	Control
18	64316407	64317248	Butyrate	Control
4	31086886	31087070		Control
29	45656340	45656650	Butyrate
11	101261969	101262865	Butyrate	Control
26	40478423	40479200	Butyrate	Control
29	12384521	12385664	Butyrate	Control
6	3215299	3216038	Butyrate	Control
3	77196551	77197140	Butyrate	Control
27	1193721	1194670	Butyrate	Control
12	10444282	10444489	Butyrate
9	43434504	43435017	Butyrate
14	27673017	27673293	Butyrate	Control
8	14077546	14077942	Butyrate
10	13938934	13939323		Control
20	32633204	32633388		Control
5	95559232	95559615	Butyrate	Control
10	100711989	100712238		Control
2	6776597	6777005	Butyrate
19	48464238	48464494		Control
6	44040475	44041073	Butyrate	Control
8	86439163	86439480	Butyrate	Control
2	43784944	43785369	Butyrate
2	46787170	46787430	Butyrate
15	74420376	74420560		Control
7	88252616	88252840	Butyrate
11	67059527	67060564	Butyrate	Control
4	118866212	118866442	Butyrate
6	999380	999762	Butyrate	Control
17	51652010	51652290	Butyrate
13	64576685	64576927		Control	13	64576581	64576980	diffreps_chr13_64576581_64576980	-1.19	3.94759e-06
5	108759371	108760070	Butyrate		5	108759821	108760040	diffreps_chr5_108759821_108760040	1.61	0.000220669
22	35189715	35189905	Butyrate
7	4192205	4192426	Butyrate
7	30813513	30814068	Butyrate	Control
10	13162785	13163023	Butyrate
23	11647289	11647501	Butyrate
21	67864421	67865271	Butyrate	Control
16	71479785	71479969		Control
19	8707396	8708286	Butyrate	Control
13	933590	933982	Butyrate	Control
5	75753897	75754081		Control
4	97860684	97862446	Butyrate	Control
23	36236601	36237262	Butyrate	Control
7	20091223	20091429	Butyrate
11	82907110	82907300	Butyrate
20	9005701	9006351	Butyrate	Control
13	79354545	79354742		Control
29	37251963	37252569	Butyrate	Control
18	23754027	23754244		Control
14	7788509	7788858	Butyrate	Control
14	46413779	46414496	Butyrate	Control
3	6194636	6194826	Butyrate
23	4457931	4458309	Butyrate	Control
11	78796122	78797014	Butyrate	Control
18	26255947	26256283	Butyrate
1	63662859	63663049	Butyrate
21	23999436	24000099	Butyrate	Control
21	34168826	34169672	Butyrate	Control
19	37659958	37660412	Butyrate	Control
28	22331261	22331718	Butyrate	Control
24	11405751	11406374	Butyrate	Control
16	77592401	77592726	Butyrate	Control
8	44097296	44098068	Butyrate	Control
8	81538910	81539253		Control
7	12496118	12496307		Control
10	5714141	5715166	Butyrate	Control	10	5714341	5715120	diffreps_chr10_5714341_5715120	1.58	0
19	28657943	28658182	Butyrate
23	14998780	14999912	Butyrate	Control
1	146459147	146460066	Butyrate	Control
4	93508592	93508897	Butyrate
24	4269954	4271104	Butyrate	Control
6	114995622	114995818	Butyrate
4	112676383	112676804	Butyrate
8	8216155	8216345	Butyrate
17	17335502	17336433	Butyrate	Control
9	24028585	24028999	Butyrate	Control
8	43120429	43120619	Butyrate
8	25118380	25118570	Butyrate
28	38615350	38615597	Butyrate
2	122031936	122032773	Butyrate	Control
17	32581196	32581577	Butyrate
14	45504582	45505266	Butyrate	Control
24	45912042	45913579	Butyrate	Control
5	57378941	57379164	Butyrate
23	35331788	35332435	Butyrate
21	1606009	1606331	Butyrate
8	84419225	84419826	Butyrate
23	4927171	4927376		Control
9	73512004	73512317	Butyrate
5	94914293	94914995	Butyrate	Control
2	126951776	126952632	Butyrate	Control
18	45474043	45474919	Butyrate	Control
14	54704269	54705064	Butyrate	Control
15	51663187	51664362	Butyrate	Control
1	4589161	4589644	Butyrate
18	48447032	48447551	Butyrate	Control
8	96871418	96871869	Butyrate	Control
17	51029649	51030593	Butyrate	Control
26	17156039	17156706	Butyrate	Control
2	117805560	117805991	Butyrate	Control
1	152114212	152114469	Butyrate
28	18219634	18220073	Butyrate	Control
7	46069461	46070181	Butyrate	Control
3	14660571	14661130	Butyrate
15	80941087	80941807	Butyrate	Control
13	63279281	63280205	Butyrate	Control
6	38244875	38245993	Butyrate	Control
25	34563317	34564888	Butyrate	Control
26	11044092	11044282	Butyrate
11	38296065	38297013	Butyrate	Control
4	8666562	8666896	Butyrate
23	8550187	8550488	Butyrate	Control
17	69723192	69724067	Butyrate	Control
22	267619	267890	Butyrate	Control
19	52114724	52115428	Butyrate	Control
16	41580512	41580748	Butyrate
24	41079947	41080208	Butyrate
12	25498721	25499561	Butyrate	Control
19	50185612	50186659	Butyrate	Control
20	17513203	17513393	Butyrate
25	39721122	39721481	Butyrate	Control
27	42725222	42726054	Butyrate	Control
8	34066350	34067141	Butyrate
23	15471411	15472226	Butyrate	Control
4	82490904	82491863	Butyrate	Control
19	13356135	13356341		Control
18	56787192	56787496	Butyrate
7	34966515	34967117	Butyrate	Control
2	135210600	135211314	Butyrate	Control
9	15397939	15398213	Butyrate
17	71269578	71270280	Butyrate	Control
16	77070478	77070700		Control
28	42879448	42880379	Butyrate	Control	28	42879461	42880340	diffreps_chr28_42879461_42880340	1.27	2.04281e-14
5	29828208	29829037	Butyrate	Control
10	86159172	86159408		Control
6	5520705	5520895	Butyrate
21	29344874	29345450	Butyrate	Control
19	35328700	35329204	Butyrate
28	26814443	26814846	Butyrate	Control
4	92574800	92576036	Butyrate	Control	4	92575841	92576060	diffreps_chr4_92575841_92576060	1.1	0.00270843
17	68414352	68415105	Butyrate	Control
17	52925030	52925349	Butyrate	Control
3	80950394	80950757		Control
5	56732443	56733150	Butyrate	Control
3	105491040	105491250		Control
7	107463419	107463652	Butyrate	Control
1	59735080	59735483	Butyrate	Control
7	44631896	44632508	Butyrate	Control
3	28837245	28837640	Butyrate	Control
18	25510923	25511177	Butyrate	Control
12	18664268	18664509	Butyrate
10	16886482	16886672	Butyrate
23	15383712	15383924	Butyrate
24	41491272	41491457		Control
7	81290735	81291042	Butyrate
15	42231795	42232195	Butyrate	Control
1	112030447	112030802	Butyrate
21	5780493	5780718	Butyrate
29	49990419	49990631	Butyrate	Control
3	31744095	31744553	Butyrate	Control
5	15098157	15099015	Butyrate	Control
6	103188835	103189094	Butyrate
16	71089878	71090080	Butyrate
9	65352750	65353576	Butyrate	Control
5	48270800	48271076		Control
11	104180498	104180771	Butyrate	Control
26	15836078	15837151	Butyrate	Control
12	30478660	30479120	Butyrate	Control
20	41043770	41044607	Butyrate	Control
4	60982903	60983099		Control
1	151348293	151348665		Control
16	79451173	79452125	Butyrate	Control
20	40992848	40993203	Butyrate	Control
19	50254889	50255498	Butyrate	Control
19	27387218	27387774	Butyrate	Control
15	28301722	28302123	Butyrate
10	88856379	88856590		Control
23	9767280	9767470	Butyrate
7	38781623	38782909	Butyrate	Control
11	19856554	19857518	Butyrate	Control
8	89730563	89731396	Butyrate	Control
7	88220088	88220808	Butyrate	Control
1	146319589	146319897		Control
1	134598277	134598760	Butyrate
8	74569093	74569952	Butyrate	Control
8	96798369	96798605		Control
7	42340856	42341040		Control
29	11027361	11027583	Butyrate
10	60215439	60216078	Butyrate	Control
1	84225908	84226738	Butyrate	Control
12	86454388	86454643		Control
21	60393120	60393636	Butyrate	Control
10	36955270	36955607	Butyrate	Control
24	42887881	42888147	Butyrate
13	83402045	83403016	Butyrate	Control	13	83402381	83402880	diffreps_chr13_83402381_83402880	1.1	4.91846e-06
9	62012641	62013204	Butyrate	Control
29	45713259	45713654	Butyrate
5	106833719	106834209	Butyrate
15	30338967	30339157	Butyrate
9	61742921	61743127	Butyrate
23	17600578	17601306	Butyrate	Control
3	21425019	21425209	Butyrate
29	43707943	43709469	Butyrate	Control
25	696460	697538	Butyrate	Control
10	95921272	95921462	Butyrate
21	28351957	28353275	Butyrate	Control	21	28352521	28352820	diffreps_chr21_28352521_28352820	1.14	0.0010843
8	100842652	100843593	Butyrate	Control
7	16696256	16696455		Control
3	114069961	114070612	Butyrate	Control
22	50354611	50355220	Butyrate	Control
2	110891123	110891321	Butyrate
15	23865532	23866343	Butyrate	Control
10	88784292	88784630	Butyrate
23	3356235	3357282	Butyrate	Control
15	84102635	84103312	Butyrate	Control	15	84102761	84103240	diffreps_chr15_84102761_84103240	2.43	4.44089e-16
5	82303306	82303516		Control
4	49061307	49061586	Butyrate
16	49187694	49188247	Butyrate		16	49187821	49188200	diffreps_chr16_49187821_49188200	2.23	6.1834e-10
22	31901344	31901686		Control
5	101461079	101461319	Butyrate
10	84052278	84052572	Butyrate
29	33037663	33038524	Butyrate	Control
6	88418844	88419382	Butyrate	Control
5	79589593	79589820		Control
15	30254897	30255203	Butyrate	Control
12	79999552	79999973	Butyrate	Control
29	38344513	38344797	Butyrate
17	10290327	10291189	Butyrate	Control
11	44761872	44762406	Butyrate	Control
10	67063285	67064009	Butyrate	Control
25	28684944	28685341	Butyrate		25	28684961	28685280	diffreps_chr25_28684961_28685280	3.12	3.4128e-11
21	66127793	66128409	Butyrate	Control	21	66127781	66128200	diffreps_chr21_66127781_66128200	1.04	0.00015242
13	60714620	60715165	Butyrate	Control
14	756584	756972	Butyrate	Control
11	93009690	93010400	Butyrate	Control
10	11459634	11460245	Butyrate	Control
6	116110564	116110953	Butyrate	Control
5	110929407	110929889	Butyrate	Control
15	11712620	11712831	Butyrate
7	25194674	25194947	Butyrate
23	10489127	10489324	Butyrate
2	85877084	85877452	Butyrate	Control
17	51829399	51830279	Butyrate	Control
21	47829976	47830166	Butyrate
11	20883901	20884125	Butyrate
21	67050717	67051752	Butyrate	Control
29	23198418	23198625	Butyrate
16	54529925	54530294	Butyrate
9	50477098	50477341	Butyrate
12	54184769	54185133	Butyrate
10	60564846	60565296	Butyrate	Control
11	32909707	32910362	Butyrate	Control
26	47321133	47321635	Butyrate
15	62868358	62868641	Butyrate	Control
27	40526124	40526874	Butyrate	Control
2	129323619	129324173	Butyrate	Control
9	31107549	31108005	Butyrate	Control
16	45308926	45309198	Butyrate	Control
9	89118138	89118536	Butyrate	Control
24	19603554	19603818	Butyrate
9	33131392	33132235	Butyrate	Control
18	54096511	54096752	Butyrate
13	6786653	6786843	Butyrate
3	20825225	20825599	Butyrate
22	6261252	6261610	Butyrate	Control
8	55261704	55262212	Butyrate	Control
19	52748626	52748950	Butyrate	Control
12	46831623	46831834		Control
6	57943787	57944052		Control
27	16241429	16241810	Butyrate
24	57565124	57565314	Butyrate
18	57836302	57837614	Butyrate	Control
11	46704791	46704975		Control
10	26124682	26125417	Butyrate	Control
18	2438046	2438256	Butyrate
6	113366913	113367832	Butyrate	Control
5	20797563	20798409	Butyrate	Control
13	24804397	24805004	Butyrate	Control
12	32606312	32606828	Butyrate	Control
15	74203464	74203940	Butyrate	Control
9	44256989	44257173		Control
10	58398159	58398386	Butyrate
6	40214712	40215669	Butyrate	Control
20	23733362	23733690		Control
2	43865988	43866249		Control
2	31534075	31534496	Butyrate	Control
25	41994625	41994824		Control
16	59934070	59934423		Control
27	11294693	11294963	Butyrate
13	51893919	51894234	Butyrate	Control
29	33332060	33332770	Butyrate	Control
22	10561120	10561412	Butyrate	Control
29	43097567	43097939	Butyrate
19	33880108	33880318	Butyrate
6	30991343	30991566	Butyrate
13	29527699	29528511	Butyrate	Control
1	146940485	146940669		Control
2	38753465	38753737	Butyrate
4	69428215	69428738	Butyrate
2	109679619	109680031	Butyrate	Control
19	56855272	56855487	Butyrate
2	47626956	47627207	Butyrate
12	21954965	21955516		Control
8	66663208	66663598	Butyrate	Control
4	101113378	101113698		Control
2	125166357	125166876	Butyrate	Control
17	72514345	72514579	Butyrate
18	1535867	1536057	Butyrate
24	53833524	53833822	Butyrate
10	37043755	37043939		Control
29	45472629	45472840		Control
5	44059241	44059666	Butyrate	Control
24	50483602	50484411	Butyrate	Control
3	80915737	80915982		Control
9	14454536	14455405	Butyrate	Control
22	29946825	29947239	Butyrate	Control
24	51653681	51654495	Butyrate	Control
7	5991279	5991870	Butyrate	Control
5	30881714	30882330	Butyrate	Control
19	24477116	24477940	Butyrate	Control
26	45010005	45010371	Butyrate	Control
19	31163456	31164487	Butyrate	Control
4	11818238	11818717	Butyrate	Control
10	1437309	1437664	Butyrate
29	29997371	29998133	Butyrate	Control	29	29997561	29997840	diffreps_chr29_29997561_29997840	1.51	4.82245e-05
27	7185094	7185360	Butyrate
6	38509272	38509462	Butyrate
22	28118849	28119183	Butyrate	Control
18	6572627	6572833	Butyrate
20	37570859	37571282	Butyrate	Control
28	878955	879428	Butyrate
17	12681571	12681897	Butyrate	Control
1	158323307	158323954	Butyrate	Control
4	74600502	74601559	Butyrate	Control
21	530411	531113	Butyrate	Control
2	44869411	44869945	Butyrate	Control
16	57829508	57829766	Butyrate
1	96402739	96403162	Butyrate	Control
22	5910011	5910201	Butyrate
22	13661595	13661971	Butyrate
1	2445713	2446175	Butyrate
3	103073099	103073311	Butyrate
18	15533392	15533585		Control
5	111675550	111675962	Butyrate	Control
19	17659393	17659583	Butyrate
12	2759357	2759705	Butyrate
13	77375228	77375412		Control
1	145394908	145395334	Butyrate	Control
5	94599979	94600321	Butyrate
10	13382204	13382408	Butyrate
14	6943287	6944293	Butyrate	Control
4	64009820	64010228	Butyrate
15	47730587	47731026	Butyrate	Control
26	42154961	42155215		Control
4	46916150	46916427	Butyrate
2	7273382	7273574	Butyrate
3	27317937	27318697	Butyrate	Control
29	35225926	35226566	Butyrate		29	35225801	35226560	diffreps_chr29_35225801_35226560	2.08	0
19	56551295	56551644	Butyrate	Control
3	71274307	71274508	Butyrate
7	11458513	11459218	Butyrate	Control
6	11701127	11701327		Control
7	29478409	29478634	Butyrate
16	80314944	80315785	Butyrate	Control
21	21578702	21579374	Butyrate	Control
14	47357600	47358840	Butyrate	Control
23	30427109	30427493	Butyrate	Control
22	48763729	48764092	Butyrate
3	94437404	94437860	Butyrate	Control
1	118718319	118718567	Butyrate
7	29977162	29977705		Control
15	56551207	56551587	Butyrate
14	19354517	19355055	Butyrate	Control
7	15320029	15320324	Butyrate
17	39611415	39611786	Butyrate
1	82508062	82508372	Butyrate	Control
14	76348427	76349074	Butyrate	Control
13	24691305	24691495	Butyrate
8	56558122	56558519	Butyrate	Control
27	35233467	35233797	Butyrate
9	19161449	19161678	Butyrate
17	61225880	61226459	Butyrate	Control
5	116622010	116623150	Butyrate	Control
18	5348556	5349437	Butyrate	Control
3	66975501	66975685		Control
4	70637868	70638069		Control
15	82243168	82243480		Control
10	8204410	8205116	Butyrate	Control
1	132257444	132257674		Control
17	10574538	10574728	Butyrate
7	103977498	103977727	Butyrate
14	7012360	7012642	Butyrate	Control
3	23708903	23709230	Butyrate	Control
7	18824296	18825112	Butyrate	Control
11	50686729	50686943	Butyrate
7	3829663	3830279	Butyrate	Control
11	92537840	92538869	Butyrate	Control
1	119246858	119247415	Butyrate	Control
21	21508392	21508835	Butyrate
5	62755017	62755420	Butyrate	Control
18	24290153	24291257	Butyrate	Control
5	46354844	46355422	Butyrate
24	1002702	1002892	Butyrate
22	18150510	18151220	Butyrate	Control
17	53284661	53285080	Butyrate	Control
3	86837456	86837840	Butyrate	Control	3	86837481	86837800	diffreps_chr3_86837481_86837800	1.48	4.48551e-05
24	33116238	33117029	Butyrate	Control
5	42715269	42715470	Butyrate
20	1517036	1517474	Butyrate	Control
26	24154509	24154745	Butyrate
12	85486736	85488035	Butyrate	Control
22	49255564	49255915	Butyrate	Control
9	12927665	12927954		Control
10	55151329	55151988	Butyrate	Control
11	68411529	68412009	Butyrate	Control
4	65567024	65567338	Butyrate
8	21911401	21911690	Butyrate	Control
13	37722426	37722780	Butyrate	Control
9	93398408	93398899	Butyrate	Control
9	66303459	66303674		Control
1	78937477	78937747		Control
1	2827256	2827880	Butyrate	Control
1	142099874	142100089	Butyrate
14	51096425	51097184	Butyrate	Control
4	19537069	19537671	Butyrate	Control
24	58241637	58241908	Butyrate
[truncated: 68,628 more rows]

## Sheet: TableS2
Table S2. Butyrate induced and repressed differentially CTCF-binding sites (DCBS) with annotation information.
chr	start	end	CTCF region ID	log2FC	P-value	annotation	gene chr	gene start	gene end	gene length	gene strand	distance To TSS	ENSEMBL Id	Symbol	Gene Name
INDUCED DCBS
chr1	5933861	5934060	diffreps_chr1_5933861_5934060	1.02	0.00808187	Distal Intergenic	1	5770225	5772220	1996	1	163637	ENSBTAG00000039820	CLDN8	claudin 8
chr1	68259501	68259980	diffreps_chr1_68259501_68259980	1.06	7.03e-06	Distal Intergenic	1	68302106	68332336	30231	2	72356	ENSBTAG00000000566	CCDC14	coiled-coil domain containing 14
chr1	141341821	141342320	diffreps_chr1_141341821_141342320	1.47	1.15e-08	Distal Intergenic	1	141381597	141487145	105549	1	-39277	ENSBTAG00000000394	BACE2	beta-secretase 2
chr1	37117641	37118040	diffreps_chr1_37117641_37118040	1.4	3.17e-06	Intron (NM_001206113/537951, intron 1 of 16)	1	37110684	37519280	408597	1	6958	ENSBTAG00000006811	EPHA3	EPH receptor A3
chr1	149011501	149011720	diffreps_chr1_149011501_149011720	2.02	1.5e-05	Distal Intergenic	1	149305062	149317771	12710	2	306051	ENSBTAG00000055107	PIGP	phosphatidylinositol glycan anchor biosynthesis class P
chr1	144807281	144807880	diffreps_chr1_144807281_144807880	1.13	2.18e-07	Promoter (1-2kb)	1	144809574	144833724	24151	1	-1694	ENSBTAG00000017010	FAM207A	family with sequence similarity 207 member A
chr1	153337701	153337900	diffreps_chr1_153337701_153337900	2.31	4.44e-06	Distal Intergenic	1	153274504	153318616	44113	1	63198	ENSBTAG00000004891	OXNAD1	oxidoreductase NAD binding domain containing 1
chr1	142745681	142745940	diffreps_chr1_142745681_142745940	1.43	0.000155363	Distal Intergenic	1	142759181	142772362	13182	2	26422	ENSBTAG00000021284	RSPH1	radial spoke head component 1
chr1	145669821	145670260	diffreps_chr1_145669821_145670260	1.19	3.23e-06	Promoter (1-2kb)	1	145668730	145687976	19247	1	1092	ENSBTAG00000011802	COL6A1	collagen type VI alpha 1 chain
chr1	132095781	132096080	diffreps_chr1_132095781_132096080	1.26	0.000312446	Distal Intergenic	1	132167383	132207262	39880	2	111182	ENSBTAG00000008299	IL20RB	interleukin 20 receptor subunit beta
chr1	153018221	153018640	diffreps_chr1_153018221_153018640	1.03	5.83e-05	Distal Intergenic	1	152962179	152962240	62	1	56043	NA	MIR2285AO-2	microRNA mir-2285ao-2
chr1	120578221	120578700	diffreps_chr1_120578221_120578700	1.21	2.74e-07	Distal Intergenic	1	119465679	119521250	55572	2	-1056972	ENSBTAG00000045633	AGTR1	angiotensin II receptor type 1
chr1	107236841	107237300	diffreps_chr1_107236841_107237300	1.32	2.61e-07	Distal Intergenic	1	107087310	107210811	123502	1	149532	ENSBTAG00000031572	IFT80	intraflagellar transport 80
chr1	88333841	88334180	diffreps_chr1_88333841_88334180	1.8	7.65e-07	Intron (NM_001080300/534568, intron 1 of 4)	1	88340911	88350182	9272	1	-6731	ENSBTAG00000035144	PLCXD1	phosphatidylinositol-specific phospholipase C, X domain containing 1
chr1	61822101	61822400	diffreps_chr1_61822101_61822400	2.52	3.12e-08	Distal Intergenic	1	62430103	62430159	57	1	-607703	NA	MIR2285DE	microRNA mir-2285de
chr1	68122281	68122660	diffreps_chr1_68122281_68122660	1.77	3.18e-07	Distal Intergenic	1	67982271	68068472	86202	2	-53810	ENSBTAG00000014567	MYLK	myosin light chain kinase
chr1	148884081	148884700	diffreps_chr1_148884081_148884700	1.25	1.21e-08	Distal Intergenic	1	148658317	148683915	25599	1	225765	ENSBTAG00000011880	CHAF1B	chromatin assembly factor 1 subunit B
chr1	144851281	144851700	diffreps_chr1_144851281_144851700	1.26	2.24e-05	Distal Intergenic	1	144809574	144833724	24151	1	41708	ENSBTAG00000017010	FAM207A	family with sequence similarity 207 member A
chr1	157457061	157457280	diffreps_chr1_157457061_157457280	1.15	0.00221669	Distal Intergenic	1	157392690	157410804	18115	2	-46258	ENSBTAG00000000752	SGO1	shugoshin 1
chr1	32361721	32361960	diffreps_chr1_32361721_32361960	1.43	0.000248678	Distal Intergenic	1	34476824	34476884	61	2	2114924	NA	MIR2285CM	microRNA mir-2285cm
chr1	129813701	129814300	diffreps_chr1_129813701_129814300	1.01	8.28e-09	Distal Intergenic	1	129741106	129754516	13411	2	-59186	ENSBTAG00000047608	MRPS22	mitochondrial ribosomal protein S22
chr1	148382981	148383360	diffreps_chr1_148382981_148383360	1.04	0.000401164	Distal Intergenic	1	148405188	148407258	2071	1	-21828	ENSBTAG00000030629	MGC127133	20-beta-hydroxysteroid dehydrogenase-like
chr1	127917401	127918560	diffreps_chr1_127917401_127918560	1.39	0	Distal Intergenic	1	127831477	127902068	70592	2	-15334	ENSBTAG00000009115	SPSB4	splA/ryanodine receptor domain and SOCS box containing 4
chr1	37043281	37043500	diffreps_chr1_37043281_37043500	2.84	1.77e-07	Distal Intergenic	1	37110684	37519280	408597	1	-67184	ENSBTAG00000006811	EPHA3	EPH receptor A3
chr1	109879401	109879680	diffreps_chr1_109879401_109879680	1.58	5.47e-05	Distal Intergenic	1	110158197	110164262	6066	2	284582	ENSBTAG00000009012	PTX3	pentraxin 3
chr1	127773441	127773740	diffreps_chr1_127773441_127773740	1.01	0.000838668	Distal Intergenic	1	127831477	127902068	70592	2	128328	ENSBTAG00000009115	SPSB4	splA/ryanodine receptor domain and SOCS box containing 4
chr1	20156441	20156720	diffreps_chr1_20156441_20156720	1.55	8.21e-05	Distal Intergenic	1	20385501	20385585	85	2	228865	ENSBTAG00000029827	MIR125B-2	microRNA mir-125b-2
chr1	137661721	137662180	diffreps_chr1_137661721_137662180	1.58	1.28e-09	Distal Intergenic	1	137823482	137823558	77	2	161378	ENSBTAG00000053823	MIR2288	microRNA mir-2288
chr1	130195341	130195900	diffreps_chr1_130195341_130195900	1.2	4.56e-08	Distal Intergenic	1	130185388	130186521	1134	1	9954	ENSBTAG00000031277	FOXL2	forkhead box L2
chr1	99419341	99419540	diffreps_chr1_99419341_99419540	1.08	0.00890968	Exon (NM_001205553/538532, exon 7 of 16)	1	99362165	99445684	83520	1	57177	ENSBTAG00000018727	GOLIM4	golgi integral membrane protein 4
chr1	141742941	141743440	diffreps_chr1_141742941_141743440	1.32	2.61e-07	Exon (NM_001081585/511037, exon 2 of 13)	1	141713169	141747814	34646	2	4374	ENSBTAG00000009132	TMPRSS2	transmembrane serine protease 2
chr1	3635921	3636580	diffreps_chr1_3635921_3636580	1.25	1.22e-12	Distal Intergenic	1	3824612	3833280	8669	2	196700	ENSBTAG00000018854	SOD1	superoxide dismutase 1
chr1	140998141	140999080	diffreps_chr1_140998141_140999080	1.69	0	Distal Intergenic	1	141381597	141487145	105549	1	-382517	ENSBTAG00000000394	BACE2	beta-secretase 2
chr1	67689501	67689700	diffreps_chr1_67689501_67689700	1.02	0.00930257	Intron (NM_001192069/505740, intron 12 of 20)	1	67572965	67637454	64490	1	116537	ENSBTAG00000014797	SEC22A	SEC22 homolog A, vesicle trafficking protein
chr1	80703821	80704200	diffreps_chr1_80703821_80704200	1.18	8.7e-05	Distal Intergenic	1	80690735	80696502	5768	1	13087	ENSBTAG00000003140	CRYGS	crystallin gamma S
chr1	105944221	105944500	diffreps_chr1_105944221_105944500	1.62	5.75e-05	Distal Intergenic	1	105877308	105908063	30756	2	-36159	ENSBTAG00000018489	OTOL1	otolin 1
chr1	67265801	67266120	diffreps_chr1_67265801_67266120	1.1	0.00132059	Distal Intergenic	1	67121600	67210226	88627	1	144202	ENSBTAG00000005071	SLC49A4	solute carrier family 49 member 4
chr1	125619221	125619440	diffreps_chr1_125619221_125619440	1.77	6.27e-05	Intron (NM_001076068/535743, intron 14 of 16)	1	125870583	125874332	3750	2	254892	ENSBTAG00000011584	CHST2	carbohydrate sulfotransferase 2
chr1	144489981	144490540	diffreps_chr1_144489981_144490540	1.42	8.12e-08	Promoter (<=1kb)	1	144489700	144490775	1076	2	235	NA	KRTAP10-2	keratin associated protein 10-2
chr1	147072581	147072860	diffreps_chr1_147072581_147072860	1.23	0.00126524	Intron (NM_001256578/529631, intron 3 of 8)	1	147203769	147203840	72	2	130980	ENSBTAG00000044270	MIR2285A	microRNA mir-2285a
chr1	82648981	82649260	diffreps_chr1_82648981_82649260	1.17	0.00139619	Distal Intergenic	1	82610937	82631511	20575	2	-17471	ENSBTAG00000005313	EPHB3	EPH receptor B3
chr1	43104761	43105000	diffreps_chr1_43104761_43105000	1.23	0.00227955	Intron (NM_001002883/444860, intron 9 of 10)	1	43047976	43111608	63633	1	56786	ENSBTAG00000004471	ST3GAL6	ST3 beta-galactoside alpha-2,3-sialyltransferase 6
chr1	9441861	9442920	diffreps_chr1_9441861_9442920	1.06	2.56e-11	Promoter (<=1kb)	1	9441708	9491324	49617	1	154	ENSBTAG00000000648	ADAMTS5	ADAM metallopeptidase with thrombospondin type 1 motif 5
chr1	152655661	152655860	diffreps_chr1_152655661_152655860	1.19	0.00323501	Intron (NM_001102206/537669, intron 1 of 3)	1	152599802	152638556	38755	2	-17106	ENSBTAG00000003718	HACL1	2-hydroxyacyl-CoA lyase 1
chr1	149823441	149823660	diffreps_chr1_149823441_149823660	1.39	0.000584817	Distal Intergenic	1	149617410	149711585	94176	1	206032	ENSBTAG00000001771	DYRK1A	dual specificity tyrosine phosphorylation regulated kinase 1A
chr1	82837521	82837720	diffreps_chr1_82837521_82837720	1.07	0.00776853	Exon (NM_001102487/505569, exon 16 of 24)	1	82830348	82844403	14056	1	7174	ENSBTAG00000012284	CLCN2	chloride voltage-gated channel 2
chr1	154170541	154170860	diffreps_chr1_154170541_154170860	1.01	0.00257828	Intron (NM_001205489/614554, intron 15 of 21)	1	153882096	154095595	213500	1	288446	ENSBTAG00000009942	PLCL2	phospholipase C like 2
chr1	117045041	117045520	diffreps_chr1_117045041_117045520	1.62	2.21e-09	Distal Intergenic	1	116654940	117015878	360939	2	-29164	ENSBTAG00000021703	MED12L	mediator complex subunit 12L
chr1	145373021	145373400	diffreps_chr1_145373021_145373400	1.54	2.17e-06	Distal Intergenic	1	145395888	145625230	229343	1	-22488	ENSBTAG00000030775	PCBP3	poly(rC) binding protein 3
chr1	134749341	134749560	diffreps_chr1_134749341_134749560	1.99	2.41e-05	Distal Intergenic	1	134839356	134845005	5650	1	-89796	ENSBTAG00000014461	ANAPC13	anaphase promoting complex subunit 13
chr1	40973521	40973980	diffreps_chr1_40973521_40973980	1.11	5.05e-05	Distal Intergenic	1	42010599	42049951	39353	1	-1036619	ENSBTAG00000010091	ARL6	ADP ribosylation factor like GTPase 6
chr1	59763241	59763520	diffreps_chr1_59763241_59763520	1.25	0.000497456	Distal Intergenic	1	60306675	60407777	101103	1	-543155	ENSBTAG00000006451	GAP43	growth associated protein 43
chr1	68017281	68017480	diffreps_chr1_68017281_68017480	1.08	0.00890968	Intron (NM_176636/338037, intron 7 of 16)	1	67982271	68068472	86202	2	50992	ENSBTAG00000014567	MYLK	myosin light chain kinase
chr1	66690781	66691740	diffreps_chr1_66690781_66691740	1.48	2.73e-14	Intron (NM_174002/281038, intron 1 of 6)	1	66655604	66744722	89119	1	35178	ENSBTAG00000003865	CASR	calcium sensing receptor
chr1	102189341	102189620	diffreps_chr1_102189341_102189620	1.14	0.00194974	Distal Intergenic	1	102272282	102388043	115762	1	-82662	ENSBTAG00000006975	SI	sucrase-isomaltase
chr1	63957001	63957200	diffreps_chr1_63957001_63957200	2.12	1.38e-05	Distal Intergenic	1	63981645	64010644	29000	1	-24445	ENSBTAG00000009014	UPK1B	uroplakin 1B
chr1	130701941	130702400	diffreps_chr1_130701941_130702400	1.07	7.28e-05	Distal Intergenic	1	130707101	130773010	65910	2	70610	ENSBTAG00000001497	MRAS	muscle RAS oncogene homolog
chr1	158292141	158292860	diffreps_chr1_158292141_158292860	1.03	8.8e-08	Promoter (<=1kb)	1	158238278	158293060	54783	2	200	ENSBTAG00000002896	KPNA6	karyopherin subunit alpha 6
chr1	141300801	141301000	diffreps_chr1_141300801_141301000	1.08	0.00890968	Distal Intergenic	1	141381597	141487145	105549	1	-80597	ENSBTAG00000000394	BACE2	beta-secretase 2
chr1	3628541	3629220	diffreps_chr1_3628541_3629220	1.48	6.37e-13	Distal Intergenic	1	3824612	3833280	8669	2	204060	ENSBTAG00000018854	SOD1	superoxide dismutase 1
chr1	3908181	3908480	diffreps_chr1_3908181_3908480	1.26	0.000889793	Distal Intergenic	1	3824612	3833280	8669	2	-74902	ENSBTAG00000018854	SOD1	superoxide dismutase 1
chr1	116492781	116493220	diffreps_chr1_116492781_116493220	1.35	8.73e-07	Distal Intergenic	1	116623017	116652023	29007	1	-129797	ENSBTAG00000001728	IGSF10	immunoglobulin superfamily member 10
chr1	134675501	134675760	diffreps_chr1_134675501_134675760	2.07	2.41e-06	Distal Intergenic	1	134087021	134553122	466102	2	-122380	ENSBTAG00000015377	EPHB1	EPH receptor B1
chr1	98927421	98927620	diffreps_chr1_98927421_98927620	1.62	0.000352009	Distal Intergenic	1	98873841	98873935	95	2	-53487	ENSBTAG00000030029	MIR551B	microRNA mir-551b
chr1	1396941	1397260	diffreps_chr1_1396941_1397260	1.19	0.000554996	Intron (NM_001040584/615431, intron 2 of 2)	1	1430375	1432531	2157	2	35271	NA	SLC5A3	solute carrier family 5 member 3
chr1	67362721	67363140	diffreps_chr1_67362721_67363140	1.2	1.99e-05	Distal Intergenic	1	67411466	67504230	92765	1	-48326	ENSBTAG00000018877	PDIA5	protein disulfide isomerase family A member 5
chr1	129429141	129429780	diffreps_chr1_129429141_129429780	1.29	1.47e-08	Distal Intergenic	1	129556754	129583703	26950	1	-126974	NA	RBP1	retinol binding protein 1
chr1	329761	330000	diffreps_chr1_329761_330000	1.87	1.64e-05	Distal Intergenic	1	991023	1002224	11202	1	-661023	ENSBTAG00000020035	RCAN1	regulator of calcineurin 1
chr1	128186701	128186980	diffreps_chr1_128186701_128186980	1.03	0.00165739	Distal Intergenic	1	128010259	128042610	32352	2	-144092	ENSBTAG00000015310	SLC25A36	solute carrier family 25 member 36
chr1	144549621	144550040	diffreps_chr1_144549621_144550040	1.57	3.91e-07	Intron (NM_001206810/100335468, intron 1 of 11)	1	144560582	144561642	1061	1	-10542	ENSBTAG00000040291	KRTAP10-8	keratin associated protein 10-8
chr1	142409581	142410340	diffreps_chr1_142409581_142410340	1.4	2.58e-11	Distal Intergenic	1	142488705	142551750	63046	1	-78365	ENSBTAG00000021272	ABCG1	ATP binding cassette subfamily G member 1
chr1	128114781	128115180	diffreps_chr1_128114781_128115180	1.04	0.000174026	Distal Intergenic	1	128010259	128042610	32352	2	-72172	ENSBTAG00000015310	SLC25A36	solute carrier family 25 member 36
chr1	72231941	72232200	diffreps_chr1_72231941_72232200	1.02	0.00144639	Intron (NM_001105337/506187, intron 4 of 6)	1	72150277	72264229	113953	1	81665	ENSBTAG00000003378	ACAP2	ArfGAP with coiled-coil, ankyrin repeat and PH domains 2
chr1	145437261	145437900	diffreps_chr1_145437261_145437900	1.01	1.34e-06	Intron (NM_001076284/613725, intron 1 of 14)	1	145395888	145625230	229343	1	41374	ENSBTAG00000030775	PCBP3	poly(rC) binding protein 3
chr1	10231361	10232080	diffreps_chr1_10231361_10232080	1.05	7.63e-11	Promoter (<=1kb)	1	10231785	10543975	312191	1	0	ENSBTAG00000017753	APP	amyloid beta precursor protein
chr1	124887081	124887820	diffreps_chr1_124887081_124887820	1.03	1.75e-08	Promoter (<=1kb)	1	124866092	124888751	22660	2	931	ENSBTAG00000007933	DIPK2A	divergent protein kinase domain 2A
chr1	67668281	67668480	diffreps_chr1_67668281_67668480	1.27	0.00287775	Intron (NM_001192069/505740, intron 20 of 20)	1	67572965	67637454	64490	1	95317	ENSBTAG00000014797	SEC22A	SEC22 homolog A, vesicle trafficking protein
chr1	140245161	140245400	diffreps_chr1_140245161_140245400	1.06	0.00326871	Distal Intergenic	1	139937242	140005764	68523	1	307920	ENSBTAG00000051421	PCP4	Purkinje cell protein 4
chr1	148881561	148881860	diffreps_chr1_148881561_148881860	1.67	1.58e-05	Distal Intergenic	1	148658317	148683915	25599	1	223245	ENSBTAG00000011880	CHAF1B	chromatin assembly factor 1 subunit B
chr1	107237741	107238000	diffreps_chr1_107237741_107238000	1.1	0.00270843	Distal Intergenic	1	107087310	107210811	123502	1	150432	ENSBTAG00000031572	IFT80	intraflagellar transport 80
chr1	130199901	130200240	diffreps_chr1_130199901_130200240	1.46	4.15e-05	Distal Intergenic	1	130185388	130186521	1134	1	14514	ENSBTAG00000031277	FOXL2	forkhead box L2
chr1	42070441	42070720	diffreps_chr1_42070441_42070720	1.65	3.79e-05	Distal Intergenic	1	42010599	42049951	39353	1	59843	ENSBTAG00000010091	ARL6	ADP ribosylation factor like GTPase 6
chr1	18983661	18984020	diffreps_chr1_18983661_18984020	1.43	2.4e-05	Distal Intergenic	1	19227894	19256713	28820	1	-243874	ENSBTAG00000001395	C1H21orf91	chromosome 1 C21orf91 homolog
chr10	8757121	8757500	diffreps_chr10_8757121_8757500	1.18	0.000154598	Exon (NM_001103312/100125232, exon 3 of 3)	10	8755489	8765137	9649	2	7637	ENSBTAG00000009249	OTP	orthopedia homeobox
chr10	8296961	8297200	diffreps_chr10_8296961_8297200	1.6	0.000138467	Distal Intergenic	10	8176687	8223030	46344	1	120275	ENSBTAG00000034823	AGGF1	angiogenic factor with G-patch and FHA domains 1
chr10	72700561	72701060	diffreps_chr10_72700561_72701060	1.21	1.32e-06	Distal Intergenic	10	72694498	72697071	2574	1	6064	ENSBTAG00000013035	SIX6	SIX homeobox 6
chr10	20147881	20148460	diffreps_chr10_20147881_20148460	1.23	4.11e-08	Distal Intergenic	10	20373345	20437689	64345	2	289229	ENSBTAG00000008218	NPTN	neuroplastin
chr10	5714341	5715120	diffreps_chr10_5714341_5715120	1.58	0	Promoter (<=1kb)	10	5715882	5718113	2232	1	-762	ENSBTAG00000047719	DRD1	dopamine receptor D1
chr10	7524061	7524360	diffreps_chr10_7524061_7524360	1.18	0.000491388	Intron (NM_001192019/538430, intron 3 of 11)	10	7411312	7574347	163036	1	112750	ENSBTAG00000017507	SV2C	synaptic vesicle glycoprotein 2C
chr10	10532801	10533000	diffreps_chr10_10532801_10533000	1.08	0.00890968	Intron (NM_001076052/535311, intron 1 of 8)	10	10413730	10546778	133049	2	13778	ENSBTAG00000025853	HOMER1	homer scaffold protein 1
chr10	100718401	100718920	diffreps_chr10_100718401_100718920	1.11	1.03e-06	Distal Intergenic	10	100301923	100460004	158082	2	-258398	ENSBTAG00000009994	EML5	EMAP like 5
chr10	58952461	58952860	diffreps_chr10_58952461_58952860	1.07	0.000166822	Distal Intergenic	10	59102240	59156607	54368	1	-149380	ENSBTAG00000014890	CYP19A1	cytochrome P450, family 19, subfamily A, polypeptide 1
chr10	75520501	75520900	diffreps_chr10_75520501_75520900	1.22	2.51e-05	Intron (NM_001083498/540619, intron 1 of 4)	10	75471164	75564631	93468	1	49338	ENSBTAG00000017200	RHOJ	ras homolog family member J
chr10	102373081	102373640	diffreps_chr10_102373081_102373640	1.36	7.64e-09	Distal Intergenic	10	102478630	102673838	195209	2	300198	ENSBTAG00000010906	RPS6KA5	ribosomal protein S6 kinase A5
chr10	73390681	73391480	diffreps_chr10_73390681_73391480	1.26	1.73e-11	Distal Intergenic	10	73436691	73667844	231154	1	-45211	ENSBTAG00000003276	PRKCH	protein kinase C eta
chr10	82262481	82262680	diffreps_chr10_82262481_82262680	1.08	0.00890968	Distal Intergenic	10	82206265	82226962	20698	2	-35520	ENSBTAG00000006786	MED6	mediator complex subunit 6
chr10	23562581	23562900	diffreps_chr10_23562581_23562900	1.43	9.72e-05	Distal Intergenic	10	22229577	22251343	21767	1	1333005	ENSBTAG00000019077	DAD1	defender against cell death 1
chr10	49665101	49665420	diffreps_chr10_49665101_49665420	1.04	0.000930537	Intron (NM_001192861/535597, intron 3 of 10)	10	49707745	49770691	62947	1	-42325	ENSBTAG00000005328	ICE2	interactor of little elongation complex ELL subunit 2
chr10	25443341	25443540	diffreps_chr10_25443341_25443540	1.03	0.0107081	Distal Intergenic	10	25662315	25677144	14830	1	-218775	ENSBTAG00000015148	METTL3	methyltransferase like 3
chr10	23374841	23375480	diffreps_chr10_23374841_23375480	1.13	1.25e-07	Distal Intergenic	10	22229577	22251343	21767	1	1145265	ENSBTAG00000019077	DAD1	defender against cell death 1
chr10	53010201	53010400	diffreps_chr10_53010201_53010400	1.54	0.000503383	Distal Intergenic	10	53023355	53416681	393327	2	406281	ENSBTAG00000002586	TCF12	transcription factor 12
chr10	50225841	50226220	diffreps_chr10_50225841_50226220	1.61	1.02e-06	Distal Intergenic	10	50557234	50578063	20830	1	-331014	ENSBTAG00000013493	BNIP2	BCL2 interacting protein 2
chr10	15418541	15418800	diffreps_chr10_15418541_15418800	1.63	9.13e-05	Distal Intergenic	10	15613398	15652308	38911	2	233508	ENSBTAG00000012365	ANP32A	acidic nuclear phosphoprotein 32 family member A
chr10	30204321	30204580	diffreps_chr10_30204321_30204580	1.15	0.00221669	Distal Intergenic	10	30255323	30257275	1953	2	52695	ENSBTAG00000021730	GJD2	gap junction protein delta 2
chr10	65981541	65981840	diffreps_chr10_65981541_65981840	1.01	0.00257828	Distal Intergenic	10	65674984	65741132	66149	2	-240410	ENSBTAG00000019924	DDHD1	DDHD domain containing 1
chr10	17312121	17312460	diffreps_chr10_17312121_17312460	1.34	6.69e-05	Distal Intergenic	10	17381552	17381611	60	2	69151	NA	MIR2285AR	microRNA mir-2285ar
chr10	69124961	69125260	diffreps_chr10_69124961_69125260	1.09	0.00207782	Distal Intergenic	10	69215622	69219670	4049	2	94410	ENSBTAG00000014741	OTX2	orthodenticle homeobox 2
chr10	65308961	65309220	diffreps_chr10_65308961_65309220	1.12	0.00171347	Distal Intergenic	10	65297977	65308811	10835	1	10985	ENSBTAG00000016242	DUOXA1	dual oxidase maturation factor 1
chr10	19105701	19105920	diffreps_chr10_19105701_19105920	1.07	0.00776853	Distal Intergenic	10	19137913	19164576	26664	2	58656	ENSBTAG00000001601	PKM	pyruvate kinase M1/2
chr10	102269821	102270380	diffreps_chr10_102269821_102270380	1.29	1.1e-07	Distal Intergenic	10	102005688	102013427	7740	1	264134	ENSBTAG00000025644	CALM1	calmodulin 1
chr10	102673061	102673620	diffreps_chr10_102673061_102673620	1.01	2.65e-06	Promoter (<=1kb)	10	102478630	102673838	195209	2	218	ENSBTAG00000010906	RPS6KA5	ribosomal protein S6 kinase A5
chr10	71273861	71274240	diffreps_chr10_71273861_71274240	1.09	0.000246626	Distal Intergenic	10	71479374	71670967	191594	1	-205134	ENSBTAG00000005984	DAAM1	dishevelled associated activator of morphogenesis 1
chr10	52936421	52937060	diffreps_chr10_52936421_52937060	1.45	1.1e-11	Distal Intergenic	10	52583384	52590587	7204	2	-345835	ENSBTAG00000040384	POLR2M	RNA polymerase II subunit M
chr10	11337581	11337780	diffreps_chr10_11337581_11337780	1.17	0.00518494	Distal Intergenic	10	11392707	11404463	11757	1	-54927	ENSBTAG00000005344	GNPNAT1	glucosamine-phosphate N-acetyltransferase 1
chr10	22153481	22153680	diffreps_chr10_22153481_22153680	1.5	0.000754255	Distal Intergenic	10	22200351	22212614	12264	2	58934	ENSBTAG00000016658	ABHD4	abhydrolase domain containing 4, N-acyl phospholipase B
chr10	6355541	6356020	diffreps_chr10_6355541_6356020	1.59	5.47e-10	Distal Intergenic	10	6764011	6784641	20631	1	-407991	ENSBTAG00000007840	HMGCR	3-hydroxy-3-methylglutaryl-CoA reductase
chr10	35900921	35901260	diffreps_chr10_35900921_35901260	1.34	6.69e-05	Distal Intergenic	10	35906038	35926928	20891	2	25668	ENSBTAG00000019079	PLCB2	phospholipase C beta 2
chr10	88992001	88992380	diffreps_chr10_88992001_88992380	1.11	8.93e-05	Intron (NM_001076895/533372, intron 4 of 11)	10	88931675	89062790	131116	1	60327	ENSBTAG00000012106	ADCK1	aarF domain containing kinase 1
chr10	56091601	56091860	diffreps_chr10_56091601_56091860	1.37	0.000207133	Intron (NM_001206460/100337128, intron 5 of 32)	10	55635538	56320695	685158	2	228835	ENSBTAG00000025522	UNC13C	unc-13 homolog C
chr10	72734841	72735100	diffreps_chr10_72734841_72735100	1.06	0.00326871	Distal Intergenic	10	72694498	72697071	2574	1	40344	ENSBTAG00000013035	SIX6	SIX homeobox 6
chr10	7625461	7625660	diffreps_chr10_7625461_7625660	1.46	0.00069752	Distal Intergenic	10	7411312	7574347	163036	1	214150	ENSBTAG00000017507	SV2C	synaptic vesicle glycoprotein 2C
chr10	15211741	15211940	diffreps_chr10_15211741_15211940	1.12	0.00639709	Distal Intergenic	10	15106163	15118280	12118	1	105579	ENSBTAG00000008378	FEM1B	fem-1 homolog B
chr10	57162141	57162480	diffreps_chr10_57162141_57162480	1.85	3.16e-07	Distal Intergenic	10	57606475	57639205	32731	1	-443995	ENSBTAG00000046470	ONECUT1	one cut homeobox 1
chr10	25453481	25453780	diffreps_chr10_25453481_25453780	1.07	0.00374191	Distal Intergenic	10	25662315	25677144	14830	1	-208535	ENSBTAG00000015148	METTL3	methyltransferase like 3
chr10	85579941	85580780	diffreps_chr10_85579941_85580780	1.16	0	Distal Intergenic	10	85599605	85618776	19172	1	-18825	ENSBTAG00000014632	VSX2	visual system homeobox 2
chr10	77926401	77927100	diffreps_chr10_77926401_77927100	1.43	1.04e-13	Distal Intergenic	10	77662808	77838153	175346	1	263594	ENSBTAG00000019819	FUT8	fucosyltransferase 8
chr10	26445441	26445860	diffreps_chr10_26445441_26445860	1.34	3.45e-06	Distal Intergenic	10	26401173	26413011	11839	2	-32431	ENSBTAG00000046668	ANG2	angiogenin 2
chr10	100733501	100733800	diffreps_chr10_100733501_100733800	1.07	0.000384203	Distal Intergenic	10	100301923	100460004	158082	2	-273498	ENSBTAG00000009994	EML5	EMAP like 5
chr10	51940181	51940400	diffreps_chr10_51940181_51940400	1.46	0.00069752	Distal Intergenic	10	51696929	51859042	162114	2	-81140	ENSBTAG00000005479	LIPC	lipase C, hepatic type
chr10	48018561	48018900	diffreps_chr10_48018561_48018900	1.72	1.79e-06	Distal Intergenic	10	47902649	47904128	1480	1	115913	ENSBTAG00000020814	C2CD4B	C2 calcium dependent domain containing 4B
chr10	91506701	91506940	diffreps_chr10_91506701_91506940	1.19	0.00178964	Distal Intergenic	10	91490127	91504569	14443	2	-2133	ENSBTAG00000001605	DIO2	iodothyronine deiodinase 2
chr10	15299761	15300220	diffreps_chr10_15299761_15300220	1.39	6.81e-08	Distal Intergenic	10	15106163	15118280	12118	1	193599	ENSBTAG00000008378	FEM1B	fem-1 homolog B
chr10	11059681	11060020	diffreps_chr10_11059681_11060020	1.05	0.00106443	3' UTR	10	11006321	11060133	53813	1	53361	ENSBTAG00000012866	THBS4	thrombospondin 4
chr10	83543241	83543640	diffreps_chr10_83543241_83543640	1.12	6.5e-05	Distal Intergenic	10	83129251	83129851	601	2	-413391	ENSBTAG00000006963	RPL12	ribosomal protein L12
chr10	15045041	15045260	diffreps_chr10_15045041_15045260	1.18	0.00285594	Promoter (<=1kb)	10	15035519	15044830	9312	2	-212	ENSBTAG00000025822	CALML4	calmodulin like 4
chr10	17975961	17976320	diffreps_chr10_17975961_17976320	1.57	2.3e-06	Distal Intergenic	10	17737442	17895041	157600	1	238520	ENSBTAG00000010944	LRRC49	leucine rich repeat containing 49
chr10	25114161	25114460	diffreps_chr10_25114161_25114460	1.01	0.000316445	Distal Intergenic	10	25662315	25677144	14830	1	-547855	ENSBTAG00000015148	METTL3	methyltransferase like 3
chr10	90014381	90014580	diffreps_chr10_90014381_90014580	1.17	0.00518494	Distal Intergenic	10	90494831	91100200	605370	1	-480251	ENSBTAG00000025324	NRXN3	neurexin 3
chr10	88498861	88499600	diffreps_chr10_88498861_88499600	1.09	2.39e-09	Exon (NM_001192896/537054, exon 6 of 21)	10	88476797	88521476	44680	2	21876	ENSBTAG00000002704	POMT2	protein O-mannosyltransferase 2
chr10	87955321	87955620	diffreps_chr10_87955321_87955620	2.22	2.12e-07	Distal Intergenic	10	88017741	88039635	21895	1	-62121	ENSBTAG00000008735	VASH1	vasohibin 1
chr10	26202421	26202920	diffreps_chr10_26202421_26202920	1.73	3e-10	Distal Intergenic	10	26223844	26225388	1545	1	-20924	ENSBTAG00000025663	RNASE1	ribonuclease, RNase A family, 1 (pancreatic)
chr10	92281761	92282100	diffreps_chr10_92281761_92282100	1.92	1.97e-07	Promoter (<=1kb)	10	92282270	92430339	148070	1	-170	ENSBTAG00000017489	TSHR	thyroid stimulating hormone receptor
chr10	21372841	21373680	diffreps_chr10_21372841_21373680	1.54	4.88e-15	Promoter (<=1kb)	10	21371905	21380016	8112	1	937	ENSBTAG00000007104	JPH4	junctophilin 4
chr10	65394241	65394620	diffreps_chr10_65394241_65394620	1.16	0.000121152	Distal Intergenic	10	65347830	65382007	34178	2	-12235	ENSBTAG00000025496	SORD	sorbitol dehydrogenase
chr10	5715461	5715700	diffreps_chr10_5715461_5715700	1.98	9.97e-06	Promoter (<=1kb)	10	5715882	5718113	2232	1	-182	ENSBTAG00000047719	DRD1	dopamine receptor D1
chr10	70304241	70304500	diffreps_chr10_70304241_70304500	1.39	0.000584817	Distal Intergenic	10	70333000	70474703	141704	2	170203	ENSBTAG00000020880	ARMH4	armadillo like helical domain containing 4
chr10	5285121	5285420	diffreps_chr10_5285121_5285420	1.46	6.62e-05	Distal Intergenic	10	5277379	5279398	2020	2	-5724	ENSBTAG00000054924	CPLX2	complexin 2
chr10	47902361	47902640	diffreps_chr10_47902361_47902640	1.35	0.000300333	Promoter (<=1kb)	10	47902649	47904128	1480	1	-9	ENSBTAG00000020814	C2CD4B	C2 calcium dependent domain containing 4B
chr10	20988461	20988740	diffreps_chr10_20988461_20988740	1.05	0.00121738	Exon (NM_001024506/509855, exon 6 of 8)	10	20986949	20991549	4601	2	2809	ENSBTAG00000005816	IRF9	interferon regulatory factor 9
chr10	25435461	25435780	diffreps_chr10_25435461_25435780	2.36	1.73e-08	Distal Intergenic	10	25662315	25677144	14830	1	-226535	ENSBTAG00000015148	METTL3	methyltransferase like 3
chr10	37395661	37395900	diffreps_chr10_37395661_37395900	1.03	0.00447842	Distal Intergenic	10	37295621	37379520	83900	2	-16142	ENSBTAG00000006792	EHD4	EH domain containing 4
chr10	14682301	14682500	diffreps_chr10_14682301_14682500	1.07	0.00776853	Distal Intergenic	10	14905244	15029730	124487	1	-222744	ENSBTAG00000005564	PIAS1	protein inhibitor of activated STAT 1
chr10	71740961	71741760	diffreps_chr10_71740961_71741760	1.48	7.11e-15	Distal Intergenic	10	71747238	71759825	12588	2	18065	ENSBTAG00000030824	L3HYPDH	trans-L-3-hydroxyproline dehydratase
chr10	321801	322700	diffreps_chr10_321801_322700	1.66	0	Distal Intergenic	10	663554	985178	321625	1	-340854	ENSBTAG00000035858	MCC	MCC regulator of WNT signaling pathway
chr11	102485141	102485380	diffreps_chr11_102485141_102485380	1.24	0.00142307	Distal Intergenic	11	102457145	102480273	23129	2	-4869	ENSBTAG00000018710	TTF1	transcription termination factor 1
chr11	72838261	72838600	diffreps_chr11_72838261_72838600	1.01	0.000961104	Distal Intergenic	11	72804691	72820755	16065	2	-17507	ENSBTAG00000018761	SLC35F6	solute carrier family 35 member F6
chr11	56579401	56579740	diffreps_chr11_56579401_56579740	1.46	4.15e-05	Distal Intergenic	11	56606755	56609713	2959	1	-27015	ENSBTAG00000007135	REG3G	regenerating islet-derived 3 gamma
chr11	100756721	100757180	diffreps_chr11_100756721_100757180	1.49	7.67e-08	Distal Intergenic	11	100770227	100822223	51997	1	-13047	ENSBTAG00000020747	ASS1	argininosuccinate synthase 1
chr11	66729141	66729500	diffreps_chr11_66729141_66729500	1.08	0.000438061	Promoter (<=1kb)	11	66705244	66729498	24255	2	0	ENSBTAG00000001408	CNRIP1	cannabinoid receptor interacting protein 1
chr11	97557381	97557800	diffreps_chr11_97557381_97557800	1.01	2.02e-05	Distal Intergenic	11	97584412	97610512	26101	1	-26612	ENSBTAG00000003438	ZBTB43	zinc finger and BTB domain containing 43
chr11	2282441	2282800	diffreps_chr11_2282441_2282800	1.85	3.16e-07	Promoter (1-2kb)	11	2282601	2284634	2034	2	1834	ENSBTAG00000020350	DUSP2	dual specificity phosphatase 2
chr11	106263341	106263600	diffreps_chr11_106263341_106263600	1.16	0.00251763	Distal Intergenic	11	106254814	106257255	2442	1	8528	ENSBTAG00000052518	TUBB4B	tubulin beta 4B class IVb
chr11	5400221	5400460	diffreps_chr11_5400221_5400460	1.06	0.00285456	Distal Intergenic	11	5501106	5520350	19245	2	119890	ENSBTAG00000004328	CHST10	carbohydrate sulfotransferase 10
chr11	72233881	72234540	diffreps_chr11_72233881_72234540	1.17	1.93e-13	Promoter (<=1kb)	11	72232725	72234375	1651	2	0	ENSBTAG00000018156	KRTCAP3	keratinocyte associated protein 3
chr11	70627581	70627780	diffreps_chr11_70627581_70627780	2.76	5.35e-07	Distal Intergenic	11	70674218	70747621	73404	2	119841	ENSBTAG00000007378	CLIP4	CAP-Gly domain containing linker protein family member 4
chr11	103823601	103824660	diffreps_chr11_103823601_103824660	1.12	0	3' UTR	11	103824069	103831134	7066	2	6474	ENSBTAG00000006572	CARD9	caspase recruitment domain family member 9
chr11	32763521	32764120	diffreps_chr11_32763521_32764120	1.18	1.53e-07	Intron (NM_001109805/281950, intron 1 of 5)	11	32277289	32766620	489332	2	2500	ENSBTAG00000046199	NRXN1	neurexin 1
chr11	55613821	55614120	diffreps_chr11_55613821_55614120	1.16	0.000686348	Intron (NM_001102110/NM_001102110, intron 7 of 7)	11	55211496	55214134	2639	1	402326	ENSBTAG00000054157	LRRTM1	leucine rich repeat transmembrane neuronal 1
chr11	106723401	106723660	diffreps_chr11_106723401_106723660	1.1	0.00270843	Promoter (1-2kb)	11	106722392	106933168	210777	1	1010	ENSBTAG00000007882	CACNA1B	calcium voltage-gated channel subunit alpha1 B
chr11	106254721	106255060	diffreps_chr11_106254721_106255060	1.41	5.58e-05	Promoter (<=1kb)	11	106254814	106257255	2442	1	0	ENSBTAG00000052518	TUBB4B	tubulin beta 4B class IVb
chr11	27375101	27376340	diffreps_chr11_27375101_27376340	1.75	0	Distal Intergenic	11	27366407	27370463	4057	1	8695	ENSBTAG00000027017	SIX3	SIX homeobox 3
chr11	13455041	13455460	diffreps_chr11_13455041_13455460	1.34	3.45e-06	3' UTR	11	13454346	13480401	26056	2	24941	ENSBTAG00000010620	ATP6V1B1	ATPase H+ transporting V1 subunit B1
chr11	9016801	9017000	diffreps_chr11_9016801_9017000	3.12	6.25e-08	Distal Intergenic	11	9114010	9150063	36054	1	-97010	ENSBTAG00000006150	MRPS9	mitochondrial ribosomal protein S9
chr11	2763241	2763640	diffreps_chr11_2763241_2763640	1.09	0.00012229	Distal Intergenic	11	2722665	2760308	37644	1	40577	ENSBTAG00000019213	CNNM4	cyclin and CBS domain divalent metal cation transport mediator 4
chr11	7612601	7612940	diffreps_chr11_7612601_7612940	1.75	1.83e-06	Distal Intergenic	11	7459624	7502939	43316	1	152978	ENSBTAG00000038462	TMEM182	transmembrane protein 182
chr11	1530761	1531120	diffreps_chr11_1530761_1531120	1.12	0.000204402	Distal Intergenic	11	1585412	1618579	33168	1	-54292	ENSBTAG00000021181	BUB1	BUB1 mitotic checkpoint serine/threonine kinase
chr11	47534401	47534940	diffreps_chr11_47534401_47534940	1.31	1.35e-07	Distal Intergenic	11	47540444	47545141	4698	2	10201	ENSBTAG00000009033	TEX37	testis expressed 37
chr11	5705421	5705720	diffreps_chr11_5705421_5705720	1.27	0.000557145	Distal Intergenic	11	5771926	5970823	198898	1	-66206	ENSBTAG00000019697	NPAS2	neuronal PAS domain protein 2
chr11	75315821	75316320	diffreps_chr11_75315821_75316320	1.06	6.18e-06	Intron (NM_001164494/537141, intron 3 of 13)	11	75356019	75356075	57	2	39755	NA	MIR12049	microRNA mir-12049
chr11	105932461	105933000	diffreps_chr11_105932461_105933000	1.03	3.35e-06	Distal Intergenic	11	105936889	105938333	1445	1	-3889	ENSBTAG00000050722	PHPT1	phosphohistidine phosphatase 1
chr11	98583001	98583280	diffreps_chr11_98583001_98583280	1.32	0.000433448	Promoter (<=1kb)	11	98573703	98582227	8525	2	-775	ENSBTAG00000046548	ST6GALNAC4	ST6 N-acetylgalactosaminide alpha-2,6-sialyltransferase 4
chr11	2255441	2255920	diffreps_chr11_2255441_2255920	1.09	6.7e-06	Promoter (<=1kb)	11	2253295	2254638	1344	2	-804	ENSBTAG00000009510	ADRA2B	adrenoceptor alpha 2B
chr11	10504781	10505280	diffreps_chr11_10504781_10505280	1.21	7.52e-07	Promoter (<=1kb)	11	10505199	10513150	7952	1	0	ENSBTAG00000050675	BOLA3	bolA family member 3
chr11	47868221	47868620	diffreps_chr11_47868221_47868620	1.23	2.82e-05	Intron (NM_001192844/541205, intron 7 of 8)	11	47866196	47884150	17955	2	15530	ENSBTAG00000004364	THNSL2	threonine synthase like 2
chr11	12770741	12771120	diffreps_chr11_12770741_12771120	1.05	4.32e-05	Distal Intergenic	11	12899569	13123869	224301	2	352749	ENSBTAG00000013290	DYSF	dysferlin
chr11	106191461	106192200	diffreps_chr11_106191461_106192200	1.33	2.63e-12	Distal Intergenic	11	106207731	106207786	56	1	-15531	NA	MIR12014	microRNA mir-12014
chr11	27433721	27434520	diffreps_chr11_27433721_27434520	1.17	5.96e-12	Distal Intergenic	11	27425619	27429295	3677	2	-4427	ENSBTAG00000004159	SIX2	SIX homeobox 2
chr11	72685921	72686640	diffreps_chr11_72685921_72686640	1.09	1.25e-10	Intron (NM_001109964/100126171, intron 12 of 12)	11	72609654	72665036	55383	2	-20886	ENSBTAG00000008884	MAPRE3	microtubule associated protein RP/EB family member 3
chr11	14316541	14316920	diffreps_chr11_14316541_14316920	1.34	1.51e-05	Distal Intergenic	11	14324110	14370453	46344	2	53533	ENSBTAG00000003108	SRD5A2	steroid 5 alpha-reductase 2
chr11	1448801	1449240	diffreps_chr11_1448801_1449240	1.09	6.92e-05	Distal Intergenic	11	1585412	1618579	33168	1	-136172	ENSBTAG00000021181	BUB1	BUB1 mitotic checkpoint serine/threonine kinase
chr11	27390361	27390560	diffreps_chr11_27390361_27390560	1.07	0.00776853	Distal Intergenic	11	27366407	27370463	4057	1	23955	ENSBTAG00000027017	SIX3	SIX homeobox 3
chr11	26008801	26009040	diffreps_chr11_26008801_26009040	1.66	5.99e-05	Intron (NM_001038051/507311, intron 2 of 12)	11	26000330	26038435	38106	1	8472	ENSBTAG00000013676	DYNC2LI1	dynein cytoplasmic 2 light intermediate chain 1
chr11	97317121	97317440	diffreps_chr11_97317121_97317440	1.62	9.58e-06	Distal Intergenic	11	97584412	97610512	26101	1	-266972	ENSBTAG00000003438	ZBTB43	zinc finger and BTB domain containing 43
chr11	103025681	103026060	diffreps_chr11_103025681_103026060	1.07	0.000336872	Distal Intergenic	11	103037536	103056301	18766	1	-11476	ENSBTAG00000021373	GTF3C5	general transcription factor IIIC subunit 5
chr11	104065881	104066340	diffreps_chr11_104065881_104066340	1.01	0.000120345	Distal Intergenic	11	104078014	104087184	9171	1	-11674	ENSBTAG00000030278	EGFL7	EGF like domain multiple 7
chr11	36955461	36956020	diffreps_chr11_36955461_36956020	1.04	1.12e-05	Intron (NM_001113230/767889, intron 3 of 3)	11	37035251	37061600	26350	1	-79231	ENSBTAG00000006861	C11H2orf73	chromosome 11 C2orf73 homolog
chr11	98643361	98643680	diffreps_chr11_98643361_98643680	1.56	1.36e-05	Promoter (<=1kb)	11	98609415	98642865	33451	2	-497	ENSBTAG00000023851	FAM102A	family with sequence similarity 102 member A
chr11	104131701	104132140	diffreps_chr11_104131701_104132140	1.16	4.84e-08	Distal Intergenic	11	104087838	104100209	12372	2	-31493	ENSBTAG00000025161	AGPAT2	1-acylglycerol-3-phosphate O-acyltransferase 2
chr11	77532721	77533100	diffreps_chr11_77532721_77533100	1.73	8.45e-08	Distal Intergenic	11	77398097	77398184	88	1	134625	ENSBTAG00000052545	MIR2285AF-1	microRNA mir-2285af-1
chr11	102734061	102734320	diffreps_chr11_102734061_102734320	1.87	6.78e-06	Promoter (<=1kb)	11	102733925	102751664	17740	1	137	ENSBTAG00000004091	GTF3C4	general transcription factor IIIC subunit 4
chr11	14028461	14028980	diffreps_chr11_14028461_14028980	1.17	1.29e-06	Distal Intergenic	11	14150184	14154628	4445	1	-121204	ENSBTAG00000008674	FAM136A	family with sequence similarity 136 member A
chr11	26530481	26530980	diffreps_chr11_26530481_26530980	1.15	2.77e-06	Intron (NM_174430/281995, intron 1 of 5)	11	26441298	26469310	28013	2	-61172	NA	SLC10A6	solute carrier family 10 (sodium/bile acid cotransporter), member 6
chr11	11355781	11356040	diffreps_chr11_11355781_11356040	1.84	1.06e-05	Intron (NM_001192869/535992, intron 3 of 4)	11	11371651	11498288	126638	1	-15611	ENSBTAG00000050078	SFXN5	sideroflexin 5
chr11	47691201	47691620	diffreps_chr11_47691201_47691620	1.36	1.52e-06	Distal Intergenic	11	47540444	47545141	4698	2	-146061	ENSBTAG00000009033	TEX37	testis expressed 37
chr11	20739281	20739720	diffreps_chr11_20739281_20739720	1.14	4.17e-05	Promoter (<=1kb)	11	20672452	20740102	67651	2	382	ENSBTAG00000016167	ATL2	atlastin GTPase 2
chr11	67252061	67252360	diffreps_chr11_67252061_67252360	1.14	0.000298974	Distal Intergenic	11	67212386	67219103	6718	2	-32959	ENSBTAG00000000992	BMP10	bone morphogenetic protein 10
chr11	104377821	104378020	diffreps_chr11_104377821_104378020	1.12	0.00639709	Distal Intergenic	11	104361570	104368819	7250	2	-9003	ENSBTAG00000001824	SLC2A6	solute carrier family 2 member 6
chr11	103885981	103886280	diffreps_chr11_103885981_103886280	1.29	0.000219251	Promoter (1-2kb)	11	103877002	103884957	7956	2	-1025	ENSBTAG00000001354	INPP5E	inositol polyphosphate-5-phosphatase E
chr11	103131261	103131480	diffreps_chr11_103131261_103131480	1.11	0.00559959	Promoter (<=1kb)	11	103082833	103132073	49241	2	593	ENSBTAG00000004194	RALGDS	ral guanine nucleotide dissociation stimulator
chr11	15125621	15125820	diffreps_chr11_15125621_15125820	1.31	0.00199399	Intron (NM_001206582/534211, intron 65 of 73)	11	15188503	15362381	173879	1	-62683	ENSBTAG00000033010	TTC27	tetratricopeptide repeat domain 27
chr11	28736221	28736640	diffreps_chr11_28736221_28736640	1.37	2.64e-06	Promoter (<=1kb)	11	28735330	28825665	90336	1	892	ENSBTAG00000003711	EPAS1	endothelial PAS domain protein 1
chr11	44555041	44555460	diffreps_chr11_44555041_44555460	1.01	0.000316445	Distal Intergenic	11	44646694	44708488	61795	2	153028	ENSBTAG00000000152	RANBP2	RAN binding protein 2
chr11	90095161	90095540	diffreps_chr11_90095161_90095540	1.34	1.51e-05	Distal Intergenic	11	90038987	90056291	17305	2	-38871	ENSBTAG00000016061	RSAD2	radical S-adenosyl methionine domain containing 2
chr11	12377721	12378340	diffreps_chr11_12377721_12378340	1.11	5.22e-07	Promoter (<=1kb)	11	12377631	12393491	15861	1	91	ENSBTAG00000012212	CYP26B1	cytochrome P450, family 26, subfamily B, polypeptide 1
chr11	98161001	98161240	diffreps_chr11_98161001_98161240	1.12	0.0030896	Distal Intergenic	11	98149418	98158448	9031	1	11584	ENSBTAG00000006957	SLC2A8	solute carrier family 2 member 8
chr11	13548661	13549040	diffreps_chr11_13548661_13549040	1.06	0.000128385	Distal Intergenic	11	13482524	13508824	26301	2	-39838	ENSBTAG00000010605	VAX2	ventral anterior homeobox 2
chr11	34180321	34180620	diffreps_chr11_34180321_34180620	1.84	1.06e-05	Distal Intergenic	11	32278042	33528044	1250003	2	-652278	ENSBTAG00000046199	NRXN1	neurexin 1
chr11	14149801	14150580	diffreps_chr11_14149801_14150580	1.2	4.33e-15	Promoter (<=1kb)	11	14150184	14154628	4445	1	0	ENSBTAG00000008674	FAM136A	family with sequence similarity 136 member A
chr11	47334441	47334960	diffreps_chr11_47334441_47334960	1.77	8.7e-14	Distal Intergenic	11	47351601	47386164	34564	2	51204	ENSBTAG00000002866	RPIA	ribose 5-phosphate isomerase A
chr11	4926421	4926880	diffreps_chr11_4926421_4926880	1.13	1.7e-06	Distal Intergenic	11	4553412	4553471	60	2	-372951	ENSBTAG00000047160	MIR2285AC	microRNA mir-2285ac
chr11	95513121	95513680	diffreps_chr11_95513121_95513680	1.13	1.7e-06	Downstream (1-2kb)	11	95514870	95538616	23747	2	24936	ENSBTAG00000009017	NR5A1	nuclear receptor subfamily 5 group A member 1
chr11	98822481	98822940	diffreps_chr11_98822481_98822940	1.41	8e-07	Promoter (<=1kb)	11	98822624	98866068	43445	1	0	ENSBTAG00000011307	DNM1	dynamin 1
chr11	97507261	97507460	diffreps_chr11_97507261_97507460	1.66	0.000230389	Distal Intergenic	11	97584412	97610512	26101	1	-76952	ENSBTAG00000003438	ZBTB43	zinc finger and BTB domain containing 43
chr11	78220821	78221300	diffreps_chr11_78220821_78221300	1.6	3.67e-10	Promoter (<=1kb)	11	78220809	78257448	36640	1	13	ENSBTAG00000015490	HS1BP3	HCLS1 binding protein 3
chr11	55654341	55654680	diffreps_chr11_55654341_55654680	1.05	0.00022677	Intron (NM_001102110/NM_001102110, intron 6 of 7)	11	55211496	55214134	2639	1	442846	ENSBTAG00000054157	LRRTM1	leucine rich repeat transmembrane neuronal 1
chr11	100755501	100755720	diffreps_chr11_100755501_100755720	1.53	0.000313941	Distal Intergenic	11	100770227	100822223	51997	1	-14507	ENSBTAG00000020747	ASS1	argininosuccinate synthase 1
chr11	77820701	77820980	diffreps_chr11_77820701_77820980	1.19	0.000994688	Distal Intergenic	11	78103116	78123670	20555	1	-282136	ENSBTAG00000031014	LDAH	lipid droplet associated hydrolase
chr11	49331061	49331700	diffreps_chr11_49331061_49331700	1.1	4.09e-08	Promoter (1-2kb)	11	49329796	49340737	10942	1	1266	ENSBTAG00000021230	SFTPB	surfactant protein B
chr11	104579181	104580100	diffreps_chr11_104579181_104580100	1.05	5.92e-11	Promoter (1-2kb)	11	104522793	104581977	59185	2	1877	ENSBTAG00000004510	SARDH	sarcosine dehydrogenase
chr11	100947161	100947420	diffreps_chr11_100947161_100947420	1.9	1.04e-05	Distal Intergenic	11	100951292	100966190	14899	1	-3872	ENSBTAG00000023797	PRDM12	PR/SET domain 12
chr11	105985621	105985880	diffreps_chr11_105985621_105985880	1.07	0.00374191	Promoter (<=1kb)	11	105981080	105985321	4242	2	-301	ENSBTAG00000010515	FBXW5	F-box and WD repeat domain containing 5
chr11	29404221	29404620	diffreps_chr11_29404221_29404620	1.17	6.83e-05	Promoter (<=1kb)	11	29405121	29525964	120844	1	-501	ENSBTAG00000032558	TTC7A	tetratricopeptide repeat domain 7A
chr11	12863601	12864160	diffreps_chr11_12863601_12864160	1.19	5.96e-07	Distal Intergenic	11	12899569	13123869	224301	2	259709	ENSBTAG00000013290	DYSF	dysferlin
chr11	49877061	49877260	diffreps_chr11_49877061_49877260	1.62	0.000352009	Distal Intergenic	11	49941278	50018731	77454	2	141471	ENSBTAG00000020630	KCMF1	potassium channel modulatory factor 1
chr11	49688561	49688800	diffreps_chr11_49688561_49688800	1.3	0.00111253	Distal Intergenic	11	49642200	49656929	14730	1	46362	ENSBTAG00000021934	RETSAT	retinol saturase
chr11	95509421	95510280	diffreps_chr11_95509421_95510280	1.14	3.08e-13	Distal Intergenic	11	95514870	95538616	23747	2	28336	ENSBTAG00000009017	NR5A1	nuclear receptor subfamily 5 group A member 1
chr11	103619161	103619420	diffreps_chr11_103619161_103619420	1.28	0.000996282	Distal Intergenic	11	103518768	103553637	34870	2	-65525	ENSBTAG00000020490	NACC2	NACC family member 2
chr11	68629541	68629880	diffreps_chr11_68629541_68629880	1.04	0.000930537	Distal Intergenic	11	68602486	68611488	9003	2	-18054	ENSBTAG00000053210	SNRPG	small nuclear ribonucleoprotein polypeptide G
chr11	104107821	104108040	diffreps_chr11_104107821_104108040	1.32	0.00123843	Distal Intergenic	11	104087838	104100209	12372	2	-7613	ENSBTAG00000025161	AGPAT2	1-acylglycerol-3-phosphate O-acyltransferase 2
chr11	69644281	69644520	diffreps_chr11_69644281_69644520	1.31	0.000693833	Promoter (<=1kb)	11	69617500	69643907	26408	2	-375	ENSBTAG00000026111	LBH	LBH regulator of WNT signaling pathway
chr11	44502701	44503540	diffreps_chr11_44502701_44503540	1.35	0	Distal Intergenic	11	44646694	44708488	61795	2	204948	ENSBTAG00000000152	RANBP2	RAN binding protein 2
chr11	97296541	97296740	diffreps_chr11_97296541_97296740	1.06	0.00677122	Distal Intergenic	11	97584412	97610512	26101	1	-287672	ENSBTAG00000003438	ZBTB43	zinc finger and BTB domain containing 43
chr11	105952021	105952540	diffreps_chr11_105952021_105952540	1.36	1.14e-09	Promoter (<=1kb)	11	105948291	105952197	3907	2	0	ENSBTAG00000030302	EDF1	endothelial differentiation related factor 1
chr11	98946421	98946700	diffreps_chr11_98946421_98946700	1.17	0.00139619	Promoter (<=1kb)	11	98945593	98959910	14318	1	829	ENSBTAG00000015436	SLC27A4	solute carrier family 27 member 4
chr11	28513081	28513660	diffreps_chr11_28513081_28513660	1.07	3.97e-07	Intron (NM_001111120/507041, intron 10 of 14)	11	28735330	28825665	90336	1	-221670	ENSBTAG00000003711	EPAS1	endothelial PAS domain protein 1
chr11	101679601	101679800	diffreps_chr11_101679601_101679800	2.08	2.24e-05	Distal Intergenic	11	101639652	101645059	5408	2	-34543	ENSBTAG00000010810	UCK1	uridine-cytidine kinase 1
chr11	71983041	71983800	diffreps_chr11_71983041_71983800	1.14	5.81e-10	Distal Intergenic	11	71932404	71940793	8390	2	-42249	ENSBTAG00000055077	MRPL33	mitochondrial ribosomal protein L33
chr11	103629021	103629720	diffreps_chr11_103629021_103629720	1.03	8.52e-07	Distal Intergenic	11	103681199	103687920	6722	2	58200	ENSBTAG00000011124	LHX3	LIM homeobox 3
chr11	44943861	44944280	diffreps_chr11_44943861_44944280	1.14	4.72e-05	Distal Intergenic	11	44906839	44921512	14674	2	-22350	ENSBTAG00000002803	SULT1C3	sulfotransferase family, cytosolic, 1C, member 3
chr11	103711221	103711640	diffreps_chr11_103711221_103711640	1.37	2.64e-06	Distal Intergenic	11	103681199	103687920	6722	2	-23302	ENSBTAG00000011124	LHX3	LIM homeobox 3
chr12	21615741	21616160	diffreps_chr12_21615741_21616160	1.54	1.48e-07	Promoter (<=1kb)	12	21615450	21646982	31533	1	292	ENSBTAG00000004307	VPS36	vacuolar protein sorting 36 homolog
chr12	50205021	50205520	diffreps_chr12_50205021_50205520	1.17	3.71e-07	Distal Intergenic	12	50330163	50540017	209855	2	334497	ENSBTAG00000005760	TBC1D4	TBC1 domain family member 4
chr12	14801881	14802380	diffreps_chr12_14801881_14802380	1.44	2.4e-07	Distal Intergenic	12	14678163	14681581	3419	2	-120301	ENSBTAG00000046664	TSC22D1	TSC22 domain family member 1
chr12	16250821	16251160	diffreps_chr12_16250821_16251160	1.22	0.000124347	Intron (NM_001034720/540990, intron 1 of 15)	12	16209181	16273628	64448	2	22468	ENSBTAG00000007079	LCP1	lymphocyte cytosolic protein 1
chr12	17654901	17655220	diffreps_chr12_17654901_17655220	1.28	0.000123616	Distal Intergenic	12	17809327	17853938	44612	2	198718	ENSBTAG00000006759	SUCLA2	succinate-CoA ligase ADP-forming subunit beta
chr12	70253741	70254260	diffreps_chr12_70253741_70254260	1.24	7.57e-07	Distal Intergenic	12	69099238	69124784	25547	1	1154504	ENSBTAG00000005310	GPR180	G protein-coupled receptor 180
chr12	55348641	55349500	diffreps_chr12_55348641_55349500	1.03	6.66e-15	Distal Intergenic	12	55341980	55343875	1896	2	-4767	ENSBTAG00000001774	SPRY2	sprouty RTK signaling antagonist 2
chr12	66472501	66472800	diffreps_chr12_66472501_66472800	3.19	3.43e-10	Intron (NM_001102070/522828, intron 6 of 7)	12	66702801	66702857	57	1	-230001	NA	MIR2285CW-1	microRNA mir-2285cw-1
chr12	85250421	85250620	diffreps_chr12_85250421_85250620	1.03	0.0107081	Intron (NM_001045944/506598, intron 3 of 14)	12	85239191	85258316	19126	2	7696	ENSBTAG00000011471	CARS2	cysteinyl-tRNA synthetase 2, mitochondrial
chr12	63614001	63614320	diffreps_chr12_63614001_63614320	1.04	0.000930537	Distal Intergenic	12	65689417	65689500	84	1	-2075097	ENSBTAG00000029951	MIR17	microRNA mir-17
chr12	10472781	10473920	diffreps_chr12_10472781_10473920	1.82	0	Distal Intergenic	12	10909872	10914329	4458	1	-435952	ENSBTAG00000018179	PCDH8	protocadherin 8
chr12	78292741	78293180	diffreps_chr12_78292741_78293180	1.4	4.63e-07	Intron (NM_001206832/615488, intron 1 of 4)	12	77891049	78126514	235466	1	401693	ENSBTAG00000044027	ITGBL1	integrin subunit beta like 1
chr12	10265361	10265620	diffreps_chr12_10265361_10265620	1.09	0.00237285	Distal Intergenic	12	10909872	10914329	4458	1	-644252	ENSBTAG00000018179	PCDH8	protocadherin 8
chr12	69049181	69049740	diffreps_chr12_69049181_69049740	1.07	2.59e-07	Distal Intergenic	12	68966206	69006171	39966	2	-43011	ENSBTAG00000002300	DCT	dopachrome tautomerase
chr12	71377041	71377520	diffreps_chr12_71377041_71377520	1.28	2.71e-07	Distal Intergenic	12	72904648	73009452	104805	1	-1527128	ENSBTAG00000003568	CLDN10	claudin 10
chr12	10907441	10907960	diffreps_chr12_10907441_10907960	1.14	2.17e-06	Promoter (1-2kb)	12	10909872	10914329	4458	1	-1912	ENSBTAG00000018179	PCDH8	protocadherin 8
chr12	33808901	33809100	diffreps_chr12_33808901_33809100	1.17	0.00518494	Intron (NM_001163802/508723, intron 1 of 36)	12	33380874	33831448	450575	2	22348	ENSBTAG00000019529	ATP8A2	ATPase, aminophospholipid transporter, class I, type 8A, member 2
chr12	16409561	16410260	diffreps_chr12_16409561_16410260	1.58	1.01e-11	Promoter (<=1kb)	12	16369974	16408879	38906	2	-683	ENSBTAG00000013371	RUBCNL	rubicon like autophagy enhancer
chr12	20426521	20426760	diffreps_chr12_20426521_20426760	1.01	0.0070219	Distal Intergenic	12	20346942	20409875	62934	1	79580	ENSBTAG00000020149	RNASEH2B	ribonuclease H2 subunit B
chr12	83860961	83861360	diffreps_chr12_83860961_83861360	1.14	4.72e-05	Distal Intergenic	12	83641708	83671195	29488	1	219254	ENSBTAG00000011563	LOC107131142	tumor necrosis factor ligand superfamily member 13B-like
chr12	49369761	49370160	diffreps_chr12_49369761_49370160	1.11	5.05e-05	Distal Intergenic	12	48526365	48878890	352526	2	-490872	ENSBTAG00000044007	KLF12	Kruppel like factor 12
chr12	79102501	79102700	diffreps_chr12_79102501_79102700	1.62	0.000352009	Intron (NM_001035276/509602, intron 12 of 14)	12	79112916	79128997	16082	1	-10216	ENSBTAG00000001344	METTL21E	RIKEN cDNA 4832428D23-like
chr12	12199261	12199460	diffreps_chr12_12199261_12199460	1.21	0.00365798	Distal Intergenic	12	12701131	12742354	41224	1	-501671	ENSBTAG00000008924	TNFSF11	TNF superfamily member 11
chr12	33044061	33044260	diffreps_chr12_33044061_33044260	1.17	0.00518494	Distal Intergenic	12	32915852	32945502	29651	2	-98560	ENSBTAG00000014619	WASF3	WASP family member 3
chr12	77340301	77340520	diffreps_chr12_77340301_77340520	1.14	0.00401108	Distal Intergenic	12	77297744	77297848	105	2	-42454	NA	MIR2892	microRNA mir-2892
chr12	28495241	28495540	diffreps_chr12_28495241_28495540	1.19	0.000554996	Distal Intergenic	12	28591661	28614271	22611	1	-96121	ENSBTAG00000000993	N4BP2L1	NEDD4 binding protein 2 like 1
chr12	32096021	32096580	diffreps_chr12_32096021_32096580	1.35	2.98e-08	Distal Intergenic	12	32083603	32089291	5689	1	12419	ENSBTAG00000001819	CDX2	caudal type homeobox 2
chr12	10445421	10445680	diffreps_chr12_10445421_10445680	1.97	4.14e-06	Distal Intergenic	12	10909872	10914329	4458	1	-464192	ENSBTAG00000018179	PCDH8	protocadherin 8
chr12	42100321	42100660	diffreps_chr12_42100321_42100660	1.21	0.000196507	Distal Intergenic	12	43998992	44525321	526330	2	2424661	ENSBTAG00000008647	KLHL1	kelch like family member 1
chr12	66027381	66027700	diffreps_chr12_66027381_66027700	1.02	0.00144639	Intron (NM_001102070/522828, intron 2 of 7)	12	65755006	66788959	1033954	1	272376	ENSBTAG00000008708	GPC5	glypican 5
chr12	32176861	32177140	diffreps_chr12_32176861_32177140	1.06	0.00326871	Distal Intergenic	12	32210613	32212766	2154	2	35626	ENSBTAG00000009166	GSX1	GS homeobox 1
chr12	62291561	62292080	diffreps_chr12_62291561_62292080	1.05	7.22e-07	Distal Intergenic	12	65689417	65689500	84	1	-3397337	ENSBTAG00000029951	MIR17	microRNA mir-17
chr12	85621801	85622420	diffreps_chr12_85621801_85622420	1.25	1.21e-08	Distal Intergenic	12	85542292	85552388	10097	1	79510	ENSBTAG00000007298	TEX29	testis expressed 29
chr12	84653161	84653680	diffreps_chr12_84653161_84653680	1.05	3.68e-06	Distal Intergenic	12	84863917	84995777	131861	2	342097	ENSBTAG00000012849	COL4A1	collagen type IV alpha 1 chain
chr12	2053041	2053540	diffreps_chr12_2053041_2053540	1.83	1.14e-12	Distal Intergenic	12	2180834	2744447	563614	1	-127294	ENSBTAG00000012443	DIAPH3	diaphanous related formin 3
chr12	9397941	9398340	diffreps_chr12_9397941_9398340	1.08	9.44e-05	Distal Intergenic	12	10909872	10914329	4458	1	-1511532	ENSBTAG00000018179	PCDH8	protocadherin 8
chr12	16359721	16360420	diffreps_chr12_16359721_16360420	1.07	5.2e-09	Distal Intergenic	12	16369974	16408879	38906	2	48459	ENSBTAG00000013371	RUBCNL	rubicon like autophagy enhancer
chr12	32096801	32097080	diffreps_chr12_32096801_32097080	1.9	4.31e-06	Distal Intergenic	12	32083603	32089291	5689	1	13199	ENSBTAG00000001819	CDX2	caudal type homeobox 2
chr12	29677821	29678200	diffreps_chr12_29677821_29678200	1.27	2.5e-05	Distal Intergenic	12	29635268	29635346	79	2	-42476	ENSBTAG00000044236	MIR2299	microRNA mir-2299
chr12	85872061	85872740	diffreps_chr12_85872061_85872740	1.32	2.84e-10	Distal Intergenic	12	86167315	86183236	15922	1	-294575	ENSBTAG00000054563	SPACA7	sperm acrosome associated 7
chr12	20713241	20713900	diffreps_chr12_20713241_20713900	1.03	1.78e-09	Distal Intergenic	12	20784861	20816359	31499	1	-70961	ENSBTAG00000005284	SERPINE3	serpin family E member 3
chr12	30627001	30627200	diffreps_chr12_30627001_30627200	1.17	0.00518494	Distal Intergenic	12	30494916	30533274	38359	1	132086	ENSBTAG00000009340	KATNAL1	katanin catalytic subunit A1 like 1
chr12	52008201	52008400	diffreps_chr12_52008201_52008400	1.62	0.000352009	Distal Intergenic	12	52105328	52113148	7821	1	-96928	ENSBTAG00000018846	CLN5	CLN5 intracellular trafficking protein
chr12	2606721	2606920	diffreps_chr12_2606721_2606920	2.12	1.38e-05	Intron (NM_001192614/525628, intron 28 of 28)	12	2180834	2744447	563614	1	425888	ENSBTAG00000012443	DIAPH3	diaphanous related formin 3
chr12	32091341	32091900	diffreps_chr12_32091341_32091900	1.53	1.96e-11	Distal Intergenic	12	32083603	32089291	5689	1	7739	ENSBTAG00000001819	CDX2	caudal type homeobox 2
chr12	53729981	53730420	diffreps_chr12_53729981_53730420	1.8	1.74e-09	Distal Intergenic	12	53756336	53801246	44911	2	70826	ENSBTAG00000000869	OBI1	ORC ubiquitin ligase 1
chr13	81565721	81566420	diffreps_chr13_81565721_81566420	1.39	3.89e-12	Distal Intergenic	13	81592182	81610449	18268	2	44029	ENSBTAG00000002765	CYP24A1	cytochrome P450, family 24, subfamily A, polypeptide 1
chr13	83402381	83402880	diffreps_chr13_83402381_83402880	1.1	4.92e-06	Distal Intergenic	13	83250879	83257947	7069	2	-144435	ENSBTAG00000017524	CBLN4	cerebellin 4 precursor
chr13	68615801	68616180	diffreps_chr13_68615801_68616180	1.21	7.01e-05	Distal Intergenic	13	67739235	67808169	68935	1	876567	ENSBTAG00000004039	DHX35	DEAH-box helicase 35
chr13	16301501	16301980	diffreps_chr13_16301501_16301980	1.16	5.5e-06	Distal Intergenic	13	16200829	16281661	80833	1	100673	ENSBTAG00000013004	ITIH5	inter-alpha-trypsin inhibitor heavy chain 5
chr13	61395801	61396080	diffreps_chr13_61395801_61396080	1.49	7.15e-05	Distal Intergenic	13	61378625	61379933	1309	2	-15869	ENSBTAG00000009206	FOXS1	forkhead box S1
chr13	54221541	54221740	diffreps_chr13_54221541_54221740	1.18	0.00285594	Distal Intergenic	13	54243157	54256031	12875	1	-21417	ENSBTAG00000017198	CHRNA4	cholinergic receptor nicotinic alpha 4 subunit
chr13	65433581	65434060	diffreps_chr13_65433581_65434060	2.1	3.06e-13	Distal Intergenic	13	65359908	65380067	20160	1	73674	ENSBTAG00000001645	AAR2	AAR2 splicing factor
chr13	61531681	61532000	diffreps_chr13_61531681_61532000	1.28	0.000349303	Distal Intergenic	13	61563147	61608503	45357	1	-31147	ENSBTAG00000007932	HCK	HCK proto-oncogene, Src family tyrosine kinase
chr13	63552421	63552860	diffreps_chr13_63552421_63552860	1.43	2.21e-07	Distal Intergenic	13	63471971	63490553	18583	2	-61869	ENSBTAG00000005969	EIF2S2	eukaryotic translation initiation factor 2 subunit beta
chr13	62456881	62457320	diffreps_chr13_62456881_62457320	1.15	4.87e-06	Distal Intergenic	13	62503682	62514221	10540	1	-46362	ENSBTAG00000009144	BPIFA2A	BPI fold containing family A, member 2A
chr13	54772421	54772860	diffreps_chr13_54772421_54772860	1.94	1.84e-10	Distal Intergenic	13	54799159	54809123	9965	1	-26299	ENSBTAG00000047944	GATA5	GATA binding protein 5
chr13	78035881	78036240	diffreps_chr13_78035881_78036240	1.03	0.000307153	Promoter (<=1kb)	13	78036445	78042572	6128	1	-205	ENSBTAG00000014554	SNAI1	snail family transcriptional repressor 1
chr13	14564961	14565500	diffreps_chr13_14564961_14565500	1.06	1.06e-06	Distal Intergenic	13	15906896	15925326	18431	2	1359826	ENSBTAG00000017243	GATA3	GATA binding protein 3
chr13	17371881	17372180	diffreps_chr13_17371881_17372180	1.15	0.001231	Distal Intergenic	13	17295082	17320935	25854	2	-50947	ENSBTAG00000008401	PFKFB3	6-phosphofructo-2-kinase/fructose-2,6-biphosphatase 3
chr13	81016161	81016360	diffreps_chr13_81016161_81016360	1.54	0.000503383	Distal Intergenic	13	81425069	81490883	65815	2	474523	NA	BCAS1	brain enriched myelin associated protein 1
chr13	56786321	56786620	diffreps_chr13_56786321_56786620	1.03	0.00165739	Distal Intergenic	13	56850176	56850235	60	2	63615	NA	MIR2285BZ	microRNA mir-2285bz
chr13	72037421	72038220	diffreps_chr13_72037421_72038220	1.06	4.37e-12	Distal Intergenic	13	72096726	72102391	5666	1	-58506	ENSBTAG00000008527	SRSF6	serine and arginine rich splicing factor 6
chr13	79457521	79457720	diffreps_chr13_79457521_79457720	1.27	0.00287775	Distal Intergenic	13	79567582	79583485	15904	2	125765	ENSBTAG00000003101	SALL4	spalt like transcription factor 4
chr13	79581081	79581720	diffreps_chr13_79581081_79581720	1.6	1.6e-14	Promoter (1-2kb)	13	79567582	79583485	15904	2	1765	ENSBTAG00000003101	SALL4	spalt like transcription factor 4
chr13	74824721	74825020	diffreps_chr13_74824721_74825020	1.28	0.000349303	Promoter (<=1kb)	13	74797673	74824936	27264	2	0	ENSBTAG00000014186	NCOA5	nuclear receptor coactivator 5
chr13	54479261	54479760	diffreps_chr13_54479261_54479760	1.08	7.51e-07	Distal Intergenic	13	54464733	54470909	6177	2	-8353	ENSBTAG00000001827	GID8	GID complex subunit 8 homolog
chr13	60305761	60306320	diffreps_chr13_60305761_60306320	1.76	1.11e-15	3' UTR	13	60290968	60306866	15899	1	14794	ENSBTAG00000003977	SLC52A3	solute carrier family 52 member 3
chr13	60403001	60403300	diffreps_chr13_60403001_60403300	2.02	6.78e-07	Promoter (<=1kb)	13	60403292	60410158	6867	1	0	ENSBTAG00000010913	SRXN1	sulfiredoxin 1
chr13	32373281	32373640	diffreps_chr13_32373281_32373640	1.59	2.43e-06	Promoter (1-2kb)	13	32374994	32459129	84136	1	-1354	ENSBTAG00000015525	SLC39A12	solute carrier family 39 member 12
chr13	59948961	59949780	diffreps_chr13_59948961_59949780	1.13	1.56e-09	Distal Intergenic	13	59967956	60007443	39488	2	57663	ENSBTAG00000018417	PSMF1	proteasome inhibitor subunit 1
chr13	73149721	73150300	diffreps_chr13_73149721_73150300	1.04	4.9e-07	Exon (NM_001206546/539593, exon 2 of 2)	13	73145045	73150464	5420	1	4677	ENSBTAG00000003380	KCNK15	potassium two pore domain channel subfamily K member 15
chr13	62454501	62454780	diffreps_chr13_62454501_62454780	1.27	0.000557145	Distal Intergenic	13	62503682	62514221	10540	1	-48902	ENSBTAG00000009144	BPIFA2A	BPI fold containing family A, member 2A
chr13	56917961	56918340	diffreps_chr13_56917961_56918340	1.11	0.000179878	Distal Intergenic	13	56850176	56850235	60	2	-67727	NA	MIR2285BZ	microRNA mir-2285bz
chr13	32667281	32667480	diffreps_chr13_32667281_32667480	1.08	0.00890968	Distal Intergenic	13	32712262	32993785	281524	1	-44782	ENSBTAG00000022000	CACNB2	calcium voltage-gated channel auxiliary subunit beta 2
chr13	33160101	33160620	diffreps_chr13_33160101_33160620	1.24	4.32e-07	Promoter (<=1kb)	13	33160117	33226260	66144	1	0	ENSBTAG00000001552	EPC1	enhancer of polycomb homolog 1
chr13	38031121	38031720	diffreps_chr13_38031121_38031720	1.07	1.82e-11	Distal Intergenic	13	38054188	38080188	26001	1	-22468	ENSBTAG00000004474	BANF2	BANF family member 2
chr13	52930221	52930460	diffreps_chr13_52930221_52930460	1.39	0.000584817	Distal Intergenic	13	53011451	53024262	12812	2	93802	ENSBTAG00000003561	STK35	serine/threonine kinase 35
chr13	54293501	54293860	diffreps_chr13_54293501_54293860	1.01	0.000961104	Exon (NM_001075264/506471, exon 5 of 13)	13	54287348	54297677	10330	2	3817	ENSBTAG00000004916	ARFGAP1	ADP ribosylation factor GTPase activating protein 1
chr13	73566561	73566820	diffreps_chr13_73566561_73566820	1.06	0.00285456	Distal Intergenic	13	73573032	73575723	2692	1	-6212	ENSBTAG00000051666	WFDC15B	WAP four-disulfide core domain protein 15B
chr13	11479221	11479760	diffreps_chr13_11479221_11479760	1.25	4.83e-07	Promoter (<=1kb)	13	11479616	11570660	91045	1	0	ENSBTAG00000040490	CCDC3	coiled-coil domain containing 3
chr13	22206521	22206940	diffreps_chr13_22206521_22206940	1.08	9.44e-05	Intron (NM_001191413/517987, intron 2 of 27)	13	22094459	22214013	119555	2	7073	ENSBTAG00000013339	NEBL	nebulette
chr13	39887581	39888320	diffreps_chr13_39887581_39888320	1.39	9.55e-15	Distal Intergenic	13	39882711	39885003	2293	1	4871	ENSBTAG00000045526	INSM1	INSM transcriptional repressor 1
chr13	6910861	6911060	diffreps_chr13_6910861_6911060	1.8	9.81e-05	Distal Intergenic	13	6817233	6909116	91884	1	93629	ENSBTAG00000017188	ISM1	isthmin 1
chr13	56478981	56479680	diffreps_chr13_56478981_56479680	1.55	2.64e-13	Distal Intergenic	13	56695760	56705843	10084	2	226163	ENSBTAG00000015080	PHACTR3	phosphatase and actin regulator 3
chr13	78720741	78720940	diffreps_chr13_78720741_78720940	1.12	0.00639709	Exon (NM_001098104/539687, exon 3 of 3)	13	78707002	78721680	14679	1	13740	ENSBTAG00000021601	PARD6B	par-6 family cell polarity regulator beta
chr13	57683001	57683380	diffreps_chr13_57683001_57683380	1.25	5.59e-05	Promoter (<=1kb)	13	57666165	57682867	16703	2	-135	ENSBTAG00000016724	NPEPL1	aminopeptidase like 1
chr13	81703961	81704460	diffreps_chr13_81703961_81704460	1.56	6.96e-09	Distal Intergenic	13	81632576	81644895	12320	1	71386	ENSBTAG00000008812	PFDN4	prefoldin subunit 4
chr13	18407541	18407900	diffreps_chr13_18407541_18407900	1.01	0.000838668	Distal Intergenic	13	18322136	18393467	71332	1	85406	ENSBTAG00000007133	CUL2	cullin 2
chr13	78204821	78205320	diffreps_chr13_78204821_78205320	1.08	1.31e-06	Promoter (<=1kb)	13	78205757	78206803	1047	1	-437	ENSBTAG00000051972	CEBPB	CCAAT enhancer binding protein beta
chr13	44995741	44996020	diffreps_chr13_44995741_44996020	1.31	0.00015319	Distal Intergenic	13	45107875	45160801	52927	2	164781	ENSBTAG00000002683	PFKP	phosphofructokinase, platelet
chr13	71902621	71902940	diffreps_chr13_71902621_71902940	1.21	0.000350242	Distal Intergenic	13	72096726	72102391	5666	1	-193786	ENSBTAG00000008527	SRSF6	serine and arginine rich splicing factor 6
chr13	43077701	43077920	diffreps_chr13_43077701_43077920	1.39	0.000940538	Distal Intergenic	13	43031397	43046767	15371	1	46305	ENSBTAG00000018805	ASB13	ankyrin repeat and SOCS box containing 13
chr13	41548201	41548680	diffreps_chr13_41548201_41548680	1.35	1.28e-07	Distal Intergenic	13	41851481	41855114	3634	2	306434	NA	THBD	thrombomodulin
chr13	19971301	19971700	diffreps_chr13_19971301_19971700	1.76	9.76e-09	Promoter (<=1kb)	13	19971378	20013364	41987	1	0	ENSBTAG00000015910	ITGB1	integrin subunit beta 1
chr13	60219501	60219780	diffreps_chr13_60219501_60219780	1.79	4.42e-06	Exon (NM_001076483/617915, exon 4 of 9)	13	60191143	60234886	43744	1	28359	ENSBTAG00000021811	ANGPT4	angiopoietin 4
chr13	56528121	56528600	diffreps_chr13_56528121_56528600	1.54	1.03e-08	Distal Intergenic	13	56695760	56705843	10084	2	177243	ENSBTAG00000015080	PHACTR3	phosphatase and actin regulator 3
chr13	10983941	10984220	diffreps_chr13_10983941_10984220	1.11	0.00559959	Distal Intergenic	13	10697338	10705523	8186	1	286604	ENSBTAG00000000686	NANP	N-acetylneuraminic acid phosphatase
chr13	56929881	56930180	diffreps_chr13_56929881_56930180	1.65	9.99e-06	Distal Intergenic	13	56850176	56850235	60	2	-79647	NA	MIR2285BZ	microRNA mir-2285bz
chr13	77434021	77434260	diffreps_chr13_77434021_77434260	1.39	0.000584817	Distal Intergenic	13	77375502	77378265	2764	1	58520	NA	LOC100847759	uncharacterized LOC100847759
chr13	36890501	36890920	diffreps_chr13_36890501_36890920	1.57	4.26e-08	Intron (NM_001192534/521239, intron 5 of 6)	13	36823229	36892827	69599	1	67273	ENSBTAG00000007678	MKX	mohawk homeobox
chr13	75235281	75235560	diffreps_chr13_75235281_75235560	1.09	0.00115838	Distal Intergenic	13	75242561	75249138	6578	2	13578	ENSBTAG00000027327	OCSTAMP	osteoclast stimulatory transmembrane protein
chr13	37768161	37768560	diffreps_chr13_37768161_37768560	1.03	0.000307153	Intron (NM_001102032/515755, intron 7 of 16)	13	37756663	37789222	32560	2	20662	ENSBTAG00000006043	LOC515755	solute carrier family 6 (neurotransmitter transporter, glycine), member 9-like
chr13	8568901	8569180	diffreps_chr13_8568901_8569180	2.49	5.27e-08	Intron (NM_001105029/100125389, intron 5 of 18)	13	8491616	8491696	81	1	77286	ENSBTAG00000049060	MIR2285N-2	microRNA mir-2285n-2
chr13	62403281	62403760	diffreps_chr13_62403281_62403760	1.36	2.22e-07	Distal Intergenic	13	62356043	62372303	16261	1	47239	ENSBTAG00000038687	BPIFB3	BPI fold containing family B member 3
chr13	16259641	16260020	diffreps_chr13_16259641_16260020	1.07	0.000384203	Intron (NM_001102516/534787, intron 7 of 13)	13	16200829	16281661	80833	1	58813	ENSBTAG00000013004	ITIH5	inter-alpha-trypsin inhibitor heavy chain 5
chr13	75038941	75039360	diffreps_chr13_75038941_75039360	2.16	2.12e-11	Distal Intergenic	13	75079071	75089118	10048	2	49758	ENSBTAG00000003635	SLC35C2	solute carrier family 35 member C2
chr13	73145121	73145320	diffreps_chr13_73145121_73145320	1.5	0.000754255	Promoter (<=1kb)	13	73145045	73150464	5420	1	77	ENSBTAG00000003380	KCNK15	potassium two pore domain channel subfamily K member 15
chr13	75037581	75038280	diffreps_chr13_75037581_75038280	1.59	3.3e-13	Distal Intergenic	13	75079071	75089118	10048	2	50838	ENSBTAG00000003635	SLC35C2	solute carrier family 35 member C2
chr13	43031321	43031520	diffreps_chr13_43031321_43031520	1.08	0.00890968	Promoter (<=1kb)	13	43031397	43046767	15371	1	0	ENSBTAG00000018805	ASB13	ankyrin repeat and SOCS box containing 13
chr13	53570601	53571000	diffreps_chr13_53570601_53571000	1.19	5.53e-05	Distal Intergenic	13	53590599	53606655	16057	1	-19599	ENSBTAG00000019984	GINS1	GINS complex subunit 1
chr13	56945861	56947080	diffreps_chr13_56945861_56947080	1.24	0	Distal Intergenic	13	56850176	56850235	60	2	-95627	NA	MIR2285BZ	microRNA mir-2285bz
chr13	30242021	30243080	diffreps_chr13_30242021_30243080	1.68	0	Distal Intergenic	13	30319507	30399769	80263	2	156689	ENSBTAG00000010387	MINDY3	MINDY lysine 48 deubiquitinase 3
chr13	67240401	67240780	diffreps_chr13_67240401_67240780	1.23	7.87e-05	Exon (NM_001038674/512242, exon 11 of 15)	13	67214930	67247271	32342	1	25472	ENSBTAG00000016864	LBP	lipopolysaccharide binding protein
chr13	66484841	66485440	diffreps_chr13_66484841_66485440	1.08	1.11e-08	Distal Intergenic	13	66461376	66471861	10486	2	-12981	ENSBTAG00000003209	BLCAP	BLCAP apoptosis inducing factor
chr13	54125181	54125380	diffreps_chr13_54125181_54125380	1.08	0.00890968	Exon (NM_001192544/521816, exon 8 of 8)	13	54128175	54134496	6322	1	-2795	ENSBTAG00000044091	PTK6	protein tyrosine kinase 6
chr13	54778341	54778720	diffreps_chr13_54778341_54778720	1.06	0.000295299	Distal Intergenic	13	54799159	54809123	9965	1	-20439	ENSBTAG00000047944	GATA5	GATA binding protein 5
chr13	62160081	62160340	diffreps_chr13_62160081_62160340	1.43	0.000248678	Exon (NM_181813/353354, exon 6 of 21)	13	62154536	62175437	20902	1	5546	ENSBTAG00000003901	DNMT3B	DNA methyltransferase 3 beta
chr13	78612601	78613140	diffreps_chr13_78612601_78613140	1.05	8.34e-06	Distal Intergenic	13	78534187	78594858	60672	1	78415	ENSBTAG00000006616	PTPN1	protein tyrosine phosphatase non-receptor type 1
chr13	63572941	63573140	diffreps_chr13_63572941_63573140	1.5	0.000754255	Distal Intergenic	13	63639821	63668125	28305	1	-66681	ENSBTAG00000034077	ASIP	agouti signaling protein
chr13	34629201	34629440	diffreps_chr13_34629201_34629440	1.02	0.00808187	Intron (NM_174190/281509, intron 11 of 32)	13	34569531	34679863	110333	2	50423	ENSBTAG00000027444	SVIL	supervillin
chr13	52427401	52427800	diffreps_chr13_52427401_52427800	1.03	5.83e-05	Distal Intergenic	13	52382863	52389209	6347	1	44539	ENSBTAG00000011458	CPXM1	carboxypeptidase X, M14 family member 1
chr13	49833741	49834180	diffreps_chr13_49833741_49834180	1.09	3.45e-05	Distal Intergenic	13	49152163	49163417	11255	1	681579	ENSBTAG00000005111	BMP2	bone morphogenetic protein 2
chr13	23807681	23808320	diffreps_chr13_23807681_23808320	1.51	1.64e-10	Promoter (<=1kb)	13	23623143	23808162	185020	2	0	ENSBTAG00000018033	PIP4K2A	phosphatidylinositol-5-phosphate 4-kinase type 2 alpha
chr13	71747561	71747760	diffreps_chr13_71747561_71747760	1.16	0.00456338	Distal Intergenic	13	72096726	72102391	5666	1	-348966	ENSBTAG00000008527	SRSF6	serine and arginine rich splicing factor 6
chr13	35247281	35247480	diffreps_chr13_35247281_35247480	1.21	0.00365798	Distal Intergenic	13	35295509	35321792	26284	1	-48029	ENSBTAG00000011600	MAP3K8	mitogen-activated protein kinase kinase kinase 8
chr13	67173041	67173520	diffreps_chr13_67173041_67173520	1.53	1.52e-08	Promoter (<=1kb)	13	67172523	67201885	29363	1	519	ENSBTAG00000014046	BPI	bactericidal permeability increasing protein
chr13	61052121	61052500	diffreps_chr13_61052121_61052500	1.42	5.49e-06	Distal Intergenic	13	61041375	61051806	10432	1	10747	ENSBTAG00000020555	DEFB123	defensin beta 123
chr13	71848941	71849320	diffreps_chr13_71848941_71849320	1.27	2.5e-05	Distal Intergenic	13	72096726	72102391	5666	1	-247406	ENSBTAG00000008527	SRSF6	serine and arginine rich splicing factor 6
chr13	75088661	75089200	diffreps_chr13_75088661_75089200	1.02	1.98e-06	Promoter (<=1kb)	13	75079071	75089118	10048	2	0	ENSBTAG00000003635	SLC35C2	solute carrier family 35 member C2
chr13	15936641	15937020	diffreps_chr13_15936641_15937020	1.13	0.000130712	Distal Intergenic	13	15906896	15925326	18431	2	-11316	ENSBTAG00000017243	GATA3	GATA binding protein 3
chr13	48918641	48918960	diffreps_chr13_48918641_48918960	1.54	2.04e-05	Distal Intergenic	13	49152163	49163417	11255	1	-233203	ENSBTAG00000005111	BMP2	bone morphogenetic protein 2
chr13	72353661	72354200	diffreps_chr13_72353661_72354200	1.46	1.1e-09	Promoter (<=1kb)	13	72353098	72353175	78	2	-487	NA	MIR2284Y-2	microRNA mir-2284y-2
chr13	16799081	16799280	diffreps_chr13_16799081_16799280	1.66	0.000230389	Distal Intergenic	13	17008653	17100097	91445	1	-209373	ENSBTAG00000010664	PRKCQ	protein kinase C theta
chr13	52031881	52032400	diffreps_chr13_52031881_52032400	1.09	3.82e-06	Promoter (1-2kb)	13	52033559	52039191	5633	1	-1159	ENSBTAG00000020454	LZTS3	leucine zipper tumor suppressor family member 3
chr13	71875341	71875620	diffreps_chr13_71875341_71875620	1.02	0.00126219	Distal Intergenic	13	72096726	72102391	5666	1	-221106	ENSBTAG00000008527	SRSF6	serine and arginine rich splicing factor 6
chr13	62701261	62701520	diffreps_chr13_62701261_62701520	1.06	0.00139204	Distal Intergenic	13	62707631	62719178	11548	1	-6111	ENSBTAG00000006802	BPIFA3	BPI fold containing family A member 3
chr13	46165921	46166460	diffreps_chr13_46165921_46166460	1.5	1.33e-08	Intron (NM_001192588/524061, intron 1 of 9)	13	46039693	46272683	232991	1	126229	ENSBTAG00000014194	ADARB2	adenosine deaminase RNA specific B2 (inactive)
chr13	73636201	73637180	diffreps_chr13_73636201_73637180	1.17	0	Exon (NM_001191311/100139180, exon 9 of 10)	13	73649289	73659384	10096	1	-12109	ENSBTAG00000011283	RBPJL	recombination signal binding protein for immunoglobulin kappa J region like
chr14	1814041	1815180	diffreps_chr14_1814041_1815180	1.12	2.55e-15	Exon (NM_001191541/524070, exon 22 of 30)	14	1797345	1862330	64986	2	47150	ENSBTAG00000006385	ADGRB1	adhesion G protein-coupled receptor B1
chr14	22639121	22639560	diffreps_chr14_22639121_22639560	2.28	2.64e-12	Distal Intergenic	14	22335447	22344612	9166	1	303675	ENSBTAG00000011203	RP1	RP1 axonemal microtubule associated
chr14	28744421	28744800	diffreps_chr14_28744421_28744800	1.46	6.49e-06	Distal Intergenic	14	29124356	29124466	111	1	-379556	ENSBTAG00000036421	MIR124A-2	microRNA mir-124a-2
chr14	42878961	42879280	diffreps_chr14_42878961_42879280	1.23	0.000248558	Distal Intergenic	14	42811857	42870107	58251	1	67105	ENSBTAG00000020099	STMN2	stathmin 2
chr14	2509581	2509940	diffreps_chr14_2509581_2509940	1.13	0.000263536	Distal Intergenic	14	2553480	2561149	7670	2	51209	ENSBTAG00000046467	PTP4A3	protein tyrosine phosphatase 4A3
chr14	2368661	2369000	diffreps_chr14_2368661_2369000	1.53	1.28e-05	Distal Intergenic	14	2553480	2561149	7670	2	192149	ENSBTAG00000046467	PTP4A3	protein tyrosine phosphatase 4A3
chr14	1394481	1394760	diffreps_chr14_1394481_1394760	1.19	0.000994688	Distal Intergenic	14	1422652	1426356	3705	2	31596	ENSBTAG00000017040	LY6E	lymphocyte antigen 6 family member E
chr14	70588141	70588440	diffreps_chr14_70588141_70588440	1.85	1.82e-06	Promoter (<=1kb)	14	70563221	70588594	25374	2	154	ENSBTAG00000013405	CIBAR1	CBY1 interacting BAR domain containing 1
chr14	5885421	5885800	diffreps_chr14_5885421_5885800	1.33	1.37e-05	Distal Intergenic	14	6400718	6544685	143968	2	658885	ENSBTAG00000002181	KHDRBS3	KH RNA binding domain containing, signal transduction associated 3
chr14	62316801	62317360	diffreps_chr14_62316801_62317360	1.21	8.95e-08	Distal Intergenic	14	62384855	62715291	330437	1	-67495	ENSBTAG00000026963	NCALD	neurocalcin delta
chr14	73206921	73207440	diffreps_chr14_73206921_73207440	1.27	2.92e-08	Intron (NM_001193146/617196, intron 1 of 17)	14	73063026	73212030	149005	2	4590	ENSBTAG00000032301	SLC26A7	solute carrier family 26 member 7
chr14	6383821	6384560	diffreps_chr14_6383821_6384560	1.33	4.72e-11	Distal Intergenic	14	6400718	6544685	143968	2	160125	ENSBTAG00000002181	KHDRBS3	KH RNA binding domain containing, signal transduction associated 3
chr14	7187281	7187620	diffreps_chr14_7187281_7187620	1.07	0.000779869	Distal Intergenic	14	7045567	7045654	88	1	141715	ENSBTAG00000029972	MIR30B	microRNA mir-30b
chr14	16627361	16627600	diffreps_chr14_16627361_16627600	1.01	0.0070219	Distal Intergenic	14	16566090	16581277	15188	1	61272	ENSBTAG00000015319	C14H8orf76	chromosome 14 C8orf76 homolog
chr14	37337801	37338060	diffreps_chr14_37337801_37338060	2.3	1.15e-06	Distal Intergenic	14	37241063	37273887	32825	1	96739	ENSBTAG00000008864	LY96	lymphocyte antigen 96
chr14	6545381	6545600	diffreps_chr14_6545381_6545600	1.06	0.00677122	Promoter (<=1kb)	14	6400718	6544685	143968	2	-697	ENSBTAG00000002181	KHDRBS3	KH RNA binding domain containing, signal transduction associated 3
chr14	44488721	44489740	diffreps_chr14_44488721_44489740	1.44	0	Promoter (<=1kb)	14	44488912	44494877	5966	1	0	ENSBTAG00000047330	FABP5	fatty acid binding protein 5
chr14	1023441	1023820	diffreps_chr14_1023441_1023820	1.09	0.000280775	Distal Intergenic	14	1040716	1046457	5742	2	22637	ENSBTAG00000019864	MAPK15	mitogen-activated protein kinase 15
chr14	77501281	77501600	diffreps_chr14_77501281_77501600	1.11	0.00150472	Distal Intergenic	14	77440753	77485090	44338	2	-16192	ENSBTAG00000003338	LRRCC1	leucine rich repeat and coiled-coil centrosomal protein 1
chr14	74380141	74380420	diffreps_chr14_74380141_74380420	1.18	0.00158177	Promoter (1-2kb)	14	74381958	74776968	395011	1	-1538	ENSBTAG00000006877	MMP16	matrix metallopeptidase 16
chr14	29176281	29176500	diffreps_chr14_29176281_29176500	1.13	0.00352186	Distal Intergenic	14	29124356	29124466	111	1	51926	ENSBTAG00000036421	MIR124A-2	microRNA mir-124a-2
chr14	37344901	37345180	diffreps_chr14_37344901_37345180	1.28	0.000996282	Distal Intergenic	14	37241063	37273887	32825	1	103839	ENSBTAG00000008864	LY96	lymphocyte antigen 96
chr14	8738641	8738840	diffreps_chr14_8738641_8738840	1.99	2.41e-05	Promoter (<=1kb)	14	8738156	9030010	291855	1	486	ENSBTAG00000020667	KCNQ3	potassium voltage-gated channel subfamily Q member 3
chr14	54487981	54488380	diffreps_chr14_54487981_54488380	2.44	1.54e-11	Promoter (<=1kb)	14	54488154	54494253	6100	1	0	ENSBTAG00000008512	KCNV1	potassium voltage-gated channel modifier subfamily V member 1
chr14	37624941	37625220	diffreps_chr14_37624941_37625220	2.43	2.35e-08	Promoter (1-2kb)	14	37626644	37645606	18963	1	-1424	ENSBTAG00000012608	GDAP1	ganglioside induced differentiation associated protein 1
chr14	8990501	8991460	diffreps_chr14_8990501_8991460	1.15	1.5e-12	Intron (NM_174374/281884, intron 3 of 14)	14	9114601	9154018	39418	2	162558	ENSBTAG00000047834	EFR3A	EFR3 homolog A
chr14	739741	740040	diffreps_chr14_739741_740040	1.14	0.0010843	Promoter (<=1kb)	14	738121	740518	2398	2	478	ENSBTAG00000012232	CYC1	cytochrome c1
chr14	25258961	25259220	diffreps_chr14_25258961_25259220	1.52	0.000122707	Promoter (<=1kb)	14	24946881	25258596	311716	2	-366	ENSBTAG00000004954	TOX	thymocyte selection associated high mobility group box
chr14	34394761	34395140	diffreps_chr14_34394761_34395140	1.01	0.000316445	Distal Intergenic	14	34328198	34360601	32404	2	-34161	ENSBTAG00000001808	LACTB2	lactamase beta 2
chr14	1871341	1871960	diffreps_chr14_1871341_1871960	1.26	1.5e-08	Distal Intergenic	14	1797345	1862330	64986	2	-9012	ENSBTAG00000006385	ADGRB1	adhesion G protein-coupled receptor B1
chr14	29152981	29153340	diffreps_chr14_29152981_29153340	1.06	0.000598146	Distal Intergenic	14	29124356	29124466	111	1	28626	ENSBTAG00000036421	MIR124A-2	microRNA mir-124a-2
chr14	38269681	38270040	diffreps_chr14_38269681_38270040	1.01	0.000414509	Distal Intergenic	14	38295064	38345542	50479	1	-25024	ENSBTAG00000004411	CRISPLD1	cysteine rich secretory protein LCCL domain containing 1
chr14	6332621	6332920	diffreps_chr14_6332621_6332920	1.52	7.69e-05	Distal Intergenic	14	6400718	6544685	143968	2	211765	ENSBTAG00000002181	KHDRBS3	KH RNA binding domain containing, signal transduction associated 3
chr14	75189761	75190140	diffreps_chr14_75189761_75190140	1.44	9.49e-06	Distal Intergenic	14	74381958	74776968	395011	1	807804	ENSBTAG00000006877	MMP16	matrix metallopeptidase 16
chr14	2341661	2342340	diffreps_chr14_2341661_2342340	1.65	7.24e-14	Distal Intergenic	14	2553480	2561149	7670	2	218809	ENSBTAG00000046467	PTP4A3	protein tyrosine phosphatase 4A3
chr14	67705981	67706540	diffreps_chr14_67705981_67706540	1.07	4.56e-06	Promoter (1-2kb)	14	67588242	67707885	119644	2	1345	ENSBTAG00000014357	SDC2	syndecan 2
chr14	20977121	20977320	diffreps_chr14_20977121_20977320	1.21	0.00365798	Distal Intergenic	14	21013840	21062048	48209	2	84728	ENSBTAG00000017492	PCMTD1	protein-L-isoaspartate (D-aspartate) O-methyltransferase domain containing 1
chr14	6958701	6959220	diffreps_chr14_6958701_6959220	1.26	1.96e-07	Distal Intergenic	14	7041138	7041207	70	1	-81918	ENSBTAG00000029987	MIR30D	microRNA mir-30d
chr14	37063221	37063680	diffreps_chr14_37063221_37063680	1.1	5.58e-06	Promoter (<=1kb)	14	36760005	37063712	303708	2	32	ENSBTAG00000002076	STAU2	staufen double-stranded RNA binding protein 2
chr14	23352201	23352520	diffreps_chr14_23352201_23352520	1.29	0.000219251	Distal Intergenic	14	23376149	23382047	5899	1	-23629	ENSBTAG00000049910	CHCHD7	coiled-coil-helix-coiled-coil-helix domain containing 7
chr14	4224801	4225240	diffreps_chr14_4224801_4225240	1.36	3.5e-07	Distal Intergenic	14	4388017	4612389	224373	1	-162777	ENSBTAG00000018218	FAM135B	family with sequence similarity 135 member B
chr14	57729481	57729740	diffreps_chr14_57729481_57729740	1.02	0.00339808	Distal Intergenic	14	57818316	57829130	10815	1	-88576	ENSBTAG00000018352	ABRA	actin binding Rho activating protein
chr14	26803761	26804160	diffreps_chr14_26803761_26804160	1.46	6.49e-07	Distal Intergenic	14	26854867	27012590	157724	1	-50707	ENSBTAG00000043978	CLVS1	clavesin 1
chr14	23603761	23604320	diffreps_chr14_23603761_23604320	1.01	1.34e-06	Distal Intergenic	14	23542355	23546761	4407	2	-57001	ENSBTAG00000004924	PENK	proenkephalin
chr14	4808141	4808600	diffreps_chr14_4808141_4808600	1.4	4.72e-08	Distal Intergenic	14	4388017	4612389	224373	1	420125	ENSBTAG00000018218	FAM135B	family with sequence similarity 135 member B
chr14	35364021	35364360	diffreps_chr14_35364021_35364360	1.13	0.000469631	Distal Intergenic	14	35439965	35441975	2011	2	77615	ENSBTAG00000005404	MSC	musculin
chr15	45641901	45642180	diffreps_chr15_45641901_45642180	1.32	0.000433448	Distal Intergenic	15	45656004	45657566	1563	2	15386	ENSBTAG00000047652	RBMXL2	RBMX like 2
chr15	64021901	64022100	diffreps_chr15_64021901_64022100	1.08	0.00890968	Distal Intergenic	15	63908516	63962613	54098	1	113386	ENSBTAG00000014884	HIPK3	homeodomain interacting protein kinase 3
chr15	84102761	84103240	diffreps_chr15_84102761_84103240	2.43	4.44e-16	Distal Intergenic	15	83907135	83933921	26787	2	-168841	NA	LOC100271685	membrane-spanning 4-domains, subfamily A-like
chr15	54958141	54958420	diffreps_chr15_54958141_54958420	1.11	0.00150472	Distal Intergenic	15	54984040	54996679	12640	1	-25620	NA	MOGAT2	monoacylglycerol O-acyltransferase 2
chr15	54461921	54463040	diffreps_chr15_54461921_54463040	2.09	0	Distal Intergenic	15	54537265	54537359	95	2	74319	ENSBTAG00000029833	MIR326	microRNA mir-326
chr15	22904521	22904840	diffreps_chr15_22904521_22904840	1.12	0.000839253	Distal Intergenic	15	22642076	22654185	12110	2	-250337	ENSBTAG00000015810	C15H11orf34	chromosome 15 open reading frame, human C11orf34
chr15	15417441	15417660	diffreps_chr15_15417441_15417660	1.57	0.00033415	Distal Intergenic	15	15447722	15456212	8491	1	-30062	ENSBTAG00000007913	CWC15	CWC15 spliceosome associated protein homolog
chr15	47710521	47710760	diffreps_chr15_47710521_47710760	1.68	9.48e-05	Distal Intergenic	15	47640913	47641890	978	2	-68632	ENSBTAG00000052134	OR52U1	olfactory receptor family 52 subfamily U member 1
chr15	15481501	15482240	diffreps_chr15_15481501_15482240	1.32	2.61e-14	Distal Intergenic	15	15447722	15456212	8491	1	33780	ENSBTAG00000007913	CWC15	CWC15 spliceosome associated protein homolog
chr15	44222041	44222260	diffreps_chr15_44222041_44222260	1.29	0.00178734	Distal Intergenic	15	44285656	44323116	37461	1	-63396	ENSBTAG00000016320	LMO1	LIM domain only 1
chr15	30593721	30594300	diffreps_chr15_30593721_30594300	1.08	8.53e-08	Distal Intergenic	15	30685077	30712148	27072	2	117848	ENSBTAG00000009419	TRIM29	tripartite motif containing 29
chr15	41494921	41495220	diffreps_chr15_41494921_41495220	1.38	8.12e-05	Distal Intergenic	15	41816381	41821678	5298	1	-321161	ENSBTAG00000010568	ZBED5	zinc finger BED-type containing 5
chr15	83875621	83876100	diffreps_chr15_83875621_83876100	1.84	4.72e-10	Distal Intergenic	15	83907135	83933921	26787	2	57821	NA	LOC100271685	membrane-spanning 4-domains, subfamily A-like
chr15	37308721	37309080	diffreps_chr15_37308721_37309080	1.53	1.28e-05	Distal Intergenic	15	37342907	37482577	139671	2	173497	ENSBTAG00000032782	INSC	INSC spindle orientation adaptor protein
chr15	63047661	63048300	diffreps_chr15_63047661_63048300	1.39	2.48e-12	Distal Intergenic	15	62854463	62867520	13058	1	193199	ENSBTAG00000047362	RCN1	reticulocalbin 1
chr15	38095181	38095400	diffreps_chr15_38095181_38095400	1.01	0.0070219	Distal Intergenic	15	38213868	38226751	12884	1	-118468	ENSBTAG00000006564	PSMA1	proteasome 20S subunit alpha 1
chr15	54367321	54367680	diffreps_chr15_54367321_54367680	2.03	1.97e-08	Distal Intergenic	15	54375514	54427960	52447	1	-7834	ENSBTAG00000015596	SLCO2B1	solute carrier organic anion transporter family member 2B1
chr15	53992701	53992900	diffreps_chr15_53992701_53992900	1.38	0.00151622	Distal Intergenic	15	54008948	54042507	33560	2	49607	ENSBTAG00000021306	CHRDL2	chordin like 2
chr15	34081721	34082060	diffreps_chr15_34081721_34082060	1.26	0.00017565	Intron (NM_001191419/517332, intron 1 of 19)	15	34091139	34091212	74	1	-9079	NA	MIR2313	microRNA mir-2313
chr15	78364621	78365480	diffreps_chr15_78364621_78365480	1.19	2.63e-11	Distal Intergenic	15	78104674	78105603	930	1	259948	ENSBTAG00000031032	OR4C12	olfactory receptor family 4 subfamily C member 12
chr15	5701961	5702200	diffreps_chr15_5701961_5702200	1.08	0.00428209	Distal Intergenic	15	5670942	5681601	10660	1	31020	ENSBTAG00000015059	MMP13	matrix metallopeptidase 13
chr15	34379781	34380060	diffreps_chr15_34379781_34380060	1.28	0.000996282	Distal Intergenic	15	34402569	34426197	23629	1	-22509	ENSBTAG00000008804	SAAL1	serum amyloid A like 1
chr15	37511921	37512580	diffreps_chr15_37511921_37512580	2.15	0	Promoter (1-2kb)	15	37510716	37513753	3038	2	1173	ENSBTAG00000047380	CALCB	calcitonin related polypeptide beta
chr15	29936441	29937000	diffreps_chr15_29936441_29937000	1.26	2.62e-08	3' UTR	15	29922657	29927990	5334	2	-8452	ENSBTAG00000009748	MFRP	membrane frizzled-related protein
chr15	45371361	45371860	diffreps_chr15_45371361_45371860	1.01	2.31e-05	Distal Intergenic	15	45220565	45250906	30342	2	-120456	ENSBTAG00000021483	OLFML1	olfactomedin like 1
chr15	64606121	64606420	diffreps_chr15_64606121_64606420	1.28	0.000349303	Distal Intergenic	15	64661669	64697025	35357	1	-55249	ENSBTAG00000016744	CAPRIN1	cell cycle associated protein 1
chr15	37513761	37514040	diffreps_chr15_37513761_37514040	2.22	2.12e-07	Promoter (<=1kb)	15	37510716	37513753	3038	2	-9	ENSBTAG00000047380	CALCB	calcitonin related polypeptide beta
chr15	57704381	57704800	diffreps_chr15_57704381_57704800	2.03	2.2e-09	Promoter (<=1kb)	15	57703872	57707596	3725	1	510	ENSBTAG00000006676	FIBIN	fin bud initiation factor homolog
chr15	24098681	24098940	diffreps_chr15_24098681_24098940	1.33	0.00077086	Distal Intergenic	15	23969740	23982711	12972	2	-115971	ENSBTAG00000010860	DRD2	dopamine receptor D2
chr15	48135941	48136420	diffreps_chr15_48135941_48136420	1.19	1.94e-07	Distal Intergenic	15	48059198	48061840	2643	1	76744	ENSBTAG00000025266	UBQLN3	ubiquilin 3
chr15	27444741	27445180	diffreps_chr15_27444741_27445180	1.13	2.08e-05	Promoter (1-2kb)	15	27443934	27446597	2664	2	1417	ENSBTAG00000019764	APOA5	apolipoprotein A5
chr15	31524561	31525240	diffreps_chr15_31524561_31525240	1.48	1.39e-11	Intron (NM_001192626/526363, intron 13 of 20)	15	31451360	31451434	75	2	-73128	ENSBTAG00000044429	MIR2284J	microRNA mir-2284j
chr15	15407921	15408240	diffreps_chr15_15407921_15408240	1.46	0.000433925	Distal Intergenic	15	15447722	15456212	8491	1	-39482	ENSBTAG00000007913	CWC15	CWC15 spliceosome associated protein homolog
chr15	83274021	83274520	diffreps_chr15_83274021_83274520	1.03	4.47e-05	Intron (NM_001078146/777599, intron 4 of 4)	15	83282895	83298116	15222	1	-8375	ENSBTAG00000004580	MS4A1	membrane spanning 4-domains A1
chr15	37383841	37384140	diffreps_chr15_37383841_37384140	1.36	0.000117732	Intron (NM_001205483/784497, intron 7 of 12)	15	37342907	37482577	139671	2	98437	ENSBTAG00000032782	INSC	INSC spindle orientation adaptor protein
chr15	83897381	83897820	diffreps_chr15_83897381_83897820	1.05	8.66e-05	Distal Intergenic	15	83907135	83933921	26787	2	36101	NA	LOC100271685	membrane-spanning 4-domains, subfamily A-like
chr15	31606621	31606960	diffreps_chr15_31606621_31606960	2.63	3.55e-10	Exon (NM_001192626/526363, exon 21 of 21)	15	31669449	31715116	45668	1	-62489	ENSBTAG00000018213	TBCEL	tubulin folding cofactor E like
chr15	34983761	34984160	diffreps_chr15_34983761_34984160	1.03	5.83e-05	Exon (NM_001035382/530709, exon 11 of 21)	15	34963115	35011740	48626	1	20647	ENSBTAG00000000986	USH1C	USH1 protein network component harmonin
chr15	81248781	81249200	diffreps_chr15_81248781_81249200	1.03	0.00010234	Distal Intergenic	15	80967284	81012627	45344	1	281498	ENSBTAG00000002411	CTNND1	catenin delta 1
chr15	35113581	35113860	diffreps_chr15_35113581_35113860	1.29	0.000622569	Promoter (<=1kb)	15	35113703	35116352	2650	1	0	ENSBTAG00000016170	KCNJ11	potassium inwardly rectifying channel subfamily J member 11
chr15	80545881	80546120	diffreps_chr15_80545881_80546120	1.19	0.000994688	Distal Intergenic	15	80527401	80537443	10043	2	-8439	ENSBTAG00000000375	SSRP1	structure specific recognition protein 1
chr15	28801781	28802100	diffreps_chr15_28801781_28802100	1.22	0.000394324	Distal Intergenic	15	28761713	28801594	39882	1	40069	ENSBTAG00000021518	TMPRSS4	transmembrane serine protease 4
chr15	41063801	41064120	diffreps_chr15_41063801_41064120	1.14	0.000533343	Promoter (<=1kb)	15	41064404	41419990	355587	1	-284	ENSBTAG00000002914	GALNT18	polypeptide N-acetylgalactosaminyltransferase 18
chr15	32158841	32159240	diffreps_chr15_32158841_32159240	1.12	1.62e-05	Intron (NM_001192757/533166, intron 21 of 47)	15	32050411	32220026	169616	1	108431	ENSBTAG00000014611	SORL1	sortilin related receptor 1
chr15	74789041	74789680	diffreps_chr15_74789041_74789680	1.05	6.42e-09	Distal Intergenic	15	74830518	75003105	172588	1	-40838	ENSBTAG00000021484	TSPAN18	tetraspanin 18
chr15	30180301	30181180	diffreps_chr15_30180301_30181180	1.39	0	Distal Intergenic	15	30197485	30197582	98	1	-16305	ENSBTAG00000052801	MIR378B	microRNA mir-378b
chr15	27145601	27146300	diffreps_chr15_27145601_27146300	1.85	4.44e-16	Distal Intergenic	15	27406275	27430917	24643	2	284617	ENSBTAG00000016855	BUD13	BUD13 homolog
chr15	32050301	32050700	diffreps_chr15_32050301_32050700	1.98	4.17e-10	Promoter (<=1kb)	15	32050411	32220026	169616	1	0	ENSBTAG00000014611	SORL1	sortilin related receptor 1
chr15	33425941	33426220	diffreps_chr15_33425941_33426220	1.13	0.000954282	Intron (NM_001206128/523809, intron 8 of 13)	15	33457290	33486129	28840	1	-31070	ENSBTAG00000005193	CRTAM	cytotoxic and regulatory T cell molecule
chr15	52798941	52799380	diffreps_chr15_52798941_52799380	1.6	7.07e-08	Promoter (<=1kb)	15	52798766	52856744	57979	1	176	ENSBTAG00000012505	ARHGEF17	Rho guanine nucleotide exchange factor 17
chr15	54013961	54014480	diffreps_chr15_54013961_54014480	1.13	4.89e-07	Exon (NM_001046356/533631, exon 9 of 11)	15	54008948	54042507	33560	2	28027	ENSBTAG00000021306	CHRDL2	chordin like 2
chr15	24816961	24817360	diffreps_chr15_24816961_24817360	1.19	1.77e-05	Distal Intergenic	15	24920578	24927874	7297	1	-103218	ENSBTAG00000008219	RBM7	RNA binding motif protein 7
chr15	4259281	4259660	diffreps_chr15_4259281_4259660	1.02	0.000474389	Promoter (<=1kb)	15	4259485	4536080	276596	1	0	ENSBTAG00000034827	PDGFD	platelet derived growth factor D
chr15	38286441	38286660	diffreps_chr15_38286441_38286660	1.02	0.00930257	Distal Intergenic	15	38233156	38267716	34561	1	53286	ENSBTAG00000006556	COPB1	COPI coat complex subunit beta 1
chr15	59364621	59364920	diffreps_chr15_59364621_59364920	1.22	0.000394324	Distal Intergenic	15	58806394	59021215	214822	1	558228	ENSBTAG00000003361	METTL15	methyltransferase like 15
chr15	48417761	48418140	diffreps_chr15_48417761_48418140	1.36	1.67e-05	Distal Intergenic	15	48412408	48414038	1631	1	5354	ENSBTAG00000038748	HBG	hemoglobin, gamma
chr15	25071881	25072240	diffreps_chr15_25071881_25072240	1.65	1.69e-06	Distal Intergenic	15	25083291	25098075	14785	2	25835	ENSBTAG00000005945	NXPE4	neurexophilin and PC-esterase domain family, member 4
chr15	6458821	6459020	diffreps_chr15_6458821_6459020	1.31	0.00199399	Distal Intergenic	15	6392613	6406143	13531	2	-52679	ENSBTAG00000024918	BIRC3	baculoviral IAP repeat containing 3
chr15	50926841	50927080	diffreps_chr15_50926841_50927080	1.24	0.00142307	Distal Intergenic	15	50969957	51010317	40361	2	83237	ENSBTAG00000013111	RRM1	ribonucleotide reductase catalytic subunit M1
chr15	56510081	56510760	diffreps_chr15_56510081_56510760	1.57	1.28e-13	Intron (NM_001192894/536988, intron 4 of 13)	15	56473004	56530219	57216	1	37078	ENSBTAG00000005034	CAPN5	calpain 5
chr15	83316961	83317460	diffreps_chr15_83316961_83317460	1.67	1.18e-10	Distal Intergenic	15	83332957	83357746	24790	1	-15497	ENSBTAG00000030898	MS4A13	membrane spanning 4-domains A13
chr15	56551941	56552680	diffreps_chr15_56551941_56552680	1.02	1.18e-07	Distal Intergenic	15	56473004	56530219	57216	1	78938	ENSBTAG00000005034	CAPN5	calpain 5
chr15	23961161	23961760	diffreps_chr15_23961161_23961760	1.05	1.63e-06	Distal Intergenic	15	23969740	23982711	12972	2	20951	ENSBTAG00000010860	DRD2	dopamine receptor D2
chr15	28148501	28148920	diffreps_chr15_28148501_28148920	2.34	8.37e-12	Distal Intergenic	15	27972061	27993719	21659	2	-154783	ENSBTAG00000019365	BACE1	beta-secretase 1
chr15	20812501	20812700	diffreps_chr15_20812501_20812700	1.76	0.000152959	Promoter (<=1kb)	15	20598185	20812133	213949	2	-369	ENSBTAG00000000333	ARHGAP20	Rho GTPase activating protein 20
chr15	74204141	74204420	diffreps_chr15_74204141_74204420	1.66	5.99e-05	Promoter (<=1kb)	15	74203811	74352952	149142	1	331	ENSBTAG00000019644	EXT2	exostosin glycosyltransferase 2
chr15	24792441	24792820	diffreps_chr15_24792441_24792820	1.03	0.000621264	Distal Intergenic	15	24920578	24927874	7297	1	-127758	ENSBTAG00000008219	RBM7	RNA binding motif protein 7
chr15	55186281	55186480	diffreps_chr15_55186281_55186480	1.17	0.00518494	Intron (NM_205793/404129, intron 4 of 7)	15	55212071	55537966	325896	1	-25591	ENSBTAG00000016355	UVRAG	UV radiation resistance associated
chr15	4262441	4262680	diffreps_chr15_4262441_4262680	1.26	0.00159698	Intron (NM_001083706/525931, intron 1 of 6)	15	4259485	4536080	276596	1	2957	ENSBTAG00000034827	PDGFD	platelet derived growth factor D
chr15	75021481	75021720	diffreps_chr15_75021481_75021720	1.18	0.00285594	Promoter (<=1kb)	15	75004237	75021831	17595	2	111	ENSBTAG00000017228	TP53I11	tumor protein p53 inducible protein 11
chr15	74699581	74699980	diffreps_chr15_74699581_74699980	1.03	0.000307153	Distal Intergenic	15	74643391	74699201	55811	1	56191	ENSBTAG00000031252	CD82	CD82 molecule
chr16	42714701	42715140	diffreps_chr16_42714701_42715140	1.43	8.84e-08	Distal Intergenic	16	42600249	42605333	5085	2	-109369	ENSBTAG00000003697	TARDBP	TAR DNA binding protein
chr16	49187821	49188200	diffreps_chr16_49187821_49188200	2.23	6.18e-10	Distal Intergenic	16	49205615	49211521	5907	1	-17415	ENSBTAG00000024520	C16H1orf174	chromosome 16 C1orf174 homolog
chr16	32144121	32144460	diffreps_chr16_32144121_32144460	1.02	0.00126219	Distal Intergenic	16	32263797	32263855	59	2	119395	NA	MIR7180	microRNA mir-7180
chr16	11410201	11410560	diffreps_chr16_11410201_11410560	1.24	8.83e-05	Distal Intergenic	16	12064219	12071867	7649	1	-653659	ENSBTAG00000019859	B3GALT2	beta-1,3-galactosyltransferase 2
chr16	42331921	42332140	diffreps_chr16_42331921_42332140	1.21	0.00202167	Distal Intergenic	16	42447039	42453123	6085	2	120983	ENSBTAG00000015340	ANGPTL7	angiopoietin like 7
chr16	48651561	48652160	diffreps_chr16_48651561_48652160	1.41	1.87e-10	Promoter (<=1kb)	16	48572106	48653020	80915	2	860	ENSBTAG00000000792	AJAP1	adherens junctions associated protein 1
chr16	72362341	72362940	diffreps_chr16_72362341_72362940	1.13	5.34e-09	Intron (NM_174372/281881, intron 6 of 10)	16	72205840	72642407	436568	1	156502	ENSBTAG00000008710	KCNH1	potassium voltage-gated channel subfamily H member 1
chr16	23746601	23746900	diffreps_chr16_23746601_23746900	1.35	0.000187911	Distal Intergenic	16	23632616	23735418	102803	2	-11184	ENSBTAG00000012585	RAB3GAP2	RAB3 GTPase activating non-catalytic protein subunit 2
chr16	3270961	3271240	diffreps_chr16_3270961_3271240	1.01	0.00257828	Intron (NM_001083473/534048, intron 9 of 14)	16	3265670	3275157	9488	1	5292	ENSBTAG00000012673	CDK18	cyclin dependent kinase 18
chr16	21618421	21618840	diffreps_chr16_21618421_21618840	1.71	3.48e-08	Distal Intergenic	16	21737981	21791047	53067	1	-119141	ENSBTAG00000009838	RRP15	ribosomal RNA processing 15 homolog
chr16	79925821	79926600	diffreps_chr16_79925821_79926600	1.38	5.1e-12	Distal Intergenic	16	79913789	79917703	3915	1	12033	ENSBTAG00000013560	RABIF	RAB interacting factor
chr16	5313381	5313740	diffreps_chr16_5313381_5313740	1.34	6.69e-05	Distal Intergenic	16	5251806	5270466	18661	1	61576	ENSBTAG00000006984	CD55	CD55 molecule (Cromer blood group)
chr16	32904421	32904740	diffreps_chr16_32904421_32904740	1.08	0.000438061	Distal Intergenic	16	32802305	32838399	36095	2	-66023	ENSBTAG00000033127	C16H1orf100	chromosome 16 C1orf100 homolog
chr16	46913501	46914920	diffreps_chr16_46913501_46914920	1.34	0	Distal Intergenic	16	46905098	46909415	4318	1	8404	ENSBTAG00000006519	TNFRSF25	TNF receptor superfamily member 25
chr16	20813201	20813520	diffreps_chr16_20813201_20813520	1.05	0.00249233	Distal Intergenic	16	21100414	21125747	25334	2	312227	ENSBTAG00000001574	GPATCH2	G-patch domain containing 2
chr16	29130861	29131780	diffreps_chr16_29130861_29131780	1.15	6.09e-10	Distal Intergenic	16	29079663	29087863	8201	1	51199	ENSBTAG00000024561	H3-3A	H3.3 histone A
chr16	79317461	79317680	diffreps_chr16_79317461_79317680	1.32	0.00123843	Promoter (<=1kb)	16	79300368	79316579	16212	2	-883	ENSBTAG00000020563	DDX59	DEAD-box helicase 59
chr16	60962801	60963180	diffreps_chr16_60962801_60963180	1.18	0.000154598	Distal Intergenic	16	61055338	61090296	34959	2	127116	ENSBTAG00000035230	TOR1AIP2	torsin 1A interacting protein 2
chr16	39452241	39452560	diffreps_chr16_39452241_39452560	1.04	0.00217569	Intron (NM_001243284/506315, intron 2 of 20)	16	39619559	39619639	81	1	-166999	NA	MIR3120	microRNA mir-3120
chr16	32752321	32752740	diffreps_chr16_32752321_32752740	1.02	0.000235082	Distal Intergenic	16	32767321	32799777	32457	1	-14581	ENSBTAG00000013885	ADSS2	adenylosuccinate synthase 2
chr16	61384301	61384500	diffreps_chr16_61384301_61384500	1.08	0.00890968	Intron (NM_001102074/522986, intron 5 of 12)	16	61363142	61404622	41481	1	21160	ENSBTAG00000014191	QSOX1	quiescin sulfhydryl oxidase 1
chr16	28965761	28966140	diffreps_chr16_28965761_28966140	1.16	0.000121152	Distal Intergenic	16	28945412	28949375	3964	2	-16387	ENSBTAG00000005835	PYCR2	pyrroline-5-carboxylate reductase 2
chr16	47030581	47030900	diffreps_chr16_47030581_47030900	1.43	3.82e-05	Intron (NM_001075682/514788, intron 2 of 8)	16	46979218	47087020	107803	1	51364	ENSBTAG00000021202	ACOT7	acyl-CoA thioesterase 7
chr16	49508741	49509160	diffreps_chr16_49508741_49509160	1.22	2.51e-05	Distal Intergenic	16	49472683	49472776	94	1	36059	ENSBTAG00000030099	MIR551A	microRNA mir-551a
chr16	38536861	38537120	diffreps_chr16_38536861_38537120	1.42	0.000398724	Distal Intergenic	16	38649653	38675719	26067	1	-112533	ENSBTAG00000020597	FMO3	flavin containing dimethylaniline monoxygenase 3
chr16	74496181	74496520	diffreps_chr16_74496181_74496520	1.21	0.000350242	Distal Intergenic	16	73900707	73900775	69	2	-595407	ENSBTAG00000029854	MIR205	microRNA mir-205
chr16	50271721	50272520	diffreps_chr16_50271721_50272520	1.34	9.44e-14	Promoter (<=1kb)	16	50271751	50306501	34751	1	0	ENSBTAG00000009349	MMEL1	membrane metalloendopeptidase like 1
chr16	29659201	29659420	diffreps_chr16_29659201_29659420	1.02	0.00930257	Distal Intergenic	16	29550028	29612426	62399	1	109174	ENSBTAG00000024560	STUM	stum, mechanosensory transduction mediator homolog
chr16	77946001	77946340	diffreps_chr16_77946001_77946340	1.09	0.00115838	Distal Intergenic	16	77762836	77762945	110	2	-183057	ENSBTAG00000029849	MIR181A-1	microRNA mir-181a-1
chr16	47485001	47485420	diffreps_chr16_47485001_47485420	1.84	6.34e-09	Distal Intergenic	16	47231900	47287875	55976	2	-197127	ENSBTAG00000008125	KCNAB2	potassium voltage-gated channel subfamily A regulatory beta subunit 2
chr16	42564041	42564340	diffreps_chr16_42564041_42564340	1.14	0.000533343	Promoter (<=1kb)	16	42564305	42568355	4051	1	0	ENSBTAG00000005304	SRM	spermidine synthase
chr16	72205421	72205780	diffreps_chr16_72205421_72205780	1.33	3.81e-05	Promoter (<=1kb)	16	72205840	72642407	436568	1	-60	ENSBTAG00000008710	KCNH1	potassium voltage-gated channel subfamily H member 1
chr16	73747341	73747680	diffreps_chr16_73747341_73747680	1.41	5.58e-05	Distal Intergenic	16	73713244	73743999	30756	2	-3343	ENSBTAG00000016541	CAMK1G	calcium/calmodulin dependent protein kinase IG
chr16	51043141	51043400	diffreps_chr16_51043141_51043400	1.19	0.000994688	Distal Intergenic	16	51053560	51078044	24485	1	-10160	ENSBTAG00000002575	SSU72	SSU72 homolog, RNA polymerase II CTD phosphatase
chr16	80304301	80304680	diffreps_chr16_80304301_80304680	1.29	1.76e-05	Promoter (<=1kb)	16	80305103	80309733	4631	1	-423	ENSBTAG00000004790	UBE2T	ubiquitin conjugating enzyme E2 T
chr16	75734761	75735020	diffreps_chr16_75734761_75735020	1.33	0.00077086	Distal Intergenic	16	75660913	75661000	88	1	73849	ENSBTAG00000051791	MIR29D	microRNA mir-29d
chr16	29232221	29232740	diffreps_chr16_29232221_29232740	1.11	8.06e-07	Distal Intergenic	16	29157748	29196233	38486	2	-35989	ENSBTAG00000013128	ACBD3	acyl-CoA binding domain containing 3
chr16	51836481	51836680	diffreps_chr16_51836481_51836680	1.16	0.00456338	Intron (NM_001192416/515552, intron 7 of 19)	16	51819920	51824310	4391	2	-12172	ENSBTAG00000018723	SLC25A34	solute carrier family 25 member 34
chr16	18770821	18771080	diffreps_chr16_18770821_18771080	1.1	0.00270843	Distal Intergenic	16	18818847	18890932	72086	1	-47767	ENSBTAG00000006186	KCTD3	potassium channel tetramerization domain containing 3
chr16	32142941	32143820	diffreps_chr16_32142941_32143820	1.31	7.11e-15	Distal Intergenic	16	32263797	32263855	59	2	120035	NA	MIR7180	microRNA mir-7180
chr16	3007801	3008040	diffreps_chr16_3007801_3008040	1.03	0.00447842	Promoter (1-2kb)	16	3006671	3044515	37845	1	1131	ENSBTAG00000002361	TMCC2	transmembrane and coiled-coil domain family 2
chr16	18031061	18031400	diffreps_chr16_18031061_18031400	1.09	0.00101563	Distal Intergenic	16	18818847	18890932	72086	1	-787447	ENSBTAG00000006186	KCTD3	potassium channel tetramerization domain containing 3
chr16	50043281	50043480	diffreps_chr16_50043281_50043480	1.54	0.000503383	Distal Intergenic	16	50032369	50033784	1416	2	-9498	ENSBTAG00000017929	ACTRT2	actin related protein T2
chr16	1008941	1009320	diffreps_chr16_1008941_1009320	1.83	8.6e-08	Distal Intergenic	16	968434	978542	10109	2	-30400	ENSBTAG00000018223	CHI3L1	chitinase 3 like 1
chr16	49290821	49291320	diffreps_chr16_49290821_49291320	1.02	5.83e-06	Promoter (<=1kb)	16	49286551	49290320	3770	2	-502	ENSBTAG00000045754	SMIM1	small integral membrane protein 1 (Vel blood group)
chr16	49364241	49365040	diffreps_chr16_49364241_49365040	1.34	4.39e-13	Distal Intergenic	16	49406252	49418225	11974	1	-41212	ENSBTAG00000015859	WRAP73	WD repeat containing, antisense to TP73
chr16	58430461	58431100	diffreps_chr16_58430461_58431100	1.14	2.44e-10	Distal Intergenic	16	58247500	58247595	96	2	-182867	ENSBTAG00000029898	MIR488	microRNA mir-488
chr16	46800541	46800840	diffreps_chr16_46800541_46800840	1.19	0.000310675	Promoter (<=1kb)	16	46800207	46813319	13113	1	335	ENSBTAG00000008350	KLHL21	kelch like family member 21
chr16	4516061	4516260	diffreps_chr16_4516061_4516260	1.38	0.00151622	Distal Intergenic	16	4551373	4555309	3937	2	39049	ENSBTAG00000006685	IL10	interleukin 10
chr16	3181201	3182000	diffreps_chr16_3181201_3182000	1.44	0	Distal Intergenic	16	3197434	3197528	95	2	15528	ENSBTAG00000029815	MIR135B	microRNA mir-135b
chr16	29936441	29936820	diffreps_chr16_29936441_29936820	1.21	7.01e-05	Intron (NM_001046419/536925, intron 4 of 14)	16	29906148	29953567	47420	1	30294	ENSBTAG00000021880	COQ8A	coenzyme Q8A
chr16	26686981	26687460	diffreps_chr16_26686981_26687460	1.21	7.52e-07	3' UTR	16	26601166	26603747	2582	2	-83235	ENSBTAG00000000477	TLR5	toll like receptor 5
chr16	79182321	79182680	diffreps_chr16_79182321_79182680	1.05	0.000523666	Distal Intergenic	16	79300368	79316579	16212	2	133899	ENSBTAG00000020563	DDX59	DEAD-box helicase 59
chr16	30721301	30721640	diffreps_chr16_30721301_30721640	1.15	0.000605271	Exon (NM_001105256/541076, exon 8 of 10)	16	30706271	30770646	64376	2	49006	ENSBTAG00000000511	CNST	consortin, connexin sorting protein
chr16	62718821	62719040	diffreps_chr16_62718821_62719040	1.06	0.00677122	Intron (NM_001191123/353113, intron 6 of 46)	16	62612418	62941402	328985	1	106404	ENSBTAG00000020887	CACNA1E	calcium voltage-gated channel subunit alpha1 E
chr16	76254421	76254680	diffreps_chr16_76254421_76254680	1.09	0.00115838	Intron (NM_001192482/520406, intron 2 of 11)	16	76188124	76401805	213682	1	66298	ENSBTAG00000008944	CRB1	crumbs cell polarity complex component 1
chr16	49716341	49716640	diffreps_chr16_49716341_49716640	1.03	0.00165739	Distal Intergenic	16	49542330	49555642	13313	2	-160700	ENSBTAG00000020837	ARHGEF16	Rho guanine nucleotide exchange factor 16
chr16	36230941	36231300	diffreps_chr16_36230941_36231300	1.1	0.000319531	Distal Intergenic	16	36164112	36167274	3163	1	66830	ENSBTAG00000009938	XCL1	chemokine (C motif) ligand 1
chr16	38208201	38208540	diffreps_chr16_38208201_38208540	1.41	5.58e-05	Intron (NM_001081739/540901, intron 1 of 3)	16	38201018	38275236	74219	1	7184	ENSBTAG00000004570	PRRX1	paired related homeobox 1
chr16	28072941	28073660	diffreps_chr16_28072941_28073660	1.08	1.96e-09	Distal Intergenic	16	27738684	27874612	135929	1	334258	ENSBTAG00000053199	CNIH3	cornichon family AMPA receptor auxiliary protein 3
chr16	25649601	25649840	diffreps_chr16_25649601_25649840	1.18	0.00158177	Distal Intergenic	16	25186201	25227307	41107	2	-422295	ENSBTAG00000001729	DUSP10	dual specificity phosphatase 10
chr16	75508281	75508480	diffreps_chr16_75508281_75508480	2.08	2.24e-05	Distal Intergenic	16	75466180	75489273	23094	1	42102	ENSBTAG00000010562	CD34	CD34 molecule
chr16	80900101	80900440	diffreps_chr16_80900101_80900440	1.09	0.00115838	Distal Intergenic	16	80903305	80906693	3389	1	-2865	ENSBTAG00000047231	TNNI1	troponin I1, slow skeletal type
chr16	43898101	43898300	diffreps_chr16_43898101_43898300	1.02	0.00930257	3' UTR	16	43898068	43911995	13928	2	13695	ENSBTAG00000003180	TMEM201	transmembrane protein 201
chr16	58632581	58632940	diffreps_chr16_58632581_58632940	1.24	0.000156783	Distal Intergenic	16	58247500	58247595	96	2	-384987	ENSBTAG00000029898	MIR488	microRNA mir-488
chr16	45981581	45982440	diffreps_chr16_45981581_45982440	1.03	1.83e-10	Distal Intergenic	16	45607169	45616702	9534	2	-364880	NA	VAMP3	vesicle associated membrane protein 3
chr16	49194221	49194680	diffreps_chr16_49194221_49194680	1.2	6.39e-06	Distal Intergenic	16	49205615	49211521	5907	1	-10935	ENSBTAG00000024520	C16H1orf174	chromosome 16 C1orf174 homolog
chr16	45972561	45973040	diffreps_chr16_45972561_45973040	1.16	3.13e-06	Distal Intergenic	16	45607169	45616702	9534	2	-355860	NA	VAMP3	vesicle associated membrane protein 3
chr16	47156401	47156760	diffreps_chr16_47156401_47156760	1.09	0.000568916	Distal Intergenic	16	47120163	47137137	16975	2	-19265	ENSBTAG00000009075	RNF207	ring finger protein 207
chr16	24248021	24248520	diffreps_chr16_24248021_24248520	1.53	1.52e-08	Exon (NM_001076380/615506, exon 4 of 8)	16	24225168	24268400	43233	1	22854	ENSBTAG00000016277	MTARC2	mitochondrial amidoxime reducing component 2
chr16	26114541	26114820	diffreps_chr16_26114541_26114820	1.04	0.00189903	Intron (NM_001166571/509133, intron 6 of 27)	16	26097108	26097192	85	1	17434	NA	MIR11975	microRNA mir-11975
chr16	49357521	49357720	diffreps_chr16_49357521_49357720	1.5	0.000754255	Distal Intergenic	16	49406252	49418225	11974	1	-48532	ENSBTAG00000015859	WRAP73	WD repeat containing, antisense to TP73
chr16	12117761	12118180	diffreps_chr16_12117761_12118180	1.01	0.000157325	Promoter (<=1kb)	16	12027018	12117531	90514	2	-231	ENSBTAG00000016703	CDC73	cell division cycle 73
chr16	76380001	76380340	diffreps_chr16_76380001_76380340	1.06	3.19e-05	Intron (NM_001192482/520406, intron 11 of 11)	16	76424616	76424685	70	2	44345	ENSBTAG00000044926	MIR2284N	microRNA mir-2284n
chr16	32405001	32405200	diffreps_chr16_32405001_32405200	1.5	0.000754255	Promoter (<=1kb)	16	32404381	32413716	9336	1	621	ENSBTAG00000007606	HNRNPU	heterogeneous nuclear ribonucleoprotein U
chr16	50328161	50328520	diffreps_chr16_50328161_50328520	1.29	7.79e-05	Distal Intergenic	16	50339652	50341211	1560	1	-11132	ENSBTAG00000002483	HES5	hes family bHLH transcription factor 5
chr16	29571041	29571260	diffreps_chr16_29571041_29571260	1.35	0.0013734	Intron (NM_001083770/614962, intron 1 of 3)	16	29550028	29612426	62399	1	21014	ENSBTAG00000024560	STUM	stum, mechanosensory transduction mediator homolog
chr17	70663141	70663460	diffreps_chr17_70663141_70663460	1.62	9.58e-06	Distal Intergenic	17	70627688	70655990	28303	2	-7152	ENSBTAG00000008117	SLC5A4	solute carrier family 5 member 4
chr17	65271861	65272060	diffreps_chr17_65271861_65272060	1.02	0.00930257	Distal Intergenic	17	65290954	65297597	6644	1	-18894	ENSBTAG00000001255	CRYBB3	crystallin beta B3
chr17	45766261	45766560	diffreps_chr17_45766261_45766560	2.11	3.88e-07	Distal Intergenic	17	45279921	45360901	80981	2	-405361	ENSBTAG00000000439	SFSWAP	splicing factor SWAP
chr17	25524701	25524960	diffreps_chr17_25524701_25524960	1.03	0.00447842	Distal Intergenic	17	25049871	25070425	20555	2	-454277	ENSBTAG00000019977	PCDH10	protocadherin 10
chr17	70946661	70946920	diffreps_chr17_70946661_70946920	1.58	5.47e-05	Distal Intergenic	17	70979561	70990872	11312	2	43952	ENSBTAG00000001005	ZNF280B	zinc finger protein 280B
chr17	4556601	4556820	diffreps_chr17_4556601_4556820	1.46	0.000433925	Distal Intergenic	17	4309173	4436986	127814	2	-119616	ENSBTAG00000008816	TRIM2	tripartite motif containing 2
chr17	70682781	70682980	diffreps_chr17_70682781_70682980	1.12	0.00639709	Distal Intergenic	17	70627688	70655990	28303	2	-26792	ENSBTAG00000008117	SLC5A4	solute carrier family 5 member 4
chr17	70679881	70680380	diffreps_chr17_70679881_70680380	1.24	1.41e-07	Distal Intergenic	17	70627688	70655990	28303	2	-23892	ENSBTAG00000008117	SLC5A4	solute carrier family 5 member 4
chr17	72197361	72197760	diffreps_chr17_72197361_72197760	1.01	0.000362177	Distal Intergenic	17	72191704	72194702	2999	1	5658	ENSBTAG00000005951	HIC2	HIC ZBTB transcriptional repressor 2
chr17	4929321	4929600	diffreps_chr17_4929321_4929600	1.09	0.00115838	Distal Intergenic	17	4730018	4887492	157475	2	-41830	ENSBTAG00000008438	ARFIP1	ADP ribosylation factor interacting protein 1
chr17	46438761	46439600	diffreps_chr17_46438761_46439600	1.4	1.55e-15	Distal Intergenic	17	46284518	46288136	3619	2	-150626	ENSBTAG00000055033	RAN	RAN, member RAS oncogene family
chr17	42110121	42110360	diffreps_chr17_42110121_42110360	2.52	1.98e-07	Promoter (<=1kb)	17	42021084	42110395	89312	2	35	ENSBTAG00000021764	GLRB	glycine receptor beta
chr17	49454001	49454580	diffreps_chr17_49454001_49454580	1.44	1.6e-11	Distal Intergenic	17	48308901	48338172	29272	1	1145101	ENSBTAG00000009167	SLC15A4	solute carrier family 15 member 4
chr17	2828901	2829120	diffreps_chr17_2828901_2829120	1.01	0.0070219	Distal Intergenic	17	2840865	2848323	7459	1	-11745	ENSBTAG00000006745	FGG	fibrinogen gamma chain
chr17	70931021	70931220	diffreps_chr17_70931021_70931220	1.29	0.00178734	Distal Intergenic	17	70979561	70990872	11312	2	59652	ENSBTAG00000001005	ZNF280B	zinc finger protein 280B
chr17	47078161	47078560	diffreps_chr17_47078161_47078560	1.31	7.03e-06	Distal Intergenic	17	46932746	46934705	1960	2	-143457	ENSBTAG00000007047	FZD10	frizzled class receptor 10
chr17	62900161	62900500	diffreps_chr17_62900161_62900500	1.03	0.000710892	Distal Intergenic	17	62902966	62919387	16422	1	-2466	ENSBTAG00000020049	CABP1	calcium binding protein 1
chr17	45577901	45578580	diffreps_chr17_45577901_45578580	1.11	1.47e-09	Distal Intergenic	17	45279921	45360901	80981	2	-217001	ENSBTAG00000000439	SFSWAP	splicing factor SWAP
chr17	73010801	73012000	diffreps_chr17_73010801_73012000	1.03	7.55e-15	Distal Intergenic	17	72995316	73000241	4926	1	15486	ENSBTAG00000006656	RANBP1	RAN binding protein 1
chr17	69533901	69534200	diffreps_chr17_69533901_69534200	1.21	0.00365798	Downstream (2-3kb)	17	69536382	69553381	17000	2	19181	ENSBTAG00000014232	GAL3ST1	galactose-3-O-sulfotransferase 1
chr17	45676961	45677920	diffreps_chr17_45676961_45677920	1.09	8.73e-13	Distal Intergenic	17	45279921	45360901	80981	2	-316061	ENSBTAG00000000439	SFSWAP	splicing factor SWAP
chr17	72163041	72163580	diffreps_chr17_72163041_72163580	1.04	1.46e-05	Distal Intergenic	17	72129576	72153596	24021	2	-9446	ENSBTAG00000013038	UBE2L3	ubiquitin conjugating enzyme E2 L3
chr17	70738661	70739240	diffreps_chr17_70738661_70739240	1.35	1.28e-07	Distal Intergenic	17	70627688	70655990	28303	2	-82672	ENSBTAG00000008117	SLC5A4	solute carrier family 5 member 4
chr17	72124901	72125240	diffreps_chr17_72124901_72125240	1.36	7.39e-05	Promoter (<=1kb)	17	72124222	72126067	1846	1	680	ENSBTAG00000013036	YDJC	YdjC chitooligosaccharide deacetylase homolog
chr17	61157201	61157540	diffreps_chr17_61157201_61157540	1.53	1.28e-05	Distal Intergenic	17	61167481	61176138	8658	1	-9941	ENSBTAG00000011924	CFAP73	cilia and flagella associated protein 73
chr17	63607161	63607360	diffreps_chr17_63607161_63607360	1.08	0.00890968	Downstream (2-3kb)	17	63609605	63628524	18920	2	21164	ENSBTAG00000005183	MVK	mevalonate kinase
chr17	71057061	71057620	diffreps_chr17_71057061_71057620	1.05	2.11e-06	Distal Intergenic	17	71000212	71001905	1694	2	-55157	ENSBTAG00000046083	ZNF280A	zinc finger protein 280A
chr17	70704621	70705020	diffreps_chr17_70704621_70705020	1.11	4.45e-05	Distal Intergenic	17	70627688	70655990	28303	2	-48632	ENSBTAG00000008117	SLC5A4	solute carrier family 5 member 4
chr17	52308361	52308720	diffreps_chr17_52308361_52308720	1.28	1.58e-05	Promoter (<=1kb)	17	52307619	52318174	10556	1	743	ENSBTAG00000020504	CDK2AP1	cyclin dependent kinase 2 associated protein 1
chr17	50376401	50376860	diffreps_chr17_50376401_50376860	1.4	2.93e-07	Distal Intergenic	17	50739011	50739082	72	2	362222	NA	MIR10166	microRNA mir-10166
chr17	72612521	72612720	diffreps_chr17_72612521_72612720	1.38	0.00151622	Distal Intergenic	17	72617237	72619645	2409	2	6925	ENSBTAG00000008528	SLC25A1	solute carrier family 25 member 1
chr17	35670181	35670620	diffreps_chr17_35670181_35670620	1.14	6.71e-06	Distal Intergenic	17	35749638	35799887	50250	1	-79018	ENSBTAG00000019021	TRPC3	transient receptor potential cation channel subfamily C member 3
chr17	60076441	60076760	diffreps_chr17_60076441_60076760	1.22	0.000394324	Distal Intergenic	17	60269334	60317294	47961	1	-192574	ENSBTAG00000011384	TBX5	T-box transcription factor 5
chr17	61211701	61211940	diffreps_chr17_61211701_61211940	1.06	0.00285456	Exon (NM_001075606/513272, exon 2 of 5)	17	61202727	61225586	22860	2	13646	ENSBTAG00000001806	IQCD	IQ motif containing D
chr17	45723841	45724620	diffreps_chr17_45723841_45724620	1.07	5.2e-09	Distal Intergenic	17	45279921	45360901	80981	2	-362941	ENSBTAG00000000439	SFSWAP	splicing factor SWAP
chr17	61125321	61125580	diffreps_chr17_61125321_61125580	1.46	0.000168911	Distal Intergenic	17	61086358	61123903	37546	1	38964	ENSBTAG00000016738	DTX1	deltex E3 ubiquitin ligase 1
chr17	68684781	68685660	diffreps_chr17_68684781_68685660	1.02	2.21e-10	Distal Intergenic	17	68598719	68647088	48370	2	-37694	ENSBTAG00000001189	AP1B1	adaptor related protein complex 1 subunit beta 1
chr17	12105361	12105580	diffreps_chr17_12105361_12105580	1.1	0.00270843	Distal Intergenic	17	12162216	12177198	14983	2	71618	ENSBTAG00000014060	LSM6	LSM6 homolog, U6 small nuclear RNA and mRNA degradation associated
chr17	50468041	50468240	diffreps_chr17_50468041_50468240	1.62	0.000352009	Distal Intergenic	17	50739011	50739082	72	2	270842	NA	MIR10166	microRNA mir-10166
chr17	50283621	50284120	diffreps_chr17_50283621_50284120	1.65	7.3e-11	Distal Intergenic	17	50739011	50739082	72	2	454962	NA	MIR10166	microRNA mir-10166
chr17	60836781	60837300	diffreps_chr17_60836781_60837300	1.3	5.27e-07	Distal Intergenic	17	60981908	60991114	9207	1	-144608	ENSBTAG00000003107	LHX5	LIM homeobox 5
chr17	69600961	69601340	diffreps_chr17_69600961_69601340	1.44	9.49e-06	Promoter (<=1kb)	17	69601336	69607796	6461	1	0	ENSBTAG00000002385	SLC35E4	solute carrier family 35 member E4
chr17	60609501	60609700	diffreps_chr17_60609501_60609700	1.02	0.00930257	Distal Intergenic	17	60618745	60739667	120923	1	-9045	ENSBTAG00000031824	RBM19	RNA binding motif protein 19
chr17	70951881	70952100	diffreps_chr17_70951881_70952100	1.49	0.000469185	Distal Intergenic	17	70979561	70990872	11312	2	38772	ENSBTAG00000001005	ZNF280B	zinc finger protein 280B
chr17	66366221	66366660	diffreps_chr17_66366221_66366660	1.16	5.5e-06	Distal Intergenic	17	66268784	66275043	6260	1	97438	ENSBTAG00000019282	CRYBA4	crystallin beta A4
chr17	70749881	70750220	diffreps_chr17_70749881_70750220	1.08	0.000890125	Distal Intergenic	17	70627688	70655990	28303	2	-93892	ENSBTAG00000008117	SLC5A4	solute carrier family 5 member 4
chr17	70930101	70930400	diffreps_chr17_70930101_70930400	1.11	0.00150472	Distal Intergenic	17	70979561	70990872	11312	2	60472	ENSBTAG00000001005	ZNF280B	zinc finger protein 280B
chr17	61405921	61406300	diffreps_chr17_61405921_61406300	1.17	0.000136917	Distal Intergenic	17	61394801	61402638	7838	2	-3284	ENSBTAG00000037527	OAS1Z	2',5'-oligoadenylate synthetase 1, 40/46kDa
chr17	63518341	63518980	diffreps_chr17_63518341_63518980	2.03	2e-15	Distal Intergenic	17	63458142	63488094	29953	2	-30248	ENSBTAG00000050459	FAM222A	family with sequence similarity 222 member A
chr17	45800321	45800660	diffreps_chr17_45800321_45800660	1.37	0.000207133	Distal Intergenic	17	46030153	46205350	175198	2	404690	ENSBTAG00000013848	ADGRD1	adhesion G protein-coupled receptor D1
chr17	71069181	71069580	diffreps_chr17_71069181_71069580	1.28	1.58e-05	Distal Intergenic	17	71000212	71001905	1694	2	-67277	ENSBTAG00000046083	ZNF280A	zinc finger protein 280A
chr17	60087221	60087440	diffreps_chr17_60087221_60087440	1.01	0.0070219	Distal Intergenic	17	60269334	60317294	47961	1	-181894	ENSBTAG00000011384	TBX5	T-box transcription factor 5
chr17	72802141	72802400	diffreps_chr17_72802141_72802400	1.37	0.00033147	Distal Intergenic	17	72790325	72798007	7683	1	11817	ENSBTAG00000008320	SEPTIN5	septin 5
chr17	51651201	51651580	diffreps_chr17_51651201_51651580	1.08	0.000438061	Distal Intergenic	17	51757127	51793058	35932	1	-105547	ENSBTAG00000020346	CCDC92	coiled-coil domain containing 92
chr17	39540441	39540680	diffreps_chr17_39540441_39540680	1.33	0.00077086	Distal Intergenic	17	39633253	39729752	96500	2	189072	ENSBTAG00000012450	RAPGEF2	Rap guanine nucleotide exchange factor 2
chr17	47077221	47077580	diffreps_chr17_47077221_47077580	1.6	3.83e-06	Distal Intergenic	17	46932746	46934705	1960	2	-142517	ENSBTAG00000007047	FZD10	frizzled class receptor 10
chr17	3831841	3832740	diffreps_chr17_3831841_3832740	1.01	5.53e-12	Promoter (1-2kb)	17	3834470	3843043	8574	1	-1730	ENSBTAG00000018563	SFRP2	secreted frizzled related protein 2
chr17	39439941	39440360	diffreps_chr17_39439941_39440360	1.29	3.61e-06	Distal Intergenic	17	39633253	39729752	96500	2	289392	ENSBTAG00000012450	RAPGEF2	Rap guanine nucleotide exchange factor 2
chr17	62018921	62019440	diffreps_chr17_62018921_62019440	1.05	2.16e-05	Distal Intergenic	17	62027374	62046781	19408	2	27341	ENSBTAG00000008761	TRAFD1	TRAF-type zinc finger domain containing 1
chr17	60483081	60483400	diffreps_chr17_60483081_60483400	1.25	0.000278921	Distal Intergenic	17	60618745	60739667	120923	1	-135345	ENSBTAG00000031824	RBM19	RNA binding motif protein 19
chr17	46077421	46077980	diffreps_chr17_46077421_46077980	1.01	6.84e-06	Intron (NM_001034564/528174, intron 16 of 25)	17	46030153	46205350	175198	2	127370	ENSBTAG00000013848	ADGRD1	adhesion G protein-coupled receptor D1
chr17	66057861	66058560	diffreps_chr17_66057861_66058560	1.05	1.84e-07	Distal Intergenic	17	66164553	66180903	16351	2	122343	ENSBTAG00000012288	TFIP11	tuftelin interacting protein 11
chr17	70735041	70735240	diffreps_chr17_70735041_70735240	2.08	2.24e-05	Distal Intergenic	17	70627688	70655990	28303	2	-79052	ENSBTAG00000008117	SLC5A4	solute carrier family 5 member 4
chr17	70860421	70860780	diffreps_chr17_70860421_70860780	1.35	4.21e-05	Distal Intergenic	17	70979561	70990872	11312	2	130092	ENSBTAG00000001005	ZNF280B	zinc finger protein 280B
chr17	57760761	57761200	diffreps_chr17_57760761_57761200	1.04	3.32e-05	Distal Intergenic	17	57900935	57923010	22076	1	-139735	ENSBTAG00000032097	FBXO21	F-box protein 21
chr17	50637161	50637440	diffreps_chr17_50637161_50637440	1.35	0.000187911	Distal Intergenic	17	50739011	50739082	72	2	101642	NA	MIR10166	microRNA mir-10166
chr17	35729181	35729620	diffreps_chr17_35729181_35729620	1.17	2.18e-05	Distal Intergenic	17	35749638	35799887	50250	1	-20018	ENSBTAG00000019021	TRPC3	transient receptor potential cation channel subfamily C member 3
chr17	47997501	47997940	diffreps_chr17_47997501_47997940	2.01	1.66e-10	Distal Intergenic	17	48170769	48286158	115390	2	288218	ENSBTAG00000020430	GLT1D1	glycosyltransferase 1 domain containing 1
chr17	65636181	65636780	diffreps_chr17_65636181_65636780	1.09	1.1e-06	Distal Intergenic	17	65558887	65558965	79	1	77295	NA	MIR10020	microRNA mir-10020
chr18	63449141	63449760	diffreps_chr18_63449141_63449760	1.02	2.58e-06	Distal Intergenic	18	63478435	63493230	14796	1	-28675	ENSBTAG00000013247	NLRP5	NLR family pyrin domain containing 5
chr18	51245241	51246040	diffreps_chr18_51245241_51246040	1.09	3.33e-15	3' UTR	18	51274070	51276954	2885	1	-28030	ENSBTAG00000018633	RABAC1	Rab acceptor 1
chr18	12510021	12510880	diffreps_chr18_12510021_12510880	1.04	6.14e-11	Distal Intergenic	18	12381319	12383712	2394	1	128703	ENSBTAG00000012465	FOXC2	forkhead box C2
chr18	51212141	51212540	diffreps_chr18_51212141_51212540	1.99	2.34e-09	Intron (NM_001046424/537698, intron 5 of 12)	18	51195286	51245904	50619	1	16856	ENSBTAG00000011723	GRIK5	glutamate ionotropic receptor kainate type subunit 5
chr18	48763421	48763860	diffreps_chr18_48763421_48763860	1.49	4.86e-08	Distal Intergenic	18	48824283	48837962	13680	1	-60423	ENSBTAG00000012590	ACP7	acid phosphatase 7, tartrate resistant (putative)
chr18	34101321	34101620	diffreps_chr18_34101321_34101620	1.28	0.000349303	Distal Intergenic	18	34122721	34159010	36290	1	-21101	ENSBTAG00000007421	CDH5	cadherin 5
chr18	64606601	64607340	diffreps_chr18_64606601_64607340	1.2	4.72e-10	Downstream (2-3kb)	18	64587437	64595246	7810	2	-11356	ENSBTAG00000037375	LOC512684	zinc finger protein 547-like
chr18	57877181	57877480	diffreps_chr18_57877181_57877480	1.87	2.81e-06	Distal Intergenic	18	57886852	57894827	7976	1	-9372	ENSBTAG00000010046	ZNF350	zinc finger protein 350
chr18	10296541	10297080	diffreps_chr18_10296541_10297080	1.03	1.3e-06	Distal Intergenic	18	10305892	10339843	33952	1	-8812	ENSBTAG00000012508	NECAB2	N-terminal EF-hand calcium binding protein 2
chr18	53562801	53563060	diffreps_chr18_53562801_53563060	1.9	4.31e-06	Intron (NM_001105342/507699, intron 1 of 14)	18	53558986	53590524	31539	1	3816	ENSBTAG00000018948	HIF3A	hypoxia inducible factor 3 subunit alpha
chr18	47357121	47357520	diffreps_chr18_47357121_47357520	1.29	6.33e-06	Distal Intergenic	18	47380746	47393142	12397	1	-23226	ENSBTAG00000039075	ZNF527	zinc finger protein 527
chr18	48716081	48716560	diffreps_chr18_48716081_48716560	1.08	2.29e-06	Distal Intergenic	18	48642188	48674053	31866	2	-42029	ENSBTAG00000049203	FBXO17	F-box protein 17
chr18	31244341	31244600	diffreps_chr18_31244341_31244600	1.08	0.00181871	Distal Intergenic	18	29428892	29761789	332898	2	-1482553	ENSBTAG00000022783	CDH8	cadherin 8
chr18	1256901	1257240	diffreps_chr18_1256901_1257240	1.06	0.00139204	Distal Intergenic	18	1411471	1487893	76423	1	-154231	ENSBTAG00000023795	VAC14	VAC14 component of PIKFYVE complex
chr18	52683781	52684000	diffreps_chr18_52683781_52684000	1.12	0.0030896	Exon (NM_001046613/618037, exon 6 of 14)	18	52663768	52691346	27579	1	20014	ENSBTAG00000020560	CLPTM1	CLPTM1 regulator of GABA type A receptor forward trafficking
chr18	32836701	32837140	diffreps_chr18_32836701_32837140	2.19	8.09e-12	Distal Intergenic	18	32682889	32772981	90093	2	-63721	ENSBTAG00000032092	CDH11	cadherin 11
chr18	16512641	16513280	diffreps_chr18_16512641_16513280	1.16	4.62e-09	Distal Intergenic	18	16674872	16759579	84708	1	-161592	ENSBTAG00000010867	LONP2	lon peptidase 2, peroxisomal
chr18	2577701	2577900	diffreps_chr18_2577701_2577900	1.39	0.000940538	Intron (NM_001206698/527550, intron 5 of 6)	18	2568362	2572541	4180	1	9340	ENSBTAG00000039914	LOC618826	chymotrypsinogen B1
chr18	57465221	57465600	diffreps_chr18_57465221_57465600	1.31	1.95e-05	Exon (NM_001206277/504258, exon 9 of 12)	18	57462616	57470146	7531	2	4546	ENSBTAG00000008852	SIGLEC10	sialic acid binding Ig like lectin 10
chr18	4306881	4307260	diffreps_chr18_4306881_4307260	1.17	7.71e-05	Distal Intergenic	18	4411891	4423090	11200	1	-104631	ENSBTAG00000052957	MON1B	MON1 homolog B, secretory trafficking associated
chr18	10856421	10856820	diffreps_chr18_10856421_10856820	1.12	0.000115192	Distal Intergenic	18	10870728	10933881	63154	1	-13908	ENSBTAG00000009446	USP10	ubiquitin specific peptidase 10
chr18	10218601	10218920	diffreps_chr18_10218601_10218920	1.06	0.000683075	Distal Intergenic	18	10240307	10253200	12894	1	-21387	ENSBTAG00000004248	MLYCD	malonyl-CoA decarboxylase
chr18	24283921	24284740	diffreps_chr18_24283921_24284740	1.05	1.19e-11	Intron (NM_174325/281792, intron 3 of 8)	18	24207779	24253290	45512	1	76143	ENSBTAG00000003798	AMFR	autocrine motility factor receptor
chr18	13268781	13268980	diffreps_chr18_13268781_13268980	1.08	0.00890968	Distal Intergenic	18	13298159	13326789	28631	2	57809	ENSBTAG00000006731	SLC7A5	solute carrier family 7 member 5
chr18	50906641	50906960	diffreps_chr18_50906641_50906960	1.13	0.000469631	3' UTR	18	50916154	50918408	2255	1	-9194	ENSBTAG00000031004	CNFN	cornifelin
chr18	46395421	46395680	diffreps_chr18_46395421_46395680	1.39	0.000584817	Promoter (<=1kb)	18	46396535	46405037	8503	1	-855	ENSBTAG00000020543	UPK1A	uroplakin 1A
chr18	49528961	49529260	diffreps_chr18_49528961_49529260	1.54	3.24e-05	Distal Intergenic	18	49489069	49499931	10863	1	39893	ENSBTAG00000009414	PSMC4	proteasome 26S subunit, ATPase 4
chr18	63283921	63284120	diffreps_chr18_63283921_63284120	1.46	0.00069752	Promoter (1-2kb)	18	63279553	63282870	3318	2	-1052	ENSBTAG00000007754	NDUFA3	NADH:ubiquinone oxidoreductase subunit A3
chr18	49155781	49156020	diffreps_chr18_49155781_49156020	1.03	0.00447842	Exon (NM_001083439/519808, exon 25 of 29)	18	49160944	49168043	7100	1	-4924	ENSBTAG00000010480	TIMM50	translocase of inner mitochondrial membrane 50
chr18	55604481	55604800	diffreps_chr18_55604481_55604800	1.23	0.000248558	Promoter (<=1kb)	18	55604551	55618992	14442	1	0	NA	SNRNP70	small nuclear ribonucleoprotein U1 subunit 70
chr18	46143921	46144140	diffreps_chr18_46143921_46144140	1.46	0.00069752	Distal Intergenic	18	46152610	46156092	3483	2	11952	ENSBTAG00000005330	KRTDAP	keratinocyte differentiation associated protein
chr18	64346161	64346620	diffreps_chr18_64346161_64346620	2.06	4.13e-11	Distal Intergenic	18	64453980	64458059	4080	1	-107360	ENSBTAG00000003261	AURKC	aurora kinase C
chr18	24046621	24047020	diffreps_chr18_24046621_24047020	1.11	5.05e-05	Distal Intergenic	18	24042365	24043331	967	2	-3291	ENSBTAG00000023659	MT2A	metallothionein 2A
chr18	62861661	62861880	diffreps_chr18_62861661_62861880	1.39	0.000940538	Promoter (<=1kb)	18	62862327	62875690	13364	1	-447	ENSBTAG00000003470	TTYH1	tweety family member 1
chr18	50162121	50162700	diffreps_chr18_50162121_50162700	1.15	6.34e-09	Distal Intergenic	18	50053999	50056732	2734	1	108123	ENSBTAG00000017996	EGLN2	egl-9 family hypoxia inducible factor 2
chr18	44779221	44779440	diffreps_chr18_44779221_44779440	1.06	0.00677122	Distal Intergenic	18	44784251	44812527	28277	1	-4811	ENSBTAG00000006396	GPI	glucose-6-phosphate isomerase
chr18	49175321	49175960	diffreps_chr18_49175321_49175960	1.66	0	Exon (NM_001192080/505993, exon 4 of 9)	18	49172884	49180410	7527	1	2438	ENSBTAG00000010483	DLL3	delta like canonical Notch ligand 3
chr18	37752421	37752780	diffreps_chr18_37752421_37752780	1.06	0.000598146	Distal Intergenic	18	36981892	36989873	7982	2	-762549	ENSBTAG00000018425	PSMD7	proteasome 26S subunit, non-ATPase 7
chr18	11931541	11932040	diffreps_chr18_11931541_11932040	1.2	2.18e-07	Downstream (2-3kb)	18	11934690	11934763	74	2	2723	NA	MIR2326	microRNA mir-2326
chr18	7552501	7552900	diffreps_chr18_7552501_7552900	1.08	0.000107456	Promoter (<=1kb)	18	7389325	7553534	164210	2	634	ENSBTAG00000017112	CDYL2	chromodomain Y like 2
chr18	48735541	48735880	diffreps_chr18_48735541_48735880	1.41	3.5e-05	Distal Intergenic	18	48642188	48674053	31866	2	-61489	ENSBTAG00000049203	FBXO17	F-box protein 17
chr18	46054961	46055680	diffreps_chr18_46054961_46055680	1.05	7.3e-09	Promoter (<=1kb)	18	46054918	46059770	4853	1	44	ENSBTAG00000013791	FFAR3	free fatty acid receptor 3
chr18	34628501	34629220	diffreps_chr18_34628501_34629220	1.03	3.58e-10	Promoter (<=1kb)	18	34626239	34629435	3197	2	215	ENSBTAG00000013929	RRAD	RRAD, Ras related glycolysis inhibitor and calcium channel regulator
chr18	64350741	64351080	diffreps_chr18_64350741_64351080	1.13	0.000954282	Distal Intergenic	18	64453980	64458059	4080	1	-102900	ENSBTAG00000003261	AURKC	aurora kinase C
chr18	39443661	39443860	diffreps_chr18_39443661_39443860	1.03	0.0107081	Distal Intergenic	18	39421093	39435777	14685	2	-7885	ENSBTAG00000007544	MARVELD3	MARVEL domain containing 3
chr18	48376041	48376520	diffreps_chr18_48376041_48376520	1.58	1.82e-08	Exon (NM_001075825/522002, exon 12 of 31)	18	48365449	48382064	16616	2	5544	ENSBTAG00000021145	MAP4K1	mitogen-activated protein kinase kinase kinase kinase 1
chr18	46137481	46137720	diffreps_chr18_46137481_46137720	3.26	6.13e-09	Distal Intergenic	18	46122165	46124338	2174	1	15317	ENSBTAG00000006566	FFAR2	free fatty acid receptor 2
chr18	23607641	23607880	diffreps_chr18_23607641_23607880	1.81	1.66e-05	Promoter (1-2kb)	18	23606056	23612021	5966	1	1586	ENSBTAG00000016407	IRX6	iroquois homeobox 6
chr18	16342001	16342440	diffreps_chr18_16342001_16342440	1.19	2.77e-05	Distal Intergenic	18	16674872	16759579	84708	1	-332432	ENSBTAG00000010867	LONP2	lon peptidase 2, peroxisomal
chr18	56505561	56505860	diffreps_chr18_56505561_56505860	2.54	2.94e-09	Distal Intergenic	18	56541106	56547750	6645	1	-35246	ENSBTAG00000003264	NR1H2	nuclear receptor subfamily 1 group H member 2
chr18	46547501	46547880	diffreps_chr18_46547501_46547880	1.65	1.69e-06	Exon (NM_001192512/519706, exon 12 of 29)	18	46533975	46552575	18601	2	4695	ENSBTAG00000007821	NPHS1	NPHS1 adhesion molecule, nephrin
chr18	57418181	57418660	diffreps_chr18_57418181_57418660	1.21	2.32e-06	Distal Intergenic	18	57423153	57435727	12575	2	17067	ENSBTAG00000020447	ETFB	electron transfer flavoprotein subunit beta
chr18	60736701	60737280	diffreps_chr18_60736701_60737280	1.17	2.01e-08	Distal Intergenic	18	60741351	60754662	13312	2	17382	ENSBTAG00000016513	ZNF331	zinc finger protein 331
chr18	43995681	43996080	diffreps_chr18_43995681_43996080	1.62	4.33e-07	Distal Intergenic	18	43818076	43937939	119864	2	-57743	ENSBTAG00000031941	PEPD	peptidase D
chr18	21017021	21017340	diffreps_chr18_21017021_21017340	1.93	1.13e-06	Distal Intergenic	18	21555470	21782071	226602	1	-538130	ENSBTAG00000002287	CHD9	chromodomain helicase DNA binding protein 9
chr18	18430261	18430580	diffreps_chr18_18430261_18430580	1.17	0.00077757	Distal Intergenic	18	18450876	18465542	14667	1	-20296	ENSBTAG00000033078	CNEP1R1	CTD nuclear envelope phosphatase 1 regulatory subunit 1
chr18	57923901	57924340	diffreps_chr18_57923901_57924340	1.16	1.09e-05	Distal Intergenic	18	57886852	57894827	7976	1	37050	ENSBTAG00000010046	ZNF350	zinc finger protein 350
chr18	13161121	13161420	diffreps_chr18_13161121_13161420	1.02	0.00295991	Intron (NM_001205619/507713, intron 1 of 4)	18	13142992	13218221	75230	1	18130	ENSBTAG00000006899	JPH3	junctophilin 3
chr18	65640481	65641220	diffreps_chr18_65640481_65641220	1.2	6.16e-13	3' UTR	18	65641101	65645263	4163	2	4043	ENSBTAG00000009735	A1BG	alpha-1-B glycoprotein
chr18	35802841	35803280	diffreps_chr18_35802841_35803280	1.51	2.05e-07	Distal Intergenic	18	35723873	35748552	24680	2	-54290	ENSBTAG00000009639	SMPD3	sphingomyelin phosphodiesterase 3
chr18	25265221	25265480	diffreps_chr18_25265221_25265480	1.07	0.00374191	Intron (NM_001099123/613446, intron 1 of 3)	18	25251866	25257893	6028	1	13356	ENSBTAG00000004844	ARL2BP	ADP ribosylation factor like GTPase 2 binding protein
chr18	55447181	55447500	diffreps_chr18_55447181_55447500	1.11	0.000737628	Promoter (<=1kb)	18	55427060	55447469	20410	2	0	ENSBTAG00000009174	HSD17B14	hydroxysteroid 17-beta dehydrogenase 14
chr18	57489321	57489780	diffreps_chr18_57489321_57489780	1.87	1.1e-09	Distal Intergenic	18	57462616	57470146	7531	2	-19176	ENSBTAG00000008852	SIGLEC10	sialic acid binding Ig like lectin 10
chr18	40405521	40406160	diffreps_chr18_40405521_40406160	1.27	4.76e-10	Distal Intergenic	18	40424330	40434828	10499	1	-18170	ENSBTAG00000004735	CCNE1	cyclin E1
chr18	34808101	34808320	diffreps_chr18_34808101_34808320	1.06	0.00677122	Promoter (<=1kb)	18	34808439	34812040	3602	1	-119	ENSBTAG00000003519	NOL3	nucleolar protein 3
chr18	23605061	23605520	diffreps_chr18_23605061_23605520	3.6	0	Promoter (<=1kb)	18	23606056	23612021	5966	1	-536	ENSBTAG00000016407	IRX6	iroquois homeobox 6
chr18	51450941	51451380	diffreps_chr18_51450941_51451380	1.44	5.99e-07	Distal Intergenic	18	51500304	51506868	6565	2	55488	ENSBTAG00000018652	CXCL17	C-X-C motif chemokine ligand 17
chr18	48194801	48195240	diffreps_chr18_48194801_48195240	1.03	0.00010234	Distal Intergenic	18	48185748	48192105	6358	1	9054	ENSBTAG00000031641	PSMD8	proteasome 26S subunit, non-ATPase 8
chr18	13123761	13124060	diffreps_chr18_13123761_13124060	1.27	0.000196439	Distal Intergenic	18	13142992	13218221	75230	1	-18932	ENSBTAG00000006899	JPH3	junctophilin 3
chr18	11599121	11599660	diffreps_chr18_11599121_11599660	1.04	9.7e-07	Distal Intergenic	18	11758912	11767079	8168	1	-159252	ENSBTAG00000016079	COX4I1	cytochrome c oxidase subunit 4I1
chr18	65411961	65412580	diffreps_chr18_65411961_65412580	1.25	4.68e-11	Distal Intergenic	18	65374899	65406255	31357	1	37063	ENSBTAG00000039946	ZNF814	zinc finger protein 814
chr18	51795581	51795800	diffreps_chr18_51795581_51795800	1.09	0.00489809	Distal Intergenic	18	51811818	51819016	7199	2	23216	ENSBTAG00000052481	IRGQ	immunity related GTPase Q
chr18	62768241	62768540	diffreps_chr18_62768241_62768540	1.29	0.000622569	Distal Intergenic	18	62754583	62761536	6954	2	-6706	ENSBTAG00000045795	KIR2DS1	killer cell immunoglobulin-like receptor, two domains, short cytoplasmic tail, 1
chr18	15548001	15548900	diffreps_chr18_15548001_15548900	1.39	0	Distal Intergenic	18	15375166	15386724	11559	2	-161278	ENSBTAG00000003757	DNAJA2	DnaJ heat shock protein family (Hsp40) member A2
chr18	51263781	51264200	diffreps_chr18_51263781_51264200	1.14	4.17e-05	Distal Intergenic	18	51274070	51276954	2885	1	-9870	ENSBTAG00000018633	RABAC1	Rab acceptor 1
chr18	6230261	6230800	diffreps_chr18_6230261_6230800	1.05	2.11e-06	Distal Intergenic	18	6522165	6524022	1858	2	293222	ENSBTAG00000044192	MAF	MAF bZIP transcription factor
chr18	59199121	59199320	diffreps_chr18_59199121_59199320	1.16	0.00456338	Distal Intergenic	18	59227371	59227427	57	1	-28051	ENSBTAG00000054661	MIR2887-1	microRNA 2887-1
chr18	1841921	1842400	diffreps_chr18_1841921_1842400	1.62	2.21e-09	Exon (NM_001102034/516050, exon 3 of 12)	18	1832753	1844905	12153	2	2505	ENSBTAG00000004766	CLEC18C	C-type lectin domain family 18 member C
chr18	50724581	50725680	diffreps_chr18_50724581_50725680	1.09	7.31e-13	Distal Intergenic	18	50818050	50836107	18058	1	-92370	ENSBTAG00000005615	CEACAM1	carcinoembryonic antigen related cell adhesion molecule 1
chr18	62954041	62954440	diffreps_chr18_62954041_62954440	3.14	1.11e-14	Distal Intergenic	18	62945785	62948823	3039	1	8257	ENSBTAG00000004043	LOC407171	Fc gamma 2 receptor
chr18	62821641	62822480	diffreps_chr18_62821641_62822480	1.25	2.22e-15	Distal Intergenic	18	62846574	62846640	67	2	24160	NA	MIR574	microRNA mir-574
chr18	10465161	10465400	diffreps_chr18_10465161_10465400	1.01	0.0070219	Exon (NM_001035345/523187, exon 9 of 12)	18	10469777	10479579	9803	2	14179	ENSBTAG00000018772	TAF1C	TATA-box binding protein associated factor, RNA polymerase I subunit C
chr18	1303061	1303780	diffreps_chr18_1303061_1303780	1.37	7.3e-12	Distal Intergenic	18	1411471	1487893	76423	1	-107691	ENSBTAG00000023795	VAC14	VAC14 component of PIKFYVE complex
chr18	35468141	35468600	diffreps_chr18_35468141_35468600	1.03	9.85e-06	Distal Intergenic	18	35478076	35479909	1834	2	11309	ENSBTAG00000004290	DDX28	DEAD-box helicase 28
chr18	62028421	62028660	diffreps_chr18_62028421_62028660	1.05	0.00590048	Intron (NM_001193058/615021, intron 1 of 1)	18	62025056	62031537	6482	2	2877	ENSBTAG00000038034	ZNF628	zinc finger protein 628
chr18	13915641	13916340	diffreps_chr18_13915641_13916340	1.22	1.35e-08	Exon (NM_001192633/526694, exon 2 of 3)	18	13914068	13919695	5628	2	3355	ENSBTAG00000017528	SNAI3	snail family transcriptional repressor 3
chr18	51429841	51430080	diffreps_chr18_51429841_51430080	1.61	0.000220669	Distal Intergenic	18	51373358	51382928	9571	1	56484	ENSBTAG00000020251	LYPD4	LY6/PLAUR domain containing 4
chr18	35144281	35144540	diffreps_chr18_35144281_35144540	2.52	1.98e-07	Distal Intergenic	18	35149908	35189850	39943	1	-5368	ENSBTAG00000013757	CTCF	CCCTC-binding factor
chr18	62862341	62862680	diffreps_chr18_62862341_62862680	2.43	3.74e-09	Promoter (<=1kb)	18	62862327	62875690	13364	1	15	ENSBTAG00000003470	TTYH1	tweety family member 1
chr18	42781381	42781760	diffreps_chr18_42781381_42781760	1.24	8.83e-05	Distal Intergenic	18	42860342	42903275	42934	1	-78582	ENSBTAG00000014123	ZNF507	zinc finger protein 507
chr18	24929681	24930040	diffreps_chr18_24929681_24930040	1.35	4.21e-05	Intron (NM_001206178/404171, intron 13 of 25)	18	24914602	24953998	39397	1	15080	ENSBTAG00000006630	SLC12A3	solute carrier family 12 member 3
chr18	56466401	56466980	diffreps_chr18_56466401_56466980	1.3	8.94e-10	Distal Intergenic	18	56541106	56547750	6645	1	-74126	ENSBTAG00000003264	NR1H2	nuclear receptor subfamily 1 group H member 2
chr18	48193741	48193940	diffreps_chr18_48193741_48193940	1.08	0.00890968	Distal Intergenic	18	48185748	48192105	6358	1	7994	ENSBTAG00000031641	PSMD8	proteasome 26S subunit, non-ATPase 8
chr19	50291401	50291860	diffreps_chr19_50291401_50291860	1.09	1.52e-05	Distal Intergenic	19	50288584	50288646	63	2	-2756	ENSBTAG00000050500	MIR2345	microRNA mir-2345
chr19	14942061	14942580	diffreps_chr19_14942061_14942580	1.12	1.71e-07	Distal Intergenic	19	14954577	14963357	8781	1	-11997	ENSBTAG00000019094	NLE1	notchless homolog 1
chr19	7387021	7387860	diffreps_chr19_7387021_7387860	1.29	2.22e-16	Distal Intergenic	19	7652361	7676942	24582	1	-264501	ENSBTAG00000004449	DGKE	diacylglycerol kinase epsilon
chr19	23778861	23779080	diffreps_chr19_23778861_23779080	1.07	0.00776853	Distal Intergenic	19	23513490	23581162	67673	1	265372	ENSBTAG00000016806	PAFAH1B1	platelet activating factor acetylhydrolase 1b regulatory subunit 1
chr19	38002581	38003100	diffreps_chr19_38002581_38003100	1.16	5.78e-07	Distal Intergenic	19	37957909	37959268	1360	1	44673	ENSBTAG00000007603	HOXB1	homeobox B1
chr19	53245041	53246240	diffreps_chr19_53245041_53246240	1.2	0	Intron (NM_001075537/511773, intron 2 of 11)	19	53359819	53366375	6557	2	120135	ENSBTAG00000006276	C1QTNF1	C1q and TNF related 1
chr19	61994101	61994540	diffreps_chr19_61994101_61994540	1.41	8e-07	Promoter (<=1kb)	19	61994229	62034916	40688	1	0	ENSBTAG00000017751	RGS9	regulator of G protein signaling 9
chr19	33654901	33655380	diffreps_chr19_33654901_33655380	1.22	2.92e-06	Distal Intergenic	19	33740771	33784071	43301	1	-85391	ENSBTAG00000003439	AKAP10	A-kinase anchoring protein 10
chr19	51284441	51284680	diffreps_chr19_51284441_51284680	1.08	0.00428209	Distal Intergenic	19	51261145	51261228	84	1	23297	ENSBTAG00000047677	MIR3533	microRNA mir-3533
chr19	29810201	29810780	diffreps_chr19_29810201_29810780	1.25	1.63e-09	Distal Intergenic	19	29676159	29693442	17284	2	-116760	ENSBTAG00000003958	TMEM220	transmembrane protein 220
chr19	54973421	54973700	diffreps_chr19_54973421_54973700	1.09	0.00115838	Distal Intergenic	19	55022171	55043048	20878	2	69348	ENSBTAG00000018260	MFSD11	major facilitator superfamily domain containing 11
chr19	45832961	45833940	diffreps_chr19_45832961_45833940	1.82	0	Intron (NM_174287/281716, intron 5 of 13)	19	45791665	45843559	51895	1	41297	ENSBTAG00000002749	CRHR1	corticotropin releasing hormone receptor 1
chr19	36396541	36396760	diffreps_chr19_36396541_36396760	1.26	0.00159698	Promoter (<=1kb)	19	36390060	36395906	5847	2	-636	ENSBTAG00000054481	TMEM92	transmembrane protein 92
chr19	44036121	44036440	diffreps_chr19_44036121_44036440	1.82	1.18e-06	Distal Intergenic	19	44009174	44017030	7857	2	-19092	ENSBTAG00000019662	ATXN7L3	ataxin 7 like 3
chr19	11702061	11702520	diffreps_chr19_11702061_11702520	1.15	4.87e-06	Distal Intergenic	19	11683156	11692577	9422	2	-9485	ENSBTAG00000014278	TBX2	T-box transcription factor 2
chr19	29592381	29593240	diffreps_chr19_29592381_29593240	1.05	2.19e-10	Distal Intergenic	19	29601526	29622481	20956	2	29241	ENSBTAG00000011803	MYH3	myosin heavy chain 3
chr19	13174041	13174780	diffreps_chr19_13174041_13174780	1.31	1.37e-14	Distal Intergenic	19	13300723	13306523	5801	1	-125943	ENSBTAG00000033562	LHX1	LIM homeobox 1
chr19	56876621	56876820	diffreps_chr19_56876621_56876820	1.27	0.00287775	Distal Intergenic	19	56900192	56910527	10336	1	-23372	NA	CD300LB	CD300 molecule-like family member b
chr19	37857321	37857560	diffreps_chr19_37857321_37857560	2.59	6.85e-08	Distal Intergenic	19	37860865	37860966	102	1	-3305	ENSBTAG00000036386	MIR196A-1	microRNA mir-196a-1
chr19	9282901	9283100	diffreps_chr19_9282901_9283100	1.38	0.00151622	Distal Intergenic	19	9301432	9301518	87	2	18418	ENSBTAG00000029982	MIR142	microRNA mir-142
chr19	12823501	12823740	diffreps_chr19_12823501_12823740	1.4	0.000364387	Distal Intergenic	19	12804071	12811833	7763	2	-11669	ENSBTAG00000017969	CA4	carbonic anhydrase 4
chr19	36507221	36507420	diffreps_chr19_36507221_36507420	1.49	0.000469185	Distal Intergenic	19	36482942	36491815	8874	2	-15407	ENSBTAG00000003956	SGCA	sarcoglycan alpha
chr19	40673161	40673360	diffreps_chr19_40673161_40673360	1.23	0.00227955	Promoter (<=1kb)	19	40672669	40684257	11589	1	493	ENSBTAG00000008611	IGFBP4	insulin like growth factor binding protein 4
chr19	27752121	27752940	diffreps_chr19_27752121_27752940	1.02	6.12e-12	Distal Intergenic	19	27763456	27765929	2474	2	12989	ENSBTAG00000012436	HES7	hes family bHLH transcription factor 7
chr19	22472361	22472640	diffreps_chr19_22472361_22472640	1.46	0.000105646	Distal Intergenic	19	22514059	22548856	34798	2	76216	ENSBTAG00000005664	YWHAE	tyrosine 3-monooxygenase/tryptophan 5-monooxygenase activation protein epsilon
chr19	52700121	52700560	diffreps_chr19_52700121_52700560	1.05	9.87e-05	Distal Intergenic	19	52742564	52745101	2538	1	-42004	ENSBTAG00000009107	CBX8	chromobox 8
chr19	37041181	37042460	diffreps_chr19_37041181_37042460	1.04	1.22e-14	Promoter (<=1kb)	19	37037404	37041810	4407	2	0	ENSBTAG00000015293	NXPH3	neurexophilin 3
chr19	29608041	29609100	diffreps_chr19_29608041_29609100	1.4	2.22e-16	Exon (NM_001101835/281338, exon 26 of 43)	19	29601526	29622481	20956	2	13381	ENSBTAG00000011803	MYH3	myosin heavy chain 3
chr19	6900161	6900360	diffreps_chr19_6900161_6900360	1.31	0.00199399	Distal Intergenic	19	6232286	6257104	24819	1	667876	ENSBTAG00000018706	PCTP	phosphatidylcholine transfer protein
chr19	55229201	55229460	diffreps_chr19_55229201_55229460	1.12	0.0030896	Distal Intergenic	19	55218219	55227969	9751	1	10983	ENSBTAG00000005556	CYGB	cytoglobin
chr19	57410501	57410920	diffreps_chr19_57410501_57410920	2.89	2.93e-14	Distal Intergenic	19	57192441	57196471	4031	2	-214031	ENSBTAG00000030164	RPL38	ribosomal protein L38
chr19	57186381	57186820	diffreps_chr19_57186381_57186820	1.24	6.44e-06	Promoter (<=1kb)	19	57151007	57186696	35690	2	0	ENSBTAG00000011007	TTYH2	tweety family member 2
chr19	52791781	52792200	diffreps_chr19_52791781_52792200	1.12	5.73e-05	Distal Intergenic	19	52753968	52760270	6303	2	-31512	ENSBTAG00000038306	CBX2	chromobox 2
chr19	560921	561300	diffreps_chr19_560921_561300	1.37	1.83e-05	Distal Intergenic	19	572768	1418459	845692	2	857159	ENSBTAG00000034681	CA10	carbonic anhydrase 10
chr19	56984921	56985620	diffreps_chr19_56984921_56985620	1.17	1.92e-09	Intron (NM_001272010/535664, intron 2 of 4)	19	56974300	56987901	13602	2	2281	ENSBTAG00000018663	GPRC5C	G protein-coupled receptor class C group 5 member C
chr19	37872921	37873120	diffreps_chr19_37872921_37873120	1.57	0.00033415	Distal Intergenic	19	37866983	37870934	3952	1	5939	ENSBTAG00000054623	HOXB9	homeobox B9
chr19	13677281	13677520	diffreps_chr19_13677281_13677520	1.18	0.00285594	Intron (NM_174224/281590, intron 1 of 55)	19	13441162	13682104	240943	2	4584	ENSBTAG00000017567	ACACA	acetyl-CoA carboxylase alpha
chr19	37324641	37325000	diffreps_chr19_37324641_37325000	1.12	0.000232157	Distal Intergenic	19	37344874	37351524	6651	1	-19874	ENSBTAG00000000033	PHOSPHO1	phosphoethanolamine/phosphocholine phosphatase 1
chr19	15896861	15897220	diffreps_chr19_15896861_15897220	1.16	0.000215415	Distal Intergenic	19	15903398	15905265	1868	2	8045	ENSBTAG00000037811	CCL2	chemokine (C-C motif) ligand 2
chr19	22301661	22302120	diffreps_chr19_22301661_22302120	1.24	3.29e-08	Promoter (<=1kb)	19	22301403	22440867	139465	1	259	ENSBTAG00000039819	RPH3AL	rabphilin 3A like (without C2 domains)
chr19	37889681	37890120	diffreps_chr19_37889681_37890120	1.01	3.45e-06	Distal Intergenic	19	37882418	37884842	2425	1	7264	ENSBTAG00000005546	HOXB7	homeobox B7
chr19	47800641	47801020	diffreps_chr19_47800641_47801020	1.06	0.000295299	Exon (NM_001206668/509484, exon 4 of 25)	19	47798612	47819218	20607	1	2030	ENSBTAG00000024950	ACE	angiotensin I converting enzyme
chr19	51850141	51850560	diffreps_chr19_51850141_51850560	1.08	9.44e-05	Intron (NM_001192130/507056, intron 5 of 34)	19	51687441	52010821	323381	2	160261	ENSBTAG00000002883	RPTOR	regulatory associated protein of MTOR complex 1
chr19	14253841	14254420	diffreps_chr19_14253841_14254420	1.37	3.23e-10	Distal Intergenic	19	14300710	14302648	1939	1	-46290	ENSBTAG00000039504	WFDC18	extracellular proteinase inhibitor
chr19	53185681	53185980	diffreps_chr19_53185681_53185980	1.15	0.000605271	Intron (NM_001075537/511773, intron 2 of 11)	19	53005648	53334643	328996	1	180034	ENSBTAG00000006280	RBFOX3	RNA binding fox-1 homolog 3
chr19	21889161	21889400	diffreps_chr19_21889161_21889400	1.33	0.00077086	Promoter (<=1kb)	19	21889158	22053103	163946	1	4	ENSBTAG00000000855	NXN	nucleoredoxin
chr19	52790001	52790760	diffreps_chr19_52790001_52790760	2.14	0	Distal Intergenic	19	52753968	52760270	6303	2	-29732	ENSBTAG00000038306	CBX2	chromobox 2
chr19	41789801	41790440	diffreps_chr19_41789801_41790440	1.04	1.91e-07	Downstream (1-2kb)	19	41792379	41796743	4365	2	6303	ENSBTAG00000007583	KRT14	keratin 14
chr19	47981181	47981400	diffreps_chr19_47981181_47981400	1.02	0.00808187	Exon (NM_001015603/515024, exon 8 of 9)	19	47975188	47977056	1869	2	-4126	ENSBTAG00000008154	LIMD2	LIM domain containing 2
chr19	15837181	15837700	diffreps_chr19_15837181_15837700	1.14	1.59e-07	Distal Intergenic	19	15807708	15809743	2036	2	-27439	ENSBTAG00000014113	CCL8	chemokine (C-C motif) ligand 8
chr19	13052401	13052860	diffreps_chr19_13052401_13052860	1.26	1.66e-06	Distal Intergenic	19	12941297	12950172	8876	1	111105	ENSBTAG00000010311	MRM1	mitochondrial rRNA methyltransferase 1
chr19	33089081	33089500	diffreps_chr19_33089081_33089500	1.29	1e-05	Distal Intergenic	19	33072171	33086902	14732	1	16911	ENSBTAG00000000943	ZNF286A	zinc finger protein 286A
chr19	47768821	47769580	diffreps_chr19_47768821_47769580	1.09	4.71e-09	Promoter (1-2kb)	19	47767184	47771344	4161	2	1764	ENSBTAG00000020810	CYB561	cytochrome b561
chr19	52985481	52985780	diffreps_chr19_52985481_52985780	1.03	0.00165739	Distal Intergenic	19	53005648	53334643	328996	1	-19868	ENSBTAG00000006280	RBFOX3	RNA binding fox-1 homolog 3
chr19	14252981	14253280	diffreps_chr19_14252981_14253280	2.26	4.95e-07	Distal Intergenic	19	14300710	14302648	1939	1	-47430	ENSBTAG00000039504	WFDC18	extracellular proteinase inhibitor
chr19	46153541	46153760	diffreps_chr19_46153541_46153760	1.46	0.000433925	Distal Intergenic	19	46204185	46261649	57465	2	107889	ENSBTAG00000002726	CDC27	cell division cycle 27
chr19	26419121	26419460	diffreps_chr19_26419121_26419460	1.16	0.000215415	Promoter (<=1kb)	19	26418989	26434463	15475	1	133	ENSBTAG00000008591	CAMTA2	calmodulin binding transcription activator 2
chr19	40675001	40675660	diffreps_chr19_40675001_40675660	1.53	5.72e-13	Intron (NM_174557/282262, intron 1 of 3)	19	40672669	40684257	11589	1	2333	ENSBTAG00000008611	IGFBP4	insulin like growth factor binding protein 4
chr19	17200301	17200600	diffreps_chr19_17200301_17200600	1.01	0.00257828	Intron (NM_001076484/617930, intron 3 of 9)	19	17238254	17247945	9692	2	47345	ENSBTAG00000000344	SPACA3	sperm acrosome associated 3
chr19	56885321	56885620	diffreps_chr19_56885321_56885620	1.73	2.81e-06	Distal Intergenic	19	56900192	56910527	10336	1	-14572	NA	CD300LB	CD300 molecule-like family member b
chr19	14427841	14428260	diffreps_chr19_14427841_14428260	1.35	1.38e-06	Distal Intergenic	19	14421385	14427666	6282	1	6457	ENSBTAG00000010155	LOC504773	regakine 1
chr19	7596641	7597260	diffreps_chr19_7596641_7597260	1.06	4.12e-10	Distal Intergenic	19	7652361	7676942	24582	1	-55101	ENSBTAG00000004449	DGKE	diacylglycerol kinase epsilon
chr19	37867901	37868500	diffreps_chr19_37867901_37868500	1.09	5.53e-07	Promoter (<=1kb)	19	37866983	37870934	3952	1	919	ENSBTAG00000054623	HOXB9	homeobox B9
chr19	54985141	54985600	diffreps_chr19_54985141_54985600	1.14	6.71e-06	Distal Intergenic	19	55022171	55043048	20878	2	57448	ENSBTAG00000018260	MFSD11	major facilitator superfamily domain containing 11
chr19	52696061	52696280	diffreps_chr19_52696061_52696280	1.03	0.00447842	Distal Intergenic	19	52742564	52745101	2538	1	-46284	ENSBTAG00000009107	CBX8	chromobox 8
chr19	56570841	56571080	diffreps_chr19_56570841_56571080	3.07	3.41e-09	Exon (NM_001206894/535158, exon 12 of 12)	19	56560667	56571625	10959	1	10175	ENSBTAG00000040042	GRIN2C	glutamate ionotropic receptor NMDA type subunit 2C
chr19	45789981	45791020	diffreps_chr19_45789981_45791020	1.61	0	Promoter (<=1kb)	19	45791665	45843559	51895	1	-645	ENSBTAG00000002749	CRHR1	corticotropin releasing hormone receptor 1
chr19	38324621	38324980	diffreps_chr19_38324621_38324980	1.28	0.000123616	Distal Intergenic	19	38376398	38384920	8523	2	59940	ENSBTAG00000020321	SNX11	sorting nexin 11
chr19	51024441	51024800	diffreps_chr19_51024441_51024800	1.7	1.15e-06	Promoter (<=1kb)	19	51024488	51028503	4016	1	0	ENSBTAG00000030209	ARHGDIA	Rho GDP dissociation inhibitor alpha
chr19	34868521	34868780	diffreps_chr19_34868521_34868780	1.03	0.00165739	Downstream (<1kb)	19	34869633	34882469	12837	2	13689	ENSBTAG00000030820	NT5M	5',3'-nucleotidase, mitochondrial
chr19	58565661	58565960	diffreps_chr19_58565661_58565960	1.49	7.15e-05	Distal Intergenic	19	58209287	58501781	292495	1	356375	ENSBTAG00000018837	SLC39A11	solute carrier family 39 member 11
chr19	31441461	31441660	diffreps_chr19_31441461_31441660	1.62	0.000352009	Distal Intergenic	19	31361733	31378618	16886	2	-62844	ENSBTAG00000021939	ELAC2	elaC ribonuclease Z 2
chr19	55353001	55353280	diffreps_chr19_55353001_55353280	1.27	0.000557145	Distal Intergenic	19	55387190	55413082	25893	1	-33910	ENSBTAG00000030172	PRPSAP1	phosphoribosyl pyrophosphate synthetase associated protein 1
chr19	29974781	29975100	diffreps_chr19_29974781_29975100	1.21	0.000350242	Distal Intergenic	19	29676159	29693442	17284	2	-281340	ENSBTAG00000003958	TMEM220	transmembrane protein 220
chr19	43645941	43646260	diffreps_chr19_43645941_43646260	1.11	0.00150472	Exon (NM_001166514/282880, exon 2 of 3)	19	43644365	43649239	4875	2	2979	ENSBTAG00000053970	SOST	sclerostin
chr19	45983421	45984180	diffreps_chr19_45983421_45984180	1.68	2.22e-16	Intron (NM_174106/281296, intron 9 of 12)	19	45884405	46003579	119175	1	99017	ENSBTAG00000017512	MAPT	microtubule associated protein tau
chr19	53000481	53000960	diffreps_chr19_53000481_53000960	1.06	1.23e-05	Distal Intergenic	19	53005648	53334643	328996	1	-4688	ENSBTAG00000006280	RBFOX3	RNA binding fox-1 homolog 3
chr19	17245701	17246400	diffreps_chr19_17245701_17246400	1.47	3.77e-13	Promoter (1-2kb)	19	17238254	17247945	9692	2	1545	ENSBTAG00000000344	SPACA3	sperm acrosome associated 3
chr19	33120221	33120580	diffreps_chr19_33120221_33120580	1.07	0.000779869	Distal Intergenic	19	33126011	33137313	11303	1	-5431	ENSBTAG00000049358	ZNF287	zinc finger protein 287
chr19	53404561	53404940	diffreps_chr19_53404561_53404940	1.27	3.95e-05	Distal Intergenic	19	53416795	53426705	9911	1	-11855	ENSBTAG00000001368	LGALS3BP	galectin 3 binding protein
chr19	42004621	42005040	diffreps_chr19_42004621_42005040	1.25	1.48e-06	Promoter (1-2kb)	19	42006082	42014015	7934	1	-1042	ENSBTAG00000011454	FKBP10	FKBP prolyl isomerase 10
chr19	28447121	28447560	diffreps_chr19_28447121_28447560	1.79	9.83e-09	Distal Intergenic	19	28464453	28649129	184677	1	-16893	ENSBTAG00000012137	NTN1	netrin 1
chr19	42395341	42395580	diffreps_chr19_42395341_42395580	1.64	0.000145006	Promoter (<=1kb)	19	42395537	42415495	19959	1	0	ENSBTAG00000009496	STAT5A	signal transducer and activator of transcription 5A
chr19	20319841	20320040	diffreps_chr19_20319841_20320040	1.08	0.00890968	Downstream (<1kb)	19	20277205	20317115	39911	2	-2727	ENSBTAG00000015976	PHF12	PHD finger protein 12
chr19	19427881	19428320	diffreps_chr19_19427881_19428320	1.39	1.83e-06	Promoter (1-2kb)	19	19388584	19429506	40923	2	1186	ENSBTAG00000006894	NOS2	nitric oxide synthase 2
chr19	12380981	12381320	diffreps_chr19_12380981_12381320	1.54	2.04e-05	Distal Intergenic	19	12299125	12359979	60855	2	-21003	ENSBTAG00000009427	PPM1D	protein phosphatase, Mg2+/Mn2+ dependent 1D
chr19	35076001	35076200	diffreps_chr19_35076001_35076200	1.12	0.00639709	Distal Intergenic	19	35124085	35142701	18617	2	66501	ENSBTAG00000008978	USP22	ubiquitin specific peptidase 22
chr19	10181001	10181200	diffreps_chr19_10181001_10181200	1.12	0.00639709	Promoter (<=1kb)	19	10181044	10231415	50372	1	0	ENSBTAG00000003365	GDPD1	glycerophosphodiester phosphodiesterase domain containing 1
chr19	57507281	57507900	diffreps_chr19_57507281_57507900	1.38	1.32e-12	Distal Intergenic	19	57192441	57196471	4031	2	-310811	ENSBTAG00000030164	RPL38	ribosomal protein L38
chr2	53480981	53481220	diffreps_chr2_53480981_53481220	1.3	0.00111253	Intron (NM_001105003/616246, intron 6 of 13)	2	52964905	53662312	697408	2	181092	ENSBTAG00000032289	ARHGAP15	Rho GTPase activating protein 15
chr2	134554061	134554740	diffreps_chr2_134554061_134554740	1.93	0	Distal Intergenic	2	134985476	135137665	152190	2	582925	ENSBTAG00000000684	ARHGEF10L	Rho guanine nucleotide exchange factor 10 like
chr2	123134841	123135280	diffreps_chr2_123134841_123135280	1.14	4.72e-05	Distal Intergenic	2	122848955	122858265	9311	1	285887	ENSBTAG00000003479	MATN1	matrilin 1
chr2	124220841	124221120	diffreps_chr2_124220841_124221120	1.34	0.000480749	Distal Intergenic	2	124237184	124325552	88369	2	104432	ENSBTAG00000012848	PTPRU	protein tyrosine phosphatase receptor type U
chr2	135877241	135877740	diffreps_chr2_135877241_135877740	1.22	8.07e-06	Distal Intergenic	2	135900377	135911220	10844	1	-22637	ENSBTAG00000005670	ARHGEF19	Rho guanine nucleotide exchange factor 19
chr2	112484481	112484680	diffreps_chr2_112484481_112484680	1.73	9.72e-05	Distal Intergenic	2	112489089	112502184	13096	2	17504	ENSBTAG00000038700	FAM124B	family with sequence similarity 124 member B
chr2	115234781	115235020	diffreps_chr2_115234781_115235020	1.01	0.0070219	Distal Intergenic	2	115318013	115478018	160006	1	-82993	ENSBTAG00000021316	COL4A3	collagen type IV alpha 3 chain
chr2	6896621	6896860	diffreps_chr2_6896621_6896860	1.18	0.00285594	Distal Intergenic	2	6935088	6975924	40837	2	79064	ENSBTAG00000003002	WDR75	WD repeat domain 75
chr2	25583861	25584260	diffreps_chr2_25583861_25584260	2.01	1.48e-09	Distal Intergenic	2	25523850	25556740	32891	2	-27122	ENSBTAG00000013218	GORASP2	golgi reassembly stacking protein 2
chr2	126936941	126937280	diffreps_chr2_126936941_126937280	1.15	0.000605271	3' UTR	2	126936276	126939832	3557	2	2552	ENSBTAG00000013131	FAM110D	family with sequence similarity 110 member D
chr2	104248301	104248700	diffreps_chr2_104248301_104248700	1.07	7.28e-05	Distal Intergenic	2	104134421	104220969	86549	1	113881	ENSBTAG00000010426	XRCC5	X-ray repair cross complementing 5
chr2	103714841	103715040	diffreps_chr2_103714841_103715040	1.95	3.85e-05	Distal Intergenic	2	103361560	103430719	69160	2	-284123	ENSBTAG00000008300	FN1	fibronectin 1
chr2	3947421	3947780	diffreps_chr2_3947421_3947780	1.07	0.000166822	Distal Intergenic	2	4187388	4224646	37259	1	-239608	ENSBTAG00000050824	HS6ST1	heparan sulfate 6-O-sulfotransferase 1
chr2	132439501	132439920	diffreps_chr2_132439501_132439920	1.01	1.77e-05	Distal Intergenic	2	132496553	132509449	12897	2	69529	ENSBTAG00000050633	PLA2G2F	phospholipase A2 group IIF
chr2	15175301	15175800	diffreps_chr2_15175301_15175800	2.28	3.08e-14	Promoter (<=1kb)	2	15083580	15175273	91694	2	-29	ENSBTAG00000009256	ITGA4	integrin subunit alpha 4
chr2	26854221	26854640	diffreps_chr2_26854221_26854640	1.52	1.28e-06	Distal Intergenic	2	26753546	26774543	20998	2	-79679	ENSBTAG00000010736	BBS5	Bardet-Biedl syndrome 5
chr2	25644061	25644620	diffreps_chr2_25644061_25644620	1.01	8.91e-06	Promoter (<=1kb)	2	25604283	25643331	39049	2	-731	ENSBTAG00000007258	GAD1	glutamate decarboxylase 1
chr2	80061721	80062100	diffreps_chr2_80061721_80062100	1.21	7.01e-05	Distal Intergenic	2	80266321	80275111	8791	1	-204221	ENSBTAG00000018653	NABP1	nucleic acid binding protein 1
chr2	107727741	107728040	diffreps_chr2_107727741_107728040	1.77	2.84e-06	Distal Intergenic	2	107549176	107563067	13892	1	178566	ENSBTAG00000014975	SLC4A3	solute carrier family 4 member 3
chr2	120092461	120092880	diffreps_chr2_120092461_120092880	1.53	2.2e-07	Distal Intergenic	2	120096973	120100228	3256	1	-4093	ENSBTAG00000004519	ALPI	alkaline phosphatase, intestinal
chr2	86864961	86865240	diffreps_chr2_86864961_86865240	1.52	0.000196124	Distal Intergenic	2	86319218	86686828	367611	1	545744	ENSBTAG00000007635	PLCL1	phospholipase C like 1 (inactive)
chr2	132440081	132440560	diffreps_chr2_132440081_132440560	1.27	1.85e-06	Distal Intergenic	2	132496553	132509449	12897	2	68889	ENSBTAG00000050633	PLA2G2F	phospholipase A2 group IIF
chr2	102763421	102763680	diffreps_chr2_102763421_102763680	1.29	0.000622569	Intron (NM_001192701/530961, intron 11 of 11)	2	102761516	102854261	92746	2	90581	ENSBTAG00000033690	BARD1	BRCA1 associated RING domain 1
chr2	89056161	89056600	diffreps_chr2_89056161_89056600	1.04	7.59e-05	Promoter (<=1kb)	2	89035577	89056404	20828	2	0	ENSBTAG00000002272	KCTD18	potassium channel tetramerization domain containing 18
chr2	5471801	5472340	diffreps_chr2_5471801_5472340	1.19	1.84e-06	Exon (NM_001046541/614576, exon 11 of 14)	2	5466022	5466097	76	1	5780	ENSBTAG00000045010	MIR2350	microRNA mir-2350
chr2	66255581	66255820	diffreps_chr2_66255581_66255820	1.33	0.00077086	Distal Intergenic	2	66957140	67756694	799555	1	-701320	ENSBTAG00000005235	DPP10	dipeptidyl peptidase like 10
chr2	106669281	106669720	diffreps_chr2_106669281_106669720	1.16	5.78e-07	Promoter (<=1kb)	2	106669297	106706023	36727	1	0	ENSBTAG00000018415	TTLL4	tubulin tyrosine ligase like 4
chr2	121977541	121977920	diffreps_chr2_121977541_121977920	1.42	5.49e-06	Distal Intergenic	2	122077535	122095615	18081	1	-99615	ENSBTAG00000010378	PEF1	penta-EF-hand domain containing 1
chr2	29785541	29785760	diffreps_chr2_29785541_29785760	1.53	0.000313941	Distal Intergenic	2	29996676	30088167	91492	1	-210916	ENSBTAG00000002425	SCN9A	sodium voltage-gated channel alpha subunit 9
chr2	136212561	136212900	diffreps_chr2_136212561_136212900	1.18	0.000491388	Distal Intergenic	2	136066732	136069882	3151	2	-142680	ENSBTAG00000010938	SRARP	steroid receptor associated and regulated protein
chr2	134950881	134951380	diffreps_chr2_134950881_134951380	1.18	4.49e-06	Distal Intergenic	2	134985476	135137665	152190	2	186285	ENSBTAG00000000684	ARHGEF10L	Rho guanine nucleotide exchange factor 10 like
chr2	125485961	125486480	diffreps_chr2_125485961_125486480	1.49	9.1e-11	Distal Intergenic	2	125448288	125470854	22567	1	37674	ENSBTAG00000006225	RPA2	replication protein A2
chr2	132189661	132189980	diffreps_chr2_132189661_132189980	1.54	2.04e-05	Distal Intergenic	2	132136807	132139924	3118	1	52855	ENSBTAG00000009156	CAMK2N1	calcium/calmodulin dependent protein kinase II inhibitor 1
chr2	119593741	119594200	diffreps_chr2_119593741_119594200	1.7	9.41e-09	Distal Intergenic	2	119585622	119590220	4599	2	-3522	ENSBTAG00000003253	NPPC	natriuretic peptide C
chr2	134555621	134556000	diffreps_chr2_134555621_134556000	1.83	8.6e-08	Distal Intergenic	2	134985476	135137665	152190	2	581665	ENSBTAG00000000684	ARHGEF10L	Rho guanine nucleotide exchange factor 10 like
chr2	23854481	23854740	diffreps_chr2_23854481_23854740	1.12	0.0030896	Intron (NM_001192902/537312, intron 4 of 30)	2	23607682	23937801	330120	2	83061	ENSBTAG00000020984	RAPGEF4	Rap guanine nucleotide exchange factor 4
chr2	104698161	104698460	diffreps_chr2_104698161_104698460	1.4	0.000142212	Distal Intergenic	2	104660536	104679081	18546	2	-19081	ENSBTAG00000054218	IGFBP5	insulin like growth factor binding protein 5
chr2	119199121	119199320	diffreps_chr2_119199121_119199320	1.02	0.00930257	Distal Intergenic	2	119226976	119236929	9954	2	37609	ENSBTAG00000016174	NCL	nucleolin
chr2	118847401	118848000	diffreps_chr2_118847401_118848000	1.77	3.56e-11	Distal Intergenic	2	118865176	118946609	81434	1	-17176	ENSBTAG00000005119	PSMD1	proteasome 26S subunit, non-ATPase 1
chr2	121954201	121954460	diffreps_chr2_121954201_121954460	1.04	0.00514081	Distal Intergenic	2	122077535	122095615	18081	1	-123075	ENSBTAG00000010378	PEF1	penta-EF-hand domain containing 1
chr2	71285001	71285600	diffreps_chr2_71285001_71285600	1.53	2.2e-12	Intron (NM_001099021/523291, intron 2 of 12)	2	71244649	71319376	74728	2	33776	ENSBTAG00000013619	SCTR	secretin receptor
chr2	105816721	105816920	diffreps_chr2_105816721_105816920	1.27	0.00287775	Distal Intergenic	2	106011329	106011401	73	2	194481	ENSBTAG00000044630	MIR2356	microRNA mir-2356
chr2	118830321	118830660	diffreps_chr2_118830321_118830660	1.97	1.89e-07	Distal Intergenic	2	118803760	118824714	20955	1	26562	ENSBTAG00000030718	SPATA3	spermatogenesis associated 3
chr2	120146861	120147500	diffreps_chr2_120146861_120147500	1.41	4.88e-13	Distal Intergenic	2	120166846	120174104	7259	1	-19346	ENSBTAG00000011390	CHRND	cholinergic receptor nicotinic delta subunit
chr2	133788381	133788580	diffreps_chr2_133788381_133788580	1.12	0.00639709	Intron (NM_001105646/100126042, intron 14 of 14)	2	133800882	133813306	12425	1	-12302	ENSBTAG00000015246	TAS1R2	taste 1 receptor member 2
chr2	73477321	73477720	diffreps_chr2_73477321_73477720	1.19	3.13e-05	Distal Intergenic	2	73408360	73416299	7940	1	68962	ENSBTAG00000006059	TSN	translin
chr2	31430621	31430960	diffreps_chr2_31430621_31430960	1.92	1.97e-07	Promoter (<=1kb)	2	31430122	31430181	60	2	-441	NA	MIR11978	microRNA mir-11978
chr2	135227701	135227960	diffreps_chr2_135227701_135227960	1.13	0.00352186	Intron (NM_001101911/509120, intron 7 of 12)	2	135236143	135236206	64	1	-8183	ENSBTAG00000045172	MIR2358	microRNA mir-2358
chr2	67195041	67195540	diffreps_chr2_67195041_67195540	1.14	7.59e-06	Intron (NM_001078070/617222, intron 3 of 26)	2	66957140	67756694	799555	1	237902	ENSBTAG00000005235	DPP10	dipeptidyl peptidase like 10
chr2	42650341	42651220	diffreps_chr2_42650341_42651220	1.05	7.44e-10	Promoter (<=1kb)	2	42650738	42652184	1447	1	0	ENSBTAG00000021526	RPRM	reprimo, TP53 dependent G2 arrest mediator homolog
chr2	126777281	126777640	diffreps_chr2_126777281_126777640	2.33	1.21e-09	Promoter (<=1kb)	2	126777986	126802980	24995	1	-346	ENSBTAG00000005629	CRYBG2	crystallin beta-gamma domain containing 2
chr2	118172681	118172880	diffreps_chr2_118172681_118172880	1.06	0.00677122	Distal Intergenic	2	118076301	118099221	22921	2	-73461	ENSBTAG00000010344	SLC16A14	solute carrier family 16 member 14
chr2	123379001	123379260	diffreps_chr2_123379001_123379260	1.68	2.48e-05	Distal Intergenic	2	122848955	122858265	9311	1	530047	ENSBTAG00000003479	MATN1	matrilin 1
chr2	20240801	20241000	diffreps_chr2_20240801_20241000	1.17	0.00518494	Distal Intergenic	2	20568466	20643955	75490	2	402955	ENSBTAG00000006693	MTX2	metaxin 2
chr2	4601261	4601500	diffreps_chr2_4601261_4601500	1.08	0.00428209	Promoter (1-2kb)	2	4602763	4621039	18277	1	-1263	ENSBTAG00000008089	AMMECR1L	AMMECR1 like
chr2	20071681	20072120	diffreps_chr2_20071681_20072120	1.03	0.000116883	Distal Intergenic	2	19663583	19663655	73	2	-408027	ENSBTAG00000045536	MIR4444	microRNA mir-4444
chr2	43317061	43317300	diffreps_chr2_43317061_43317300	1.6	0.000138467	Distal Intergenic	2	43427948	43469178	41231	2	151878	ENSBTAG00000001435	ARL6IP6	ADP ribosylation factor like GTPase 6 interacting protein 6
chr2	86295021	86295320	diffreps_chr2_86295021_86295320	1.21	0.000350242	Promoter (<=1kb)	2	86226318	86295180	68863	2	0	ENSBTAG00000031614	BOLL	boule homolog, RNA binding protein
chr2	38585381	38585600	diffreps_chr2_38585381_38585600	1.02	0.00808187	Exon (NM_176663/338068, exon 8 of 10)	2	38524283	38597895	73613	1	61099	ENSBTAG00000011909	ACVR1	activin A receptor type 1
chr2	113119181	113119380	diffreps_chr2_113119181_113119380	1.12	0.00639709	Distal Intergenic	2	112861969	113100311	238343	2	-18871	ENSBTAG00000000581	DOCK10	dedicator of cytokinesis 10
chr2	106834141	106835100	diffreps_chr2_106834141_106835100	1.16	0	3' UTR	2	106842376	106852463	10088	1	-7276	ENSBTAG00000009217	WNT10A	Wnt family member 10A
chr2	131244501	131245060	diffreps_chr2_131244501_131245060	2.22	4.22e-15	Promoter (<=1kb)	2	131181428	131245016	63589	2	0	ENSBTAG00000008951	ALPL	alkaline phosphatase, biomineralization associated
chr2	94537441	94537800	diffreps_chr2_94537441_94537800	1.12	0.000232157	Intron (NM_001206545/509707, intron 1 of 1)	2	94507200	94552835	45636	2	15035	ENSBTAG00000017043	GPR1	G protein-coupled receptor 1
chr2	5290941	5291160	diffreps_chr2_5290941_5291160	1.19	0.00323501	Distal Intergenic	2	5273102	5273163	62	1	17840	ENSBTAG00000053245	MIR2285AA	microRNA mir-2285aa
chr2	131181881	131182520	diffreps_chr2_131181881_131182520	1.31	1.81e-08	3' UTR	2	131181428	131245016	63589	2	62496	ENSBTAG00000008951	ALPL	alkaline phosphatase, biomineralization associated
chr2	129409641	129409860	diffreps_chr2_129409641_129409860	1.06	0.00677122	Exon (NM_001083446/523797, exon 13 of 19)	2	129422591	129468343	45753	1	-12731	ENSBTAG00000038865	TCEA3	transcription elongation factor A3
chr2	106946621	106947060	diffreps_chr2_106946621_106947060	1.33	3.12e-06	Promoter (<=1kb)	2	106945887	106945950	64	2	-672	ENSBTAG00000029763	MIR375	microRNA mir-375
chr2	96039821	96040400	diffreps_chr2_96039821_96040400	1.23	6.77e-07	Distal Intergenic	2	95908985	95917948	8964	2	-121874	ENSBTAG00000052083	METTL21A	methyltransferase like 21A
chr2	106947141	106947740	diffreps_chr2_106947141_106947740	1.7	1.92e-13	Promoter (1-2kb)	2	106945887	106945950	64	2	-1192	ENSBTAG00000029763	MIR375	microRNA mir-375
chr2	19309261	19309460	diffreps_chr2_19309261_19309460	1.27	0.00287775	Distal Intergenic	2	19325706	19328346	2641	1	-16246	ENSBTAG00000027696	TTC30B	tetratricopeptide repeat domain 30B
chr2	126935361	126935920	diffreps_chr2_126935361_126935920	1.12	3.82e-07	Downstream (<1kb)	2	126936276	126939832	3557	2	3912	ENSBTAG00000013131	FAM110D	family with sequence similarity 110 member D
chr2	129073381	129073680	diffreps_chr2_129073381_129073680	1.01	0.00257828	Intron (NM_001046035/509522, intron 4 of 7)	2	129056430	129079504	23075	1	16952	ENSBTAG00000030434	FUCA1	alpha-L-fucosidase 1
chr2	124040481	124040980	diffreps_chr2_124040481_124040980	2.43	4.44e-16	Distal Intergenic	2	124237184	124325552	88369	2	284572	ENSBTAG00000012848	PTPRU	protein tyrosine phosphatase receptor type U
chr2	71919301	71919520	diffreps_chr2_71919301_71919520	1.08	0.00428209	Distal Intergenic	2	71939112	71941225	2114	2	21705	ENSBTAG00000026829	TMEM185B	transmembrane protein 185B
chr2	86801901	86802100	diffreps_chr2_86801901_86802100	1.91	6.13e-05	Distal Intergenic	2	86319218	86686828	367611	1	482684	ENSBTAG00000007635	PLCL1	phospholipase C like 1 (inactive)
chr2	80899321	80900020	diffreps_chr2_80899321_80900020	2.04	0	Promoter (<=1kb)	2	80621361	80899308	277948	2	-14	ENSBTAG00000014832	TMEFF2	transmembrane protein with EGF like and two follistatin like domains 2
chr2	88165441	88165720	diffreps_chr2_88165441_88165720	1.06	0.00285456	Distal Intergenic	2	87843626	88039731	196106	2	-125711	ENSBTAG00000016334	SATB2	SATB homeobox 2
chr2	128998121	128998340	diffreps_chr2_128998121_128998340	1.26	0.00159698	Distal Intergenic	2	129001537	129038262	36726	1	-3197	ENSBTAG00000019371	CNR2	cannabinoid receptor 2
chr2	88047221	88047840	diffreps_chr2_88047221_88047840	1.35	1.55e-10	Distal Intergenic	2	87843626	88039731	196106	2	-7491	ENSBTAG00000016334	SATB2	SATB homeobox 2
chr20	31619401	31619820	diffreps_chr20_31619401_31619820	1.37	2.64e-06	Distal Intergenic	20	31552928	31579934	27007	2	-39468	ENSBTAG00000015504	ZNF131	zinc finger protein 131
chr20	3654241	3654580	diffreps_chr20_3654241_3654580	1.05	0.00106443	Distal Intergenic	20	3852216	3974842	122627	2	320262	ENSBTAG00000017457	STK10	serine/threonine kinase 10
chr20	37491521	37491980	diffreps_chr20_37491521_37491980	1.56	9.98e-08	Distal Intergenic	20	37164880	37370342	205463	2	-121180	ENSBTAG00000000579	NIPBL	NIPBL cohesin loading factor
chr20	40737861	40738280	diffreps_chr20_40737861_40738280	1.35	6.02e-06	Distal Intergenic	20	40919439	40995857	76419	2	257577	ENSBTAG00000007665	NPR3	natriuretic peptide receptor 3
chr20	14271741	14272100	diffreps_chr20_14271741_14272100	1.03	0.000307153	Intron (NM_001193016/540722, intron 19 of 23)	20	14055308	14330823	275516	1	216434	ENSBTAG00000016963	ADAMTS6	ADAM metallopeptidase with thrombospondin type 1 motif 6
chr20	18454541	18454760	diffreps_chr20_18454541_18454760	1.23	0.00227955	Promoter (<=1kb)	20	18454638	18531446	76809	1	0	ENSBTAG00000007704	ELOVL7	ELOVL fatty acid elongase 7
chr20	25827361	25827740	diffreps_chr20_25827361_25827740	1.31	1.95e-05	Distal Intergenic	20	25956802	25967151	10350	1	-129062	ENSBTAG00000005380	MOCS2	molybdenum cofactor synthesis 2
chr20	4913841	4914360	diffreps_chr20_4913841_4914360	1.51	2.32e-09	Promoter (<=1kb)	20	4910309	4913387	3079	2	-455	ENSBTAG00000020568	NKX2-5	NK2 homeobox 5
chr20	2533861	2534440	diffreps_chr20_2533861_2534440	1.21	5.49e-09	Intron (NM_001013604/541458, intron 1 of 7)	20	2680554	2707201	26648	1	-146114	ENSBTAG00000002779	GABRP	gamma-aminobutyric acid type A receptor subunit pi
chr20	70665921	70666340	diffreps_chr20_70665921_70666340	1.2	1.99e-05	Distal Intergenic	20	70777557	70786493	8937	1	-111217	ENSBTAG00000015907	IRX4	iroquois homeobox 4
chr20	71005201	71005820	diffreps_chr20_71005201_71005820	1.05	1.85e-06	Promoter (<=1kb)	20	71006062	71048066	42005	1	-242	ENSBTAG00000000944	LPCAT1	lysophosphatidylcholine acyltransferase 1
chr20	66752121	66752360	diffreps_chr20_66752121_66752360	1.98	9.97e-06	Distal Intergenic	20	66817798	66825992	8195	1	-65438	ENSBTAG00000008130	MED10	mediator complex subunit 10
chr20	25212181	25212600	diffreps_chr20_25212181_25212600	1.7	8.26e-08	Intron (NM_001014943/534329, intron 4 of 4)	20	25400370	25515962	115593	2	303362	ENSBTAG00000003728	NDUFS4	NADH:ubiquinone oxidoreductase subunit S4
chr20	6573441	6573840	diffreps_chr20_6573441_6573840	1.53	5.48e-07	Distal Intergenic	20	6676797	6738543	61747	1	-102957	ENSBTAG00000016002	FAM169A	family with sequence similarity 169 member A
chr20	8174421	8175240	diffreps_chr20_8174421_8175240	1.33	1.01e-11	Distal Intergenic	20	8144460	8145622	1163	1	29962	ENSBTAG00000032705	CALM	calmodulin-like
chr20	70666941	70667240	diffreps_chr20_70666941_70667240	1.72	6.74e-06	Distal Intergenic	20	70777557	70786493	8937	1	-110317	ENSBTAG00000015907	IRX4	iroquois homeobox 4
chr20	53437521	53437880	diffreps_chr20_53437521_53437880	1.08	0.000190095	Intron (NM_001076837/512080, intron 1 of 11)	20	53339220	53339295	76	1	98302	NA	MIR2361	microRNA mir-2361
chr20	5194661	5195180	diffreps_chr20_5194661_5195180	2.23	3.57e-14	Distal Intergenic	20	5319516	5331743	12228	2	136563	ENSBTAG00000034598	BOD1	biorientation of chromosomes in cell division 1
chr20	62241141	62241380	diffreps_chr20_62241141_62241380	1.18	0.00158177	Distal Intergenic	20	62513847	62580670	66824	1	-272467	ENSBTAG00000006346	DAP	death associated protein
chr20	18939521	18939860	diffreps_chr20_18939521_18939860	2.05	1.11e-07	Distal Intergenic	20	18560198	18649542	89345	1	379324	ENSBTAG00000017026	DEPDC1B	DEP domain containing 1B
chr20	36614621	36615060	diffreps_chr20_36614621_36615060	1.46	2.6e-07	Distal Intergenic	20	36618984	36639869	20886	1	-3924	ENSBTAG00000005176	GDNF	glial cell derived neurotrophic factor
chr20	16769961	16770400	diffreps_chr20_16769961_16770400	1.01	0.0001376	Distal Intergenic	20	16791868	16972465	180598	2	202065	ENSBTAG00000018616	IPO11	importin 11
chr20	71965441	71966620	diffreps_chr20_71965441_71966620	1.2	0	Promoter (1-2kb)	20	71964428	71965885	1458	1	1014	NA	LOC524810	IgM
chr20	2000681	2001120	diffreps_chr20_2000681_2001120	1.32	6.48e-07	Distal Intergenic	20	2012299	2015726	3428	1	-11179	ENSBTAG00000014620	FOXI1	forkhead box I1
chr20	2488461	2488900	diffreps_chr20_2488461_2488900	1.17	1.24e-05	Intron (NM_001013604/541458, intron 1 of 7)	20	2381094	2641575	260482	1	107368	ENSBTAG00000002865	KCNIP1	potassium voltage-gated channel interacting protein 1
chr20	70780641	70781280	diffreps_chr20_70780641_70781280	2.91	0	Intron (NM_001098466/614900, intron 1 of 5)	20	70777557	70786493	8937	1	3085	ENSBTAG00000015907	IRX4	iroquois homeobox 4
chr20	37758761	37758960	diffreps_chr20_37758761_37758960	1.38	0.00151622	Distal Intergenic	20	37816351	37817869	1519	2	58909	NA	MGC134093	uncharacterized protein MGC134093
chr20	71327121	71327500	diffreps_chr20_71327121_71327500	1.75	2.05e-07	Distal Intergenic	20	71390380	71408911	18532	1	-62880	ENSBTAG00000006971	BRD9	bromodomain containing 9
chr20	760601	761080	diffreps_chr20_760601_761080	1.67	4.33e-10	Intron (NM_001191450/615883, intron 2 of 33)	20	909791	909849	59	2	148769	NA	MIR2285CT	microRNA mir-2285ct
chr20	7979041	7979440	diffreps_chr20_7979041_7979440	1.11	0.000101466	Distal Intergenic	20	8051886	8070652	18767	2	91212	ENSBTAG00000006843	UTP15	UTP15 small subunit processome component
chr20	13338401	13338680	diffreps_chr20_13338401_13338680	1.04	0.00217569	Distal Intergenic	20	13456011	13456106	96	1	-117331	ENSBTAG00000054863	MIR2285Z	microRNA mir-2285z
chr20	71166961	71167340	diffreps_chr20_71166961_71167340	1.44	5.98e-06	Distal Intergenic	20	71175070	71181499	6430	2	14159	NA	SLC6A18	solute carrier family 6 member 18
chr20	7583101	7583700	diffreps_chr20_7583101_7583700	1.62	3.63e-13	Distal Intergenic	20	7683040	7818033	134994	2	234333	ENSBTAG00000005633	ARHGEF28	Rho guanine nucleotide exchange factor 28
chr20	60574221	60574540	diffreps_chr20_60574221_60574540	1.31	0.00015319	Distal Intergenic	20	62513847	62580670	66824	1	-1939307	ENSBTAG00000006346	DAP	death associated protein
chr20	70848421	70848640	diffreps_chr20_70848421_70848640	2.02	1.5e-05	Distal Intergenic	20	70839105	70844379	5275	2	-4043	ENSBTAG00000009914	NDUFS6	NADH:ubiquinone oxidoreductase subunit S6
chr20	15418321	15418620	diffreps_chr20_15418321_15418620	1.23	0.000443281	Distal Intergenic	20	15107065	15351722	244658	2	-66600	ENSBTAG00000043992	RNF180	ring finger protein 180
chr20	8417501	8417980	diffreps_chr20_8417501_8417980	1.43	2.21e-07	Distal Intergenic	20	8447522	8448443	922	2	30463	ENSBTAG00000003377	TMEM174	transmembrane protein 174
chr20	3159661	3160360	diffreps_chr20_3159661_3160360	1.69	0	Promoter (<=1kb)	20	3159102	3161268	2167	1	560	ENSBTAG00000010003	TLX3	T cell leukemia homeobox 3
chr20	64312521	64312720	diffreps_chr20_64312521_64312720	1.03	0.0107081	Distal Intergenic	20	63557628	63558518	891	1	754894	ENSBTAG00000032508	TAS2R1	taste 2 receptor member 1
chr20	22910101	22910540	diffreps_chr20_22910101_22910540	1.13	5.93e-06	Distal Intergenic	20	22986548	23096396	109849	1	-76008	ENSBTAG00000001001	ANKRD55	ankyrin repeat domain 55
chr20	61070301	61070620	diffreps_chr20_61070301_61070620	1.18	8.7e-05	Distal Intergenic	20	62513847	62580670	66824	1	-1443227	ENSBTAG00000006346	DAP	death associated protein
chr20	71374881	71375080	diffreps_chr20_71374881_71375080	1.17	0.00518494	Distal Intergenic	20	71390380	71408911	18532	1	-15300	ENSBTAG00000006971	BRD9	bromodomain containing 9
chr20	14866121	14866360	diffreps_chr20_14866121_14866360	1.01	0.0070219	Downstream (2-3kb)	20	14767971	14790737	22767	2	-75385	ENSBTAG00000009468	SHISAL2B	shisa like 2B
chr20	2154561	2154920	diffreps_chr20_2154561_2154920	1.5	4.75e-06	Exon (NM_001076844/513244, exon 8 of 21)	20	2132330	2179408	47079	2	24488	ENSBTAG00000009381	LCP2	lymphocyte cytosolic protein 2
chr20	71594861	71595060	diffreps_chr20_71594861_71595060	1.46	0.00069752	Distal Intergenic	20	71607452	71645486	38035	1	-12392	ENSBTAG00000004629	SLC9A3	solute carrier family 9 member A3
chr20	5083421	5083860	diffreps_chr20_5083421_5083860	1.38	4.23e-07	Distal Intergenic	20	5000472	5011125	10654	2	-72297	ENSBTAG00000001823	STC2	stanniocalcin 2
chr21	15459441	15459680	diffreps_chr21_15459441_15459680	1.16	0.00251763	Distal Intergenic	21	14851837	15219459	367623	2	-239983	ENSBTAG00000001652	SLCO3A1	solute carrier organic anion transporter family member 3A1
chr21	28352521	28352820	diffreps_chr21_28352521_28352820	1.14	0.0010843	Distal Intergenic	21	28158322	28159841	1520	2	-192681	NA	NSMCE3	NSE3 homolog, SMC5-SMC6 complex component
chr21	66127781	66128200	diffreps_chr21_66127781_66128200	1.04	0.00015242	Distal Intergenic	21	65956121	65961058	4938	1	171661	NA	MEG9	maternally expressed 9 (non-protein coding)
chr21	4400601	4400980	diffreps_chr21_4400601_4400980	1.12	0.000204402	Distal Intergenic	21	4267440	4359565	92126	1	133162	ENSBTAG00000003392	GABRA5	gamma-aminobutyric acid type A receptor subunit alpha5
chr21	25831441	25831940	diffreps_chr21_25831441_25831940	1.57	1.9e-09	Distal Intergenic	21	25950192	25967463	17272	2	135523	ENSBTAG00000020023	MTHFS	5,10-methenyltetrahydrofolate synthetase (5-formyltetrahydrofolate cyclo-ligase)
chr21	65108201	65108700	diffreps_chr21_65108201_65108700	1.18	1.45e-06	Promoter (1-2kb)	21	65091253	65110055	18803	2	1355	ENSBTAG00000009294	DEGS2	delta 4-desaturase, sphingolipid 2
chr21	26187601	26188020	diffreps_chr21_26187601_26188020	1.34	5.45e-06	Distal Intergenic	21	26110597	26141035	30439	1	77005	ENSBTAG00000012338	FAH	fumarylacetoacetate hydrolase
chr21	33552641	33553860	diffreps_chr21_33552641_33553860	1.1	0	Distal Intergenic	21	33481889	33487330	5442	2	-65312	ENSBTAG00000007346	COMMD4	COMM domain containing 4
chr21	13982721	13983120	diffreps_chr21_13982721_13983120	1.1	2.22e-05	Distal Intergenic	21	14043754	14073646	29893	2	90526	ENSBTAG00000051831	CHD2	chromodomain helicase DNA binding protein 2
chr21	25901041	25901580	diffreps_chr21_25901041_25901580	1.54	6.55e-09	Distal Intergenic	21	25950192	25967463	17272	2	65883	ENSBTAG00000020023	MTHFS	5,10-methenyltetrahydrofolate synthetase (5-formyltetrahydrofolate cyclo-ligase)
chr21	28971821	28972260	diffreps_chr21_28971821_28972260	1.14	2.36e-05	Distal Intergenic	21	28805971	28850666	44696	1	165851	ENSBTAG00000007649	TM2D3	TM2 domain containing 3
chr21	20030301	20030560	diffreps_chr21_20030301_20030560	1.06	0.00326871	Intron (NM_001104975/512150, intron 4 of 4)	21	19998520	20005969	7450	1	31782	ENSBTAG00000004339	LOC508153	uncharacterized LOC508153
chr21	6334261	6334720	diffreps_chr21_6334261_6334720	1.29	1.1e-07	Distal Intergenic	21	6079335	6238774	159440	1	254927	ENSBTAG00000006987	CERS3	ceramide synthase 3
chr21	27855501	27855820	diffreps_chr21_27855501_27855820	1.01	0.00257828	Distal Intergenic	21	27981407	28095171	113765	1	-125587	ENSBTAG00000020413	APBA2	amyloid beta precursor protein binding family A member 2
chr21	27247721	27248240	diffreps_chr21_27247721_27248240	1.01	6.84e-06	Distal Intergenic	21	27101684	27110334	8651	2	-137388	ENSBTAG00000010964	STARD5	StAR related lipid transfer domain containing 5
chr21	26633941	26634140	diffreps_chr21_26633941_26634140	1.5	0.000754255	Distal Intergenic	21	26547390	26602021	54632	1	86552	ENSBTAG00000032951	ABHD17C	abhydrolase domain containing 17C, depalmitoylase
chr21	59251581	59252060	diffreps_chr21_59251581_59252060	2.11	2.68e-12	Distal Intergenic	21	59279646	59292640	12995	1	-27586	ENSBTAG00000004063	SERPINA5	serpin family A member 5
chr21	25906161	25906360	diffreps_chr21_25906161_25906360	1.5	0.000754255	Distal Intergenic	21	25950192	25967463	17272	2	61103	ENSBTAG00000020023	MTHFS	5,10-methenyltetrahydrofolate synthetase (5-formyltetrahydrofolate cyclo-ligase)
chr21	69230061	69230340	diffreps_chr21_69230061_69230340	1.17	0.00077757	Downstream (<1kb)	21	69222034	69226405	4372	1	8028	ENSBTAG00000017622	SIVA1	SIVA1 apoptosis inducing factor
chr21	57311841	57312040	diffreps_chr21_57311841_57312040	1.19	0.00323501	Distal Intergenic	21	57379063	57414832	35770	2	102792	ENSBTAG00000046979	LGMN	legumain
chr21	27264281	27264900	diffreps_chr21_27264281_27264900	1.11	3.86e-08	Distal Intergenic	21	27388185	27396222	8038	2	131322	ENSBTAG00000035247	MCEE	methylmalonyl-CoA epimerase
chr21	28086021	28087040	diffreps_chr21_28086021_28087040	1.61	0	Intron (NM_001077921/514762, intron 9 of 13)	21	28158322	28159841	1520	2	72801	NA	NSMCE3	NSE3 homolog, SMC5-SMC6 complex component
chr21	19261741	19262140	diffreps_chr21_19261741_19262140	1.59	1.66e-07	Promoter (1-2kb)	21	18837391	19260197	422807	2	-1545	ENSBTAG00000047543	NTRK3	neurotrophic receptor tyrosine kinase 3
chr21	61964401	61964640	diffreps_chr21_61964401_61964640	2.91	5.79e-08	Distal Intergenic	21	61642063	61722289	80227	1	322339	ENSBTAG00000014230	VRK1	VRK serine/threonine kinase 1
chr21	7777981	7778340	diffreps_chr21_7777981_7778340	1.14	0.000533343	Promoter (1-2kb)	21	7780293	8080394	300102	1	-1953	ENSBTAG00000021527	IGF1R	insulin like growth factor 1 receptor
chr21	27956261	27956680	diffreps_chr21_27956261_27956680	2.75	1.29e-13	Distal Intergenic	21	27981407	28095171	113765	1	-24727	ENSBTAG00000020413	APBA2	amyloid beta precursor protein binding family A member 2
chr21	44984901	44985280	diffreps_chr21_44984901_44985280	1.09	0.000246626	Distal Intergenic	21	44934144	44951180	17037	2	-33722	ENSBTAG00000003419	EAPP	E2F associated phosphoprotein
chr21	27251561	27252080	diffreps_chr21_27251561_27252080	1.41	7.65e-09	Distal Intergenic	21	27101684	27110334	8651	2	-141228	ENSBTAG00000010964	STARD5	StAR related lipid transfer domain containing 5
chr21	65610201	65610600	diffreps_chr21_65610201_65610600	1.25	2e-05	Distal Intergenic	21	65626361	65634472	8112	1	-15761	ENSBTAG00000037899	DLK1	delta like non-canonical Notch ligand 1
chr21	39485881	39486320	diffreps_chr21_39485881_39486320	1.15	1.71e-05	Distal Intergenic	21	41216671	41262640	45970	1	-1730351	ENSBTAG00000001617	G2E3	G2/M-phase specific E3 ubiquitin protein ligase
chr21	20912141	20912720	diffreps_chr21_20912141_20912720	1.32	5.47e-08	Distal Intergenic	21	20933495	20958510	25016	2	45790	ENSBTAG00000005471	RHCG	Rh family C glycoprotein
chr21	27287221	27288060	diffreps_chr21_27287221_27288060	1.09	8.19e-09	Distal Intergenic	21	27388185	27396222	8038	2	108162	ENSBTAG00000035247	MCEE	methylmalonyl-CoA epimerase
chr21	23924861	23925260	diffreps_chr21_23924861_23925260	1.22	4.44e-05	Distal Intergenic	21	24415898	24415956	59	2	490696	NA	MIR2285CO	microRNA mir-2285co
chr21	65554941	65555400	diffreps_chr21_65554941_65555400	1.17	7.01e-06	Distal Intergenic	21	65626361	65634472	8112	1	-70961	ENSBTAG00000037899	DLK1	delta like non-canonical Notch ligand 1
chr21	64338701	64339080	diffreps_chr21_64338701_64339080	1.08	9.44e-05	Distal Intergenic	21	64507563	64523335	15773	1	-168483	ENSBTAG00000018636	CCNK	cyclin K
chr21	14341261	14341640	diffreps_chr21_14341261_14341640	1.1	0.000158227	Intron (NM_001076350/614841, intron 1 of 2)	21	14339186	14379064	39879	1	2076	ENSBTAG00000022989	FAM174B	family with sequence similarity 174 member B
chr21	56889141	56889680	diffreps_chr21_56889141_56889680	1.71	2.55e-12	Distal Intergenic	21	56809062	56842219	33158	1	80080	ENSBTAG00000010227	CPSF2	cleavage and polyadenylation specific factor 2
chr21	31396781	31397220	diffreps_chr21_31396781_31397220	1.09	6.08e-05	Intron (NM_001101168/536930, intron 4 of 11)	21	31337079	31461071	123993	1	59703	ENSBTAG00000012489	TMEM266	transmembrane protein 266
chr21	8511461	8511740	diffreps_chr21_8511461_8511740	1.97	4.14e-06	Distal Intergenic	21	8736193	8748958	12766	2	237218	ENSBTAG00000018252	ARRDC4	arrestin domain containing 4
chr21	20870781	20871380	diffreps_chr21_20870781_20871380	1.64	3e-11	Distal Intergenic	21	20839127	20839216	90	1	31655	ENSBTAG00000029922	MIR9-1	microRNA mir-9-1
chr21	5245001	5245460	diffreps_chr21_5245001_5245460	1.13	5.93e-06	Promoter (<=1kb)	21	5245019	5254197	9179	1	0	ENSBTAG00000000640	SELENOS	selenoprotein S
chr21	15868281	15868800	diffreps_chr21_15868281_15868800	1.05	3.68e-06	Exon (NM_001083448/527014, exon 9 of 13)	21	15832658	16078874	246217	2	210074	ENSBTAG00000027074	SV2B	synaptic vesicle glycoprotein 2B
chr21	27447761	27448140	diffreps_chr21_27447761_27448140	1.31	4.45e-06	Intron (NM_001193073/615443, intron 6 of 15)	21	27438000	27474751	36752	2	26611	ENSBTAG00000014422	MTMR10	myotubularin related protein 10
chr21	24492141	24492820	diffreps_chr21_24492141_24492820	1.12	2.5e-08	Distal Intergenic	21	24415898	24415956	59	2	-76186	NA	MIR2285CO	microRNA mir-2285co
chr21	58502441	58503000	diffreps_chr21_58502441_58503000	1.23	6.04e-07	Distal Intergenic	21	58530359	58579232	48874	2	76232	ENSBTAG00000007109	ASB2	ankyrin repeat and SOCS box containing 2
chr21	10543681	10544360	diffreps_chr21_10543681_10544360	1.01	4.32e-10	Distal Intergenic	21	10562378	10569454	7077	2	25094	ENSBTAG00000018007	NR2F2	nuclear receptor subfamily 2 group F member 2
chr21	19246761	19247220	diffreps_chr21_19246761_19247220	1.05	8.66e-05	Intron (NM_001206483/539126, intron 2 of 16)	21	18837391	19260197	422807	2	12977	ENSBTAG00000047543	NTRK3	neurotrophic receptor tyrosine kinase 3
chr21	19279481	19279860	diffreps_chr21_19279481_19279860	1.16	0.000121152	Distal Intergenic	21	18837391	19260197	422807	2	-19285	ENSBTAG00000047543	NTRK3	neurotrophic receptor tyrosine kinase 3
chr21	27243501	27243700	diffreps_chr21_27243501_27243700	1.03	0.0107081	Distal Intergenic	21	27101684	27110334	8651	2	-133168	ENSBTAG00000010964	STARD5	StAR related lipid transfer domain containing 5
chr21	29733941	29734780	diffreps_chr21_29733941_29734780	1.27	8.81e-12	Distal Intergenic	21	29515208	29650733	135526	2	-83209	ENSBTAG00000015775	CHRNA7	cholinergic receptor, nicotinic, alpha 7
chr21	69113221	69113720	diffreps_chr21_69113221_69113720	1.54	4.62e-10	Distal Intergenic	21	69059946	69068325	8380	1	53276	ENSBTAG00000022775	C21H14orf180	chromosome 21 C14orf180 homolog
chr21	67277501	67278000	diffreps_chr21_67277501_67278000	1.06	5.43e-06	Distal Intergenic	21	67251761	67254853	3093	2	-22649	ENSBTAG00000010882	ANKRD9	ankyrin repeat domain 9
chr21	25139501	25139720	diffreps_chr21_25139501_25139720	1.02	0.00339808	Distal Intergenic	21	25176602	25194048	17447	1	-36882	ENSBTAG00000010988	MORF4L1	mortality factor 4 like 1
chr21	8500721	8501120	diffreps_chr21_8500721_8501120	1.22	1.42e-05	Distal Intergenic	21	8736193	8748958	12766	2	247838	ENSBTAG00000018252	ARRDC4	arrestin domain containing 4
chr21	61585161	61586000	diffreps_chr21_61585161_61586000	1.23	0	Distal Intergenic	21	61642063	61722289	80227	1	-56063	ENSBTAG00000014230	VRK1	VRK serine/threonine kinase 1
chr21	27153481	27154040	diffreps_chr21_27153481_27154040	1.18	2.55e-06	Distal Intergenic	21	27101684	27110334	8651	2	-43148	ENSBTAG00000010964	STARD5	StAR related lipid transfer domain containing 5
chr21	7778641	7779040	diffreps_chr21_7778641_7779040	1.03	0.000268723	Promoter (1-2kb)	21	7780293	8080394	300102	1	-1253	ENSBTAG00000021527	IGF1R	insulin like growth factor 1 receptor
chr21	278341	278640	diffreps_chr21_278341_278640	1.94	6.57e-06	Distal Intergenic	21	1252109	1253718	1610	2	975078	ENSBTAG00000002186	NDN	necdin, MAGE family member
chr21	20888281	20889040	diffreps_chr21_20888281_20889040	1.03	3.5e-09	Distal Intergenic	21	20839127	20839216	90	1	49155	ENSBTAG00000029922	MIR9-1	microRNA mir-9-1
chr21	15097161	15097500	diffreps_chr21_15097161_15097500	1.29	0.000219251	Intron (NM_001001134/407132, intron 2 of 9)	21	14851837	15219459	367623	2	121959	ENSBTAG00000001652	SLCO3A1	solute carrier organic anion transporter family member 3A1
chr21	69462121	69463080	diffreps_chr21_69462121_69463080	1.01	1.08e-11	Distal Intergenic	21	69403996	69409670	5675	1	58126	ENSBTAG00000010370	CLBA1	clathrin binding box of aftiphilin containing 1
chr21	34220881	34221100	diffreps_chr21_34220881_34221100	1.14	0.00401108	Intron (NM_001015573/511289, intron 10 of 10)	21	34210056	34223394	13339	1	10826	ENSBTAG00000000010	UBL7	ubiquitin like 7
chr21	67893181	67893380	diffreps_chr21_67893181_67893380	1.11	0.00559959	Distal Intergenic	21	67816188	67826211	10024	1	76994	ENSBTAG00000035995	TNFAIP2	TNF alpha induced protein 2
chr21	8417881	8418360	diffreps_chr21_8417881_8418360	1.23	2.2e-07	Distal Intergenic	21	8736193	8748958	12766	2	330598	ENSBTAG00000018252	ARRDC4	arrestin domain containing 4
chr21	15219821	15220620	diffreps_chr21_15219821_15220620	1.77	0	Promoter (<=1kb)	21	14851837	15219459	367623	2	-363	ENSBTAG00000001652	SLCO3A1	solute carrier organic anion transporter family member 3A1
chr21	15903881	15904300	diffreps_chr21_15903881_15904300	1.06	1.08e-05	Intron (NM_001083448/527014, intron 2 of 12)	21	15832658	16078874	246217	2	174574	ENSBTAG00000027074	SV2B	synaptic vesicle glycoprotein 2B
chr21	54327941	54328320	diffreps_chr21_54327941_54328320	1.09	0.000280775	Distal Intergenic	21	54270070	54272948	2879	2	-54994	ENSBTAG00000031934	FSCB	fibrous sheath CABYR binding protein
chr21	19345041	19345560	diffreps_chr21_19345041_19345560	1.67	2.07e-11	Distal Intergenic	21	18837391	19260197	422807	2	-84845	ENSBTAG00000047543	NTRK3	neurotrophic receptor tyrosine kinase 3
chr21	30306701	30307200	diffreps_chr21_30306701_30307200	1.06	1.37e-06	Distal Intergenic	21	30538337	30554570	16234	1	-231137	ENSBTAG00000006227	IDH3A	isocitrate dehydrogenase (NAD(+)) 3 catalytic subunit alpha
chr21	25853581	25854040	diffreps_chr21_25853581_25854040	1.31	1.02e-06	Distal Intergenic	21	25950192	25967463	17272	2	113423	ENSBTAG00000020023	MTHFS	5,10-methenyltetrahydrofolate synthetase (5-formyltetrahydrofolate cyclo-ligase)
chr21	23390561	23391100	diffreps_chr21_23390561_23391100	1.27	1.86e-08	Distal Intergenic	21	23257790	23264075	6286	2	-126487	ENSBTAG00000016522	C21H15orf40	chromosome 21 C15orf40 homolog
chr21	32098481	32098860	diffreps_chr21_32098481_32098860	1.31	1.95e-05	Distal Intergenic	21	32116061	32160462	44402	1	-17201	ENSBTAG00000021144	PSTPIP1	proline-serine-threonine phosphatase interacting protein 1
chr21	12975461	12975700	diffreps_chr21_12975461_12975700	2.09	5.77e-06	Distal Intergenic	21	14043754	14073646	29893	2	1097946	ENSBTAG00000051831	CHD2	chromodomain helicase DNA binding protein 2
chr21	27912961	27913280	diffreps_chr21_27912961_27913280	1.11	0.00036348	Distal Intergenic	21	27981407	28095171	113765	1	-68127	ENSBTAG00000020413	APBA2	amyloid beta precursor protein binding family A member 2
chr21	16616141	16616400	diffreps_chr21_16616141_16616400	1.18	0.00158177	Distal Intergenic	21	16566497	16580723	14227	2	-35419	ENSBTAG00000016091	KLHL25	kelch like family member 25
chr21	29088721	29089120	diffreps_chr21_29088721_29089120	1.25	2e-05	Distal Intergenic	21	29153369	29166386	13018	1	-64249	ENSBTAG00000013593	SNRPA1	small nuclear ribonucleoprotein polypeptide A'
chr21	31060481	31060820	diffreps_chr21_31060481_31060820	1.27	0.000196439	Distal Intergenic	21	30996280	31015137	18858	2	-45345	ENSBTAG00000003132	CHRNB4	cholinergic receptor nicotinic beta 4 subunit
chr21	8473721	8474100	diffreps_chr21_8473721_8474100	1.21	7.01e-05	Distal Intergenic	21	8736193	8748958	12766	2	274858	ENSBTAG00000018252	ARRDC4	arrestin domain containing 4
chr21	4287801	4288080	diffreps_chr21_4287801_4288080	1.49	7.15e-05	Intron (NM_001075844/523515, intron 5 of 9)	21	4267440	4359565	92126	1	20362	ENSBTAG00000003392	GABRA5	gamma-aminobutyric acid type A receptor subunit alpha5
chr22	49913001	49913460	diffreps_chr22_49913001_49913460	1.07	1.81e-05	Distal Intergenic	22	49989078	49993816	4739	1	-75618	ENSBTAG00000019161	TMEM115	transmembrane protein 115
chr22	59338081	59338560	diffreps_chr22_59338081_59338560	1.14	6.71e-06	Distal Intergenic	22	59347411	59355012	7602	1	-8851	ENSBTAG00000019707	GATA2	GATA binding protein 2
chr22	57665821	57666200	diffreps_chr22_57665821_57666200	1.64	2.87e-07	Distal Intergenic	22	57606349	57627476	21128	2	-38346	ENSBTAG00000038298	CCDC174	coiled-coil domain containing 174
chr22	60403101	60404000	diffreps_chr22_60403101_60404000	1.54	0	Distal Intergenic	22	60409060	60442548	33489	1	-5060	ENSBTAG00000011795	TXNRD3	thioredoxin reductase 3
chr22	60289501	60289860	diffreps_chr22_60289501_60289860	1.37	2.92e-05	Exon (NM_001076402/615934, exon 7 of 8)	22	60288808	60388630	99823	2	98770	ENSBTAG00000030855	CHCHD6	coiled-coil-helix-coiled-coil-helix domain containing 6
chr22	1529721	1529940	diffreps_chr22_1529721_1529940	2.06	9.33e-06	Distal Intergenic	22	1459780	1466672	6893	1	69942	ENSBTAG00000014971	SEC61G	SEC61 translocon subunit gamma
chr22	55890301	55890660	diffreps_chr22_55890301_55890660	1.48	1.77e-05	Promoter (<=1kb)	22	55886890	55889851	2962	2	-451	ENSBTAG00000005306	TRH	thyrotropin releasing hormone
chr22	32615741	32616100	diffreps_chr22_32615741_32616100	1.23	7.87e-05	Intron (NM_001076435/616873, intron 1 of 10)	22	32582455	32789858	207404	1	33287	ENSBTAG00000003110	TAFA4	TAFA chemokine like family member 4
chr22	59383881	59384120	diffreps_chr22_59383881_59384120	1.4	0.000364387	Distal Intergenic	22	59347411	59355012	7602	1	36471	ENSBTAG00000019707	GATA2	GATA binding protein 2
chr22	5288541	5288940	diffreps_chr22_5288541_5288940	1.55	3.69e-07	Intron (NM_001102281/614548, intron 13 of 14)	22	5209249	5403422	194174	2	114482	ENSBTAG00000007131	GADL1	glutamate decarboxylase like 1
chr22	10590321	10590720	diffreps_chr22_10590321_10590720	1.51	5.12e-07	Distal Intergenic	22	10457837	10550974	93138	2	-39348	ENSBTAG00000016758	MLH1	mutL homolog 1
chr22	47157801	47158000	diffreps_chr22_47157801_47158000	2.27	7.37e-06	3' UTR	22	47133970	47158681	24712	1	23832	ENSBTAG00000010027	CHDH	choline dehydrogenase
chr22	48672301	48672500	diffreps_chr22_48672301_48672500	1.05	0.00590048	Exon (NM_001105324/282024, exon 6 of 9)	22	48676670	48680933	4264	1	-4170	ENSBTAG00000018198	TLR9	toll like receptor 9
chr22	24257701	24258080	diffreps_chr22_24257701_24258080	1.38	1.16e-05	Distal Intergenic	22	24943366	25263794	320429	2	1005714	ENSBTAG00000003592	CNTN6	contactin 6
chr22	31893101	31893500	diffreps_chr22_31893101_31893500	1.02	0.000205637	Distal Intergenic	22	31617620	31651098	33479	2	-242004	ENSBTAG00000006679	MITF	melanocyte inducing transcription factor
chr22	58804681	58805540	diffreps_chr22_58804681_58805540	1.27	0	Distal Intergenic	22	58826705	58878769	52065	1	-21165	ENSBTAG00000003237	IQSEC1	IQ motif and Sec7 domain ArfGEF 1
chr22	32533401	32533800	diffreps_chr22_32533401_32533800	1.05	0.00022677	Promoter (1-2kb)	22	32535096	32575456	40361	1	-1296	ENSBTAG00000022681	EOGT	EGF domain specific O-linked N-acetylglucosamine transferase
chr22	38715561	38716040	diffreps_chr22_38715561_38716040	1.15	4.87e-06	Intron (NM_001076020/534328, intron 7 of 29)	22	38926794	38931477	4684	1	-210754	ENSBTAG00000020302	FEZF2	FEZ family zinc finger 2
chr22	60661761	60662060	diffreps_chr22_60661761_60662060	1.19	0.000994688	Intron (NM_001076866/519687, intron 3 of 15)	22	60650705	60677476	26772	1	11057	ENSBTAG00000019402	CFAP100	cilia and flagella associated protein 100
chr22	36966201	36966520	diffreps_chr22_36966201_36966520	1.01	0.00257828	Distal Intergenic	22	36760610	36922968	162359	1	205592	ENSBTAG00000003165	ADAMTS9	ADAM metallopeptidase with thrombospondin type 1 motif 9
chr22	57411001	57412280	diffreps_chr22_57411001_57412280	1.01	8.88e-16	Distal Intergenic	22	57260252	57295388	35137	2	-115614	ENSBTAG00000013716	NR2C2	nuclear receptor subfamily 2 group C member 2
chr22	37405121	37405360	diffreps_chr22_37405121_37405360	1.23	0.00227955	Distal Intergenic	22	37420698	37439307	18610	1	-15338	ENSBTAG00000015112	PSMD6	proteasome 26S subunit, non-ATPase 6
chr22	59973661	59974140	diffreps_chr22_59973661_59974140	1.16	8.98e-07	Distal Intergenic	22	59921386	59929765	8380	1	52276	ENSBTAG00000022575	TPRA1	transmembrane protein adipocyte associated 1
chr22	5622401	5622640	diffreps_chr22_5622401_5622640	1.32	0.00123843	Distal Intergenic	22	5209249	5403422	194174	2	-218980	ENSBTAG00000007131	GADL1	glutamate decarboxylase like 1
chr22	25875661	25875900	diffreps_chr22_25875661_25875900	1.21	0.00202167	Distal Intergenic	22	25985818	26207536	221719	2	331636	ENSBTAG00000002471	CHL1	cell adhesion molecule L1 like
chr22	60301521	60302620	diffreps_chr22_60301521_60302620	1.09	2.01e-13	Intron (NM_001076402/615934, intron 5 of 7)	22	60288808	60388630	99823	2	86010	ENSBTAG00000030855	CHCHD6	coiled-coil-helix-coiled-coil-helix domain containing 6
chr22	8019121	8019460	diffreps_chr22_8019121_8019460	1.37	4.64e-05	Distal Intergenic	22	7733641	7909236	175596	2	-109886	ENSBTAG00000011333	CLASP2	cytoplasmic linker associated protein 2
chr22	42709161	42709600	diffreps_chr22_42709161_42709600	1.39	7.32e-07	Distal Intergenic	22	42811386	42816150	4765	1	-101786	ENSBTAG00000046763	FAM107A	family with sequence similarity 107 member A
chr22	8554361	8554780	diffreps_chr22_8554361_8554780	1.32	7.8e-06	Distal Intergenic	22	7733641	7909236	175596	2	-645126	ENSBTAG00000011333	CLASP2	cytoplasmic linker associated protein 2
chr22	59296501	59297220	diffreps_chr22_59296501_59297220	1.22	8.35e-10	Distal Intergenic	22	59282337	59296073	13737	1	14165	ENSBTAG00000005191	RPN1	ribophorin I
chr22	52633741	52634160	diffreps_chr22_52633741_52634160	1.13	7.37e-05	Distal Intergenic	22	52638286	52644068	5783	1	-4126	ENSBTAG00000008394	MYL3	myosin light chain 3
chr22	21619681	21619880	diffreps_chr22_21619681_21619880	1.25	0.00256466	Intron (NM_174841/317697, intron 41 of 60)	22	21806576	21806653	78	2	186773	NA	MIR2285AM	microRNA mir-2285am
chr22	32113961	32114500	diffreps_chr22_32113961_32114500	1.02	1.98e-06	Distal Intergenic	22	32354848	32381566	26719	1	-240348	ENSBTAG00000007624	FRMD4B	FERM domain containing 4B
chr22	60327601	60327900	diffreps_chr22_60327601_60327900	2.51	4.96e-09	Intron (NM_001076402/615934, intron 4 of 7)	22	60288808	60388630	99823	2	60730	ENSBTAG00000030855	CHCHD6	coiled-coil-helix-coiled-coil-helix domain containing 6
chr22	59543821	59544060	diffreps_chr22_59543821_59544060	1.78	2.58e-05	Distal Intergenic	22	59547121	59558251	11131	2	14191	ENSBTAG00000004937	SEC61A1	SEC61 translocon subunit alpha 1
chr22	52655101	52655760	diffreps_chr22_52655101_52655760	1.16	2.46e-08	Distal Intergenic	22	52671297	52675596	4300	1	-15537	ENSBTAG00000031454	PRSS42	serine protease 42
chr22	52773261	52774200	diffreps_chr22_52773261_52774200	1.19	2.01e-14	Distal Intergenic	22	52780142	52789160	9019	2	14960	ENSBTAG00000052515	TMIE	transmembrane inner ear
chr22	60278521	60278880	diffreps_chr22_60278521_60278880	1.33	3.81e-05	Distal Intergenic	22	60288808	60388630	99823	2	109750	ENSBTAG00000030855	CHCHD6	coiled-coil-helix-coiled-coil-helix domain containing 6
chr22	58531761	58532660	diffreps_chr22_58531761_58532660	1.06	4.12e-10	Exon (NM_001191461/100125264, exon 17 of 40)	22	58481421	58572816	91396	1	50341	ENSBTAG00000003665	NUP210	nucleoporin 210
chr22	59937741	59938420	diffreps_chr22_59937741_59938420	1.29	4.19e-10	Distal Intergenic	22	59921386	59929765	8380	1	16356	ENSBTAG00000022575	TPRA1	transmembrane protein adipocyte associated 1
chr22	31888081	31888520	diffreps_chr22_31888081_31888520	1.04	0.000174026	Distal Intergenic	22	31617620	31651098	33479	2	-236984	ENSBTAG00000006679	MITF	melanocyte inducing transcription factor
chr22	49864601	49864860	diffreps_chr22_49864601_49864860	1.9	4.31e-06	Distal Intergenic	22	49790596	49799041	8446	1	74006	ENSBTAG00000010165	C22H3orf18	chromosome 22 C3orf18 homolog
chr22	50762341	50762560	diffreps_chr22_50762341_50762560	1.23	0.00227955	Promoter (<=1kb)	22	50762745	50802192	39448	1	-185	ENSBTAG00000011899	USP4	ubiquitin specific peptidase 4
chr22	58728441	58728800	diffreps_chr22_58728441_58728800	1.77	3.18e-07	Distal Intergenic	22	58826705	58878769	52065	1	-97905	ENSBTAG00000003237	IQSEC1	IQ motif and Sec7 domain ArfGEF 1
chr22	50969441	50969940	diffreps_chr22_50969441_50969940	1.24	2.47e-07	Promoter (<=1kb)	22	50968507	50969630	1124	2	0	ENSBTAG00000018918	NDUFAF3	NADH:ubiquinone oxidoreductase complex assembly factor 3
chr22	16015681	16016100	diffreps_chr22_16015681_16016100	2.18	1.31e-11	Distal Intergenic	22	16003758	16003854	97	1	11924	ENSBTAG00000029814	MIR138-1	microRNA mir-138-1
chr22	25382041	25382400	diffreps_chr22_25382041_25382400	1.55	3.43e-06	Distal Intergenic	22	24943366	25263794	320429	2	-118248	ENSBTAG00000003592	CNTN6	contactin 6
chr22	54529861	54530220	diffreps_chr22_54529861_54530220	1.16	0.000215415	Intron (NM_001191245/613800, intron 2 of 20)	22	54438290	54438363	74	2	-91499	ENSBTAG00000037358	MIR885	microRNA mir-885
chr22	32769381	32769840	diffreps_chr22_32769381_32769840	1.26	1.66e-06	Intron (NM_001076435/616873, intron 6 of 10)	22	32582455	32789858	207404	1	186927	ENSBTAG00000003110	TAFA4	TAFA chemokine like family member 4
chr22	6035761	6036060	diffreps_chr22_6035761_6036060	1.14	0.000533343	Promoter (<=1kb)	22	6035617	6138661	103045	1	145	ENSBTAG00000007438	STT3B	STT3 oligosaccharyltransferase complex catalytic subunit B
chr22	60646041	60646640	diffreps_chr22_60646041_60646640	1.6	1.42e-13	Distal Intergenic	22	60650705	60677476	26772	1	-4065	ENSBTAG00000019402	CFAP100	cilia and flagella associated protein 100
chr22	11453581	11454120	diffreps_chr22_11453581_11454120	1.01	5.26e-05	Exon (NM_001191121/781105, exon 16 of 20)	22	11441002	11459404	18403	1	12580	ENSBTAG00000012963	VILL	villin like
chr22	52983221	52983680	diffreps_chr22_52983221_52983680	1.02	7.84e-05	Exon (NM_180998/280846, exon 15 of 17)	22	52998335	53000232	1898	2	16552	ENSBTAG00000006155	CCRL2	C-C motif chemokine receptor like 2
chr23	45292381	45292600	diffreps_chr23_45292381_45292600	1.13	0.00352186	Distal Intergenic	23	45349830	45399368	49539	1	-57230	ENSBTAG00000014053	MAK	male germ cell associated kinase
chr23	8265401	8265780	diffreps_chr23_8265401_8265780	1.16	0.000107118	Distal Intergenic	23	8313843	8322713	8871	1	-48063	ENSBTAG00000034529	HMGA1	high mobility group AT-hook 1
chr23	755121	755540	diffreps_chr23_755121_755540	1.64	7.73e-08	Distal Intergenic	23	2560544	2894440	333897	2	2138900	ENSBTAG00000007937	PRIM2	DNA primase subunit 2
chr23	45526581	45526860	diffreps_chr23_45526581_45526860	1.09	0.00207782	Distal Intergenic	23	45510209	45512390	2182	2	-14192	ENSBTAG00000039513	GCNT2	glucosaminyl (N-acetyl) transferase 2, I-branching enzyme (I blood group)
chr23	24642441	24642700	diffreps_chr23_24642441_24642700	1.81	1.66e-05	Downstream (2-3kb)	23	24645643	24653192	7550	2	10492	ENSBTAG00000016835	IL17F	interleukin 17F
chr23	17779401	17779600	diffreps_chr23_17779401_17779600	1.07	0.00776853	Intron (NM_001205863/519699, intron 2 of 2)	23	17776596	17780815	4220	1	2806	ENSBTAG00000050799	TMEM151B	transmembrane protein 151B
chr23	31389641	31389980	diffreps_chr23_31389641_31389980	1.21	0.000350242	Distal Intergenic	23	31354601	31355276	676	1	35041	ENSBTAG00000038173	H2BC12	H2B clustered histone 12
chr23	12906861	12907080	diffreps_chr23_12906861_12907080	1.11	0.00559959	Distal Intergenic	23	12969789	12976488	6700	2	69408	ENSBTAG00000001074	SAYSD1	SAYSVFN motif domain containing 1
chr23	33209221	33209640	diffreps_chr23_33209221_33209640	1.31	7.03e-06	Promoter (<=1kb)	23	33183864	33209632	25769	2	0	ENSBTAG00000021902	ALDH5A1	aldehyde dehydrogenase 5 family member A1
chr23	51712641	51712920	diffreps_chr23_51712641_51712920	1.32	0.000271194	Distal Intergenic	23	52071554	52169676	98123	1	-358634	ENSBTAG00000020215	EXOC2	exocyst complex component 2
chr23	31135741	31135960	diffreps_chr23_31135741_31135960	1.05	0.00590048	Distal Intergenic	23	31129228	31129314	87	2	-6428	NA	MIR7857-2	microRNA mir-7857-2
chr23	47564061	47564680	diffreps_chr23_47564061_47564680	1.33	1.34e-09	Distal Intergenic	23	47476520	47502237	25718	1	87542	ENSBTAG00000019237	TXNDC5	thioredoxin domain containing 5
chr23	14502061	14502900	diffreps_chr23_14502061_14502900	1.43	2.42e-12	Distal Intergenic	23	14302055	14344021	41967	2	-158041	ENSBTAG00000017971	LRFN2	leucine rich repeat and fibronectin type III domain containing 2
chr23	51063221	51063480	diffreps_chr23_51063221_51063480	1.19	0.000994688	Distal Intergenic	23	51168219	51603197	434979	1	-104739	ENSBTAG00000012058	GMDS	GDP-mannose 4,6-dehydratase
chr23	39320721	39320940	diffreps_chr23_39320721_39320940	1.02	0.00808187	Distal Intergenic	23	39355962	39387660	31699	1	-35022	ENSBTAG00000012865	DEK	DEK proto-oncogene
chr23	13178241	13179160	diffreps_chr23_13178241_13179160	1.79	0	Promoter (<=1kb)	23	13166554	13179213	12660	2	53	ENSBTAG00000010328	KCNK17	potassium two pore domain channel subfamily K member 17
chr23	16775301	16775500	diffreps_chr23_16775301_16775500	1.62	0.000352009	Promoter (<=1kb)	23	16775130	16782650	7521	1	172	ENSBTAG00000012777	SRF	serum response factor
chr23	4016661	4016860	diffreps_chr23_4016661_4016860	1.08	0.00890968	Distal Intergenic	23	4470532	4614743	144212	1	-453672	ENSBTAG00000012870	BMP5	bone morphogenetic protein 5
chr23	22788901	22789220	diffreps_chr23_22788901_22789220	1.21	0.000626035	Distal Intergenic	23	22527786	22544257	16472	2	-244645	ENSBTAG00000008085	CRISP1	cysteine rich secretory protein 1
chr23	30481901	30482300	diffreps_chr23_30481901_30482300	2.19	4.34e-10	Distal Intergenic	23	30520977	30525304	4328	2	43004	ENSBTAG00000051500	ZNF389	zinc finger protein 389
chr23	38161521	38161760	diffreps_chr23_38161521_38161760	1.79	1.07e-05	Distal Intergenic	23	37723893	37834104	110212	1	437629	ENSBTAG00000016519	MBOAT1	membrane bound O-acyltransferase domain containing 1
chr23	9858841	9859040	diffreps_chr23_9858841_9859040	2.27	7.37e-06	Distal Intergenic	23	9767809	9776652	8844	1	91033	ENSBTAG00000016834	LHFPL5	LHFPL tetraspan subfamily member 5
chr23	14496461	14496840	diffreps_chr23_14496461_14496840	1.65	4.51e-07	Distal Intergenic	23	14302055	14344021	41967	2	-152441	ENSBTAG00000017971	LRFN2	leucine rich repeat and fibronectin type III domain containing 2
chr23	14700021	14700280	diffreps_chr23_14700021_14700280	1.63	9.13e-05	Distal Intergenic	23	14977942	14990608	12667	1	-277662	ENSBTAG00000005974	APOBEC2	apolipoprotein B mRNA editing enzyme catalytic subunit 2
chr23	20002921	20003280	diffreps_chr23_20002921_20003280	1.24	0.000156783	Distal Intergenic	23	19925107	19963000	37894	2	-39922	ENSBTAG00000019315	PLA2G7	phospholipase A2 group VII
chr23	51712101	51712560	diffreps_chr23_51712101_51712560	1.2	6.69e-07	Distal Intergenic	23	52071554	52169676	98123	1	-358994	ENSBTAG00000020215	EXOC2	exocyst complex component 2
chr23	51568901	51569100	diffreps_chr23_51568901_51569100	1.17	0.00518494	Intron (NM_001080331/617688, intron 9 of 10)	23	51168219	51603197	434979	1	400683	ENSBTAG00000012058	GMDS	GDP-mannose 4,6-dehydratase
chr23	7426901	7427120	diffreps_chr23_7426901_7427120	1.02	0.00930257	Downstream (<1kb)	23	7428093	7446221	18129	2	19101	ENSBTAG00000002643	VPS52	VPS52 subunit of GARP complex
chr23	11066481	11067040	diffreps_chr23_11066481_11067040	1.06	1.21e-06	Promoter (<=1kb)	23	11066555	11071948	5394	1	0	ENSBTAG00000000396	PIM1	Pim-1 proto-oncogene, serine/threonine kinase
chr23	39461701	39462100	diffreps_chr23_39461701_39462100	2.39	1.14e-11	Distal Intergenic	23	39431910	39454935	23026	1	29792	ENSBTAG00000019300	TPMT	thiopurine S-methyltransferase
chr23	42647381	42647600	diffreps_chr23_42647381_42647600	1.18	0.00285594	Distal Intergenic	23	42656350	42676040	19691	2	28440	ENSBTAG00000050334	CD83	CD83 molecule
chr23	51620141	51620380	diffreps_chr23_51620141_51620380	1.3	0.00111253	Distal Intergenic	23	52071554	52169676	98123	1	-451174	ENSBTAG00000020215	EXOC2	exocyst complex component 2
chr23	49393261	49393680	diffreps_chr23_49393261_49393680	1.15	5.34e-05	Intron (NM_001076805/505390, intron 2 of 7)	23	49111514	49417082	305569	2	23402	ENSBTAG00000018072	FARS2	phenylalanyl-tRNA synthetase 2, mitochondrial
chr23	17538141	17538500	diffreps_chr23_17538141_17538500	1.05	0.000458376	Distal Intergenic	23	17644896	17648251	3356	2	109751	NA	MRPL14	mitochondrial ribosomal protein L14
chr23	52461061	52461680	diffreps_chr23_52461061_52461680	1.31	4.95e-11	Distal Intergenic	23	52204938	52217659	12722	2	-243403	ENSBTAG00000002929	IRF4	interferon regulatory factor 4
chr23	12998521	12998900	diffreps_chr23_12998521_12998900	1.03	0.000116883	Distal Intergenic	23	12969789	12976488	6700	2	-22034	ENSBTAG00000001074	SAYSD1	SAYSVFN motif domain containing 1
chr23	15546981	15547520	diffreps_chr23_15546981_15547520	1.32	3.48e-08	Downstream (1-2kb)	23	15548833	15559909	11077	2	12389	ENSBTAG00000003818	PGC	progastricsin
chr23	51619801	51620060	diffreps_chr23_51619801_51620060	1.94	6.57e-06	Distal Intergenic	23	52071554	52169676	98123	1	-451494	ENSBTAG00000020215	EXOC2	exocyst complex component 2
chr23	15086921	15087620	diffreps_chr23_15086921_15087620	1.03	1.41e-10	Promoter (<=1kb)	23	15082526	15087157	4632	2	0	ENSBTAG00000007275	TREM2	triggering receptor expressed on myeloid cells 2
chr23	22407201	22407400	diffreps_chr23_22407201_22407400	1.12	0.00639709	Distal Intergenic	23	22371557	22392473	20917	2	-14729	ENSBTAG00000011300	RHAG	Rh associated glycoprotein
chr23	42706781	42707240	diffreps_chr23_42706781_42707240	1.12	8.13e-06	Distal Intergenic	23	42656350	42676040	19691	2	-30742	ENSBTAG00000050334	CD83	CD83 molecule
chr23	36038141	36038640	diffreps_chr23_36038141_36038640	1.04	1.46e-05	Distal Intergenic	23	35873412	35873491	80	1	164730	ENSBTAG00000044561	MIR2284C	microRNA mir-2284c
chr23	10647681	10647960	diffreps_chr23_10647681_10647960	1.54	5.15e-05	Distal Intergenic	23	10582308	10590591	8284	1	65374	ENSBTAG00000008353	CDKN1A	cyclin dependent kinase inhibitor 1A
chr23	29121621	29122040	diffreps_chr23_29121621_29122040	1.93	3.87e-09	Distal Intergenic	23	29117689	29120009	2321	1	3933	ENSBTAG00000027246	UBD	ubiquitin D
chr23	43624941	43625140	diffreps_chr23_43624941_43625140	1.03	0.0107081	Intron (NM_001192911/537594, intron 3 of 13)	23	43276513	43796605	520093	2	171465	ENSBTAG00000012039	PHACTR1	phosphatase and actin regulator 1
chr23	48867041	48867320	diffreps_chr23_48867041_48867320	1.43	6.09e-05	Intron (NM_001167894/617881, intron 9 of 15)	23	48770276	48913854	143579	1	96766	ENSBTAG00000007268	F13A1	coagulation factor XIII A chain
chr23	15584001	15584240	diffreps_chr23_15584001_15584240	1.94	6.57e-06	Exon (NM_001098918/509838, exon 7 of 7)	23	15583410	15592988	9579	2	8748	ENSBTAG00000009861	FRS3	fibroblast growth factor receptor substrate 3
chr23	14610021	14610500	diffreps_chr23_14610021_14610500	1.44	9.84e-09	Distal Intergenic	23	14302055	14344021	41967	2	-266001	ENSBTAG00000017971	LRFN2	leucine rich repeat and fibronectin type III domain containing 2
chr23	13985201	13985580	diffreps_chr23_13985201_13985580	1.16	0.000121152	Distal Intergenic	23	13836251	13870735	34485	2	-114467	ENSBTAG00000010449	MOCS1	molybdenum cofactor synthesis 1
chr23	12923821	12924300	diffreps_chr23_12923821_12924300	1.71	1.47e-08	Distal Intergenic	23	12969789	12976488	6700	2	52188	ENSBTAG00000001074	SAYSD1	SAYSVFN motif domain containing 1
chr23	16620121	16620380	diffreps_chr23_16620121_16620380	1.12	0.0030896	Intron (NM_001192947/534944, intron 3 of 16)	23	16610717	16625004	14288	2	4624	ENSBTAG00000005532	PEX6	peroxisomal biogenesis factor 6
chr23	47286261	47286500	diffreps_chr23_47286261_47286500	1.29	0.00178734	Distal Intergenic	23	47367326	47383132	15807	1	-80826	ENSBTAG00000002534	EEF1E1	eukaryotic translation elongation factor 1 epsilon 1
chr23	24582721	24582920	diffreps_chr23_24582721_24582920	1.12	0.00639709	Distal Intergenic	23	24571304	24571387	84	1	11418	ENSBTAG00000029826	MIR133B	microRNA mir-133b
chr23	27318501	27318920	diffreps_chr23_27318501_27318920	1.09	3.45e-05	Exon (NM_174703/282654, exon 29 of 45)	23	27327058	27330094	3037	2	11174	ENSBTAG00000047039	CYP21	cytochrome P450, subfamily XXI (steroid 21-hydroxylase)
chr23	14214221	14214780	diffreps_chr23_14214221_14214780	1.04	9.7e-07	Distal Intergenic	23	14302055	14344021	41967	2	129241	ENSBTAG00000017971	LRFN2	leucine rich repeat and fibronectin type III domain containing 2
chr23	22405321	22405740	diffreps_chr23_22405321_22405740	1.25	2e-05	Distal Intergenic	23	22371557	22392473	20917	2	-12849	ENSBTAG00000011300	RHAG	Rh associated glycoprotein
chr23	9858021	9858260	diffreps_chr23_9858021_9858260	1.13	0.00352186	Distal Intergenic	23	9767809	9776652	8844	1	90213	ENSBTAG00000016834	LHFPL5	LHFPL tetraspan subfamily member 5
chr23	48559801	48560100	diffreps_chr23_48559801_48560100	1.11	0.00150472	Intron (NM_001083761/613856, intron 2 of 5)	23	48528638	48570538	41901	2	10438	ENSBTAG00000031444	LY86	lymphocyte antigen 86
chr23	42593601	42594200	diffreps_chr23_42593601_42594200	1.44	1.09e-14	Distal Intergenic	23	42656350	42676040	19691	2	81840	ENSBTAG00000050334	CD83	CD83 molecule
chr23	51661641	51661840	diffreps_chr23_51661641_51661840	1.03	0.0107081	Distal Intergenic	23	52071554	52169676	98123	1	-409714	ENSBTAG00000020215	EXOC2	exocyst complex component 2
chr23	17377841	17378240	diffreps_chr23_17377841_17378240	1.71	1.29e-07	Distal Intergenic	23	17281915	17297193	15279	1	95927	ENSBTAG00000005339	VEGFA	vascular endothelial growth factor A
chr23	7603641	7603980	diffreps_chr23_7603641_7603980	1.04	0.000351046	Intron (NM_001205466/790307, intron 3 of 18)	23	7595783	7624654	28872	1	7859	ENSBTAG00000020975	SYNGAP1	synaptic Ras GTPase activating protein 1
chr23	43969401	43969840	diffreps_chr23_43969401_43969840	2.52	5e-15	Distal Intergenic	23	43276513	43796605	520093	2	-172797	ENSBTAG00000012039	PHACTR1	phosphatase and actin regulator 1
chr24	50602761	50603640	diffreps_chr24_50602761_50603640	1.57	9.21e-15	Distal Intergenic	24	50545080	50576868	31789	1	57682	ENSBTAG00000006919	SMAD4	SMAD family member 4
chr24	46956521	46957360	diffreps_chr24_46956521_46957360	1.38	3.22e-15	Distal Intergenic	24	46854675	46871859	17185	2	-84663	ENSBTAG00000032961	IER3IP1	immediate early response 3 interacting protein 1
chr24	1073981	1074180	diffreps_chr24_1073981_1074180	1.17	0.00518494	Distal Intergenic	24	879074	1029340	150267	2	-44642	ENSBTAG00000001224	ATP9B	ATPase phospholipid transporting 9B (putative)
chr24	61830341	61830540	diffreps_chr24_61830341_61830540	1.27	0.00287775	Distal Intergenic	24	61862820	61869023	6204	2	38483	ENSBTAG00000039037	LOC786410	serpin peptidase inhibitor, clade B like
chr24	36249161	36249480	diffreps_chr24_36249161_36249480	1.18	0.000879989	Distal Intergenic	24	35734316	35738452	4137	1	514846	ENSBTAG00000020650	ADCYAP1	adenylate cyclase activating polypeptide 1
chr24	32838081	32838300	diffreps_chr24_32838081_32838300	1.02	0.00808187	Distal Intergenic	24	32993269	33041025	47757	1	-154969	ENSBTAG00000000517	ANKRD29	ankyrin repeat domain 29
chr24	4614381	4614880	diffreps_chr24_4614381_4614880	1.14	2.17e-06	Distal Intergenic	24	4244203	4281859	37657	1	370179	ENSBTAG00000009686	FBXO15	F-box protein 15
chr24	14312761	14313260	diffreps_chr24_14312761_14313260	1.9	2.56e-12	Distal Intergenic	24	13877871	14042329	164459	2	-270433	ENSBTAG00000026290	PIK3C3	phosphatidylinositol 3-kinase catalytic subunit type 3
chr24	46485701	46486040	diffreps_chr24_46485701_46486040	1.14	0.000298974	Promoter (<=1kb)	24	46418523	46485864	67342	2	0	ENSBTAG00000001770	ST8SIA5	ST8 alpha-N-acetyl-neuraminide alpha-2,8-sialyltransferase 5
chr24	42430401	42430780	diffreps_chr24_42430401_42430780	1.4	3.17e-06	Distal Intergenic	24	42671496	42723597	52102	1	-240716	ENSBTAG00000002125	GNAL	G protein subunit alpha L
chr24	46398701	46398900	diffreps_chr24_46398701_46398900	1.12	0.00639709	Distal Intergenic	24	46418523	46485864	67342	2	86964	ENSBTAG00000001770	ST8SIA5	ST8 alpha-N-acetyl-neuraminide alpha-2,8-sialyltransferase 5
chr24	6593981	6594260	diffreps_chr24_6593981_6594260	2.11	3.88e-07	Distal Intergenic	24	7121400	7239738	118339	1	-527140	ENSBTAG00000013221	RTTN	rotatin
chr24	21754901	21755320	diffreps_chr24_21754901_21755320	1.72	5.42e-08	Distal Intergenic	24	21764688	21773605	8918	1	-9368	ENSBTAG00000054149	ZSCAN30	zinc finger and SCAN domain containing 30
chr24	59874441	59875060	diffreps_chr24_59874441_59875060	1.35	9.88e-11	Distal Intergenic	24	60045537	60100070	54534	1	-170477	ENSBTAG00000001739	CDH20	cadherin 20
chr24	46397981	46398360	diffreps_chr24_46397981_46398360	1.41	1.38e-05	Distal Intergenic	24	46418523	46485864	67342	2	87504	ENSBTAG00000001770	ST8SIA5	ST8 alpha-N-acetyl-neuraminide alpha-2,8-sialyltransferase 5
chr24	24554941	24555320	diffreps_chr24_24554941_24555320	1.21	7.01e-05	Distal Intergenic	24	24385001	24498075	113075	1	169941	ENSBTAG00000020003	KLHL14	kelch like family member 14
chr24	19492081	19492360	diffreps_chr24_19492081_19492360	1.14	0.0010843	Distal Intergenic	24	19505652	19817239	311588	1	-13292	ENSBTAG00000004940	CELF4	CUGBP Elav-like family member 4
chr24	45324441	45324640	diffreps_chr24_45324441_45324640	1.11	0.00559959	Distal Intergenic	24	45329690	45399916	70227	1	-5050	ENSBTAG00000002099	SLC14A2	solute carrier family 14 member 2
chr24	33029461	33029820	diffreps_chr24_33029461_33029820	1.03	0.000710892	Exon (NM_001102104/526872, exon 8 of 11)	24	33058694	33105394	46701	1	-28874	ENSBTAG00000015195	NPC1	NPC intracellular cholesterol transporter 1
chr24	60110801	60111040	diffreps_chr24_60110801_60111040	1.02	0.00295991	Distal Intergenic	24	60045537	60100070	54534	1	65265	ENSBTAG00000001739	CDH20	cadherin 20
chr24	22258321	22258600	diffreps_chr24_22258321_22258600	1.15	0.001231	Intron (NM_001076260/541153, intron 4 of 23)	24	22130553	22449866	319314	2	191266	ENSBTAG00000012307	DTNA	dystrobrevin alpha
chr24	24823161	24823380	diffreps_chr24_24823161_24823380	1.02	0.00930257	Distal Intergenic	24	24983791	25019777	35987	2	196397	ENSBTAG00000020391	MEP1B	meprin A subunit beta
chr24	45562101	45562460	diffreps_chr24_45562101_45562460	1.08	0.000438061	Promoter (1-2kb)	24	45560584	45575909	15326	1	1518	ENSBTAG00000016620	SIGLEC15	sialic acid binding Ig like lectin 15
chr24	50307161	50307400	diffreps_chr24_50307161_50307400	1.09	0.00489809	Distal Intergenic	24	50320243	50343091	22849	2	35691	ENSBTAG00000047635	MRO	maestro
chr24	19422281	19422660	diffreps_chr24_19422281_19422660	1.1	0.000319531	Distal Intergenic	24	19505652	19817239	311588	1	-82992	ENSBTAG00000004940	CELF4	CUGBP Elav-like family member 4
chr24	42265901	42266520	diffreps_chr24_42265901_42266520	1.26	2.74e-10	Distal Intergenic	24	42177926	42190054	12129	1	87976	ENSBTAG00000005158	NAPG	NSF attachment protein gamma
chr24	40329861	40330100	diffreps_chr24_40329861_40330100	1.84	1.06e-05	Distal Intergenic	24	40126526	40129347	2822	1	203336	ENSBTAG00000046046	LRRC30	leucine rich repeat containing 30
chr24	7130801	7131080	diffreps_chr24_7130801_7131080	1.05	0.00249233	Intron (NM_001206207/615378, intron 7 of 48)	24	7121400	7239738	118339	1	9402	ENSBTAG00000013221	RTTN	rotatin
chr24	27490321	27490640	diffreps_chr24_27490321_27490640	1.35	0.000187911	Distal Intergenic	24	28655756	28904115	248360	1	-1165116	ENSBTAG00000021190	CDH2	cadherin 2
chr24	39596421	39596800	diffreps_chr24_39596421_39596800	1.16	0.000121152	Distal Intergenic	24	39306369	39308904	2536	2	-287518	ENSBTAG00000046396	TMEM200C	transmembrane protein 200C
chr24	9291821	9292260	diffreps_chr24_9291821_9292260	1.03	1.96e-05	Distal Intergenic	24	9444509	9454498	9990	1	-152249	ENSBTAG00000037907	DSEL	dermatan sulfate epimerase like
chr24	1989341	1989640	diffreps_chr24_1989341_1989640	1.05	0.00106443	Distal Intergenic	24	2145784	2156850	11067	2	167210	ENSBTAG00000021003	GALR1	galanin receptor 1
chr24	30062041	30062520	diffreps_chr24_30062041_30062520	1.09	8.64e-06	Distal Intergenic	24	30014377	30027871	13495	1	47665	ENSBTAG00000051072	AQP4	aquaporin 4
chr24	60117661	60118560	diffreps_chr24_60117661_60118560	1.05	4.91e-14	Distal Intergenic	24	60045537	60100070	54534	1	72125	ENSBTAG00000001739	CDH20	cadherin 20
chr24	30227941	30228300	diffreps_chr24_30227941_30228300	1.48	1.77e-05	Distal Intergenic	24	30337802	30438816	101015	1	-109502	ENSBTAG00000050380	KCTD1	potassium channel tetramerization domain containing 1
chr24	56693801	56694000	diffreps_chr24_56693801_56694000	1.91	6.13e-05	Distal Intergenic	24	56614891	56623102	8212	1	78911	ENSBTAG00000007347	ST8SIA3	ST8 alpha-N-acetyl-neuraminide alpha-2,8-sialyltransferase 3
chr24	5227381	5227720	diffreps_chr24_5227381_5227720	1.58	9.11e-06	Distal Intergenic	24	5332446	5339261	6816	1	-104726	ENSBTAG00000005985	CBLN2	cerebellin 2 precursor
chr24	56684281	56685220	diffreps_chr24_56684281_56685220	1.18	7.33e-15	Distal Intergenic	24	56614891	56623102	8212	1	69391	ENSBTAG00000007347	ST8SIA3	ST8 alpha-N-acetyl-neuraminide alpha-2,8-sialyltransferase 3
chr24	38664341	38664660	diffreps_chr24_38664341_38664660	1.68	6.57e-06	Distal Intergenic	24	38880422	38973547	93126	2	308887	ENSBTAG00000019251	EPB41L3	erythrocyte membrane protein band 4.1 like 3
chr24	6881701	6882460	diffreps_chr24_6881701_6882460	1.67	1.17e-13	Distal Intergenic	24	7121400	7239738	118339	1	-238940	ENSBTAG00000013221	RTTN	rotatin
chr24	53061321	53061560	diffreps_chr24_53061321_53061560	1.04	0.00514081	Distal Intergenic	24	53691858	53715663	23806	1	-630298	ENSBTAG00000009129	POLI	DNA polymerase iota
chr24	19586041	19586260	diffreps_chr24_19586041_19586260	1.7	0.00015003	Exon (NM_001099068/535177, exon 2 of 13)	24	19505652	19817239	311588	1	80390	ENSBTAG00000004940	CELF4	CUGBP Elav-like family member 4
chr24	58673681	58674040	diffreps_chr24_58673681_58674040	1.08	5.35e-05	Distal Intergenic	24	58292453	58311493	19041	2	-362189	ENSBTAG00000006833	LMAN1	lectin, mannose binding 1
chr24	43046541	43046820	diffreps_chr24_43046541_43046820	1.46	0.000168911	Distal Intergenic	24	43057463	43072701	15239	2	25881	ENSBTAG00000010547	CEP76	centrosomal protein 76
chr24	58400041	58400340	diffreps_chr24_58400041_58400340	1.18	0.000491388	Distal Intergenic	24	58292453	58311493	19041	2	-88549	ENSBTAG00000006833	LMAN1	lectin, mannose binding 1
chr24	55296581	55296940	diffreps_chr24_55296581_55296940	1.14	0.000298974	Distal Intergenic	24	54595136	54699636	104501	2	-596946	ENSBTAG00000016462	TCF4	transcription factor 4
chr24	5331341	5331760	diffreps_chr24_5331341_5331760	1.55	4.02e-08	Promoter (<=1kb)	24	5332446	5339261	6816	1	-686	ENSBTAG00000005985	CBLN2	cerebellin 2 precursor
chr25	5590421	5590800	diffreps_chr25_5590421_5590800	1.4	5.03e-06	Intron (NM_001075818/521304, intron 2 of 14)	25	5371119	6637673	1266555	1	219303	ENSBTAG00000007210	RBFOX1	RNA binding fox-1 homolog 1
chr25	28684961	28685280	diffreps_chr25_28684961_28685280	3.12	3.41e-11	Intron (NM_001206115/538163, intron 1 of 5)	25	28636197	29090972	454776	1	48765	ENSBTAG00000043969	CALN1	calneuron 1
chr25	14539861	14540340	diffreps_chr25_14539861_14540340	1.18	2.39e-07	Exon (NM_001276370/100337270, exon 7 of 31)	25	14487225	14553454	66230	2	13114	ENSBTAG00000015191	ABCC6	ATP binding cassette subfamily C member 6
chr25	39135241	39135560	diffreps_chr25_39135241_39135560	1.77	6.85e-06	Distal Intergenic	25	39139479	39189390	49912	1	-3919	ENSBTAG00000021913	RADIL	Rap associating with DIL domain
chr25	41711541	41711960	diffreps_chr25_41711541_41711960	1.15	3.02e-05	Intron (NM_001110078/522840, intron 2 of 4)	25	41724882	41724963	82	1	-12922	ENSBTAG00000044959	MIR2389	microRNA mir-2389
chr25	14916501	14916980	diffreps_chr25_14916501_14916980	1.82	6.38e-12	Distal Intergenic	25	14487225	14553454	66230	2	-363048	ENSBTAG00000015191	ABCC6	ATP binding cassette subfamily C member 6
chr25	25760201	25760640	diffreps_chr25_25760201_25760640	1.31	7.03e-06	Distal Intergenic	25	25862049	25866924	4876	2	106284	ENSBTAG00000021249	LAT	linker for activation of T cells
chr25	41623061	41623320	diffreps_chr25_41623061_41623320	1.02	0.00295991	Distal Intergenic	25	41614413	41615906	1494	2	-7156	ENSBTAG00000030721	UNCX	UNC homeobox
chr25	28687001	28687400	diffreps_chr25_28687001_28687400	1.84	1.51e-08	Intron (NM_001206115/538163, intron 1 of 5)	25	28636197	29090972	454776	1	50805	ENSBTAG00000043969	CALN1	calneuron 1
chr25	41435981	41436300	diffreps_chr25_41435981_41436300	1.17	0.000434582	Exon (NM_001191470/790146, exon 12 of 47)	25	41429465	41453280	23816	1	6517	ENSBTAG00000000642	INTS1	integrator complex subunit 1
chr25	34643461	34643660	diffreps_chr25_34643461_34643660	1.07	0.00776853	Intron (NM_001079641/780786, intron 5 of 5)	25	34632675	34659008	26334	2	15348	ENSBTAG00000004106	PRKRIP1	PRKR interacting protein 1
chr25	37509201	37509440	diffreps_chr25_37509201_37509440	1.36	0.000531333	Distal Intergenic	25	37361527	37377624	16098	1	147675	ENSBTAG00000005679	TMEM130	transmembrane protein 130
chr25	2182201	2182480	diffreps_chr25_2182201_2182480	1.18	0.000879989	Distal Intergenic	25	2102160	2122816	20657	1	80042	ENSBTAG00000040575	KCTD5	potassium channel tetramerization domain containing 5
chr25	41377041	41377340	diffreps_chr25_41377041_41377340	2.04	4.24e-07	Distal Intergenic	25	41386261	41387988	1728	1	-8921	ENSBTAG00000000050	PSMG3	proteasome assembly chaperone 3
chr25	2943761	2944120	diffreps_chr25_2943761_2944120	1.5	1.2e-05	Distal Intergenic	25	2898566	2928706	30141	1	45196	ENSBTAG00000004502	CLUAP1	clusterin associated protein 1
chr25	7605621	7605940	diffreps_chr25_7605621_7605940	1.22	0.000394324	Intron (NM_001081581/280969, intron 2 of 15)	25	7650091	7652689	2599	2	46749	ENSBTAG00000022530	TMEM186	transmembrane protein 186
chr25	18401481	18401860	diffreps_chr25_18401481_18401860	1.07	0.000384203	Distal Intergenic	25	18452572	18456836	4265	2	54976	ENSBTAG00000047673	THUMPD1	THUMP domain containing 1
chr25	42011821	42012740	diffreps_chr25_42011821_42012740	1.06	3.56e-09	Promoter (1-2kb)	25	42013758	42030388	16631	1	-1018	ENSBTAG00000014541	PDGFA	platelet derived growth factor subunit A
chr25	19796141	19796340	diffreps_chr25_19796141_19796340	1.03	0.0107081	Distal Intergenic	25	19903341	19954235	50895	1	-107001	ENSBTAG00000017662	EEF2K	eukaryotic elongation factor 2 kinase
chr25	9913041	9913460	diffreps_chr25_9913041_9913460	1.07	0.000166822	Distal Intergenic	25	9926681	9928053	1373	2	14593	ENSBTAG00000032884	TNP2	transition protein 2
chr25	14189641	14190060	diffreps_chr25_14189641_14190060	1.05	2.16e-05	Intron (NM_001102127/530050, intron 5 of 40)	25	14124963	14252413	127451	2	62353	ENSBTAG00000015988	MYH11	myosin heavy chain 11
chr25	40199501	40199820	diffreps_chr25_40199501_40199820	1.07	0.00159136	Distal Intergenic	25	40099589	40099660	72	1	99913	ENSBTAG00000052780	MIR2390	microRNA mir-2390
chr25	41344261	41344460	diffreps_chr25_41344261_41344460	1.03	0.0107081	Distal Intergenic	25	41386261	41387988	1728	1	-41801	ENSBTAG00000000050	PSMG3	proteasome assembly chaperone 3
chr25	35939281	35939500	diffreps_chr25_35939281_35939500	1.05	0.00590048	Exon (NM_001177741/617916, exon 8 of 18)	25	35934931	35946160	11230	1	4351	ENSBTAG00000011738	TFR2	transferrin receptor 2
chr25	5904501	5904840	diffreps_chr25_5904501_5904840	2.87	1.64e-11	Intron (NM_001075818/521304, intron 2 of 14)	25	5371119	6637673	1266555	1	533383	ENSBTAG00000007210	RBFOX1	RNA binding fox-1 homolog 1
chr25	39844201	39845120	diffreps_chr25_39844201_39845120	1.07	3.57e-11	Distal Intergenic	25	40099589	40099660	72	1	-254469	ENSBTAG00000052780	MIR2390	microRNA mir-2390
chr25	6210941	6211240	diffreps_chr25_6210941_6211240	2.11	3.88e-07	Intron (NM_001075818/521304, intron 3 of 14)	25	5371119	6637673	1266555	1	839823	ENSBTAG00000007210	RBFOX1	RNA binding fox-1 homolog 1
chr25	21699881	21700180	diffreps_chr25_21699881_21700180	1.25	0.000497456	Intron (NM_174587/282325, intron 3 of 16)	25	21505446	21875247	369802	1	194436	ENSBTAG00000020921	PRKCB	protein kinase C beta
chr25	11138501	11139300	diffreps_chr25_11138501_11139300	1.21	4.28e-10	Intron (NM_001076862/518366, intron 18 of 20)	25	11426679	11531394	104716	2	392094	ENSBTAG00000007142	CPPED1	calcineurin like phosphoesterase domain containing 1
chr25	33130461	33130680	diffreps_chr25_33130461_33130680	1.23	0.00227955	Distal Intergenic	25	33057243	33109136	51894	2	-21326	ENSBTAG00000011875	CLIP2	CAP-Gly domain containing linker protein 2
chr25	39606481	39606780	diffreps_chr25_39606481_39606780	1.62	9.58e-06	Distal Intergenic	25	39296074	39296149	76	1	310408	NA	MIR2890	microRNA mir-2890
chr25	2486421	2486760	diffreps_chr25_2486421_2486760	1.04	0.000930537	Distal Intergenic	25	2444406	2452294	7889	2	-34128	ENSBTAG00000019920	BICDL2	BICD family like cargo adaptor 2
chr25	2451621	2452680	diffreps_chr25_2451621_2452680	1.06	9.2e-14	Promoter (<=1kb)	25	2444406	2452294	7889	2	0	ENSBTAG00000019920	BICDL2	BICD family like cargo adaptor 2
chr25	39284981	39285460	diffreps_chr25_39284981_39285460	1.07	1.59e-05	Distal Intergenic	25	39296074	39296149	76	1	-10614	NA	MIR2890	microRNA mir-2890
chr25	68241	68560	diffreps_chr25_68241_68560	1.07	0.00159136	Distal Intergenic	25	115710	118437	2728	2	49877	ENSBTAG00000019803	POLR3K	RNA polymerase III subunit K
chr25	39295361	39296060	diffreps_chr25_39295361_39296060	1.25	3.55e-15	Promoter (<=1kb)	25	39296074	39296149	76	1	-14	NA	MIR2890	microRNA mir-2890
chr25	41394781	41394980	diffreps_chr25_41394781_41394980	1.17	0.00518494	Intron (NM_001046272/524484, intron 1 of 8)	25	41391488	41402062	10575	1	3294	ENSBTAG00000004676	TMEM184A	transmembrane protein 184A
chr25	1599081	1599400	diffreps_chr25_1599081_1599400	1.09	0.00049931	Distal Intergenic	25	1589493	1595175	5683	2	-3907	ENSBTAG00000006272	NTHL1	nth like DNA glycosylase 1
chr25	32533741	32534320	diffreps_chr25_32533741_32534320	1.22	6.43e-08	Distal Intergenic	25	32669753	32693531	23779	2	159211	ENSBTAG00000011753	RCC1L	RCC1 like
chr25	34562761	34563120	diffreps_chr25_34562761_34563120	1.39	2.01e-05	Distal Intergenic	25	34576781	34581157	4377	1	-13661	ENSBTAG00000005446	POLR2J	RNA polymerase II subunit J
chr25	23381581	23382120	diffreps_chr25_23381581_23382120	1.05	7.32e-06	Distal Intergenic	25	23374450	23374509	60	2	-7073	ENSBTAG00000050463	MIR2284V	microRNA mir-2284v
chr25	8936201	8936800	diffreps_chr25_8936201_8936800	1.52	7.12e-11	Distal Intergenic	25	9176621	9228756	52136	1	-239821	ENSBTAG00000010198	ATF7IP2	activating transcription factor 7 interacting protein 2
chr25	33666021	33666360	diffreps_chr25_33666021_33666360	1.97	1.89e-07	Intron (NM_001034775/615062, intron 3 of 5)	25	33673612	33729479	55868	1	-7252	ENSBTAG00000005197	BAZ1B	bromodomain adjacent to zinc finger domain 1B
chr25	16799141	16799380	diffreps_chr25_16799141_16799380	1.43	0.000248678	Promoter (<=1kb)	25	16711865	16799124	87260	2	-18	ENSBTAG00000014229	SYT17	synaptotagmin 17
chr25	24304681	24305060	diffreps_chr25_24304681_24305060	1.36	1.67e-05	Distal Intergenic	25	24671805	24673861	2057	1	-366745	ENSBTAG00000020051	C25H16orf82	chromosome 25 C16orf82 homolog
chr25	19445941	19446260	diffreps_chr25_19445941_19446260	1.43	6.09e-05	Distal Intergenic	25	19647330	19673877	26548	1	-201070	ENSBTAG00000021651	UQCRC2	ubiquinol-cytochrome c reductase core protein 2
chr25	38779141	38779360	diffreps_chr25_38779141_38779360	1.29	0.00178734	Distal Intergenic	25	38764287	38765002	716	1	14855	ENSBTAG00000047781	LOC100196899	uncharacterized LOC100196899
chr25	26575321	26575660	diffreps_chr25_26575321_26575660	1.03	0.000710892	Promoter (<=1kb)	25	26575277	26579633	4357	1	45	ENSBTAG00000031806	ZNF48	zinc finger protein 48
chr25	42343021	42343340	diffreps_chr25_42343021_42343340	1.13	0.000469631	Distal Intergenic	25	42013758	42030388	16631	1	329264	ENSBTAG00000014541	PDGFA	platelet derived growth factor subunit A
chr25	14252221	14252900	diffreps_chr25_14252221_14252900	1.5	7.34e-13	Promoter (<=1kb)	25	14124963	14252413	127451	2	0	ENSBTAG00000015988	MYH11	myosin heavy chain 11
chr25	29133961	29134980	diffreps_chr25_29133961_29134980	1.35	0	3' UTR	25	29242217	29242291	75	1	-107237	ENSBTAG00000048714	MIR2386	microRNA mir-2386
chr25	33490641	33491540	diffreps_chr25_33490641_33491540	1.22	1.65e-14	Distal Intergenic	25	33477754	33479301	1548	2	-11341	ENSBTAG00000026278	CLDN4	claudin 4
chr25	33599561	33599800	diffreps_chr25_33599561_33599800	1.36	0.000853324	Distal Intergenic	25	33582296	33585572	3277	2	-13990	ENSBTAG00000008487	VPS37D	VPS37D subunit of ESCRT-I
chr25	35790101	35790360	diffreps_chr25_35790101_35790360	1.09	0.00207782	Promoter (<=1kb)	25	35785398	35789235	3838	2	-867	ENSBTAG00000024772	TRIP6	thyroid hormone receptor interactor 6
chr25	1835761	1836140	diffreps_chr25_1835761_1836140	2.91	3.02e-13	Promoter (<=1kb)	25	1836756	1853491	16736	1	-616	ENSBTAG00000053369	LOC777692	uncharacterized LOC777692
chr25	483861	484200	diffreps_chr25_483861_484200	1.12	0.000204402	Distal Intergenic	25	517851	539807	21957	1	-33651	ENSBTAG00000007880	RAB40C	RAB40C, member RAS oncogene family
chr25	36247501	36248000	diffreps_chr25_36247501_36248000	1.26	6.01e-07	Distal Intergenic	25	36241705	36247358	5654	1	5797	ENSBTAG00000015017	GAL3ST4	galactose-3-O-sulfotransferase 4
chr25	14141381	14141740	diffreps_chr25_14141381_14141740	1.09	0.000568916	3' UTR	25	14097444	14144215	46772	1	43938	ENSBTAG00000015986	NDE1	nudE neurodevelopment protein 1
chr25	18393921	18395060	diffreps_chr25_18393921_18395060	1.03	9.41e-14	Distal Intergenic	25	18452572	18456836	4265	2	61776	ENSBTAG00000047673	THUMPD1	THUMP domain containing 1
chr25	16598041	16598420	diffreps_chr25_16598041_16598420	1.24	3.16e-05	Distal Intergenic	25	16448218	16543421	95204	2	-54621	ENSBTAG00000020735	SMG1	SMG1 nonsense mediated mRNA decay associated PI3K related kinase
chr25	979201	979560	diffreps_chr25_979201_979560	1.09	0.00049931	Distal Intergenic	25	990597	992454	1858	2	12894	ENSBTAG00000016520	LOC786948	tryptase-2-like
chr25	32107341	32107720	diffreps_chr25_32107341_32107720	1.06	0.000598146	Distal Intergenic	25	32669753	32693531	23779	2	585811	ENSBTAG00000011753	RCC1L	RCC1 like
chr25	41495901	41496580	diffreps_chr25_41495901_41496580	1.02	1.07e-09	Distal Intergenic	25	41461259	41480270	19012	1	34643	ENSBTAG00000003049	MICALL2	MICAL like 2
chr25	29118961	29119720	diffreps_chr25_29118961_29119720	1.29	1.03e-13	Distal Intergenic	25	29242217	29242291	75	1	-122497	ENSBTAG00000048714	MIR2386	microRNA mir-2386
chr25	16799561	16800220	diffreps_chr25_16799561_16800220	1.33	1.48e-13	Promoter (<=1kb)	25	16711865	16799124	87260	2	-438	ENSBTAG00000014229	SYT17	synaptotagmin 17
chr25	35261681	35262040	diffreps_chr25_35261681_35262040	1.22	0.000124347	Intron (NM_001193154/617340, intron 3 of 12)	25	35220789	35383571	162783	2	121531	ENSBTAG00000011818	COL26A1	collagen type XXVI alpha 1 chain
chr25	40199121	40199440	diffreps_chr25_40199121_40199440	2.84	1.77e-07	Distal Intergenic	25	40099589	40099660	72	1	99533	ENSBTAG00000052780	MIR2390	microRNA mir-2390
chr26	46676841	46677100	diffreps_chr26_46676841_46677100	2.52	1.98e-07	Distal Intergenic	26	46837233	46837297	65	2	160197	ENSBTAG00000050027	MIR2285C	microRNA mir-2285c
chr26	14404101	14404300	diffreps_chr26_14404101_14404300	2.08	2.24e-05	Distal Intergenic	26	14416061	14419635	3575	1	-11761	ENSBTAG00000021118	CYP26A1	cytochrome P450, family 26, subfamily A, polypeptide 1
chr26	44144581	44144820	diffreps_chr26_44144581_44144820	1.03	0.0039011	Intron (NM_001080912/534183, intron 6 of 6)	26	44097559	44224863	127305	1	47023	ENSBTAG00000010957	LHPP	phospholysine phosphohistidine inorganic pyrophosphate phosphatase
chr26	19546481	19546820	diffreps_chr26_19546481_19546820	1.43	2.4e-05	Distal Intergenic	26	19496150	19521528	25379	2	-24954	ENSBTAG00000014314	HPS1	HPS1 biogenesis of lysosomal organelles complex 3 subunit 1
chr26	18476301	18476680	diffreps_chr26_18476301_18476680	1.46	4.09e-06	Distal Intergenic	26	18603842	18632631	28790	2	155951	ENSBTAG00000002191	RRP12	ribosomal RNA processing 12 homolog
chr26	38823981	38824400	diffreps_chr26_38823981_38824400	1.06	0.000112593	Distal Intergenic	26	38878593	38880870	2278	2	56470	ENSBTAG00000047842	PRLHR	prolactin releasing hormone receptor
chr26	49439101	49439360	diffreps_chr26_49439101_49439360	1.12	0.0030896	Distal Intergenic	26	49394362	49394434	73	1	44740	ENSBTAG00000044620	MIR2397	microRNA mir-2397
chr26	18335301	18335540	diffreps_chr26_18335301_18335540	1.21	0.00202167	Distal Intergenic	26	18603842	18632631	28790	2	297091	ENSBTAG00000002191	RRP12	ribosomal RNA processing 12 homolog
chr26	19170381	19171000	diffreps_chr26_19170381_19171000	1.69	1.67e-15	Promoter (<=1kb)	26	19019143	19170819	151677	2	0	ENSBTAG00000008102	CRTAC1	cartilage acidic protein 1
chr26	12475221	12476020	diffreps_chr26_12475221_12476020	1.46	4.84e-12	Distal Intergenic	26	12493179	12521100	27922	1	-17159	ENSBTAG00000002973	RPP30	ribonuclease P/MRP subunit p30
chr26	14416041	14416260	diffreps_chr26_14416041_14416260	1.49	0.000469185	Promoter (<=1kb)	26	14416061	14419635	3575	1	0	ENSBTAG00000021118	CYP26A1	cytochrome P450, family 26, subfamily A, polypeptide 1
chr26	30184821	30185440	diffreps_chr26_30184821_30185440	1.21	5.49e-09	Distal Intergenic	26	30430464	30482229	51766	2	296789	ENSBTAG00000004438	XPNPEP1	X-prolyl aminopeptidase 1
chr26	42875141	42876060	diffreps_chr26_42875141_42876060	1.27	1.08e-12	Distal Intergenic	26	42941760	42943525	1766	1	-65700	ENSBTAG00000017911	HMX2	H6 family homeobox 2
chr26	21411081	21411660	diffreps_chr26_21411081_21411660	1.26	1.12e-07	Promoter (<=1kb)	26	21380094	21411777	31684	2	117	ENSBTAG00000000090	SEC31B	SEC31 homolog B, COPII coat complex component
chr26	18903001	18903380	diffreps_chr26_18903001_18903380	1.27	2.5e-05	Intron (NM_001017939/514383, intron 9 of 11)	26	18914373	18919213	4841	2	15833	ENSBTAG00000018566	SFRP5	secreted frizzled related protein 5
chr26	45902481	45903000	diffreps_chr26_45902481_45903000	1.12	4.08e-06	Promoter (<=1kb)	26	45513530	45903613	390084	2	613	ENSBTAG00000012444	ADAM12	ADAM metallopeptidase domain 12
chr26	42941301	42941500	diffreps_chr26_42941301_42941500	1.42	0.00103132	Promoter (<=1kb)	26	42941760	42943525	1766	1	-260	ENSBTAG00000017911	HMX2	H6 family homeobox 2
chr26	34075301	34075500	diffreps_chr26_34075301_34075500	1.12	0.00639709	Intron (NM_001098072/532640, intron 35 of 41)	26	34026815	34062274	35460	1	48487	ENSBTAG00000019322	HABP2	hyaluronan binding protein 2
chr26	46333661	46334440	diffreps_chr26_46333661_46334440	1.07	4.53e-08	Distal Intergenic	26	45513530	45903613	390084	2	-430049	ENSBTAG00000012444	ADAM12	ADAM metallopeptidase domain 12
chr26	33666061	33666520	diffreps_chr26_33666061_33666520	1.12	2.86e-05	Exon (NM_001143739/540481, exon 14 of 14)	26	33466821	33666664	199844	1	199241	ENSBTAG00000021574	TCF7L2	transcription factor 7 like 2
chr26	21599801	21600180	diffreps_chr26_21599801_21600180	1.25	5.59e-05	Distal Intergenic	26	21762858	21802850	39993	1	-162678	ENSBTAG00000012077	SLF2	SMC5-SMC6 complex localization factor 2
chr26	31875181	31875740	diffreps_chr26_31875181_31875740	1.25	4.83e-07	Distal Intergenic	26	31588637	31589998	1362	1	286545	ENSBTAG00000039292	ADRA2A	adrenoceptor alpha 2A
chr26	20489701	20490040	diffreps_chr26_20489701_20490040	1.06	0.0002588	Distal Intergenic	26	20530823	20534370	3548	1	-40783	ENSBTAG00000021397	NKX2-3	NK2 homeobox 3
chr26	31715241	31715660	diffreps_chr26_31715241_31715660	1.39	1.83e-06	Distal Intergenic	26	31588637	31589998	1362	1	126605	ENSBTAG00000039292	ADRA2A	adrenoceptor alpha 2A
chr26	20338321	20338780	diffreps_chr26_20338321_20338780	1.33	7.17e-07	Promoter (<=1kb)	26	20337662	20409706	72045	1	660	ENSBTAG00000011956	CNNM1	cyclin and CBS domain divalent metal cation transport mediator 1
chr26	34146301	34146560	diffreps_chr26_34146301_34146560	1.09	0.00237285	Distal Intergenic	26	34061554	34136913	75360	2	-9389	ENSBTAG00000019327	NRAP	nebulin related anchoring protein
chr26	35537221	35537560	diffreps_chr26_35537221_35537560	2.3	1.25e-08	Distal Intergenic	26	35277610	35312295	34686	1	259612	ENSBTAG00000003062	FAM160B1	family with sequence similarity 160 member B1
chr26	21536421	21536960	diffreps_chr26_21536421_21536960	1.31	5.48e-11	Distal Intergenic	26	21422732	21431815	9084	1	113690	ENSBTAG00000000092	HIF1AN	hypoxia inducible factor 1 subunit alpha inhibitor
chr26	18317181	18317620	diffreps_chr26_18317181_18317620	1.37	3.85e-07	Distal Intergenic	26	18603842	18632631	28790	2	315011	ENSBTAG00000002191	RRP12	ribosomal RNA processing 12 homolog
chr26	38026781	38027160	diffreps_chr26_38026781_38027160	1.02	0.000542897	Distal Intergenic	26	37830786	37837034	6249	1	195996	ENSBTAG00000003027	EMX2	empty spiracles homeobox 2
chr26	51111581	51111880	diffreps_chr26_51111581_51111880	1.27	0.000196439	Distal Intergenic	26	51221338	51225301	3964	2	113421	ENSBTAG00000017804	BNIP3	BCL2 interacting protein 3
chr26	25204301	25205000	diffreps_chr26_25204301_25205000	1.39	5.55e-16	Promoter (1-2kb)	26	25203123	26182512	979390	1	1179	ENSBTAG00000004612	SORCS3	sortilin related VPS10 domain containing receptor 3
chr26	28260181	28260480	diffreps_chr26_28260181_28260480	1.21	0.000626035	Distal Intergenic	26	27556247	28129359	573113	2	-130823	ENSBTAG00000007948	SORCS1	sortilin related VPS10 domain containing receptor 1
chr26	25695201	25695720	diffreps_chr26_25695201_25695720	1.38	9.8e-08	Intron (NM_001205986/531405, intron 2 of 26)	26	25709794	25714359	4566	2	18639	ENSBTAG00000012416	ZNF511	zinc finger protein 511
chr26	49432461	49432980	diffreps_chr26_49432461_49432980	1.42	8.34e-09	Distal Intergenic	26	49394362	49394434	73	1	38100	ENSBTAG00000044620	MIR2397	microRNA mir-2397
chr26	39481321	39481520	diffreps_chr26_39481321_39481520	1.38	0.00151622	Intron (NM_174331/281801, intron 2 of 15)	26	39360272	39588331	228060	1	121050	ENSBTAG00000007981	GRK5	G protein-coupled receptor kinase 5
chr26	37829481	37829920	diffreps_chr26_37829481_37829920	1.42	1.38e-06	Promoter (<=1kb)	26	37830786	37837034	6249	1	-866	ENSBTAG00000003027	EMX2	empty spiracles homeobox 2
chr26	14215821	14216240	diffreps_chr26_14215821_14216240	1.23	1.6e-05	Distal Intergenic	26	14225092	14401745	176654	1	-8852	ENSBTAG00000021116	EXOC6	exocyst complex component 6
chr26	8563581	8563800	diffreps_chr26_8563581_8563800	1.36	0.000853324	Distal Intergenic	26	6898860	8313728	1414869	2	-249854	ENSBTAG00000018404	PRKG1	protein kinase cGMP-dependent 1
chr26	3583021	3583220	diffreps_chr26_3583021_3583220	2.02	1.5e-05	Distal Intergenic	26	2809079	2813939	4861	1	773943	ENSBTAG00000002655	ZWINT	ZW10 interacting kinetochore protein
chr26	49275721	49277300	diffreps_chr26_49275721_49277300	1.22	0	Distal Intergenic	26	49392821	49424017	31197	1	-115521	ENSBTAG00000005027	GLRX3	glutaredoxin 3
chr26	30172881	30173220	diffreps_chr26_30172881_30173220	1.43	6.09e-05	Distal Intergenic	26	30430464	30482229	51766	2	309009	ENSBTAG00000004438	XPNPEP1	X-prolyl aminopeptidase 1
chr26	32587201	32587500	diffreps_chr26_32587201_32587500	1.49	0.000114207	Distal Intergenic	26	32685539	32725488	39950	2	137988	ENSBTAG00000011917	GPAM	glycerol-3-phosphate acyltransferase, mitochondrial
chr26	50741181	50741520	diffreps_chr26_50741181_50741520	1.6	3.83e-06	Distal Intergenic	26	50688534	50723179	34646	2	-18003	ENSBTAG00000005965	ADGRA1	adhesion G protein-coupled receptor A1
chr26	47657641	47658020	diffreps_chr26_47657641_47658020	1.19	3.13e-05	Distal Intergenic	26	47456111	47500960	44850	1	201531	ENSBTAG00000002435	PTPRE	protein tyrosine phosphatase receptor type E
chr26	51320181	51320780	diffreps_chr26_51320181_51320780	1.77	1.76e-12	Distal Intergenic	26	51221338	51225301	3964	2	-94881	ENSBTAG00000017804	BNIP3	BCL2 interacting protein 3
chr26	48388821	48389140	diffreps_chr26_48388821_48389140	1.21	0.000350242	Distal Intergenic	26	47456111	47500960	44850	1	932711	ENSBTAG00000002435	PTPRE	protein tyrosine phosphatase receptor type E
chr26	25610141	25610460	diffreps_chr26_25610141_25610460	1.48	1.77e-05	Promoter (<=1kb)	26	25602015	25610397	8383	2	0	ENSBTAG00000018321	PAOX	polyamine oxidase
chr26	22874121	22875160	diffreps_chr26_22874121_22875160	1.17	2.11e-15	3' UTR	26	22870458	22873385	2928	1	3664	ENSBTAG00000015700	ELOVL3	ELOVL fatty acid elongase 3
chr26	49509341	49509920	diffreps_chr26_49509341_49509920	1.74	7.28e-13	Distal Intergenic	26	49394362	49394434	73	1	114980	ENSBTAG00000044620	MIR2397	microRNA mir-2397
chr26	42926761	42927220	diffreps_chr26_42926761_42927220	1.11	1.43e-05	Distal Intergenic	26	42941760	42943525	1766	1	-14540	ENSBTAG00000017911	HMX2	H6 family homeobox 2
chr26	6848501	6849460	diffreps_chr26_6848501_6849460	1.2	3.33e-16	Promoter (<=1kb)	26	6846855	6849305	2451	2	0	ENSBTAG00000014218	DKK1	dickkopf WNT signaling pathway inhibitor 1
chr26	39327981	39328220	diffreps_chr26_39327981_39328220	1.56	0.0001309	Promoter (<=1kb)	26	39311747	39328281	16535	2	61	ENSBTAG00000008730	SFXN4	sideroflexin 4
chr26	25370441	25370660	diffreps_chr26_25370441_25370660	2.87	1.01e-07	Intron (NM_001205986/531405, intron 1 of 26)	26	25203123	26182512	979390	1	167319	ENSBTAG00000004612	SORCS3	sortilin related VPS10 domain containing receptor 3
chr26	18039621	18040000	diffreps_chr26_18039621_18040000	1.08	0.000107456	Distal Intergenic	26	17851539	17912665	61127	2	-126957	ENSBTAG00000016298	TM9SF3	transmembrane 9 superfamily member 3
chr26	14667481	14667680	diffreps_chr26_14667481_14667680	1.08	0.00890968	Intron (NM_001193212/513597, intron 32 of 54)	26	14623106	14803246	180141	2	135566	ENSBTAG00000016918	MYOF	myoferlin
chr26	50698761	50699700	diffreps_chr26_50698761_50699700	1.25	7.04e-13	Intron (NM_001205846/518385, intron 5 of 6)	26	50688534	50723179	34646	2	23479	ENSBTAG00000005965	ADGRA1	adhesion G protein-coupled receptor A1
chr26	21922781	21923020	diffreps_chr26_21922781_21923020	1.49	0.000292447	Distal Intergenic	26	21955904	21961140	5237	1	-32884	ENSBTAG00000011080	TLX1	T cell leukemia homeobox 1
chr26	32662861	32663080	diffreps_chr26_32662861_32663080	1.21	0.00202167	Distal Intergenic	26	32685539	32725488	39950	2	62408	ENSBTAG00000011917	GPAM	glycerol-3-phosphate acyltransferase, mitochondrial
chr26	40505801	40506080	diffreps_chr26_40505801_40506080	1.59	8.7e-05	Distal Intergenic	26	40509729	40656785	147057	1	-3649	ENSBTAG00000032106	PLPP4	phospholipid phosphatase 4
chr26	25200501	25201260	diffreps_chr26_25200501_25201260	1.25	9.55e-15	Promoter (1-2kb)	26	25203123	26182512	979390	1	-1863	ENSBTAG00000004612	SORCS3	sortilin related VPS10 domain containing receptor 3
chr26	50637741	50638800	diffreps_chr26_50637741_50638800	1.6	0	Distal Intergenic	26	50688534	50723179	34646	2	84379	ENSBTAG00000005965	ADGRA1	adhesion G protein-coupled receptor A1
chr26	35277141	35277620	diffreps_chr26_35277141_35277620	1.49	8.74e-10	Promoter (<=1kb)	26	35277610	35312295	34686	1	0	ENSBTAG00000003062	FAM160B1	family with sequence similarity 160 member B1
chr26	40733321	40733760	diffreps_chr26_40733321_40733760	1.24	1.19e-06	Distal Intergenic	26	40839385	40898562	59178	1	-105625	ENSBTAG00000021540	WDR11	WD repeat domain 11
chr26	47261621	47262440	diffreps_chr26_47261621_47262440	1.04	4.91e-08	Distal Intergenic	26	47288256	47304664	16409	2	42224	ENSBTAG00000047054	CLRN3	clarin 3
chr26	37803041	37803480	diffreps_chr26_37803041_37803480	1.58	6.71e-08	Distal Intergenic	26	37830786	37837034	6249	1	-27306	ENSBTAG00000003027	EMX2	empty spiracles homeobox 2
chr26	37178741	37179200	diffreps_chr26_37178741_37179200	1.24	3.66e-06	Distal Intergenic	26	37221500	37221555	56	2	42355	NA	MIR9851	microRNA mir-9851
chr26	37498041	37499120	diffreps_chr26_37498041_37499120	1.19	2.22e-16	Distal Intergenic	26	37467830	37472057	4228	2	-25985	ENSBTAG00000013875	VAX1	ventral anterior homeobox 1
chr26	44897081	44897300	diffreps_chr26_44897081_44897300	3.26	6.13e-09	Distal Intergenic	26	44545853	44581460	35608	2	-315622	ENSBTAG00000003397	CTBP2	C-terminal binding protein 2
chr26	23887961	23888280	diffreps_chr26_23887961_23888280	1.74	1.17e-06	Promoter (<=1kb)	26	23887978	23900124	12147	1	0	ENSBTAG00000002717	INA	internexin neuronal intermediate filament protein alpha
chr26	35895321	35895680	diffreps_chr26_35895321_35895680	1.27	6.98e-05	Distal Intergenic	26	35277610	35312295	34686	1	617712	ENSBTAG00000003062	FAM160B1	family with sequence similarity 160 member B1
chr27	13778461	13778680	diffreps_chr27_13778461_13778680	1.32	0.00123843	Distal Intergenic	27	13880032	13904894	24863	2	126214	ENSBTAG00000020282	DCTD	dCMP deaminase
chr27	38332401	38333040	diffreps_chr27_38332401_38333040	1.27	3.92e-09	Distal Intergenic	27	38058766	38233876	175111	1	273636	ENSBTAG00000004613	CSGALNACT1	chondroitin sulfate N-acetylgalactosaminyltransferase 1
chr27	13845021	13845220	diffreps_chr27_13845021_13845220	1.21	0.00365798	Distal Intergenic	27	13880032	13904894	24863	2	59674	ENSBTAG00000020282	DCTD	dCMP deaminase
chr27	33869041	33869280	diffreps_chr27_33869041_33869280	1.07	0.00159136	Distal Intergenic	27	34063809	34124249	60441	1	-194529	ENSBTAG00000003509	PLEKHA2	pleckstrin homology domain containing A2
chr27	7325701	7326020	diffreps_chr27_7325701_7326020	1.14	0.0010843	Distal Intergenic	27	7165176	7180422	15247	1	160526	ENSBTAG00000033545	EBD	enteric beta-defensin
chr27	36560361	36560620	diffreps_chr27_36560361_36560620	2.84	9.5e-09	Distal Intergenic	27	36572754	36572877	124	2	12257	ENSBTAG00000037264	MIR486	microRNA mir-486
chr27	5903921	5904120	diffreps_chr27_5903921_5904120	1.31	0.00199399	Distal Intergenic	27	5810258	5857904	47647	1	93664	ENSBTAG00000004922	AGPAT5	1-acylglycerol-3-phosphate O-acyltransferase 5
chr27	1996101	1996500	diffreps_chr27_1996101_1996500	1.19	5.53e-05	Distal Intergenic	27	1452630	1516583	63954	1	543472	ENSBTAG00000009387	MYOM2	myomesin 2
chr27	16250201	16250820	diffreps_chr27_16250201_16250820	1.14	2.79e-07	Promoter (<=1kb)	27	16250292	16266692	16401	1	0	ENSBTAG00000021263	CYP4V2	cytochrome P450, family 4, subfamily V, polypeptide 2
chr27	10883681	10883880	diffreps_chr27_10883681_10883880	1.02	0.00930257	Distal Intergenic	27	8686714	8698076	11363	2	-2185606	ENSBTAG00000017085	AGA	aspartylglucosaminidase
chr27	757021	757940	diffreps_chr27_757021_757940	1.06	1.45e-14	Distal Intergenic	27	498301	531740	33440	2	-225282	ENSBTAG00000017096	ERICH1	glutamate rich 1
chr27	27311821	27312160	diffreps_chr27_27311821_27312160	1.39	5.1e-05	Distal Intergenic	27	27121355	27246171	124817	1	190467	ENSBTAG00000021592	WRN	WRN RecQ like helicase
chr27	35711581	35712000	diffreps_chr27_35711581_35712000	1.14	2.36e-05	Intron (NM_001076943/616397, intron 5 of 6)	27	35579530	35955896	376367	2	243896	ENSBTAG00000017420	ZMAT4	zinc finger matrin-type 4
chr27	36636721	36636920	diffreps_chr27_36636721_36636920	1.66	0.000230389	Distal Intergenic	27	36572754	36572877	124	2	-63845	ENSBTAG00000037264	MIR486	microRNA mir-486
chr27	26213881	26214200	diffreps_chr27_26213881_26214200	1.11	0.000737628	Distal Intergenic	27	26248903	26273960	25058	2	59760	ENSBTAG00000013579	SARAF	store-operated calcium entry associated regulatory factor
chr27	33091501	33092080	diffreps_chr27_33091501_33092080	1.16	1.78e-06	Distal Intergenic	27	33107032	33111356	4325	2	19276	ENSBTAG00000027665	BRF2	BRF2 RNA polymerase III transcription initiation factor subunit
chr27	36752361	36752740	diffreps_chr27_36752361_36752740	2.01	3.5e-09	Distal Intergenic	27	36572754	36572877	124	2	-179485	ENSBTAG00000037264	MIR486	microRNA mir-486
chr27	16203081	16203580	diffreps_chr27_16203081_16203580	2.19	2.15e-12	Distal Intergenic	27	16227408	16244221	16814	1	-23828	ENSBTAG00000034393	FAM149A	family with sequence similarity 149 member A
chr27	25889321	25889820	diffreps_chr27_25889321_25889820	1.46	4.29e-09	Distal Intergenic	27	25679486	25693278	13793	2	-196044	ENSBTAG00000044208	DUSP4	dual specificity phosphatase 4
chr27	19710081	19710420	diffreps_chr27_19710081_19710420	1.01	0.00110141	Promoter (<=1kb)	27	19636203	19709829	73627	2	-253	ENSBTAG00000001966	PDGFRL	platelet derived growth factor receptor like
chr27	795901	796220	diffreps_chr27_795901_796220	1.41	3.5e-05	Distal Intergenic	27	498301	531740	33440	2	-264162	ENSBTAG00000017096	ERICH1	glutamate rich 1
chr27	36248961	36249220	diffreps_chr27_36248961_36249220	1.37	0.00033147	Intron (NM_174460/282068, intron 2 of 2)	27	36211718	36255293	43576	2	6073	ENSBTAG00000027625	SFRP1	secreted frizzled related protein 1
chr27	16194381	16194660	diffreps_chr27_16194381_16194660	1.06	0.00326871	Distal Intergenic	27	16176313	16187248	10936	1	18069	ENSBTAG00000008682	TLR3	toll like receptor 3
chr27	15375741	15375940	diffreps_chr27_15375741_15375940	1.27	0.00287775	Distal Intergenic	27	15489566	15493429	3864	1	-113626	ENSBTAG00000013208	SLC25A4	solute carrier family 25 member 4
chr27	36603801	36604140	diffreps_chr27_36603801_36604140	1.82	1.18e-06	Distal Intergenic	27	36572754	36572877	124	2	-30925	ENSBTAG00000037264	MIR486	microRNA mir-486
chr27	792781	793380	diffreps_chr27_792781_793380	1.47	3.33e-12	Distal Intergenic	27	498301	531740	33440	2	-261042	ENSBTAG00000017096	ERICH1	glutamate rich 1
chr27	20208581	20208840	diffreps_chr27_20208581_20208840	1.14	0.00194974	Promoter (<=1kb)	27	20208851	20218557	9707	1	-11	ENSBTAG00000044043	FGF20	fibroblast growth factor 20
chr28	25111821	25112440	diffreps_chr28_25111821_25112440	1.18	4.78e-09	Promoter (<=1kb)	28	25111884	25171619	59736	1	0	ENSBTAG00000019028	STOX1	storkhead box 1
chr28	42879461	42880340	diffreps_chr28_42879461_42880340	1.27	2.04e-14	Distal Intergenic	28	42778062	42813456	35395	1	101400	ENSBTAG00000007876	MAPK8	mitogen-activated protein kinase 8
chr28	44713261	44713720	diffreps_chr28_44713261_44713720	1.52	5.59e-08	Distal Intergenic	28	44595264	44626310	31047	2	-86952	ENSBTAG00000002669	RASSF4	Ras association domain family member 4
chr28	39208421	39208660	diffreps_chr28_39208421_39208660	2.68	1.47e-07	Exon (NM_001192115/538858, exon 2 of 4)	28	39201718	39213131	11414	2	4471	ENSBTAG00000003442	LRIT1	leucine rich repeat, Ig-like and transmembrane domains 1
chr28	42899381	42900440	diffreps_chr28_42899381_42900440	1.37	0	Distal Intergenic	28	42778062	42813456	35395	1	121320	ENSBTAG00000007876	MAPK8	mitogen-activated protein kinase 8
chr28	45081601	45082060	diffreps_chr28_45081601_45082060	1.12	1.17e-06	Distal Intergenic	28	45022457	45030575	8119	1	59145	ENSBTAG00000005077	CXCL12	C-X-C motif chemokine ligand 12
chr28	43538341	43538740	diffreps_chr28_43538341_43538740	2.64	3.21e-12	Distal Intergenic	28	43633382	43703997	70616	2	165257	ENSBTAG00000032527	ERCC6	ERCC excision repair 6, chromatin remodeling factor
chr28	1987901	1988100	diffreps_chr28_1987901_1988100	1.08	0.00890968	Distal Intergenic	28	2098139	2284314	186176	1	-110039	ENSBTAG00000004870	GALNT2	polypeptide N-acetylgalactosaminyltransferase 2
chr28	3085101	3085640	diffreps_chr28_3085101_3085640	1.41	7.65e-09	Distal Intergenic	28	3562196	3594264	32069	2	508624	ENSBTAG00000023074	C28H1orf198	chromosome 28 C1orf198 homolog
chr28	41366081	41366480	diffreps_chr28_41366081_41366480	1.08	0.000107456	Distal Intergenic	28	41325524	41355693	30170	1	40558	ENSBTAG00000018707	LDB3	LIM domain binding 3
chr28	42468581	42468800	diffreps_chr28_42468581_42468800	1.53	0.000313941	Distal Intergenic	28	42278921	42291525	12605	2	-177057	ENSBTAG00000001019	GDF10	growth differentiation factor 10
chr28	45834041	45834240	diffreps_chr28_45834041_45834240	1.27	0.00287775	Distal Intergenic	28	45772441	45814853	42413	2	-19189	ENSBTAG00000020314	COG2	component of oligomeric golgi complex 2
chr28	42880681	42881260	diffreps_chr28_42880681_42881260	1.84	3.13e-13	Distal Intergenic	28	42778062	42813456	35395	1	102620	ENSBTAG00000007876	MAPK8	mitogen-activated protein kinase 8
chr28	2630481	2631080	diffreps_chr28_2630481_2631080	1.22	3.28e-08	Distal Intergenic	28	2098139	2284314	186176	1	532343	ENSBTAG00000004870	GALNT2	polypeptide N-acetylgalactosaminyltransferase 2
chr28	6720121	6720440	diffreps_chr28_6720121_6720440	1.85	1.82e-06	Promoter (<=1kb)	28	6720734	7155385	434652	1	-294	ENSBTAG00000020361	SLC35F3	solute carrier family 35 member F3
chr28	42878281	42878800	diffreps_chr28_42878281_42878800	1.01	1.77e-05	Distal Intergenic	28	42778062	42813456	35395	1	100220	ENSBTAG00000007876	MAPK8	mitogen-activated protein kinase 8
chr28	45270561	45270920	diffreps_chr28_45270561_45270920	1.07	0.000384203	Distal Intergenic	28	45022457	45030575	8119	1	248105	ENSBTAG00000005077	CXCL12	C-X-C motif chemokine ligand 12
chr28	36240101	36240500	diffreps_chr28_36240101_36240500	1.05	0.00019867	Distal Intergenic	28	35848230	35905905	57676	1	391872	ENSBTAG00000003907	TSPAN14	tetraspanin 14
chr28	20076141	20076520	diffreps_chr28_20076141_20076520	1.04	0.000351046	Distal Intergenic	28	19630094	19727333	97240	1	446048	ENSBTAG00000019755	REEP3	receptor accessory protein 3
chr28	43266441	43267300	diffreps_chr28_43266441_43267300	1.3	3.77e-15	Exon (NM_001205945/527790, exon 60 of 61)	28	43214483	43231590	17108	2	-34852	ENSBTAG00000005996	LRRC18	leucine rich repeat containing 18
chr28	41086461	41086920	diffreps_chr28_41086461_41086920	1.49	4.86e-08	Distal Intergenic	28	41000073	41000167	95	2	-86295	ENSBTAG00000029842	MIR346	microRNA mir-346
chr28	6907361	6907760	diffreps_chr28_6907361_6907760	1.03	0.000116883	Intron (NM_001192935/538365, intron 2 of 7)	28	6720734	7155385	434652	1	186628	ENSBTAG00000020361	SLC35F3	solute carrier family 35 member F3
chr28	18941581	18941960	diffreps_chr28_18941581_18941960	1.02	8.96e-05	Distal Intergenic	28	19273626	19302759	29134	1	-331666	ENSBTAG00000012476	NRBF2	nuclear receptor binding factor 2
chr28	40987041	40987520	diffreps_chr28_40987041_40987520	1.59	9.55e-11	Distal Intergenic	28	41000073	41000167	95	2	12647	ENSBTAG00000029842	MIR346	microRNA mir-346
chr28	24806981	24807400	diffreps_chr28_24806981_24807400	1.04	1.46e-05	Promoter (<=1kb)	28	24764873	24807296	42424	2	0	ENSBTAG00000002614	RUFY2	RUN and FYVE domain containing 2
chr28	2678681	2679060	diffreps_chr28_2678681_2679060	1.18	8.7e-05	Distal Intergenic	28	2098139	2284314	186176	1	580543	ENSBTAG00000004870	GALNT2	polypeptide N-acetylgalactosaminyltransferase 2
chr28	42576661	42577200	diffreps_chr28_42576661_42577200	1.29	2.68e-10	Distal Intergenic	28	42778062	42813456	35395	1	-200862	ENSBTAG00000007876	MAPK8	mitogen-activated protein kinase 8
chr28	3078941	3079220	diffreps_chr28_3078941_3079220	1.29	0.000622569	Distal Intergenic	28	3562196	3594264	32069	2	515044	ENSBTAG00000023074	C28H1orf198	chromosome 28 C1orf198 homolog
chr28	40785241	40785620	diffreps_chr28_40785241_40785620	1.05	0.000458376	Distal Intergenic	28	41000073	41000167	95	2	214547	ENSBTAG00000029842	MIR346	microRNA mir-346
chr28	28773941	28774400	diffreps_chr28_28773941_28774400	1.01	0.0001376	Intron (NM_001206102/536656, intron 1 of 7)	28	28709027	28902834	193808	1	64915	ENSBTAG00000003876	MCU	mitochondrial calcium uniporter
chr28	39063781	39064020	diffreps_chr28_39063781_39064020	1.52	0.000196124	Distal Intergenic	28	39120738	39134156	13419	1	-56718	ENSBTAG00000032829	GHITM	growth hormone inducible transmembrane protein
chr28	24236001	24236300	diffreps_chr28_24236001_24236300	1.01	0.000838668	Distal Intergenic	28	24248418	24283669	35252	2	47369	ENSBTAG00000010932	DNAJC12	DnaJ heat shock protein family (Hsp40) member C12
chr28	43011161	43011660	diffreps_chr28_43011161_43011660	1.5	8.24e-08	Distal Intergenic	28	43042661	43268436	225776	1	-31001	ENSBTAG00000023028	WDFY4	WDFY family member 4
chr28	42282521	42282820	diffreps_chr28_42282521_42282820	1.85	1.82e-06	Exon (NM_001076167/539510, exon 2 of 3)	28	42278921	42291525	12605	2	8705	ENSBTAG00000001019	GDF10	growth differentiation factor 10
chr28	3002961	3003320	diffreps_chr28_3002961_3003320	1.27	6.98e-05	Distal Intergenic	28	3562196	3594264	32069	2	590944	ENSBTAG00000023074	C28H1orf198	chromosome 28 C1orf198 homolog
chr28	33822901	33823260	diffreps_chr28_33822901_33823260	1.74	1.17e-06	Distal Intergenic	28	33725422	33730702	5281	1	97480	ENSBTAG00000013264	RPS24	ribosomal protein S24
chr28	34703161	34703500	diffreps_chr28_34703161_34703500	1.16	0.000215415	Distal Intergenic	28	34966787	34972884	6098	1	-263287	ENSBTAG00000016711	PPIF	peptidylprolyl isomerase F
chr28	26294041	26294480	diffreps_chr28_26294041_26294480	2	3.38e-12	Promoter (<=1kb)	28	26293095	26345875	52781	1	947	ENSBTAG00000001163	MACROH2A2	macroH2A.2 histone
chr28	27089181	27089400	diffreps_chr28_27089181_27089400	1.42	0.000640549	Distal Intergenic	28	27067757	27072686	4930	2	-16496	ENSBTAG00000011866	PCBD1	pterin-4 alpha-carbinolamine dehydratase 1
chr28	43529881	43530360	diffreps_chr28_43529881_43530360	1.24	9e-08	Distal Intergenic	28	43633382	43703997	70616	2	173637	ENSBTAG00000032527	ERCC6	ERCC excision repair 6, chromatin remodeling factor
chr28	9529741	9530020	diffreps_chr28_9529741_9530020	1.01	0.00257828	Intron (NM_001030298/280869, intron 24 of 32)	28	9420972	9548000	127029	1	108770	ENSBTAG00000012251	MTR	5-methyltetrahydrofolate-homocysteine methyltransferase
chr29	29997561	29997840	diffreps_chr29_29997561_29997840	1.51	4.82e-05	Intron (NM_001078085/618028, intron 1 of 14)	29	29699074	29739101	40028	1	298488	ENSBTAG00000016506	ST3GAL4	ST3 beta-galactoside alpha-2,3-sialyltransferase 4
chr29	35225801	35226560	diffreps_chr29_35225801_35226560	2.08	0	Distal Intergenic	29	34576922	34994492	417571	2	-231310	ENSBTAG00000010032	NTM	neurotrimin
chr29	49842361	49842560	diffreps_chr29_49842361_49842560	1.16	0.00456338	Distal Intergenic	29	49712746	49722179	9434	1	129616	ENSBTAG00000007622	CTSD	cathepsin D
chr29	48304721	48305160	diffreps_chr29_48304721_48305160	1.11	7.18e-06	Promoter (<=1kb)	29	48285096	48304700	19605	2	-22	ENSBTAG00000016465	DHCR7	7-dehydrocholesterol reductase
chr29	40197161	40197440	diffreps_chr29_40197161_40197440	1.97	4.14e-06	Distal Intergenic	29	40162375	40188645	26271	1	34787	ENSBTAG00000013942	DAGLA	diacylglycerol lipase alpha
chr29	32255261	32255460	diffreps_chr29_32255261_32255460	1.03	0.0107081	Distal Intergenic	29	32214439	32244725	30287	2	-10537	ENSBTAG00000000008	KCNJ1	potassium inwardly rectifying channel subfamily J member 1
chr29	16962021	16962900	diffreps_chr29_16962021_16962900	1.3	1.11e-14	Distal Intergenic	29	16596062	16596170	109	1	365960	ENSBTAG00000036438	MIR708	microRNA mir-708
chr29	48026481	48027160	diffreps_chr29_48026481_48027160	1.31	1.34e-10	Distal Intergenic	29	48285096	48304700	19605	2	277540	ENSBTAG00000016465	DHCR7	7-dehydrocholesterol reductase
chr29	32225281	32225700	diffreps_chr29_32225281_32225700	1.49	1.91e-07	Intron (NM_001192207/539250, intron 2 of 2)	29	32214439	32244725	30287	2	19025	ENSBTAG00000000008	KCNJ1	potassium inwardly rectifying channel subfamily J member 1
chr29	45493261	45493520	diffreps_chr29_45493261_45493520	1.37	0.00033147	Distal Intergenic	29	45478044	45480582	2539	2	-12680	NA	NUDT8	nudix hydrolase 8
chr29	48412521	48413240	diffreps_chr29_48412521_48413240	1.01	8.28e-09	Distal Intergenic	29	48309539	48337338	27800	1	102983	ENSBTAG00000016470	NADSYN1	NAD synthetase 1
chr29	42125141	42125760	diffreps_chr29_42125141_42125760	1.48	5.38e-11	Distal Intergenic	29	42167000	42178300	11301	1	-41240	ENSBTAG00000018022	SPINDOC	spindlin interactor and repressor of chromatin binding
chr29	45211541	45211940	diffreps_chr29_45211541_45211940	1.05	1.89e-05	Promoter (<=1kb)	29	45212108	45223425	11318	1	-168	ENSBTAG00000012200	ANKRD13D	ankyrin repeat domain 13D
chr29	32859641	32859860	diffreps_chr29_32859641_32859860	1.13	0.00352186	Distal Intergenic	29	32993971	33024632	30662	2	164772	ENSBTAG00000003176	JAM3	junctional adhesion molecule 3
chr29	30884221	30884680	diffreps_chr29_30884221_30884680	1.02	3.43e-05	Distal Intergenic	29	29754595	30352341	597747	2	-531881	ENSBTAG00000006804	KIRREL3	kirre like nephrin family adhesion molecule 3
chr29	46892181	46892400	diffreps_chr29_46892181_46892400	1.49	0.000292447	Intron (NM_001046273/524530, intron 3 of 4)	29	46889102	46898560	9459	1	3080	ENSBTAG00000017514	CCND1	cyclin D1
chr29	34528901	34529440	diffreps_chr29_34528901_34529440	1.97	8.44e-15	Distal Intergenic	29	34576922	34994492	417571	2	465052	ENSBTAG00000010032	NTM	neurotrimin
chr29	13980101	13980440	diffreps_chr29_13980101_13980440	1.56	8.6e-06	Distal Intergenic	29	12925471	12927326	1856	1	1054631	ENSBTAG00000006812	FAM181B	family with sequence similarity 181 member B
chr29	22641001	22641400	diffreps_chr29_22641001_22641400	1.52	1.28e-06	Promoter (<=1kb)	29	22555614	22640955	85342	2	-47	ENSBTAG00000019394	ANO5	anoctamin 5
chr29	9135141	9135400	diffreps_chr29_9135141_9135400	1.09	0.00115838	Distal Intergenic	29	9203500	9240814	37315	2	105414	ENSBTAG00000019995	HIKESHI	heat shock protein nuclear import factor hikeshi
chr29	24787801	24788000	diffreps_chr29_24787801_24788000	1.42	0.00103132	Distal Intergenic	29	24757938	24762762	4825	1	29864	ENSBTAG00000002733	DBX1	developing brain homeobox 1
chr29	41817481	41817900	diffreps_chr29_41817481_41817900	1.01	0.000157325	Distal Intergenic	29	41752532	41774361	21830	2	-43121	ENSBTAG00000032730	PLAAT5	phospholipase A and acyltransferase 5
chr29	3492181	3492500	diffreps_chr29_3492181_3492500	1.35	2.65e-05	Distal Intergenic	29	1996704	2635494	638791	2	-856688	ENSBTAG00000004081	FAT3	FAT atypical cadherin 3
chr29	39978881	39979600	diffreps_chr29_39978881_39979600	1.19	4.21e-10	Promoter (<=1kb)	29	39978830	39980989	2160	1	52	ENSBTAG00000047786	LRRC10B	leucine rich repeat containing 10B
chr29	48722081	48722980	diffreps_chr29_48722081_48722980	1.04	3.35e-13	Distal Intergenic	29	48728495	48730495	2001	1	-5515	ENSBTAG00000031184	CDKN1C	cyclin dependent kinase inhibitor 1C
chr29	39567861	39568160	diffreps_chr29_39567861_39568160	1.87	6.78e-06	Distal Intergenic	29	39438824	39456485	17662	2	-111377	ENSBTAG00000022759	PAG11	pregnancy-associated glycoprotein 11
chr29	42793081	42793280	diffreps_chr29_42793081_42793280	1.04	0.00514081	Distal Intergenic	29	42647702	42661484	13783	1	145380	ENSBTAG00000039153	RPS6KA4	ribosomal protein S6 kinase A4
chr29	48336461	48336660	diffreps_chr29_48336461_48336660	1.21	0.00365798	Intron (NM_001034443/513400, intron 20 of 20)	29	48309539	48337338	27800	1	26923	ENSBTAG00000016470	NADSYN1	NAD synthetase 1
chr29	32140061	32140380	diffreps_chr29_32140061_32140380	1.09	0.00049931	Intron (NM_001046298/529124, intron 4 of 8)	29	32053174	32184259	131086	1	86888	ENSBTAG00000008283	FLI1	Fli-1 proto-oncogene, ETS transcription factor
chr29	41892721	41893100	diffreps_chr29_41892721_41893100	1.08	0.000438061	Distal Intergenic	29	41863570	41881444	17875	1	29152	ENSBTAG00000011019	LOC618367	uncharacterized LOC618367
chr29	32611541	32611820	diffreps_chr29_32611541_32611820	1.58	5.47e-05	Promoter (<=1kb)	29	32611730	32693893	82164	1	0	ENSBTAG00000020643	BARX2	BARX homeobox 2
chr29	37577321	37577680	diffreps_chr29_37577321_37577680	1.23	7.87e-05	Exon (NM_176614/337897, exon 5 of 9)	29	37572051	37581465	9415	2	3785	ENSBTAG00000033096	PAG2	pregnancy-associated glycoprotein 2
chr29	16839781	16840340	diffreps_chr29_16839781_16840340	1.29	3.1e-09	Distal Intergenic	29	16596062	16596170	109	1	243720	ENSBTAG00000036438	MIR708	microRNA mir-708
chr29	28596681	28596960	diffreps_chr29_28596681_28596960	1.03	0.00447842	Distal Intergenic	29	28533913	28548908	14996	2	-47774	ENSBTAG00000022382	TMEM218	transmembrane protein 218
chr29	50066821	50067860	diffreps_chr29_50066821_50067860	1.38	3.22e-15	Distal Intergenic	29	49990599	50043290	52692	1	76223	ENSBTAG00000011249	MOB2	MOB kinase activator 2
chr29	42897181	42897580	diffreps_chr29_42897181_42897580	1.18	4.35e-05	Exon (NM_001192922/537808, exon 15 of 22)	29	42854864	42955717	100854	2	58137	ENSBTAG00000000244	NRXN2	neurexin 2
chr29	28864721	28864940	diffreps_chr29_28864721_28864940	1.01	0.0070219	Intron (NM_001144108/617454, intron 4 of 9)	29	28809868	28892935	83068	1	54854	ENSBTAG00000000052	PKNOX2	PBX/knotted 1 homeobox 2
chr29	49312421	49312720	diffreps_chr29_49312421_49312720	2.37	6.57e-08	Promoter (<=1kb)	29	49311817	49313692	1876	1	605	ENSBTAG00000026769	ASCL2	achaete-scute family bHLH transcription factor 2
chr29	44372061	44372400	diffreps_chr29_44372061_44372400	1.46	2.61e-05	Distal Intergenic	29	44383457	44388777	5321	2	16377	ENSBTAG00000017681	RIN1	Ras and Rab interactor 1
chr29	48118181	48118540	diffreps_chr29_48118181_48118540	2.26	5.42e-09	Distal Intergenic	29	48285096	48304700	19605	2	186160	ENSBTAG00000016465	DHCR7	7-dehydrocholesterol reductase
chr29	30421361	30421560	diffreps_chr29_30421361_30421560	1.27	0.00287775	Distal Intergenic	29	29754595	30352341	597747	2	-69021	ENSBTAG00000006804	KIRREL3	kirre like nephrin family adhesion molecule 3
chr29	46945541	46946080	diffreps_chr29_46945541_46946080	1.3	1.92e-07	Distal Intergenic	29	46889102	46898560	9459	1	56440	ENSBTAG00000017514	CCND1	cyclin D1
chr29	14206741	14207000	diffreps_chr29_14206741_14207000	2.35	1.09e-07	Distal Intergenic	29	12925471	12927326	1856	1	1281271	ENSBTAG00000006812	FAM181B	family with sequence similarity 181 member B
chr29	44744221	44744420	diffreps_chr29_44744221_44744420	1.38	0.00151622	Distal Intergenic	29	44721606	44721665	60	2	-22557	ENSBTAG00000052200	MIR7864	microRNA mir-7864
chr29	50049441	50049840	diffreps_chr29_50049441_50049840	1.41	1.27e-06	Distal Intergenic	29	49990599	50043290	52692	1	58843	ENSBTAG00000011249	MOB2	MOB kinase activator 2
chr29	48687921	48689300	diffreps_chr29_48687921_48689300	1.06	6.55e-15	Promoter (<=1kb)	29	48689532	48690588	1057	1	-232	ENSBTAG00000031194	PHLDA2	pleckstrin homology like domain family A member 2
chr29	47849181	47851480	diffreps_chr29_47849181_47851480	1.14	0	Distal Intergenic	29	47511274	47538242	26969	1	337908	ENSBTAG00000006071	CTTN	cortactin
chr29	25486741	25487020	diffreps_chr29_25486741_25487020	2.78	2.86e-08	Distal Intergenic	29	25700616	25716997	16382	1	-213596	ENSBTAG00000017446	E2F8	E2F transcription factor 8
chr29	43399961	43400200	diffreps_chr29_43399961_43400200	1.42	0.000398724	Promoter (<=1kb)	29	43400333	43427418	27086	1	-133	ENSBTAG00000010230	CAPN1	calpain 1
chr29	48191161	48191460	diffreps_chr29_48191161_48191460	1.14	0.0010843	Distal Intergenic	29	48285096	48304700	19605	2	113240	ENSBTAG00000016465	DHCR7	7-dehydrocholesterol reductase
chr29	33108821	33109400	diffreps_chr29_33108821_33109400	1.03	3.82e-06	Distal Intergenic	29	32993971	33024632	30662	2	-84190	ENSBTAG00000003176	JAM3	junctional adhesion molecule 3
chr29	48002001	48002420	diffreps_chr29_48002001_48002420	1.11	5.05e-05	Distal Intergenic	29	48285096	48304700	19605	2	302280	ENSBTAG00000016465	DHCR7	7-dehydrocholesterol reductase
chr29	35041001	35041440	diffreps_chr29_35041001_35041440	1.43	1.4e-07	Distal Intergenic	29	34576922	34994492	417571	2	-46510	ENSBTAG00000010032	NTM	neurotrimin
chr29	28597081	28597320	diffreps_chr29_28597081_28597320	1.13	0.00352186	Distal Intergenic	29	28533913	28548908	14996	2	-48174	ENSBTAG00000022382	TMEM218	transmembrane protein 218
chr29	46943221	46943860	diffreps_chr29_46943221_46943860	1.53	5.08e-12	Distal Intergenic	29	46889102	46898560	9459	1	54120	ENSBTAG00000017514	CCND1	cyclin D1
chr29	48401121	48401480	diffreps_chr29_48401121_48401480	1.58	5.75e-06	Distal Intergenic	29	48309539	48337338	27800	1	91583	ENSBTAG00000016470	NADSYN1	NAD synthetase 1
chr29	41234501	41234840	diffreps_chr29_41234501_41234840	1.11	0.000737628	Promoter (1-2kb)	29	41222284	41232735	10452	2	-1767	ENSBTAG00000011579	CHRM1	cholinergic receptor muscarinic 1
chr29	910861	911500	diffreps_chr29_910861_911500	1.05	3.26e-09	Distal Intergenic	29	975008	1003566	28559	1	-63508	ENSBTAG00000002751	VSTM5	V-set and transmembrane domain containing 5
chr29	19609881	19610200	diffreps_chr29_19609881_19610200	1.07	0.000384203	Distal Intergenic	29	20080969	20596650	515682	2	986450	ENSBTAG00000001043	LUZP2	leucine zipper protein 2
chr29	50006661	50007120	diffreps_chr29_50006661_50007120	1.51	1.43e-08	Intron (NM_001099732/789811, intron 1 of 4)	29	49990599	50043290	52692	1	16063	ENSBTAG00000011249	MOB2	MOB kinase activator 2
chr29	49388801	49389860	diffreps_chr29_49388801_49389860	1.22	1.65e-14	Exon (NM_173884/280707, exon 9 of 15)	29	49393375	49394536	1162	1	-3515	ENSBTAG00000013003	INS	insulin
chr29	47746581	47747240	diffreps_chr29_47746581_47747240	1.24	8.37e-10	Distal Intergenic	29	47511274	47538242	26969	1	235308	ENSBTAG00000006071	CTTN	cortactin
chr29	46560181	46560380	diffreps_chr29_46560181_46560380	1.12	0.00639709	Distal Intergenic	29	46382215	46412569	30355	1	177967	ENSBTAG00000015183	TPCN2	two pore segment channel 2
chr29	49819561	49820180	diffreps_chr29_49819561_49820180	1.06	3.56e-09	Distal Intergenic	29	49712746	49722179	9434	1	106816	ENSBTAG00000007622	CTSD	cathepsin D
chr29	47028141	47028340	diffreps_chr29_47028141_47028340	1.27	0.00287775	Distal Intergenic	29	47001981	47003919	1939	2	-24223	ENSBTAG00000012563	FGF4	fibroblast growth factor 4
chr29	36561201	36562400	diffreps_chr29_36561201_36562400	1.34	0	Promoter (<=1kb)	29	36560407	36582521	22115	1	795	ENSBTAG00000016857	ADAMTS15	ADAM metallopeptidase with thrombospondin type 1 motif 15
chr29	40047661	40048040	diffreps_chr29_40047661_40048040	1.46	1.63e-06	Promoter (<=1kb)	29	40047044	40047101	58	2	-561	ENSBTAG00000046860	MIR2885	microRNA mir-2885
chr29	7287781	7288140	diffreps_chr29_7287781_7288140	1.39	2.01e-05	Distal Intergenic	29	7375413	7415746	40334	1	-87273	ENSBTAG00000011100	CTSC	cathepsin C
chr29	37944601	37944880	diffreps_chr29_37944601_37944880	2.04	3.89e-06	Exon (NM_176618/337901, exon 7 of 8)	29	37942989	37951852	8864	2	6972	ENSBTAG00000047141	PAG7	pregnancy-associated glycoprotein 7
chr29	12967221	12967600	diffreps_chr29_12967221_12967600	1.12	0.000232157	Distal Intergenic	29	12925471	12927326	1856	1	41751	ENSBTAG00000006812	FAM181B	family with sequence similarity 181 member B
chr29	35841301	35841820	diffreps_chr29_35841301_35841820	1.1	4.92e-06	Distal Intergenic	29	36040441	36066502	26062	1	-198621	ENSBTAG00000017602	TMEM45B	transmembrane protein 45B
chr3	18458801	18459160	diffreps_chr3_18458801_18459160	1.48	7.01e-06	Distal Intergenic	3	18282677	18286309	3633	1	176125	ENSBTAG00000054069	CRNN	cornulin
chr3	86837481	86837800	diffreps_chr3_86837481_86837800	1.48	4.49e-05	Distal Intergenic	3	86213836	86696999	483164	2	-140483	ENSBTAG00000030669	FGGY	FGGY carbohydrate kinase domain containing
chr3	98379581	98379920	diffreps_chr3_98379581_98379920	1.74	1.17e-06	Distal Intergenic	3	98066623	98090010	23388	1	312959	ENSBTAG00000009192	SKINT1	selection and upkeep of intraepithelial T cells 1
chr3	120870581	120871560	diffreps_chr3_120870581_120871560	1.58	0	Distal Intergenic	3	120838418	120848662	10245	2	-21920	ENSBTAG00000011543	PDCD1	programmed cell death 1
chr3	17084401	17084800	diffreps_chr3_17084401_17084800	1.35	3.8e-06	Promoter (1-2kb)	3	17085831	17086812	982	1	-1031	ENSBTAG00000012640	S100A8	S100 calcium binding protein A8
chr3	8098221	8098800	diffreps_chr3_8098221_8098800	1.86	7.29e-13	Distal Intergenic	3	8143059	8175606	32548	1	-44259	ENSBTAG00000015856	CFAP126	cilia and flagella associated protein 126
chr3	113566561	113566800	diffreps_chr3_113566561_113566800	1.53	0.000313941	Distal Intergenic	3	113586057	113672155	86099	1	-19257	ENSBTAG00000014652	TRPM8	transient receptor potential cation channel subfamily M member 8
chr3	22657221	22657420	diffreps_chr3_22657221_22657420	1.17	0.00518494	Distal Intergenic	3	22530088	22541394	11307	1	127134	ENSBTAG00000014387	PRKAB2	protein kinase AMP-activated non-catalytic subunit beta 2
chr3	98822601	98822980	diffreps_chr3_98822601_98822980	1.06	0.000295299	Distal Intergenic	3	98850503	98852477	1975	2	29497	ENSBTAG00000051575	FOXE3	forkhead box E3
chr3	99600981	99601440	diffreps_chr3_99600981_99601440	1.32	1.78e-06	Distal Intergenic	3	99579657	99583698	4042	1	21325	ENSBTAG00000030532	KNCN	kinocilin
chr3	98489141	98489680	diffreps_chr3_98489141_98489680	1.55	5.14e-11	Distal Intergenic	3	98850503	98852477	1975	2	362797	ENSBTAG00000051575	FOXE3	forkhead box E3
chr3	119921001	119921200	diffreps_chr3_119921001_119921200	1.02	0.00808187	Distal Intergenic	3	119882799	119882888	90	1	38203	NA	MIR149	microRNA mir-149
chr3	94393241	94393640	diffreps_chr3_94393241_94393640	1.11	8.93e-05	Intron (NM_174447/282030, intron 4 of 4)	3	94437449	94540297	102849	1	-43809	ENSBTAG00000021174	NRDC	nardilysin convertase
chr3	3941161	3941600	diffreps_chr3_3941161_3941600	1.12	4.63e-06	Distal Intergenic	3	3654526	3827934	173409	1	286636	ENSBTAG00000012025	LMX1A	LIM homeobox transcription factor 1 alpha
chr3	120244221	120244520	diffreps_chr3_120244221_120244520	1.54	2.04e-05	Distal Intergenic	3	120153835	120164457	10623	1	90387	ENSBTAG00000005797	AGXT	alanine--glyoxylate and serine--pyruvate aminotransferase
chr3	116882521	116882940	diffreps_chr3_116882521_116882940	1.19	1.05e-06	Distal Intergenic	3	116959554	117005443	45890	1	-76614	ENSBTAG00000000634	MLPH	melanophilin
chr3	88926421	88926620	diffreps_chr3_88926421_88926620	1.03	0.0107081	Distal Intergenic	3	89165719	89209189	43471	1	-239099	ENSBTAG00000003775	C8B	complement C8 beta chain
chr3	3453061	3453520	diffreps_chr3_3453061_3453520	1.1	2.8e-06	Distal Intergenic	3	3394156	3416012	21857	2	-37050	ENSBTAG00000001686	LRRC52	leucine rich repeat containing 52
chr3	110021081	110021420	diffreps_chr3_110021081_110021420	1.05	0.00106443	Promoter (<=1kb)	3	110021003	110047343	26341	1	79	ENSBTAG00000002826	CLSPN	claspin
chr3	14208061	14208420	diffreps_chr3_14208061_14208420	1.64	1.07e-06	3' UTR	3	14207788	14213038	5251	2	4618	ENSBTAG00000015784	HAPLN2	hyaluronan and proteoglycan link protein 2
chr3	69042161	69042360	diffreps_chr3_69042161_69042360	1.35	0.0013734	Intron (NM_001206255/616664, intron 2 of 19)	3	68962719	69055498	92780	2	13138	ENSBTAG00000018448	MSH4	mutS homolog 4
chr3	17876641	17876860	diffreps_chr3_17876641_17876860	1.11	0.00559959	Distal Intergenic	3	17864628	17869842	5215	2	-6800	ENSBTAG00000005437	SMCP	sperm mitochondria associated cysteine rich protein
chr3	94201161	94201760	diffreps_chr3_94201161_94201760	1.64	8.2e-12	Distal Intergenic	3	94255802	94277723	21922	2	75963	ENSBTAG00000011025	BTF3L4	basic transcription factor 3 like 4
chr3	26522201	26522400	diffreps_chr3_26522201_26522400	1.08	0.00890968	Distal Intergenic	3	26468505	26482993	14489	2	-39209	ENSBTAG00000017256	CD2	CD2 molecule
chr3	98843841	98844120	diffreps_chr3_98843841_98844120	1.05	0.00121738	Distal Intergenic	3	98850503	98852477	1975	2	8357	ENSBTAG00000051575	FOXE3	forkhead box E3
chr3	78602921	78603380	diffreps_chr3_78602921_78603380	1.19	5.05e-06	Distal Intergenic	3	78543179	78570775	27597	2	-32147	ENSBTAG00000011097	DYNLT5	dynein light chain Tctex-type 5
chr3	25537081	25537340	diffreps_chr3_25537081_25537340	2.23	8.14e-07	Distal Intergenic	3	25289416	25354119	64704	1	247666	ENSBTAG00000016387	GDAP2	ganglioside induced differentiation associated protein 2
chr3	25289741	25289940	diffreps_chr3_25289741_25289940	1.42	0.00103132	Promoter (<=1kb)	3	25289416	25354119	64704	1	326	ENSBTAG00000016387	GDAP2	ganglioside induced differentiation associated protein 2
chr3	52406261	52407080	diffreps_chr3_52406261_52407080	1.18	2.97e-10	Distal Intergenic	3	52365058	52365138	81	2	-41124	ENSBTAG00000050612	MIR2285B-2	microRNA mir-2285b-2
chr3	111128261	111128660	diffreps_chr3_111128261_111128660	1.16	3.41e-05	Distal Intergenic	3	110930986	110934249	3264	2	-194013	ENSBTAG00000005717	GJB5	gap junction protein beta 5
chr3	85803041	85803360	diffreps_chr3_85803041_85803360	1.07	0.00159136	Distal Intergenic	3	85705001	85785949	80949	1	98041	ENSBTAG00000009481	C3H1orf87	chromosome 3 C1orf87 homolog
chr3	83323261	83323480	diffreps_chr3_83323261_83323480	1.1	0.00270843	Intron (NM_001102053/519027, intron 7 of 8)	3	83298429	83334028	35600	1	24833	ENSBTAG00000014382	KANK4	KN motif and ankyrin repeat domains 4
chr3	8781281	8781600	diffreps_chr3_8781281_8781600	1.41	5.58e-05	Intron (NM_001075918/528926, intron 1 of 8)	3	8760834	8788241	27408	2	6641	ENSBTAG00000002947	LY9	lymphocyte antigen 9
chr3	108367741	108368380	diffreps_chr3_108367741_108368380	1.24	3.37e-11	Promoter (<=1kb)	3	108368114	108394597	26484	1	0	ENSBTAG00000010506	MEAF6	MYST/Esa1 associated factor 6
chr3	15422981	15423360	diffreps_chr3_15422981_15423360	1.15	9.46e-05	Exon (NM_001101839/504323, exon 18 of 23)	3	15425799	15425894	96	2	2534	NA	MIR92B	microRNA mir-92b
chr3	73321381	73321960	diffreps_chr3_73321381_73321960	1.43	1.47e-09	Intron (NM_001205414/781106, intron 2 of 6)	3	72811994	73846987	1034994	1	509388	ENSBTAG00000055278	NEGR1	neuronal growth regulator 1
chr3	41954221	41954660	diffreps_chr3_41954221_41954660	1.07	8.29e-05	Distal Intergenic	3	42034669	42039324	4656	2	84664	ENSBTAG00000005990	S1PR1	sphingosine-1-phosphate receptor 1
chr3	119096441	119096820	diffreps_chr3_119096441_119096820	1.54	2.17e-06	Distal Intergenic	3	118884990	118923959	38970	2	-172483	ENSBTAG00000003279	NDUFA10	NADH:ubiquinone oxidoreductase subunit A10
chr3	98879401	98879600	diffreps_chr3_98879401_98879600	1.17	0.00518494	Distal Intergenic	3	98850503	98852477	1975	2	-26925	ENSBTAG00000051575	FOXE3	forkhead box E3
chr3	37552921	37553260	diffreps_chr3_37552921_37553260	1.17	0.000434582	Distal Intergenic	3	36311513	36312871	1359	2	-1240051	ENSBTAG00000039951	PRMT6	protein arginine methyltransferase 6
chr3	108439301	108439500	diffreps_chr3_108439301_108439500	1.38	0.00151622	Distal Intergenic	3	108403025	108412406	9382	2	-26896	ENSBTAG00000011316	ZC3H12A	zinc finger CCCH-type containing 12A
chr3	15916921	15917240	diffreps_chr3_15916921_15917240	1.13	0.000954282	Distal Intergenic	3	16002111	16010188	8078	2	92948	ENSBTAG00000007517	CHRNB2	cholinergic receptor nicotinic beta 2 subunit
chr3	4367061	4367380	diffreps_chr3_4367061_4367380	1.23	0.000443281	Intron (NM_001192768/540688, intron 2 of 8)	3	4187268	4480511	293244	2	113131	ENSBTAG00000013801	PBX1	PBX homeobox 1
chr3	52773121	52773340	diffreps_chr3_52773121_52773340	1.53	0.000313941	Distal Intergenic	3	52532079	52536695	4617	1	241043	ENSBTAG00000005938	BARHL2	BarH like homeobox 2
chr3	16699801	16700380	diffreps_chr3_16699801_16700380	1.01	1.77e-05	Promoter (<=1kb)	3	16686877	16700408	13532	2	28	ENSBTAG00000006234	NPR1	natriuretic peptide receptor 1
chr3	18954021	18954520	diffreps_chr3_18954021_18954520	1.06	7.03e-06	Promoter (<=1kb)	3	18953444	18977372	23929	1	578	ENSBTAG00000017405	RORC	RAR related orphan receptor C
chr3	119682301	119683180	diffreps_chr3_119682301_119683180	1.16	3.82e-11	Distal Intergenic	3	119672383	119673697	1315	2	-8605	ENSBTAG00000020592	OTOS	otospiralin
chr3	45232541	45233540	diffreps_chr3_45232541_45233540	1.06	5.77e-15	Distal Intergenic	3	45241090	45241191	102	1	-7550	ENSBTAG00000029809	MIR137	microRNA mir-137
chr3	59310721	59310980	diffreps_chr3_59310721_59310980	1.03	0.0039011	Distal Intergenic	3	59398296	59456578	58283	1	-87316	ENSBTAG00000018942	SSX2IP	SSX family member 2 interacting protein
chr3	110826881	110827480	diffreps_chr3_110826881_110827480	1.07	2.59e-07	3' UTR	3	110835276	110839537	4262	1	-7796	ENSBTAG00000014235	SMIM12	small integral membrane protein 12
chr3	9749161	9749360	diffreps_chr3_9749161_9749360	1.17	0.00518494	Intron (NM_001205532/504209, intron 3 of 19)	3	9742110	9759689	17580	1	7052	ENSBTAG00000001481	IGSF9	immunoglobulin superfamily member 9
chr3	109226601	109226800	diffreps_chr3_109226601_109226800	1.76	0.000152959	Distal Intergenic	3	109428520	109428578	59	2	201778	NA	MIR12039	microRNA mir-12039
chr3	102250101	102250400	diffreps_chr3_102250101_102250400	1.09	0.00207782	Intron (NM_001002882/444859, intron 1 of 10)	3	102127288	102311398	184111	2	60998	ENSBTAG00000017656	ST3GAL3	ST3 beta-galactoside alpha-2,3-sialyltransferase 3
chr3	66029681	66030100	diffreps_chr3_66029681_66030100	1.15	1.71e-05	Distal Intergenic	3	66092521	66092606	86	2	62506	NA	MIR10184	microRNA mir-10184
chr3	22707861	22708240	diffreps_chr3_22707861_22708240	1.05	0.000458376	Distal Intergenic	3	22530088	22541394	11307	1	177774	ENSBTAG00000014387	PRKAB2	protein kinase AMP-activated non-catalytic subunit beta 2
chr3	99723841	99724140	diffreps_chr3_99723841_99724140	1.05	0.00106443	Exon (NM_001099102/540007, exon 7 of 15)	3	99716643	99737599	20957	2	13459	ENSBTAG00000007507	FAAH	fatty acid amide hydrolase
chr3	35856681	35856980	diffreps_chr3_35856681_35856980	1.4	0.000142212	Intron (NM_001080369/787473, intron 6 of 6)	3	35852452	36219858	367407	2	362878	ENSBTAG00000014530	NTNG1	netrin G1
chr3	109290761	109291140	diffreps_chr3_109290761_109291140	1.34	1.51e-05	Distal Intergenic	3	109428520	109428578	59	2	137438	NA	MIR12039	microRNA mir-12039
chr3	32902881	32903920	diffreps_chr3_32902881_32903920	1.44	0	Distal Intergenic	3	32944105	32954911	10807	2	50991	ENSBTAG00000010565	CYM	chymosin
chr3	95930881	95932120	diffreps_chr3_95930881_95932120	1.02	0	Distal Intergenic	3	95865909	95870988	5080	1	64973	ENSBTAG00000010414	DMRTA2	DMRT like family A2
chr3	15433601	15433960	diffreps_chr3_15433601_15433960	1.16	0.000383963	3' UTR	3	15427922	15432020	4099	1	5680	ENSBTAG00000017104	MUC1	mucin 1, cell surface associated
chr3	33904121	33905100	diffreps_chr3_33904121_33905100	1.38	2.22e-16	5' UTR	3	33901931	33908768	6838	2	3668	ENSBTAG00000013014	GPR61	G protein-coupled receptor 61
chr3	25630281	25630880	diffreps_chr3_25630281_25630880	1.28	3.25e-08	Distal Intergenic	3	25709451	25855803	146353	2	224923	ENSBTAG00000003586	MAN1A2	mannosidase alpha class 1A member 2
chr3	21261801	21262140	diffreps_chr3_21261801_21262140	1.71	4.3e-06	Distal Intergenic	3	21365336	21369701	4366	1	-103196	ENSBTAG00000021823	HJV	hemojuvelin BMP co-receptor
chr3	107158541	107159320	diffreps_chr3_107158541_107159320	1.67	0	Distal Intergenic	3	107121920	107136340	14421	1	36622	ENSBTAG00000009368	RRAGC	Ras related GTP binding C
chr3	32729041	32729420	diffreps_chr3_32729041_32729420	1.71	4.8e-07	Distal Intergenic	3	32830656	32834149	3494	1	-101236	ENSBTAG00000015459	KCNA2	potassium voltage-gated channel subfamily A member 2
chr3	78402961	78403340	diffreps_chr3_78402961_78403340	1.09	0.000246626	Promoter (<=1kb)	3	78335916	78403069	67154	2	0	ENSBTAG00000005443	MIER1	MIER1 transcriptional regulator
chr3	119957701	119958180	diffreps_chr3_119957701_119958180	1.09	6.7e-06	Distal Intergenic	3	119882799	119882888	90	1	74903	NA	MIR149	microRNA mir-149
chr3	56923521	56924100	diffreps_chr3_56923521_56924100	1.05	3.21e-07	Distal Intergenic	3	56715610	56715681	72	2	-207841	NA	MIR10185	microRNA mir-10185
chr3	32622181	32623060	diffreps_chr3_32622181_32623060	1.15	5.23e-11	Distal Intergenic	3	32494131	32532949	38819	2	-89233	ENSBTAG00000006466	CD53	CD53 molecule
chr3	14179801	14180060	diffreps_chr3_14179801_14180060	1.1	0.00270843	Exon (NM_173996/281019, exon 10 of 14)	3	14176879	14194984	18106	2	14924	ENSBTAG00000015789	BCAN	brevican
chr3	82539741	82539960	diffreps_chr3_82539741_82539960	1.42	0.000640549	Distal Intergenic	3	82756139	82852304	96166	2	312344	ENSBTAG00000010124	ATG4C	autophagy related 4C cysteine peptidase
chr3	98833861	98834540	diffreps_chr3_98833861_98834540	1.39	0	Distal Intergenic	3	98850503	98852477	1975	2	17937	ENSBTAG00000051575	FOXE3	forkhead box E3
chr3	117754101	117754460	diffreps_chr3_117754101_117754460	1.05	0.000523666	Distal Intergenic	3	117716914	117735628	18715	1	37188	ENSBTAG00000003376	ASB1	ankyrin repeat and SOCS box containing 1
chr3	27944241	27944440	diffreps_chr3_27944241_27944440	1.18	0.00285594	Distal Intergenic	3	28006113	28007002	890	1	-61673	ENSBTAG00000007446	NGF	nerve growth factor
chr3	25950721	25950960	diffreps_chr3_25950721_25950960	1.14	0.00401108	Distal Intergenic	3	25709451	25855803	146353	2	-94919	ENSBTAG00000003586	MAN1A2	mannosidase alpha class 1A member 2
chr3	99671401	99671680	diffreps_chr3_99671401_99671680	1.02	0.00144639	Distal Intergenic	3	99618092	99623713	5622	2	-47689	ENSBTAG00000009625	DMBX1	diencephalon/mesencephalon homeobox 1
chr3	104109121	104109520	diffreps_chr3_104109121_104109520	1.22	2.51e-05	Distal Intergenic	3	104021061	104024316	3256	2	-84806	ENSBTAG00000007194	GUCA2B	guanylate cyclase activator 2B
chr3	116025021	116025220	diffreps_chr3_116025021_116025220	1.07	0.00776853	Promoter (<=1kb)	3	116025262	116037483	12222	1	-42	ENSBTAG00000018424	ACKR3	atypical chemokine receptor 3
chr3	96038341	96038660	diffreps_chr3_96038341_96038660	1.07	0.00159136	Distal Intergenic	3	96071529	96161168	89640	2	122508	ENSBTAG00000021046	ELAVL4	ELAV like RNA binding protein 4
chr3	117046041	117046460	diffreps_chr3_117046041_117046460	1.94	1.04e-09	Distal Intergenic	3	117074079	117235567	161489	1	-27619	ENSBTAG00000005354	LRRFIP1	LRR binding FLII interacting protein 1
chr3	34804361	34804720	diffreps_chr3_34804361_34804720	1.09	0.000568916	Distal Intergenic	3	34568241	34622300	54060	2	-182062	ENSBTAG00000007330	STXBP3	syntaxin binding protein 3
chr3	115268001	115268440	diffreps_chr3_115268001_115268440	1.31	7.03e-06	Distal Intergenic	3	115642951	115645047	2097	2	376607	ENSBTAG00000008898	GBX2	gastrulation brain homeobox 2
chr3	98506181	98506620	diffreps_chr3_98506181_98506620	1.69	1.05e-09	Distal Intergenic	3	98850503	98852477	1975	2	345857	ENSBTAG00000051575	FOXE3	forkhead box E3
chr3	13557061	13557520	diffreps_chr3_13557061_13557520	1.31	5.85e-07	Distal Intergenic	3	13732606	13742097	9492	1	-175086	ENSBTAG00000008649	ETV3	ETS variant transcription factor 3
chr3	13583461	13583740	diffreps_chr3_13583461_13583740	1.09	0.00101563	Distal Intergenic	3	13732606	13742097	9492	1	-148866	ENSBTAG00000008649	ETV3	ETS variant transcription factor 3
chr3	105354241	105354500	diffreps_chr3_105354241_105354500	1.23	0.00126524	Distal Intergenic	3	105348797	105350138	1342	1	5445	ENSBTAG00000015113	CITED4	Cbp/p300 interacting transactivator with Glu/Asp rich carboxy-terminal domain 4
chr3	59185221	59185680	diffreps_chr3_59185221_59185680	1.19	1.63e-06	Promoter (<=1kb)	3	59185581	59269352	83772	1	0	ENSBTAG00000003791	LPAR3	lysophosphatidic acid receptor 3
chr3	14157461	14157700	diffreps_chr3_14157461_14157700	1.12	0.0030896	Distal Intergenic	3	14159893	14168904	9012	1	-2193	ENSBTAG00000015794	NES	nestin
chr3	97557941	97558320	diffreps_chr3_97557941_97558320	1.02	0.000542897	Distal Intergenic	3	97468260	97518121	49862	1	89682	ENSBTAG00000009209	BEND5	BEN domain containing 5
chr3	17147281	17147580	diffreps_chr3_17147281_17147580	2.54	1.85e-08	Distal Intergenic	3	17115128	17117829	2702	2	-29453	ENSBTAG00000006505	S100A9	S100 calcium binding protein A9
chr3	8929661	8929980	diffreps_chr3_8929661_8929980	2.03	1.78e-07	Intron (NM_001046002/508386, intron 2 of 3)	3	8902055	8932532	30478	1	27607	ENSBTAG00000011238	CD48	CD48 molecule
chr3	82652321	82652880	diffreps_chr3_82652321_82652880	1.11	2.63e-07	Distal Intergenic	3	82756139	82852304	96166	2	199424	ENSBTAG00000010124	ATG4C	autophagy related 4C cysteine peptidase
chr3	80944461	80944680	diffreps_chr3_80944461_80944680	1.42	0.000640549	Distal Intergenic	3	81244949	81315175	70227	2	370495	ENSBTAG00000040268	UBE2U	ubiquitin conjugating enzyme E2 U
chr3	110558521	110558860	diffreps_chr3_110558521_110558860	2.43	3.74e-09	Promoter (<=1kb)	3	110557930	110565906	7977	1	592	ENSBTAG00000016328	SFPQ	splicing factor proline and glutamine rich
chr3	17118121	17118760	diffreps_chr3_17118121_17118760	1.43	3.81e-12	Promoter (<=1kb)	3	17115128	17117829	2702	2	-293	ENSBTAG00000006505	S100A9	S100 calcium binding protein A9
chr3	119468721	119469200	diffreps_chr3_119468721_119469200	1.1	2.22e-05	Distal Intergenic	3	119662082	119666681	4600	2	197481	ENSBTAG00000010910	COPS9	COP9 signalosome subunit 9
chr3	9275701	9275940	diffreps_chr3_9275701_9275940	1.13	0.00352186	Exon (NM_001205875/520544, exon 2 of 8)	3	9266691	9291287	24597	2	15347	ENSBTAG00000006560	VANGL2	VANGL planar cell polarity protein 2
chr3	77970261	77970500	diffreps_chr3_77970261_77970500	1.94	1.59e-05	Intron (NM_174645/282452, intron 9 of 14)	3	77922758	77937178	14421	1	47504	ENSBTAG00000012957	SERBP1	SERPINE1 mRNA binding protein 1
chr3	8691941	8692140	diffreps_chr3_8691941_8692140	1.42	0.00103132	Promoter (1-2kb)	3	8693934	8695740	1807	1	-1794	NA	LOC788736	poly(A) binding protein interacting protein 1 pseudogene
chr3	17289141	17289520	diffreps_chr3_17289141_17289520	1.07	0.000336872	Distal Intergenic	3	17273458	17275826	2369	2	-13316	ENSBTAG00000032995	LELP1	late cornified envelope like proline rich 1
chr3	47936061	47936600	diffreps_chr3_47936061_47936600	1.1	1.24e-06	Distal Intergenic	3	48239810	48252376	12567	2	315776	ENSBTAG00000021537	RWDD3	RWD domain containing 3
chr3	120991001	120991500	diffreps_chr3_120991001_120991500	1.59	1.87e-12	Distal Intergenic	3	120838418	120848662	10245	2	-142340	ENSBTAG00000011543	PDCD1	programmed cell death 1
chr3	34804821	34805400	diffreps_chr3_34804821_34805400	1.02	1.04e-08	Distal Intergenic	3	34568241	34622300	54060	2	-182522	ENSBTAG00000007330	STXBP3	syntaxin binding protein 3
chr3	97724221	97724860	diffreps_chr3_97724221_97724860	1.06	3.51e-08	Distal Intergenic	3	97776435	97942867	166433	1	-51575	ENSBTAG00000003128	SPATA6	spermatogenesis associated 6
chr3	120169741	120169960	diffreps_chr3_120169741_120169960	2.42	9.5e-07	Distal Intergenic	3	120153835	120164457	10623	1	15907	ENSBTAG00000005797	AGXT	alanine--glyoxylate and serine--pyruvate aminotransferase
chr3	118879881	118880080	diffreps_chr3_118879881_118880080	1.03	0.0107081	Distal Intergenic	3	118884990	118923959	38970	2	43879	ENSBTAG00000003279	NDUFA10	NADH:ubiquinone oxidoreductase subunit A10
chr3	99341821	99342080	diffreps_chr3_99341821_99342080	1.26	0.000889793	Intron (NM_001076202/540149, intron 8 of 11)	3	99338370	99358593	20224	2	16513	ENSBTAG00000011976	CYP4B1	cytochrome P450, family 4, subfamily B, polypeptide 1
chr4	112258961	112259160	diffreps_chr4_112258961_112259160	1.07	0.00776853	Promoter (<=1kb)	4	112258742	112281753	23012	1	220	ENSBTAG00000020445	ZNF398	zinc finger protein 398
chr4	105601821	105602600	diffreps_chr4_105601821_105602600	1.42	2.05e-12	Distal Intergenic	4	105521591	105525991	4401	2	-75831	ENSBTAG00000052726	LOC780933	cationic trypsin
chr4	92575841	92576060	diffreps_chr4_92575841_92576060	1.1	0.00270843	Intron (NM_001077841/504305, intron 7 of 14)	4	92569436	92586784	17349	2	10724	ENSBTAG00000000296	IMPDH1	inosine monophosphate dehydrogenase 1
chr4	48747381	48747640	diffreps_chr4_48747381_48747640	1.04	0.00514081	Distal Intergenic	4	48759142	48773761	14620	1	-11502	ENSBTAG00000018348	CBLL1	Cbl proto-oncogene like 1
chr4	117158401	117158600	diffreps_chr4_117158401_117158600	1.42	0.00103132	Distal Intergenic	4	117125850	117138562	12713	1	32552	ENSBTAG00000001592	INSIG1	insulin induced gene 1
chr4	37909721	37910060	diffreps_chr4_37909721_37910060	1.18	0.000154598	Distal Intergenic	4	38153700	38673177	519478	1	-243640	ENSBTAG00000020569	CACNA2D1	calcium voltage-gated channel auxiliary subunit alpha2delta 1
chr4	65406301	65406840	diffreps_chr4_65406301_65406840	1.31	1.81e-08	Exon (NM_181020/281782, exon 4 of 14)	4	65395787	65411689	15903	2	4849	ENSBTAG00000047599	GHRHR	growth hormone releasing hormone receptor
chr4	16525421	16525920	diffreps_chr4_16525421_16525920	1.28	9.89e-08	Intron (NM_001034762/614571, intron 2 of 2)	4	16522990	16891354	368365	1	2432	NA	NXPH1	neurexophilin 1
chr4	111596941	111597500	diffreps_chr4_111596941_111597500	1.12	3.82e-07	Distal Intergenic	4	111931201	112019195	87995	1	-333701	ENSBTAG00000008736	CUL1	cullin 1
chr4	5691861	5692060	diffreps_chr4_5691861_5692060	1.42	0.00103132	Distal Intergenic	4	5505954	5576723	70770	2	-115139	ENSBTAG00000014016	IKZF1	IKAROS family zinc finger 1
chr4	27035261	27035720	diffreps_chr4_27035261_27035720	1.24	2.08e-06	Distal Intergenic	4	26562724	26563847	1124	2	-471415	ENSBTAG00000033954	PRPS1L1	phosphoribosyl pyrophosphate synthetase 1 like 1
chr4	60696901	60697120	diffreps_chr4_60696901_60697120	1.38	0.00151622	Intron (NM_001078096/768208, intron 15 of 20)	4	60547530	60732295	184766	1	149372	ENSBTAG00000018119	AOAH	acyloxyacyl hydrolase
chr4	74514021	74514600	diffreps_chr4_74514021_74514600	1.25	2.11e-08	Distal Intergenic	4	74533033	74559892	26860	1	-18433	ENSBTAG00000032166	GTPBP10	GTP binding protein 10
chr4	19493601	19494000	diffreps_chr4_19493601_19494000	1.12	5.73e-05	Distal Intergenic	4	19041247	19048651	7405	2	-444951	ENSBTAG00000011145	NDUFA4	NDUFA4 mitochondrial complex associated
chr4	119884001	119884300	diffreps_chr4_119884001_119884300	2.49	5.27e-08	Distal Intergenic	4	119626462	119695643	69182	2	-188359	ENSBTAG00000037649	VIPR2	vasoactive intestinal peptide receptor 2
chr4	12063501	12063800	diffreps_chr4_12063501_12063800	1.02	0.00295991	Promoter (<=1kb)	4	11992413	12063687	71275	2	0	ENSBTAG00000021282	SGCE	sarcoglycan epsilon
chr4	37401821	37402080	diffreps_chr4_37401821_37402080	1.4	0.000364387	Distal Intergenic	4	38153700	38673177	519478	1	-751620	ENSBTAG00000020569	CACNA2D1	calcium voltage-gated channel auxiliary subunit alpha2delta 1
chr4	113599481	113599860	diffreps_chr4_113599481_113599860	1.29	4.91e-05	Distal Intergenic	4	113577075	113595527	18453	1	22407	ENSBTAG00000017680	NOS3	nitric oxide synthase 3
chr4	10186821	10187040	diffreps_chr4_10186821_10187040	1.02	0.00930257	Promoter (<=1kb)	4	9939176	10186798	247623	2	-24	ENSBTAG00000044023	CDK6	cyclin dependent kinase 6
chr4	62897541	62897840	diffreps_chr4_62897541_62897840	1.06	0.00285456	Intron (NM_001077997/534101, intron 2 of 14)	4	62664281	62917005	252725	2	19165	ENSBTAG00000010866	BMPER	BMP binding endothelial regulator
chr4	105700781	105701300	diffreps_chr4_105700781_105701300	1.56	6.96e-09	Distal Intergenic	4	105805344	106089047	283704	1	-104044	NA	LOC509513	uncharacterized LOC509513
chr4	59429701	59429960	diffreps_chr4_59429701_59429960	1.52	0.000122707	Distal Intergenic	4	59583232	59586115	2884	2	156155	ENSBTAG00000046588	DNAJB9	DnaJ heat shock protein family (Hsp40) member B9
chr4	113384781	113385220	diffreps_chr4_113384781_113385220	1.12	5.73e-05	Distal Intergenic	4	113408006	113413255	5250	1	-22786	ENSBTAG00000012078	TMEM176A	transmembrane protein 176A
chr4	40201861	40202100	diffreps_chr4_40201861_40202100	1.18	0.00158177	Distal Intergenic	4	40319925	40360802	40878	2	158702	ENSBTAG00000014220	LOC518526	CD36 molecule (thrombospondin receptor)
chr4	76493381	76493660	diffreps_chr4_76493381_76493660	2.07	2.41e-06	Promoter (<=1kb)	4	76470713	76493525	22813	2	0	ENSBTAG00000020704	RAMP3	receptor activity modifying protein 3
chr4	106054121	106055000	diffreps_chr4_106054121_106055000	1.14	3.66e-14	Intron (NM_001080904/509513, intron 2 of 7)	4	106061360	106067886	6527	1	-6360	ENSBTAG00000047919	LOC786254	uncharacterized LOC786254
chr4	67905001	67905320	diffreps_chr4_67905001_67905320	1.08	0.000890125	Distal Intergenic	4	67992971	68321145	328175	1	-87651	ENSBTAG00000019024	JAZF1	JAZF zinc finger 1
chr4	32434521	32434720	diffreps_chr4_32434521_32434720	1.38	0.00151622	Distal Intergenic	4	32315242	32394917	79676	1	119280	ENSBTAG00000054987	SLC25A40	solute carrier family 25, member 40
chr4	112614801	112615880	diffreps_chr4_112614801_112615880	1.43	0	Distal Intergenic	4	112625941	112677621	51681	1	-10061	ENSBTAG00000008542	SSPO	SCO-spondin
chr4	32559741	32560040	diffreps_chr4_32559741_32560040	1.3	0.000389618	Distal Intergenic	4	32564433	32731461	167029	1	-4393	ENSBTAG00000021313	RUNDC3B	RUN domain containing 3B
chr4	49366941	49367280	diffreps_chr4_49366941_49367280	1.64	6.33e-06	Distal Intergenic	4	49242859	49338452	95594	2	-28490	ENSBTAG00000006732	NRCAM	neuronal cell adhesion molecule
chr4	113571861	113572220	diffreps_chr4_113571861_113572220	1.53	8.08e-06	Distal Intergenic	4	113577075	113595527	18453	1	-4855	ENSBTAG00000017680	NOS3	nitric oxide synthase 3
chr4	81384161	81384540	diffreps_chr4_81384161_81384540	1.63	6.81e-07	Intron (NM_001102046/517861, intron 7 of 8)	4	81287189	81291404	4216	2	-92758	ENSBTAG00000001892	YAE1	YAE1 maturation factor of ABCE1
chr4	88231861	88232080	diffreps_chr4_88231861_88232080	1.11	0.00559959	Distal Intergenic	4	88202846	88222320	19475	1	29016	ENSBTAG00000004640	SPAM1	sperm adhesion molecule 1 (PH-20 hyaluronidase, zona pellucida binding)
chr4	105566001	105566820	diffreps_chr4_105566001_105566820	1.22	9.92e-12	Distal Intergenic	4	105521591	105525991	4401	2	-40011	ENSBTAG00000052726	LOC780933	cationic trypsin
chr4	98018621	98019040	diffreps_chr4_98018621_98019040	1.96	6.58e-10	Distal Intergenic	4	97939642	97974922	35281	2	-43700	ENSBTAG00000003372	SLC35B4	solute carrier family 35 member B4
chr4	19487621	19488240	diffreps_chr4_19487621_19488240	1.21	8.95e-08	Distal Intergenic	4	19041247	19048651	7405	2	-438971	ENSBTAG00000011145	NDUFA4	NDUFA4 mitochondrial complex associated
chr4	102163001	102163380	diffreps_chr4_102163001_102163380	1.13	0.000130712	Distal Intergenic	4	102292874	102379468	86595	2	216088	ENSBTAG00000031265	SVOPL	SVOP like
chr4	91567021	91567220	diffreps_chr4_91567021_91567220	1.38	0.00151622	Distal Intergenic	4	90671110	91510132	839023	2	-56890	ENSBTAG00000054974	GRM8	glutamate metabotropic receptor 8
chr4	105705281	105705600	diffreps_chr4_105705281_105705600	1.05	0.00121738	Distal Intergenic	4	105805344	106089047	283704	1	-99744	NA	LOC509513	uncharacterized LOC509513
chr4	46954161	46954840	diffreps_chr4_46954161_46954840	1.16	6.87e-10	Promoter (<=1kb)	4	46701668	46955175	253508	2	335	ENSBTAG00000002037	ATXN7L1	ataxin 7 like 1
chr4	8769341	8769720	diffreps_chr4_8769341_8769720	1.34	3.45e-06	Distal Intergenic	4	8665915	8670065	4151	1	103427	ENSBTAG00000002107	FZD1	frizzled class receptor 1
chr4	92802141	92802340	diffreps_chr4_92802141_92802340	1.12	0.00639709	Intron (NM_001206990/528415, intron 1 of 46)	4	92797981	92825728	27748	1	4161	ENSBTAG00000006253	FLNC	filamin C
chr4	69464041	69464560	diffreps_chr4_69464041_69464560	1.18	7.78e-08	Distal Intergenic	4	69587802	69655430	67629	2	190870	ENSBTAG00000001822	SNX10	sorting nexin 10
chr4	105640361	105641200	diffreps_chr4_105640361_105641200	1.52	4.11e-15	Distal Intergenic	4	105521591	105525991	4401	2	-114371	ENSBTAG00000052726	LOC780933	cationic trypsin
chr4	56436621	56436940	diffreps_chr4_56436621_56436940	1.14	0.000533343	Distal Intergenic	4	55985103	56119408	134306	2	-317214	ENSBTAG00000013050	ZNF277	zinc finger protein 277
chr4	116791221	116791420	diffreps_chr4_116791221_116791420	1.38	0.00151622	Intron (NM_174040/281123, intron 8 of 25)	4	116913456	116954800	41345	2	163380	ENSBTAG00000017505	PAXIP1	PAX interacting protein 1
chr4	69655161	69655880	diffreps_chr4_69655161_69655880	1.17	1.15e-08	Promoter (<=1kb)	4	69587802	69655430	67629	2	0	ENSBTAG00000001822	SNX10	sorting nexin 10
chr4	13062821	13063140	diffreps_chr4_13062821_13063140	1.41	5.58e-05	Promoter (<=1kb)	4	13062135	13440807	378673	1	687	ENSBTAG00000027134	DYNC1I1	dynein cytoplasmic 1 intermediate chain 1
chr4	10944201	10944440	diffreps_chr4_10944201_10944440	1.3	0.00111253	Distal Intergenic	4	10783132	10893236	110105	2	-50966	ENSBTAG00000017458	CALCR	calcitonin receptor
chr4	117497921	117498600	diffreps_chr4_117497921_117498600	1.17	6.59e-09	Distal Intergenic	4	117125850	117138562	12713	1	372072	ENSBTAG00000001592	INSIG1	insulin induced gene 1
chr4	35391941	35392140	diffreps_chr4_35391941_35392140	1.12	0.00639709	Promoter (1-2kb)	4	35390232	35616007	225776	1	1710	ENSBTAG00000024394	SEMA3D	semaphorin 3D
chr4	76602861	76603860	diffreps_chr4_76602861_76603860	1.01	1.54e-10	Promoter (1-2kb)	4	76550183	76601290	51108	2	-1572	ENSBTAG00000008090	CCM2	CCM2 scaffold protein
chr4	105841301	105841680	diffreps_chr4_105841301_105841680	1.05	0.000458376	Intron (NM_001080904/509513, intron 2 of 7)	4	105805344	106089047	283704	1	35958	NA	LOC509513	uncharacterized LOC509513
chr4	105639721	105639960	diffreps_chr4_105639721_105639960	2.07	2.41e-06	Distal Intergenic	4	105521591	105525991	4401	2	-113731	ENSBTAG00000052726	LOC780933	cationic trypsin
chr4	29486901	29487740	diffreps_chr4_29486901_29487740	1.21	6.27e-13	Distal Intergenic	4	29024090	29115760	91671	1	462812	ENSBTAG00000003709	ITGB8	integrin subunit beta 8
chr4	9764361	9764620	diffreps_chr4_9764361_9764620	2.06	9.33e-06	Promoter (<=1kb)	4	9764530	9771963	7434	1	0	ENSBTAG00000021996	GATAD1	GATA zinc finger domain containing 1
chr4	105628681	105629620	diffreps_chr4_105628681_105629620	1.3	1.79e-13	Distal Intergenic	4	105521591	105525991	4401	2	-102691	ENSBTAG00000052726	LOC780933	cationic trypsin
chr4	12572841	12573080	diffreps_chr4_12572841_12573080	1.52	0.000196124	Intron (NM_001046269/523798, intron 1 of 8)	4	12542349	12576241	33893	2	3161	ENSBTAG00000015654	PON1	paraoxonase 1
chr4	91639161	91639420	diffreps_chr4_91639161_91639420	1.26	0.000889793	Promoter (<=1kb)	4	91617006	91638634	21629	2	-528	ENSBTAG00000020004	ZNF800	zinc finger protein 800
chr4	93600361	93601060	diffreps_chr4_93600361_93601060	1.24	4.49e-14	Distal Intergenic	4	93596158	93596227	70	2	-4135	ENSBTAG00000029762	MIR183	microRNA mir-183
chr4	94845961	94846160	diffreps_chr4_94845961_94846160	1.99	2.41e-05	Distal Intergenic	4	95025992	95232559	206568	1	-179832	ENSBTAG00000010437	MKLN1	muskelin 1
chr4	113681881	113682280	diffreps_chr4_113681881_113682280	1.24	3.16e-05	Distal Intergenic	4	113656374	113658798	2425	2	-23084	ENSBTAG00000011229	TMUB1	transmembrane and ubiquitin like domain containing 1
chr4	119847721	119848020	diffreps_chr4_119847721_119848020	1.02	0.00808187	Distal Intergenic	4	119626462	119695643	69182	2	-152079	ENSBTAG00000037649	VIPR2	vasoactive intestinal peptide receptor 2
chr4	68898461	68899000	diffreps_chr4_68898461_68899000	1.03	1.48e-07	Promoter (<=1kb)	4	68899000	68901668	2669	1	0	ENSBTAG00000012211	HOXA5	homeobox A5
chr4	65094441	65095040	diffreps_chr4_65094441_65095040	2.29	0	Distal Intergenic	4	65090702	65093901	3200	1	3740	ENSBTAG00000000558	NEUROD6	neuronal differentiation 6
chr4	15189521	15189720	diffreps_chr4_15189521_15189720	1.11	0.00559959	Intron (NM_001075653/514209, intron 2 of 12)	4	15128710	15276167	147458	2	86447	ENSBTAG00000003222	ASNS	asparagine synthetase (glutamine-hydrolyzing)
chr4	93642721	93643340	diffreps_chr4_93642721_93643340	1.15	2.86e-09	Distal Intergenic	4	93596158	93596227	70	2	-46495	ENSBTAG00000029762	MIR183	microRNA mir-183
chr4	69584521	69585420	diffreps_chr4_69584521_69585420	1.13	9.95e-13	Downstream (2-3kb)	4	69587802	69655430	67629	2	70010	ENSBTAG00000001822	SNX10	sorting nexin 10
chr4	105631901	105632960	diffreps_chr4_105631901_105632960	1.28	0	Distal Intergenic	4	105521591	105525991	4401	2	-105911	ENSBTAG00000052726	LOC780933	cationic trypsin
chr4	59659021	59659500	diffreps_chr4_59659021_59659500	1.5	8.45e-09	Distal Intergenic	4	59588215	59594298	6084	1	70807	ENSBTAG00000021869	THAP5	THAP domain containing 5
chr4	102977261	102977480	diffreps_chr4_102977261_102977480	1.18	0.00285594	Distal Intergenic	4	102878437	102882748	4312	1	98825	ENSBTAG00000053406	FMC1	formation of mitochondrial complex V assembly factor 1 homolog
chr4	14606421	14606840	diffreps_chr4_14606421_14606840	2.57	3.97e-14	Distal Intergenic	4	14476805	14567926	91122	1	129617	ENSBTAG00000015925	SDHAF3	succinate dehydrogenase complex assembly factor 3
chr4	47259641	47259940	diffreps_chr4_47259641_47259940	1.03	0.000621264	Distal Intergenic	4	47150517	47180200	29684	2	-79442	ENSBTAG00000019794	SYPL1	synaptophysin like 1
chr4	82265661	82266100	diffreps_chr4_82265661_82266100	1.6	1.22e-08	Distal Intergenic	4	82296052	82507743	211692	1	-29952	ENSBTAG00000031967	AMPH	amphiphysin
chr4	6039321	6039720	diffreps_chr4_6039321_6039720	1.03	0.000268723	Distal Intergenic	4	5809705	5961413	151709	1	229617	ENSBTAG00000005499	ZPBP	zona pellucida binding protein
chr4	67205181	67207060	diffreps_chr4_67205181_67207060	1.2	0	Distal Intergenic	4	66633622	66674824	41203	2	-530358	ENSBTAG00000020931	CHN2	chimerin 2
chr4	111606081	111606580	diffreps_chr4_111606081_111606580	1.33	1.05e-07	Distal Intergenic	4	111931201	112019195	87995	1	-324621	ENSBTAG00000008736	CUL1	cullin 1
chr4	105570601	105570940	diffreps_chr4_105570601_105570940	1.92	4.72e-07	Distal Intergenic	4	105521591	105525991	4401	2	-44611	ENSBTAG00000052726	LOC780933	cationic trypsin
chr4	117150601	117150900	diffreps_chr4_117150601_117150900	1.04	0.000930537	Distal Intergenic	4	117125850	117138562	12713	1	24752	ENSBTAG00000001592	INSIG1	insulin induced gene 1
chr4	105637601	105638640	diffreps_chr4_105637601_105638640	1.5	0	Distal Intergenic	4	105521591	105525991	4401	2	-111611	ENSBTAG00000052726	LOC780933	cationic trypsin
chr4	19451481	19451680	diffreps_chr4_19451481_19451680	1.17	0.00518494	Distal Intergenic	4	19041247	19048651	7405	2	-402831	ENSBTAG00000011145	NDUFA4	NDUFA4 mitochondrial complex associated
chr4	112425361	112425860	diffreps_chr4_112425361_112425860	1.47	7.3e-09	Distal Intergenic	4	112434258	112456811	22554	2	30951	ENSBTAG00000002810	ZNF777	zinc finger protein 777
chr4	92537681	92538260	diffreps_chr4_92537681_92538260	2.04	4.13e-14	Distal Intergenic	4	92500531	92531530	31000	2	-6152	ENSBTAG00000017001	RBM28	RNA binding motif protein 28
chr4	66548781	66549120	diffreps_chr4_66548781_66549120	1.19	0.000310675	Distal Intergenic	4	66608858	66610438	1581	2	61318	ENSBTAG00000045567	PRR15	proline rich 15
chr4	105621401	105621960	diffreps_chr4_105621401_105621960	1.25	1.76e-07	Distal Intergenic	4	105521591	105525991	4401	2	-95411	ENSBTAG00000052726	LOC780933	cationic trypsin
chr4	18520761	18520960	diffreps_chr4_18520761_18520960	1.08	0.00890968	Distal Intergenic	4	19041247	19048651	7405	2	527691	ENSBTAG00000011145	NDUFA4	NDUFA4 mitochondrial complex associated
chr4	64820281	64820500	diffreps_chr4_64820281_64820500	1.68	9.48e-05	Distal Intergenic	4	65090702	65093901	3200	1	-270202	ENSBTAG00000000558	NEUROD6	neuronal differentiation 6
chr4	117045501	117046000	diffreps_chr4_117045501_117046000	1.36	3.27e-08	Distal Intergenic	4	116984176	117001724	17549	1	61326	ENSBTAG00000002891	HTR5A	5-hydroxytryptamine receptor 5A
chr5	57608541	57608760	diffreps_chr5_57608541_57608760	1.02	0.00930257	Distal Intergenic	5	57548839	57572010	23172	1	59703	ENSBTAG00000012897	ITGA7	integrin subunit alpha 7
chr5	108821681	108821920	diffreps_chr5_108821681_108821920	1.07	0.00374191	Distal Intergenic	5	108838777	108846648	7872	2	24728	ENSBTAG00000016995	HDHD5	haloacid dehalogenase like hydrolase domain containing 5
chr5	119422961	119423200	diffreps_chr5_119422961_119423200	1.08	0.00428209	Distal Intergenic	5	119451454	119473072	21619	2	49872	ENSBTAG00000021626	MLC1	modulator of VRAC current 1
chr5	108759821	108760040	diffreps_chr5_108759821_108760040	1.61	0.000220669	Distal Intergenic	5	108838777	108846648	7872	2	86608	ENSBTAG00000016995	HDHD5	haloacid dehalogenase like hydrolase domain containing 5
chr5	29818861	29819140	diffreps_chr5_29818861_29819140	1.13	0.000954282	Intron (NM_001192933/538244, intron 2 of 10)	5	29799572	29810207	10636	2	-8655	ENSBTAG00000037935	SMARCD1	SWI/SNF related, matrix associated, actin dependent regulator of chromatin, subfamily d, member 1
chr5	95234741	95235220	diffreps_chr5_95234741_95235220	2.24	5.01e-13	Intron (NM_174547/282244, intron 25 of 26)	5	95273952	95362983	89032	1	-38732	ENSBTAG00000015562	PLBD1	phospholipase B domain containing 1
chr5	101864101	101864520	diffreps_chr5_101864101_101864520	1.46	4.1e-07	Distal Intergenic	5	101786078	101818046	31969	1	78024	ENSBTAG00000019669	CD163	CD163 molecule
chr5	105550061	105550360	diffreps_chr5_105550061_105550360	1.23	0.000443281	Distal Intergenic	5	105544132	105544187	56	1	5930	NA	MIR2285CR-2	microRNA mir-2285cr-2
chr5	88435381	88435740	diffreps_chr5_88435381_88435740	1.53	8.08e-06	Promoter (<=1kb)	5	88434396	88442014	7619	1	986	ENSBTAG00000002551	KCNJ8	potassium inwardly rectifying channel subfamily J member 8
chr5	115535121	115535360	diffreps_chr5_115535121_115535360	1.04	0.00514081	Distal Intergenic	5	115588183	115607119	18937	1	-52823	ENSBTAG00000017652	NUP50	nucleoporin 50
chr5	119120741	119122420	diffreps_chr5_119120741_119122420	1.28	0	Distal Intergenic	5	119303229	119312093	8865	2	189673	ENSBTAG00000046173	ALG12	ALG12 alpha-1,6-mannosyltransferase
chr5	106909421	106909880	diffreps_chr5_106909421_106909880	1.05	3.79e-05	Distal Intergenic	5	106876979	106886463	9485	2	-22959	ENSBTAG00000015878	RHNO1	RAD9-HUS1-RAD1 interacting nuclear orphan 1
chr5	55862001	55862680	diffreps_chr5_55862001_55862680	1.36	1.14e-09	Exon (NM_001017943/520159, exon 9 of 11)	5	55856907	55863814	6908	1	5095	ENSBTAG00000004494	B4GALNT1	beta-1,4-N-acetyl-galactosaminyltransferase 1
chr5	27577221	27577440	diffreps_chr5_27577221_27577440	2.35	2.66e-06	3' UTR	5	27570705	27577636	6932	1	6517	ENSBTAG00000007144	KRT83	keratin 83
chr5	32301521	32302000	diffreps_chr5_32301521_32302000	1.43	3.49e-07	Exon (NM_001001135/407142, exon 27 of 54)	5	32283180	32313172	29993	1	18342	ENSBTAG00000013155	COL2A1	collagen type II alpha 1 chain
chr5	103807861	103808060	diffreps_chr5_103807861_103808060	1.17	0.00518494	Distal Intergenic	5	103817796	103847333	29538	1	-9736	ENSBTAG00000014734	CHD4	chromodomain helicase DNA binding protein 4
chr5	109856401	109857300	diffreps_chr5_109856401_109857300	1.04	4.91e-12	Distal Intergenic	5	109834680	109851536	16857	1	21722	ENSBTAG00000015268	PICK1	protein interacting with PRKCA 1
chr5	89388001	89388260	diffreps_chr5_89388001_89388260	1.46	0.000168911	Distal Intergenic	5	89019063	89088831	69769	2	-299171	ENSBTAG00000019602	SLCO1C1	solute carrier organic anion transporter family member 1C1
chr5	66724921	66725460	diffreps_chr5_66724921_66725460	1.36	3.27e-08	Distal Intergenic	5	66613426	66703628	90203	2	-21294	ENSBTAG00000012794	PAH	phenylalanine hydroxylase
chr5	102794281	102794860	diffreps_chr5_102794281_102794860	1.45	1.06e-10	Exon (NM_001281899/783109, exon 8 of 20)	5	102768113	102819373	51261	2	24513	ENSBTAG00000049861	WC1	BoWC1.1
chr5	68753061	68753320	diffreps_chr5_68753061_68753320	1.06	0.00326871	Promoter (<=1kb)	5	68701371	68753242	51872	2	0	ENSBTAG00000030784	APPL2	adaptor protein, phosphotyrosine interacting with PH domain and leucine zipper 2
chr5	109427901	109428360	diffreps_chr5_109427901_109428360	1.22	5.39e-07	Intron (NM_001075495/511099, intron 1 of 2)	5	109424215	109432047	7833	1	3687	ENSBTAG00000030258	CDC42EP1	CDC42 effector protein 1
chr5	25622521	25622820	diffreps_chr5_25622521_25622820	1.08	0.00181871	Intron (NM_001034273/506864, intron 2 of 7)	5	25615176	25629605	14430	1	7346	ENSBTAG00000018085	GTSF1	gametocyte specific factor 1
chr5	88984801	88985120	diffreps_chr5_88984801_88985120	1.04	0.000930537	Distal Intergenic	5	88901347	88970366	69020	2	-14436	ENSBTAG00000022329	SLCO1B3	solute carrier organic anion transporter family member 1B3
chr5	92309581	92309900	diffreps_chr5_92309581_92309900	1.19	0.000554996	Distal Intergenic	5	91998258	92009235	10978	1	311324	ENSBTAG00000030493	RERGL	RERG like
chr5	70355001	70355260	diffreps_chr5_70355001_70355260	1.06	0.00285456	Promoter (<=1kb)	5	70260349	70355222	94874	2	0	ENSBTAG00000010149	CRY1	cryptochrome circadian regulator 1
chr5	108582061	108582980	diffreps_chr5_108582061_108582980	1.22	2.16e-11	Distal Intergenic	5	108315553	108358036	42484	2	-224026	ENSBTAG00000030285	DCP1B	decapping mRNA 1B
chr5	102650621	102650880	diffreps_chr5_102650621_102650880	1.39	0.000584817	Exon (NM_001190424/514534, exon 8 of 21)	5	102627208	102694488	67281	2	43608	ENSBTAG00000050603	WC1.3	WC1.3 molecule
chr5	119002201	119002700	diffreps_chr5_119002201_119002700	1.15	4.87e-06	Distal Intergenic	5	119303229	119312093	8865	2	309393	ENSBTAG00000046173	ALG12	ALG12 alpha-1,6-mannosyltransferase
chr5	104521821	104522020	diffreps_chr5_104521821_104522020	2.5	2.14e-06	Distal Intergenic	5	104223117	104345682	122566	1	298705	ENSBTAG00000012265	VWF	von Willebrand factor
chr5	104475201	104476080	diffreps_chr5_104475201_104476080	1.01	2.86e-09	Distal Intergenic	5	104223117	104345682	122566	1	252085	ENSBTAG00000012265	VWF	von Willebrand factor
chr5	20048761	20048960	diffreps_chr5_20048761_20048960	1.07	0.00776853	Distal Intergenic	5	19476824	19606641	129818	2	-442121	ENSBTAG00000009552	ATP2B1	ATPase plasma membrane Ca2+ transporting 1
chr5	114210721	114211520	diffreps_chr5_114210721_114211520	1.22	7.85e-13	Distal Intergenic	5	113942509	113959663	17155	2	-251059	ENSBTAG00000001708	TTLL12	tubulin tyrosine ligase like 12
chr5	23549841	23550080	diffreps_chr5_23549841_23550080	1.53	0.000313941	Distal Intergenic	5	23473399	23475821	2423	1	76443	NA	CRADD	CASP2 and RIPK1 domain containing adaptor with death domain
chr5	104388541	104389120	diffreps_chr5_104388541_104389120	1.29	4.02e-08	Distal Intergenic	5	104223117	104345682	122566	1	165425	ENSBTAG00000012265	VWF	von Willebrand factor
chr5	67195421	67195640	diffreps_chr5_67195421_67195640	1.26	0.00159698	Distal Intergenic	5	67273124	67445234	172111	1	-77484	ENSBTAG00000006010	STAB2	stabilin 2
chr5	39631721	39632060	diffreps_chr5_39631721_39632060	2.32	7.58e-09	Promoter (<=1kb)	5	39200986	39632049	431064	2	0	ENSBTAG00000012624	PDZRN4	PDZ domain containing ring finger 4
chr5	73830341	73830560	diffreps_chr5_73830341_73830560	1.12	0.0030896	Distal Intergenic	5	73814162	73824954	10793	2	-5388	ENSBTAG00000005333	MB	myoglobin
chr5	25674561	25674760	diffreps_chr5_25674561_25674760	1.08	0.00890968	Exon (NM_001166500/281873, exon 12 of 30)	5	25662353	25683394	21042	1	12209	ENSBTAG00000013745	ITGA5	integrin subunit alpha 5
chr5	27564221	27564420	diffreps_chr5_27564221_27564420	1.03	0.0107081	Distal Intergenic	5	27570705	27577636	6932	1	-6285	ENSBTAG00000007144	KRT83	keratin 83
chr5	95821921	95822460	diffreps_chr5_95821921_95822460	1.54	1.19e-10	Distal Intergenic	5	95970070	96313866	343797	1	-147610	ENSBTAG00000000219	GRIN2B	glutamate ionotropic receptor NMDA type subunit 2B
chr5	20976041	20976440	diffreps_chr5_20976041_20976440	1.28	8.98e-06	Intron (NM_173934/280847, intron 1 of 2)	5	20971294	20978509	7216	2	2069	ENSBTAG00000001745	LUM	lumican
chr5	32340161	32340620	diffreps_chr5_32340161_32340620	1.08	5.19e-06	Distal Intergenic	5	32318310	32323781	5472	2	-16381	ENSBTAG00000000454	TMEM106C	transmembrane protein 106C
chr5	103216281	103216800	diffreps_chr5_103216281_103216800	1.79	1.76e-12	Distal Intergenic	5	103177678	103195040	17363	2	-21242	ENSBTAG00000010490	PEX5	peroxisomal biogenesis factor 5
chr5	101881001	101881300	diffreps_chr5_101881001_101881300	1.46	0.000105646	Distal Intergenic	5	101786078	101818046	31969	1	94924	ENSBTAG00000019669	CD163	CD163 molecule
chr5	10856301	10856680	diffreps_chr5_10856301_10856680	1.06	0.0002588	Distal Intergenic	5	10671696	10845954	174259	1	184606	ENSBTAG00000018694	ACSS3	acyl-CoA synthetase short chain family member 3
chr5	59841401	59841740	diffreps_chr5_59841401_59841740	1.35	2.65e-05	Distal Intergenic	5	59680315	59681292	978	2	-160110	ENSBTAG00000053957	LOC788615	olfactory receptor-like
chr5	50634181	50634560	diffreps_chr5_50634181_50634560	1.21	3.96e-05	Promoter (<=1kb)	5	50634861	50937844	302984	1	-301	ENSBTAG00000011857	PPM1H	protein phosphatase, Mg2+/Mn2+ dependent 1H
chr5	106631641	106632040	diffreps_chr5_106631641_106632040	1.17	7.71e-05	Distal Intergenic	5	106485160	106547229	62070	1	146482	ENSBTAG00000020699	TSPAN11	tetraspanin 11
chr5	14698001	14698220	diffreps_chr5_14698001_14698220	1.01	0.0070219	Intron (NM_001191135/781474, intron 8 of 25)	5	14673266	14877358	204093	1	24736	ENSBTAG00000027900	LRRIQ1	leucine rich repeats and IQ motif containing 1
chr5	65337621	65337840	diffreps_chr5_65337621_65337840	1.49	0.000469185	Distal Intergenic	5	65323724	65336692	12969	1	13898	ENSBTAG00000009904	SPIC	Spi-C transcription factor
chr5	64711721	64711960	diffreps_chr5_64711721_64711960	1.24	0.00142307	Intron (NM_001102050/518739, intron 1 of 26)	5	64670142	65019426	349285	1	41580	ENSBTAG00000004145	ANO4	anoctamin 4
chr5	110777721	110778240	diffreps_chr5_110777721_110778240	1.12	1.33e-06	Promoter (<=1kb)	5	110778235	110802297	24063	1	0	ENSBTAG00000005765	SYNGR1	synaptogyrin 1
chr5	30464841	30465060	diffreps_chr5_30464841_30465060	1.08	0.00428209	Distal Intergenic	5	30470981	30474006	3026	2	8946	ENSBTAG00000016398	DNAJC22	DnaJ heat shock protein family (Hsp40) member C22
chr5	573601	573960	diffreps_chr5_573601_573960	1.09	0.000568916	Distal Intergenic	5	614533	614606	74	1	-40573	ENSBTAG00000052857	MIR2284Y-6	microRNA mir-2284y-6
chr5	100313621	100314160	diffreps_chr5_100313621_100314160	1.05	2.11e-06	Distal Intergenic	5	100319675	100336569	16895	1	-5515	ENSBTAG00000039980	CLECL1	C-type lectin like 1
chr5	104083561	104084040	diffreps_chr5_104083561_104084040	1.07	4.13e-05	Distal Intergenic	5	104024025	104036846	12822	1	59537	ENSBTAG00000004211	TNFRSF1A	TNF receptor superfamily member 1A
chr5	57650881	57651220	diffreps_chr5_57650881_57651220	1.33	6.05e-05	Distal Intergenic	5	57548839	57572010	23172	1	102043	ENSBTAG00000012897	ITGA7	integrin subunit alpha 7
chr5	35376521	35376720	diffreps_chr5_35376521_35376720	1.12	0.00639709	Distal Intergenic	5	35292206	35329386	37181	1	84316	ENSBTAG00000006635	DBX2	developing brain homeobox 2
chr5	25423501	25423720	diffreps_chr5_25423501_25423720	1.73	9.72e-05	Distal Intergenic	5	25478966	25481870	2905	1	-55246	ENSBTAG00000013417	GLYCAM1	glycosylation-dependent cell adhesion molecule 1
chr5	27495981	27496360	diffreps_chr5_27495981_27496360	2.06	3.26e-09	Exon (NM_001082616/615570, exon 7 of 9)	5	27506039	27512835	6797	1	-9679	ENSBTAG00000047872	KRT84	keratin 84
chr5	66666181	66666640	diffreps_chr5_66666181_66666640	1.19	1.57e-05	Intron (NM_001046058/510583, intron 3 of 12)	5	66613426	66703628	90203	2	36988	ENSBTAG00000012794	PAH	phenylalanine hydroxylase
chr5	68871961	68872660	diffreps_chr5_68871961_68872660	1.09	9.67e-08	Distal Intergenic	5	68823269	68868123	44855	1	48693	NA	C5H12orf75	chromosome 5 C12orf75 homolog
chr5	26918561	26919000	diffreps_chr5_26918561_26919000	1.16	5.5e-06	Distal Intergenic	5	26889185	26902273	13089	1	29377	ENSBTAG00000021464	SPRYD3	SPRY domain containing 3
chr5	96592721	96592980	diffreps_chr5_96592721_96592980	1.49	0.00018261	Distal Intergenic	5	96766338	96785809	19472	1	-173358	ENSBTAG00000004721	GSG1	germ cell associated 1
chr5	119312341	119312560	diffreps_chr5_119312341_119312560	1.46	0.000433925	Promoter (<=1kb)	5	119312478	119319448	6971	1	0	ENSBTAG00000047801	CRELD2	cysteine rich with EGF like domains 2
chr5	46944781	46945000	diffreps_chr5_46944781_46945000	1.23	0.00126524	Distal Intergenic	5	46494866	46529168	34303	2	-415614	ENSBTAG00000009939	CAND1	cullin associated and neddylation dissociated 1
chr5	71274441	71274660	diffreps_chr5_71274441_71274660	1.26	0.00159698	Intron (NM_001191357/100138309, intron 5 of 12)	5	71402333	71459972	57640	1	-127673	ENSBTAG00000020638	TIMP3	TIMP metallopeptidase inhibitor 3
chr5	118929421	118929920	diffreps_chr5_118929421_118929920	1.32	8.12e-09	Distal Intergenic	5	119303229	119312093	8865	2	382173	ENSBTAG00000046173	ALG12	ALG12 alpha-1,6-mannosyltransferase
chr5	105006961	105007260	diffreps_chr5_105006961_105007260	1.02	0.00126219	Distal Intergenic	5	105143974	105146171	2198	2	138911	ENSBTAG00000007553	KCNA5	potassium voltage-gated channel subfamily A member 5
chr5	87887061	87887600	diffreps_chr5_87887061_87887600	1.33	3.29e-09	Intron (NM_001032299/282352, intron 1 of 4)	5	87876624	88043124	166501	1	10438	ENSBTAG00000000593	ST8SIA1	ST8 alpha-N-acetyl-neuraminide alpha-2,8-sialyltransferase 1
chr5	62687161	62687520	diffreps_chr5_62687161_62687520	1.52	5.09e-06	Promoter (<=1kb)	5	62686936	62712566	25631	1	226	ENSBTAG00000004240	TMPO	thymopoietin
chr5	30759101	30759560	diffreps_chr5_30759101_30759560	1.1	1.96e-05	Distal Intergenic	5	30753521	30755848	2328	1	5581	ENSBTAG00000006557	RHEBL1	RHEB like 1
chr5	75361281	75362680	diffreps_chr5_75361281_75362680	1.3	0	Exon (NM_001192664/528530, exon 4 of 14)	5	75349235	75370432	21198	1	12047	ENSBTAG00000009064	CSF2RB	colony stimulating factor 2 receptor subunit beta
chr5	27672881	27673280	diffreps_chr5_27672881_27673280	1.04	0.000174026	Downstream (1-2kb)	5	27674858	27688924	14067	2	15644	ENSBTAG00000016165	KRT7	keratin 7
[truncated: 516 more rows]

## Sheet: TableS3
Table S3. Enriched gene ontology (GO) terms (FDR < 0.05) for genes associated with butyrate repressed differentially CTCF-binding sites for biological process.
[truncated: 6 more rows]

## Sheet: TableS4
Table S4. Enriched gene ontology (GO) terms (FDR < 0.05) for genes associated with butyrate induced differentially CTCF-binding sites for biological process, cellular component, and molecular function.
[truncated: 450 more rows]

[truncated: 6 more sheets: TableS5, TableS6, TableS7, TableS8, TableS9, TableS10]
